# Supplementary material for: Intramolecular Tricarbonyl‐Ene Reactions and α‐Hydroxy‐β‐Diketone Rearrangements Inspired by the Biosynthesis of Polycyclic Polyprenylated Acylphloroglucinols
Source: Angew Chem Int Ed Engl. 2022 Jul 14;61(34):e202203311. doi: 10.1002/anie.202203311 (PMC9541541; doi:10.1002/anie.202203311)
Supplement: Supplementary file 1 — Supporting Information [file ANIE-61-0-s001.cif]

data_3-ab74
_audit_creation_date               2021-08-01
_audit_creation_method
;
Olex2 1.2
(compiled 2018.05.29 svn.r3508 for OlexSys, GUI svn.r5506)
;
_shelx_SHELXL_version_number       '2014/7'
_audit_contact_author_address      ?
_audit_contact_author_email        ?
_audit_contact_author_name         ''
_audit_contact_author_phone        ?
_publ_contact_author_id_orcid      ?
_publ_section_references
;
Bourhis, L.J., Dolomanov, O.V., Gildea, R.J., Howard, J.A.K., Puschmann, H.
 (2015). Acta Cryst. A71, 59-75.

Dolomanov, O.V., Bourhis, L.J., Gildea, R.J, Howard, J.A.K. & Puschmann, H.
 (2009), J. Appl. Cryst. 42, 339-341.

Sheldrick, G.M. (2015). Acta Cryst. C71, 3-8.
;
_chemical_name_common              ?
_chemical_name_systematic          ?
_chemical_formula_moiety           'C18 H29 O4'
_chemical_formula_sum              'C18 H29 O4'
_chemical_formula_weight           309.41
_chemical_melting_point            ?
_chemical_oxdiff_formula           C21H20O4
loop_
  _atom_type_symbol
  _atom_type_description
  _atom_type_scat_dispersion_real
  _atom_type_scat_dispersion_imag
  _atom_type_scat_source
 'C' 'C' 0.0033 0.0016 'International Tables Vol C Tables 4.2.6.8 and 6.1.1.4'
 'H' 'H' 0.0000 0.0000 'International Tables Vol C Tables 4.2.6.8 and 6.1.1.4'
 'O' 'O' 0.0106 0.0060 'International Tables Vol C Tables 4.2.6.8 and 6.1.1.4'

_shelx_space_group_comment
;
The symmetry employed for this shelxl refinement is uniquely defined
by the following loop, which should always be used as a source of
symmetry information in preference to the above space-group names.
They are only intended as comments.
;
_space_group_crystal_system        'monoclinic'
_space_group_IT_number             15
_space_group_name_H-M_alt          'I 1 2/a 1'
_space_group_name_Hall             '-I 2ya'
loop_
  _space_group_symop_operation_xyz
 'x, y, z'
 '-x+1/2, y, -z'
 'x+1/2, y+1/2, z+1/2'
 '-x+1, y+1/2, -z+1/2'
 '-x, -y, -z'
 'x-1/2, -y, z'
 '-x+1/2, -y+1/2, -z+1/2'
 'x, -y+1/2, z+1/2'

_cell_length_a                     15.9746(9)
_cell_length_b                     9.6759(4)
_cell_length_c                     22.2192(9)
_cell_angle_alpha                  90
_cell_angle_beta                   95.308(5)
_cell_angle_gamma                  90
_cell_volume                       3419.7(3)
_cell_formula_units_Z              8
_cell_measurement_reflns_used      2537
_cell_measurement_temperature      104.2(6)
_cell_measurement_theta_max        27.6120
_cell_measurement_theta_min        4.1840
_shelx_estimated_absorpt_T_max     0.996
_shelx_estimated_absorpt_T_min     0.976
_exptl_absorpt_coefficient_mu      0.083
_exptl_absorpt_correction_T_max    1.00000
_exptl_absorpt_correction_T_min    0.94900
_exptl_absorpt_correction_type     multi-scan
_exptl_absorpt_process_details
;
CrysAlisPro, Agilent Technologies,
Version 1.171.37.35h (release 09-02-2015 CrysAlis171 .NET)
(compiled Feb  9 2015,16:26:32)
Empirical absorption correction using spherical harmonics,
 implemented in SCALE3 ABSPACK scaling algorithm.
;
_exptl_absorpt_special_details     ?
_exptl_crystal_colour              'clear light colourless'
_exptl_crystal_colour_lustre       clear
_exptl_crystal_colour_modifier     light
_exptl_crystal_colour_primary      colourless
_exptl_crystal_density_diffrn      1.202
_exptl_crystal_density_meas        ?
_exptl_crystal_density_method      ?
_exptl_crystal_description         block
_exptl_crystal_F_000               1352
_exptl_crystal_size_max            0.3
_exptl_crystal_size_mid            0.24
_exptl_crystal_size_min            0.05
_exptl_transmission_factor_max     ?
_exptl_transmission_factor_min     ?
_diffrn_reflns_av_R_equivalents    0.0915
_diffrn_reflns_av_unetI/netI       0.0890
_diffrn_reflns_Laue_measured_fraction_full  0.998
_diffrn_reflns_Laue_measured_fraction_max  0.899
_diffrn_reflns_limit_h_max         20
_diffrn_reflns_limit_h_min         -21
_diffrn_reflns_limit_k_max         12
_diffrn_reflns_limit_k_min         -13
_diffrn_reflns_limit_l_max         30
_diffrn_reflns_limit_l_min         -30
_diffrn_reflns_number              19940
_diffrn_reflns_point_group_measured_fraction_full  0.998
_diffrn_reflns_point_group_measured_fraction_max  0.899
_diffrn_reflns_theta_full          25.242
_diffrn_reflns_theta_max           29.323
_diffrn_reflns_theta_min           3.290
_diffrn_ambient_environment        N~2~
_diffrn_ambient_temperature        104.2(6)
_diffrn_detector                   'CCD plate'
_diffrn_detector_area_resol_mean   16.1695
_diffrn_detector_type              Eos
_diffrn_measured_fraction_theta_full  0.998
_diffrn_measured_fraction_theta_max  0.899
_diffrn_measurement_details
;
#__ type_ start__ end____ width___ exp.time_
  1 omega  -51.00   49.00   1.0000   60.0000
omega____ theta____ kappa____ phi______ frames
    -       19.0263  -77.0000    0.0000 100

#__ type_ start__ end____ width___ exp.time_
  2 omega  -25.00   92.00   1.0000   60.0000
omega____ theta____ kappa____ phi______ frames
    -       19.0263   19.0000  -30.0000 117

#__ type_ start__ end____ width___ exp.time_
  3 omega  -25.00   22.00   1.0000   60.0000
omega____ theta____ kappa____ phi______ frames
    -      -19.4951  -99.0000 -120.0000 47

#__ type_ start__ end____ width___ exp.time_
  4 omega   -2.00   88.00   1.0000   60.0000
omega____ theta____ kappa____ phi______ frames
    -       19.0263   57.0000  120.0000 90

#__ type_ start__ end____ width___ exp.time_
  5 omega  -25.00   22.00   1.0000   60.0000
omega____ theta____ kappa____ phi______ frames
    -      -19.4951  -99.0000  -30.0000 47

#__ type_ start__ end____ width___ exp.time_
  6 omega  -96.00  -32.00   1.0000   60.0000
omega____ theta____ kappa____ phi______ frames
    -      -19.4951  178.0000   30.0000 64

#__ type_ start__ end____ width___ exp.time_
  7 omega  -25.00    0.00   1.0000   60.0000
omega____ theta____ kappa____ phi______ frames
    -      -19.4951  -99.0000  150.0000 25

#__ type_ start__ end____ width___ exp.time_
  8 omega  -45.00   53.00   1.0000   60.0000
omega____ theta____ kappa____ phi______ frames
    -      -19.4951   37.0000 -120.0000 98
;
_diffrn_measurement_device         'four-circle diffractometer'
_diffrn_measurement_device_type    'Xcalibur, Eos'
_diffrn_measurement_method         '\w scans'
_diffrn_orient_matrix_UB_11        0.0353632000
_diffrn_orient_matrix_UB_12        -0.0133153000
_diffrn_orient_matrix_UB_13        -0.0162108000
_diffrn_orient_matrix_UB_21        -0.0271515000
_diffrn_orient_matrix_UB_22        -0.0203021000
_diffrn_orient_matrix_UB_23        -0.0255443000
_diffrn_orient_matrix_UB_31        -0.0011731000
_diffrn_orient_matrix_UB_32        0.0691570000
_diffrn_orient_matrix_UB_33        -0.0106123000
_diffrn_radiation_monochromator    graphite
_diffrn_radiation_probe            x-ray
_diffrn_radiation_type             MoK\a
_diffrn_radiation_wavelength       0.71073
_diffrn_source                     'Enhance (Mo) X-ray Source'
_reflns_Friedel_coverage           0.000
_reflns_Friedel_fraction_full      .
_reflns_Friedel_fraction_max       .
_reflns_number_gt                  2679
_reflns_number_total               4219
_reflns_odcompleteness_completeness  99.70
_reflns_odcompleteness_iscentric   1
_reflns_odcompleteness_theta       26.32
_reflns_special_details
;
 Reflections were merged by SHELXL according to the crystal
 class for the calculation of statistics and refinement.
 
 _reflns_Friedel_fraction is defined as the number of unique
 Friedel pairs measured divided by the number that would be
 possible theoretically, ignoring centric projections and
 systematic absences.
;
_reflns_threshold_expression       'I > 2\s(I)'
_computing_cell_refinement
;
CrysAlisPro, Agilent Technologies,
Version 1.171.37.35h (release 09-02-2015 CrysAlis171 .NET)
(compiled Feb  9 2015,16:26:32)
;
_computing_data_collection
;
CrysAlisPro, Agilent Technologies,
Version 1.171.37.35h (release 09-02-2015 CrysAlis171 .NET)
(compiled Feb  9 2015,16:26:32)
;
_computing_data_reduction
;
CrysAlisPro, Agilent Technologies,
Version 1.171.37.35h (release 09-02-2015 CrysAlis171 .NET)
(compiled Feb  9 2015,16:26:32)
;
_computing_molecular_graphics      'Olex2 (Dolomanov et al., 2009)'
_computing_publication_material    'Olex2 (Dolomanov et al., 2009)'
_computing_structure_refinement    'ShelXL (Sheldrick, 2015)'
_computing_structure_solution      'olex2.solve (Bourhis et al., 2015)'
_refine_diff_density_max           0.337
_refine_diff_density_min           -0.284
_refine_diff_density_rms           0.059
_refine_ls_extinction_coef         .
_refine_ls_extinction_method       none
_refine_ls_goodness_of_fit_ref     1.026
_refine_ls_hydrogen_treatment      constr
_refine_ls_matrix_type             full
_refine_ls_number_parameters       208
_refine_ls_number_reflns           4219
_refine_ls_number_restraints       0
_refine_ls_R_factor_all            0.1144
_refine_ls_R_factor_gt             0.0627
_refine_ls_restrained_S_all        1.026
_refine_ls_shift/su_max            0.000
_refine_ls_shift/su_mean           0.000
_refine_ls_structure_factor_coef   Fsqd
_refine_ls_weighting_details      
 'w=1/[\s^2^(Fo^2^)+(0.0550P)^2^+1.8335P] where P=(Fo^2^+2Fc^2^)/3'
_refine_ls_weighting_scheme        calc
_refine_ls_wR_factor_gt            0.1243
_refine_ls_wR_factor_ref           0.1448
_refine_special_details            ?
_olex2_refinement_description
;
1. Fixed Uiso
 At 1.2 times of:
  All C(H) groups, All C(H,H) groups
 At 1.5 times of:
  All C(H,H,H) groups, All O(H) groups
2.a Ternary CH refined with riding coordinates:
 C00B(H00B), C00C(H00C)
2.b Secondary CH2 refined with riding coordinates:
 C00D(H00A,H00D)
2.c Idealised Me refined as rotating group:
 C00E(H00E,H00F,H00G), C00F(H00H,H00I,H00J), C00H(H00K,H00L,H00M), C00I(H00N,
 H00O,H00P), C00J(H00Q,H00R,H00S), C00K(H00T,H00U,H00V), C00L(H00W,H00X,H00Y),
 C00M(H00Z,H,HA)
2.d Idealised tetrahedral OH refined as rotating group:
 O002(H002)
;
_atom_sites_solution_hydrogens     geom
_atom_sites_solution_primary       iterative
_atom_sites_solution_secondary     ?
loop_
  _atom_site_label
  _atom_site_type_symbol
  _atom_site_fract_x
  _atom_site_fract_y
  _atom_site_fract_z
  _atom_site_U_iso_or_equiv
  _atom_site_adp_type
  _atom_site_occupancy
  _atom_site_site_symmetry_order
  _atom_site_calc_flag
  _atom_site_refinement_flags_posn
  _atom_site_refinement_flags_adp
  _atom_site_refinement_flags_occupancy
  _atom_site_disorder_assembly
  _atom_site_disorder_group
 O001 O 0.42902(8) 0.29725(12) 0.32385(5) 0.0136(3) Uani 1 1 d . . . . .
 O002 O 0.37668(9) 0.58142(14) 0.41907(6) 0.0181(3) Uani 1 1 d . . . . .
 H002 H 0.4158 0.5957 0.4448 0.027 Uiso 1 1 calc GR . . . .
 O003 O 0.51257(9) 0.35716(13) 0.47527(6) 0.0192(3) Uani 1 1 d . . . . .
 O004 O 0.34906(9) 0.32808(14) 0.23654(6) 0.0216(3) Uani 1 1 d . . . . .
 C005 C 0.36698(13) 0.36277(19) 0.28793(8) 0.0153(4) Uani 1 1 d . . . . .
 C006 C 0.42911(12) 0.35799(18) 0.38366(8) 0.0119(4) Uani 1 1 d . . . . .
 C007 C 0.50949(12) 0.32355(18) 0.42233(8) 0.0139(4) Uani 1 1 d . . . . .
 C008 C 0.40706(12) 0.51591(19) 0.36877(8) 0.0137(4) Uani 1 1 d . . . . .
 C009 C 0.47542(13) 0.60757(19) 0.34192(8) 0.0172(4) Uani 1 1 d . . . . .
 C00A C 0.32870(13) 0.4712(2) 0.32579(8) 0.0158(4) Uani 1 1 d . . . . .
 C00B C 0.34800(12) 0.3078(2) 0.41084(8) 0.0174(4) Uani 1 1 d . . . . .
 H00B H 0.3480 0.3480 0.4513 0.021 Uiso 1 1 calc R . . . .
 C00C C 0.58072(13) 0.24746(19) 0.39638(9) 0.0198(5) Uani 1 1 d . . . . .
 H00C H 0.5880 0.2855 0.3563 0.024 Uiso 1 1 calc R . . . .
 C00D C 0.27974(13) 0.3822(2) 0.36934(9) 0.0195(5) Uani 1 1 d . . . . .
 H00A H 0.2455 0.4404 0.3928 0.023 Uiso 1 1 calc R . . . .
 H00D H 0.2436 0.3159 0.3468 0.023 Uiso 1 1 calc R . . . .
 C00E C 0.55557(13) 0.6155(2) 0.38526(9) 0.0217(5) Uani 1 1 d . . . . .
 H00E H 0.5411 0.6371 0.4252 0.032 Uiso 1 1 calc GR . . . .
 H00F H 0.5917 0.6862 0.3719 0.032 Uiso 1 1 calc GR . . . .
 H00G H 0.5841 0.5281 0.3858 0.032 Uiso 1 1 calc GR . . . .
 C00F C 0.27319(14) 0.5745(2) 0.28980(9) 0.0246(5) Uani 1 1 d . . . . .
 H00H H 0.3028 0.6113 0.2577 0.037 Uiso 1 1 calc GR . . . .
 H00I H 0.2588 0.6483 0.3158 0.037 Uiso 1 1 calc GR . . . .
 H00J H 0.2228 0.5294 0.2730 0.037 Uiso 1 1 calc GR . . . .
 C00G C 0.33935(14) 0.1529(2) 0.41688(10) 0.0254(5) Uani 1 1 d . . . . .
 C00H C 0.50028(16) 0.5597(2) 0.28050(9) 0.0300(6) Uani 1 1 d . . . . .
 H00K H 0.5225 0.4676 0.2840 0.045 Uiso 1 1 calc GR . . . .
 H00L H 0.5422 0.6208 0.2673 0.045 Uiso 1 1 calc GR . . . .
 H00M H 0.4517 0.5607 0.2516 0.045 Uiso 1 1 calc GR . . . .
 C00I C 0.31197(15) 0.0682(2) 0.36674(10) 0.0284(5) Uani 1 1 d . . . . .
 H00N H 0.2604 0.1044 0.3472 0.043 Uiso 1 1 calc GR . . . .
 H00O H 0.3028 -0.0242 0.3805 0.043 Uiso 1 1 calc GR . . . .
 H00P H 0.3541 0.0672 0.3386 0.043 Uiso 1 1 calc GR . . . .
 C00J C 0.66258(13) 0.2653(2) 0.43635(11) 0.0278(5) Uani 1 1 d . . . . .
 H00Q H 0.6762 0.3618 0.4398 0.042 Uiso 1 1 calc GR . . . .
 H00R H 0.7069 0.2173 0.4187 0.042 Uiso 1 1 calc GR . . . .
 H00S H 0.6563 0.2281 0.4757 0.042 Uiso 1 1 calc GR . . . .
 C00K C 0.55693(15) 0.0935(2) 0.38935(11) 0.0301(6) Uani 1 1 d . . . . .
 H00T H 0.5474 0.0559 0.4281 0.045 Uiso 1 1 calc GR . . . .
 H00U H 0.6019 0.0440 0.3732 0.045 Uiso 1 1 calc GR . . . .
 H00V H 0.5067 0.0846 0.3624 0.045 Uiso 1 1 calc GR . . . .
 C00L C 0.44196(16) 0.7569(2) 0.33485(11) 0.0316(6) Uani 1 1 d . . . . .
 H00W H 0.3920 0.7579 0.3072 0.047 Uiso 1 1 calc GR . . . .
 H00X H 0.4840 0.8146 0.3194 0.047 Uiso 1 1 calc GR . . . .
 H00Y H 0.4291 0.7912 0.3735 0.047 Uiso 1 1 calc GR . . . .
 C00M C 0.3581(3) 0.0958(3) 0.47342(13) 0.0799(13) Uani 1 1 d . . . . .
 H00Z H 0.4177 0.0998 0.4840 0.120 Uiso 1 1 calc GR . . . .
 H H 0.3399 0.0012 0.4730 0.120 Uiso 1 1 calc GR . . . .
 HA H 0.3297 0.1466 0.5026 0.120 Uiso 1 1 calc GR . . . .

loop_
  _atom_site_aniso_label
  _atom_site_aniso_U_11
  _atom_site_aniso_U_22
  _atom_site_aniso_U_33
  _atom_site_aniso_U_23
  _atom_site_aniso_U_13
  _atom_site_aniso_U_12
 O001 0.0146(7) 0.0153(6) 0.0108(6) -0.0010(5) 0.0002(5) 0.0025(5)
 O002 0.0154(8) 0.0253(7) 0.0131(7) -0.0081(6) -0.0012(6) 0.0046(6)
 O003 0.0199(8) 0.0222(7) 0.0146(7) 0.0010(6) -0.0041(6) -0.0030(6)
 O004 0.0267(9) 0.0245(7) 0.0121(7) -0.0045(6) -0.0058(6) 0.0057(6)
 C005 0.0147(11) 0.0164(9) 0.0144(9) 0.0012(8) -0.0006(8) 0.0017(8)
 C006 0.0122(10) 0.0144(9) 0.0086(9) -0.0001(7) -0.0009(7) -0.0001(8)
 C007 0.0142(10) 0.0096(9) 0.0171(10) 0.0038(8) -0.0022(8) -0.0045(7)
 C008 0.0143(10) 0.0146(9) 0.0120(9) -0.0014(7) -0.0008(8) 0.0051(8)
 C009 0.0230(12) 0.0135(9) 0.0151(9) 0.0018(8) 0.0021(8) 0.0000(8)
 C00A 0.0156(11) 0.0182(10) 0.0130(9) -0.0028(8) -0.0023(8) 0.0053(8)
 C00B 0.0127(11) 0.0281(11) 0.0113(9) -0.0022(8) 0.0002(8) -0.0036(8)
 C00C 0.0146(11) 0.0198(10) 0.0242(11) 0.0027(9) -0.0020(9) 0.0038(8)
 C00D 0.0111(11) 0.0269(11) 0.0201(10) -0.0068(9) -0.0002(8) 0.0019(8)
 C00E 0.0181(12) 0.0209(10) 0.0268(11) 0.0015(9) 0.0063(9) -0.0042(9)
 C00F 0.0236(13) 0.0275(11) 0.0211(11) -0.0053(9) -0.0069(9) 0.0118(10)
 C00G 0.0166(12) 0.0312(12) 0.0273(12) 0.0106(10) -0.0042(9) -0.0101(9)
 C00H 0.0449(16) 0.0253(11) 0.0219(11) 0.0017(9) 0.0137(11) -0.0104(11)
 C00I 0.0227(13) 0.0215(11) 0.0393(14) 0.0052(10) -0.0051(10) -0.0032(9)
 C00J 0.0157(12) 0.0260(12) 0.0403(14) 0.0025(10) -0.0052(10) 0.0034(9)
 C00K 0.0272(13) 0.0203(11) 0.0407(14) -0.0023(10) -0.0086(11) 0.0083(9)
 C00L 0.0376(15) 0.0157(10) 0.0398(14) 0.0041(10) -0.0049(11) 0.0002(10)
 C00M 0.134(4) 0.062(2) 0.0388(17) 0.0215(15) -0.0189(19) -0.064(2)

_geom_special_details
;
 All esds (except the esd in the dihedral angle between two l.s. planes)
 are estimated using the full covariance matrix.  The cell esds are taken
 into account individually in the estimation of esds in distances, angles
 and torsion angles; correlations between esds in cell parameters are only
 used when they are defined by crystal symmetry.  An approximate (isotropic)
 treatment of cell esds is used for estimating esds involving l.s. planes.
;
loop_
  _geom_bond_atom_site_label_1
  _geom_bond_atom_site_label_2
  _geom_bond_distance
  _geom_bond_site_symmetry_2
  _geom_bond_publ_flag
 O001 C005 1.369(2) . ?
 O001 C006 1.453(2) . ?
 O002 H002 0.8200 . ?
 O002 C008 1.409(2) . ?
 O003 C007 1.217(2) . ?
 O004 C005 1.199(2) . ?
 C005 C00A 1.509(3) . ?
 C006 C007 1.515(3) . ?
 C006 C008 1.596(2) . ?
 C006 C00B 1.557(3) . ?
 C007 C00C 1.513(3) . ?
 C008 C009 1.567(3) . ?
 C008 C00A 1.564(3) . ?
 C009 C00E 1.531(3) . ?
 C009 C00H 1.528(3) . ?
 C009 C00L 1.544(3) . ?
 C00A C00D 1.558(3) . ?
 C00A C00F 1.515(3) . ?
 C00B H00B 0.9800 . ?
 C00B C00D 1.540(3) . ?
 C00B C00G 1.512(3) . ?
 C00C H00C 0.9800 . ?
 C00C C00J 1.521(3) . ?
 C00C C00K 1.542(3) . ?
 C00D H00A 0.9700 . ?
 C00D H00D 0.9700 . ?
 C00E H00E 0.9600 . ?
 C00E H00F 0.9600 . ?
 C00E H00G 0.9600 . ?
 C00F H00H 0.9600 . ?
 C00F H00I 0.9600 . ?
 C00F H00J 0.9600 . ?
 C00G C00I 1.419(3) . ?
 C00G C00M 1.380(3) . ?
 C00H H00K 0.9600 . ?
 C00H H00L 0.9600 . ?
 C00H H00M 0.9600 . ?
 C00I H00N 0.9600 . ?
 C00I H00O 0.9600 . ?
 C00I H00P 0.9600 . ?
 C00J H00Q 0.9600 . ?
 C00J H00R 0.9600 . ?
 C00J H00S 0.9600 . ?
 C00K H00T 0.9600 . ?
 C00K H00U 0.9600 . ?
 C00K H00V 0.9600 . ?
 C00L H00W 0.9600 . ?
 C00L H00X 0.9600 . ?
 C00L H00Y 0.9600 . ?
 C00M H00Z 0.9600 . ?
 C00M H 0.9600 . ?
 C00M HA 0.9600 . ?

loop_
  _geom_angle_atom_site_label_1
  _geom_angle_atom_site_label_2
  _geom_angle_atom_site_label_3
  _geom_angle
  _geom_angle_site_symmetry_1
  _geom_angle_site_symmetry_3
  _geom_angle_publ_flag
 C005 O001 C006 106.58(13) . . ?
 C008 O002 H002 109.5 . . ?
 O001 C005 C00A 107.80(15) . . ?
 O004 C005 O001 121.44(17) . . ?
 O004 C005 C00A 130.70(18) . . ?
 O001 C006 C007 111.04(15) . . ?
 O001 C006 C008 102.48(13) . . ?
 O001 C006 C00B 107.34(14) . . ?
 C007 C006 C008 119.18(15) . . ?
 C007 C006 C00B 113.81(15) . . ?
 C00B C006 C008 101.74(15) . . ?
 O003 C007 C006 116.47(17) . . ?
 O003 C007 C00C 122.26(17) . . ?
 C00C C007 C006 121.25(16) . . ?
 O002 C008 C006 110.59(14) . . ?
 O002 C008 C009 110.52(15) . . ?
 O002 C008 C00A 107.09(15) . . ?
 C009 C008 C006 118.20(15) . . ?
 C00A C008 C006 90.59(14) . . ?
 C00A C008 C009 118.09(15) . . ?
 C00E C009 C008 111.14(15) . . ?
 C00E C009 C00L 106.18(16) . . ?
 C00H C009 C008 114.61(16) . . ?
 C00H C009 C00E 107.79(18) . . ?
 C00H C009 C00L 107.99(17) . . ?
 C00L C009 C008 108.76(17) . . ?
 C005 C00A C008 100.96(15) . . ?
 C005 C00A C00D 102.41(15) . . ?
 C005 C00A C00F 114.33(16) . . ?
 C00D C00A C008 101.14(14) . . ?
 C00F C00A C008 122.42(16) . . ?
 C00F C00A C00D 112.92(17) . . ?
 C006 C00B H00B 107.7 . . ?
 C00D C00B C006 100.98(15) . . ?
 C00D C00B H00B 107.7 . . ?
 C00G C00B C006 115.45(17) . . ?
 C00G C00B H00B 107.7 . . ?
 C00G C00B C00D 116.81(16) . . ?
 C007 C00C H00C 108.7 . . ?
 C007 C00C C00J 111.00(17) . . ?
 C007 C00C C00K 108.77(17) . . ?
 C00J C00C H00C 108.7 . . ?
 C00J C00C C00K 111.06(16) . . ?
 C00K C00C H00C 108.7 . . ?
 C00A C00D H00A 110.7 . . ?
 C00A C00D H00D 110.7 . . ?
 C00B C00D C00A 105.17(16) . . ?
 C00B C00D H00A 110.7 . . ?
 C00B C00D H00D 110.7 . . ?
 H00A C00D H00D 108.8 . . ?
 C009 C00E H00E 109.5 . . ?
 C009 C00E H00F 109.5 . . ?
 C009 C00E H00G 109.5 . . ?
 H00E C00E H00F 109.5 . . ?
 H00E C00E H00G 109.5 . . ?
 H00F C00E H00G 109.5 . . ?
 C00A C00F H00H 109.5 . . ?
 C00A C00F H00I 109.5 . . ?
 C00A C00F H00J 109.5 . . ?
 H00H C00F H00I 109.5 . . ?
 H00H C00F H00J 109.5 . . ?
 H00I C00F H00J 109.5 . . ?
 C00I C00G C00B 121.78(18) . . ?
 C00M C00G C00B 117.6(2) . . ?
 C00M C00G C00I 120.6(2) . . ?
 C009 C00H H00K 109.5 . . ?
 C009 C00H H00L 109.5 . . ?
 C009 C00H H00M 109.5 . . ?
 H00K C00H H00L 109.5 . . ?
 H00K C00H H00M 109.5 . . ?
 H00L C00H H00M 109.5 . . ?
 C00G C00I H00N 109.5 . . ?
 C00G C00I H00O 109.5 . . ?
 C00G C00I H00P 109.5 . . ?
 H00N C00I H00O 109.5 . . ?
 H00N C00I H00P 109.5 . . ?
 H00O C00I H00P 109.5 . . ?
 C00C C00J H00Q 109.5 . . ?
 C00C C00J H00R 109.5 . . ?
 C00C C00J H00S 109.5 . . ?
 H00Q C00J H00R 109.5 . . ?
 H00Q C00J H00S 109.5 . . ?
 H00R C00J H00S 109.5 . . ?
 C00C C00K H00T 109.5 . . ?
 C00C C00K H00U 109.5 . . ?
 C00C C00K H00V 109.5 . . ?
 H00T C00K H00U 109.5 . . ?
 H00T C00K H00V 109.5 . . ?
 H00U C00K H00V 109.5 . . ?
 C009 C00L H00W 109.5 . . ?
 C009 C00L H00X 109.5 . . ?
 C009 C00L H00Y 109.5 . . ?
 H00W C00L H00X 109.5 . . ?
 H00W C00L H00Y 109.5 . . ?
 H00X C00L H00Y 109.5 . . ?
 C00G C00M H00Z 109.5 . . ?
 C00G C00M H 109.5 . . ?
 C00G C00M HA 109.5 . . ?
 H00Z C00M H 109.5 . . ?
 H00Z C00M HA 109.5 . . ?
 H C00M HA 109.5 . . ?

_shelx_res_file
;
    3-ab74.res created by SHELXL-2014/7

TITL ossama3_a.res in I2/a
REM Old TITL Ossama3 in I2/a
REM SHELXT solution in I2/a
REM R1 0.187, Rweak 0.130, Alpha 0.039, Orientation as input
REM Formula found by SHELXT: C18 O4
CELL 0.71073 15.9746 9.6759 22.2192 90 95.308 90
ZERR 8 0.0009 0.0004 0.0009 0 0.005 0
LATT 2
SYMM 0.5-X,+Y,-Z
SFAC C H O
UNIT 144 232 32

L.S. 4 0 0
PLAN  20
SIZE 0.3 0.24 0.05
BOND $H
list 4
fmap 2 53
acta
REM <olex2.extras>
REM <HklSrc "%.\\3-AB74.hkl">
REM </olex2.extras>

WGHT    0.055000    1.833500
FVAR       0.32352
O001  3    0.429017    0.297253    0.323852    11.00000    0.01456    0.01528 =
         0.01077   -0.00103    0.00023    0.00245
O002  3    0.376681    0.581421    0.419069    11.00000    0.01541    0.02530 =
         0.01305   -0.00805   -0.00125    0.00460
AFIX 147
H002  2    0.415848    0.595721    0.444848    11.00000   -1.50000
AFIX   0
O003  3    0.512565    0.357158    0.475270    11.00000    0.01989    0.02216 =
         0.01458    0.00103   -0.00410   -0.00295
O004  3    0.349057    0.328081    0.236540    11.00000    0.02672    0.02452 =
         0.01208   -0.00455   -0.00582    0.00570
C005  1    0.366981    0.362771    0.287933    11.00000    0.01472    0.01637 =
         0.01443    0.00122   -0.00057    0.00169
C006  1    0.429111    0.357990    0.383662    11.00000    0.01218    0.01443 =
         0.00862   -0.00007   -0.00090   -0.00012
C007  1    0.509492    0.323552    0.422330    11.00000    0.01424    0.00962 =
         0.01705    0.00380   -0.00221   -0.00453
C008  1    0.407059    0.515914    0.368770    11.00000    0.01427    0.01461 =
         0.01199   -0.00145   -0.00077    0.00506
C009  1    0.475416    0.607567    0.341921    11.00000    0.02302    0.01355 =
         0.01514    0.00179    0.00213    0.00003
C00A  1    0.328700    0.471168    0.325795    11.00000    0.01558    0.01818 =
         0.01304   -0.00284   -0.00230    0.00532
C00B  1    0.348000    0.307802    0.410839    11.00000    0.01268    0.02807 =
         0.01128   -0.00223    0.00018   -0.00364
AFIX  13
H00B  2    0.347959    0.347952    0.451329    11.00000   -1.20000
AFIX   0
C00C  1    0.580717    0.247458    0.396380    11.00000    0.01458    0.01980 =
         0.02416    0.00266   -0.00204    0.00385
AFIX  13
H00C  2    0.587996    0.285505    0.356322    11.00000   -1.20000
AFIX   0
C00D  1    0.279739    0.382228    0.369344    11.00000    0.01114    0.02694 =
         0.02013   -0.00678   -0.00024    0.00195
AFIX  23
H00A  2    0.245452    0.440408    0.392784    11.00000   -1.20000
H00D  2    0.243640    0.315924    0.346835    11.00000   -1.20000
AFIX   0
C00E  1    0.555567    0.615492    0.385257    11.00000    0.01809    0.02091 =
         0.02678    0.00147    0.00626   -0.00425
AFIX 137
H00E  2    0.541111    0.637053    0.425179    11.00000   -1.50000
H00F  2    0.591710    0.686245    0.371914    11.00000   -1.50000
H00G  2    0.584134    0.528145    0.385849    11.00000   -1.50000
AFIX   0
C00F  1    0.273188    0.574494    0.289795    11.00000    0.02362    0.02749 =
         0.02108   -0.00527   -0.00694    0.01177
AFIX 137
H00H  2    0.302754    0.611340    0.257684    11.00000   -1.50000
H00I  2    0.258825    0.648265    0.315840    11.00000   -1.50000
H00J  2    0.222803    0.529361    0.273047    11.00000   -1.50000
AFIX   0
C00G  1    0.339349    0.152891    0.416876    11.00000    0.01659    0.03116 =
         0.02735    0.01061   -0.00423   -0.01005
C00H  1    0.500281    0.559725    0.280499    11.00000    0.04489    0.02532 =
         0.02192    0.00170    0.01374   -0.01040
AFIX 137
H00K  2    0.522499    0.467595    0.284014    11.00000   -1.50000
H00L  2    0.542245    0.620821    0.267277    11.00000   -1.50000
H00M  2    0.451720    0.560700    0.251616    11.00000   -1.50000
AFIX   0
C00I  1    0.311968    0.068223    0.366737    11.00000    0.02274    0.02152 =
         0.03930    0.00525   -0.00510   -0.00319
AFIX 137
H00N  2    0.260448    0.104370    0.347226    11.00000   -1.50000
H00O  2    0.302822   -0.024168    0.380452    11.00000   -1.50000
H00P  2    0.354108    0.067183    0.338612    11.00000   -1.50000
AFIX   0
C00J  1    0.662582    0.265297    0.436350    11.00000    0.01566    0.02598 =
         0.04027    0.00247   -0.00516    0.00342
AFIX 137
H00Q  2    0.676193    0.361777    0.439820    11.00000   -1.50000
H00R  2    0.706890    0.217280    0.418720    11.00000   -1.50000
H00S  2    0.656328    0.228092    0.475736    11.00000   -1.50000
AFIX   0
C00K  1    0.556930    0.093466    0.389350    11.00000    0.02715    0.02031 =
         0.04066   -0.00231   -0.00855    0.00831
AFIX 137
H00T  2    0.547362    0.055884    0.428109    11.00000   -1.50000
H00U  2    0.601914    0.044032    0.373202    11.00000   -1.50000
H00V  2    0.506706    0.084615    0.362362    11.00000   -1.50000
AFIX   0
C00L  1    0.441955    0.756925    0.334847    11.00000    0.03757    0.01575 =
         0.03984    0.00412   -0.00495    0.00023
AFIX 137
H00W  2    0.392036    0.757876    0.307247    11.00000   -1.50000
H00X  2    0.483972    0.814574    0.319427    11.00000   -1.50000
H00Y  2    0.429050    0.791199    0.373468    11.00000   -1.50000
AFIX   0
C00M  1    0.358067    0.095800    0.473415    11.00000    0.13381    0.06193 =
         0.03884    0.02150   -0.01891   -0.06370
AFIX 137
H00Z  2    0.417660    0.099802    0.483996    11.00000   -1.50000
H     2    0.339866    0.001222    0.473016    11.00000   -1.50000
HA    2    0.329700    0.146649    0.502578    11.00000   -1.50000
AFIX   0
HKLF 4

REM  ossama3_a.res in I2/a
REM R1 =  0.0627 for    2679 Fo > 4sig(Fo)  and  0.1144 for all    4219 data
REM    208 parameters refined using      0 restraints

END

WGHT      0.0550      1.8369

REM Highest difference peak  0.337,  deepest hole -0.284,  1-sigma level  0.059
Q1    1   0.3435  0.4323  0.2995  11.00000  0.05    0.34
Q2    1   0.4749  0.3721  0.3992  11.00000  0.05    0.30
Q3    1   0.3751  0.5163  0.3390  11.00000  0.05    0.30
Q4    1   0.4201  0.4387  0.3781  11.00000  0.05    0.29
Q5    1   0.3200  0.3169  0.3831  11.00000  0.05    0.29
Q6    1   0.5132  0.6192  0.3613  11.00000  0.05    0.24
Q7    1   0.3854  0.3198  0.3856  11.00000  0.05    0.24
Q8    1   0.2967  0.1146  0.3215  11.00000  0.05    0.23
Q9    1   0.4805  0.0633  0.3812  11.00000  0.05    0.22
Q10   1   0.4449  0.5685  0.3581  11.00000  0.05    0.22
Q11   1   0.3830  0.1431  0.5135  11.00000  0.05    0.22
Q12   1   0.5506  0.3287  0.5004  11.00000  0.05    0.22
Q13   1   0.3005  0.1604  0.4403  11.00000  0.05    0.21
Q14   1   0.3971 -0.0247  0.4746  11.00000  0.05    0.21
Q15   1   0.5462  0.2949  0.4002  11.00000  0.05    0.20
Q16   1   0.4786  0.4402  0.4778  11.00000  0.05    0.20
Q17   1   0.3536  0.2345  0.4066  11.00000  0.05    0.20
Q18   1   0.3197  0.5250  0.3157  11.00000  0.05    0.19
Q19   1   0.4056  0.3425  0.2387  11.00000  0.05    0.19
Q20   1   0.4788  0.5802  0.3194  11.00000  0.05    0.18
;
_shelx_res_checksum                26766
_shelx_hkl_file
;
   0   0   4 6421.68  152.11
   0   0  -4 6067.39  151.37
   0   0  -4 6124.41  151.67
   0   0   4 6408.34  152.45
   0   0   6  945.62   33.86
   0   0  -6  826.66   32.18
   0   0  -6  808.55   32.74
   0   0   6  969.95   34.03
   0   0  -8  222.97   16.86
   0   0  -8  227.00   16.87
   0   0   8  247.50   17.69
   0   0  -8  222.39   13.04
   0   0  10  206.73   19.14
   0   0 -10  194.70   13.41
   0   0  10  225.89   19.15
   0   0 -10  197.74   17.52
   0   0 -10  186.19   17.13
   0   0 -12   78.26   11.47
   0   0 -12   83.62   12.22
   0   0  12   58.14   11.09
   0   0 -12   77.72    9.07
   0   0 -14   20.91    8.69
   0   0 -14   18.44    5.94
   0   0 -14   10.02    6.87
   0   0 -14    4.04    5.68
   0   0  14   12.77    6.25
   0   0 -16   77.57   14.03
   0   0 -16   91.31   11.09
   0   0 -16  108.59   16.37
   0   0  16   84.59   15.15
   0   0  18   11.38    9.71
   0   0 -18    6.33    9.22
   0   0 -18    1.29    6.67
   0   0 -18    1.42    3.95
   0   0  20 1041.39   65.10
   0   0 -20 1073.57   62.03
   0   0 -20 1077.66   61.13
   0   0 -22   24.46   11.77
   0   0  22   58.74   17.92
   0   0 -22   37.16   12.21
   0   0  22   23.50   11.55
   0   0  24  154.16   27.18
   0   0  24  166.91   28.05
   0   0 -24  155.39   25.30
   0   0  26   37.82   16.14
   0   0 -26   55.52   18.60
   0   0  26   55.92   18.92
   0   0 -28   -0.36   11.49
   0   0  28   -0.50   13.91
   0   0  28   14.27   18.72
   0   1   3 3354.87   87.86
   0   1   3 3421.15   82.99
   0   1  -3 3322.81   86.35
   0   1   3 3291.14   88.22
   0  -1   3 3556.92   87.04
   0   1   5  143.48    8.79
   0  -1  -5  129.98    8.50
   0   1   5  127.80    9.94
   0   1  -5  129.26    8.69
   0   1  -5  128.00    9.81
   0  -1   5  126.78    9.24
   0  -1   5  133.19    9.87
   0  -1   5  149.60   12.78
   0   1   5  146.25   12.22
   0   1  -5  109.32   10.93
   0  -1  -5  128.62   11.73
   0   1  -7  604.21   25.86
   0  -1  -7  614.13   25.13
   0  -1   7  671.86   26.77
   0   1   7  679.51   26.26
   0   1  -7  594.62   25.63
   0   1  -7  662.94   26.40
   0   1   7  612.62   27.82
   0  -1   7  667.44   31.80
   0   1  -7  549.46   29.49
   0   1   7  685.04   31.84
   0  -1  -7  605.93   30.15
   0   1  -9   26.34    5.70
   0  -1  -9   27.97    8.02
   0   1  -9   26.64    5.17
   0   1   9   22.07    5.95
   0   1   9   43.35    7.64
   0   1  -9   24.48    7.20
   0  -1  -9   29.53    6.50
   0   1  -9   23.50    6.15
   0   1 -11   -0.59    5.60
   0   1  11    3.20    4.38
   0   1 -11    1.56    3.54
   0   1 -11    3.10    6.20
   0  -1 -11   13.73    5.81
   0  -1 -11   -1.41    5.41
   0   1  11   -0.15    5.03
   0   1 -11   -0.43    5.05
   0   1  13   20.78    7.38
   0   1 -13   20.42    7.35
   0  -1 -13    7.56    6.73
   0  -1  13   20.81    9.42
   0  -1 -13   16.27    6.87
   0   1 -13   19.23    5.67
   0   1 -13   14.23    5.17
   0   1 -13    9.63    5.57
   0  -1  15   23.64   10.47
   0   1 -15   22.35    9.02
   0  -1 -15   28.75    7.00
   0   1  15   31.73    9.74
   0   1 -15   31.64    7.64
   0  -1 -15    8.77    6.59
   0  -1 -15   15.38    6.94
   0   1 -15   24.00    7.94
   0   1 -17    4.77    5.14
   0  -1  17   12.50    7.61
   0  -1 -17   19.41    9.47
   0   1  17   22.30    9.75
   0   1 -17   25.95    7.61
   0  -1 -17   17.93    6.28
   0   1 -17   15.67    7.91
   0  -1 -17    0.02    5.23
   0  -1 -19    6.38    7.59
   0   1  19    4.71    7.21
   0  -1 -19    2.06    4.61
   0  -1  19    5.07    8.07
   0   1 -19   -2.14    6.79
   0   1 -19    0.90    4.63
   0  -1 -19   -8.10    7.44
   0   1 -19   -4.42    7.83
   0   1  19   11.01    7.59
   0  -1 -21  370.08   33.27
   0   1  21  363.73   36.28
   0  -1 -21  311.40   34.71
   0   1 -21  356.60   36.47
   0   1 -21  334.47   32.67
   0   1  21  339.10   37.14
   0  -1  21  324.02   36.80
   0   1 -23  210.79   29.65
   0  -1  23  191.58   30.95
   0  -1 -23  219.20   30.42
   0   1 -23  183.54   26.17
   0   1  23  185.84   29.51
   0  -1  23  206.44   29.86
   0   1  23  184.44   28.14
   0  -1  25   -3.12   12.71
   0   1  25  -11.66   10.52
   0   1 -25    1.35    9.80
   0   1  25    1.16    8.36
   0  -1  25   -6.69    9.49
   0  -1 -25   -4.15   10.16
   0  -1  27    1.26    9.71
   0   1  27   15.18   13.75
   0  -1 -27   -3.30   13.38
   0  -1  27   -9.14   14.97
   0   1  27   18.99   16.63
   0   1  29   15.03   16.34
   0  -1 -29   -3.20   12.05
   0  -1  29   16.61   15.28
   0  -2   0  246.63   13.99
   0  -2   0  255.26   15.13
   0  -2   0  282.07   16.59
   0  -2   0  259.33   11.97
   0  -2   0  272.07   12.94
   0  -2   0  265.08   13.01
   0   2   0  269.49   12.33
   0   2   0  249.93   12.51
   0   2   0  261.87   12.45
   0  -2  -2  257.90   15.86
   0   2   2  294.41   16.67
   0   2  -2  260.11   15.50
   0  -2   2  280.65   12.13
   0   2   2  254.26   14.72
   0   2   2  277.25   14.04
   0  -2  -2  242.28   14.61
   0  -2  -2  270.09   15.31
   0  -2  -2  253.52   13.12
   0   2  -2  274.40   11.87
   0   2  -2  247.06   15.89
   0   2   2  296.87   15.87
   0  -2   2  287.55   15.95
   0  -2   2  283.99   16.32
   0   2   4    0.08    4.29
   0  -2   4    5.43    5.74
   0  -2  -4    7.28    5.52
   0   2  -4   -1.39    4.77
   0   2   4   12.74    5.19
   0  -2  -4    4.08    5.74
   0   2   4   -3.28    5.30
   0   2   4    4.51    4.70
   0  -2   4    6.07    6.33
   0   2  -4    6.68    4.14
   0   2   4    0.79    1.85
   0  -2   6  193.37   14.78
   0  -2   6  193.43   16.92
   0  -2  -6  163.77    8.38
   0   2  -6  161.56   13.65
   0   2   6  191.12    8.92
   0   2   6  187.19   16.40
   0   2  -6  178.31    9.30
   0   2   6  178.89   11.80
   0   2  -6  156.20   15.40
   0   2   6  180.41   15.94
   0  -2  -6  160.49   15.45
   0   2   6  186.22   15.60
   0   2   8  534.23   31.45
   0  -2   8  590.66   28.21
   0   2  -8  559.45   28.75
   0  -2   8  690.94   30.96
   0   2   8  587.70   27.28
   0  -2  -8  565.85   33.00
   0   2  -8  616.61   24.36
   0   2   8  648.75   23.94
   0  -2  -8  608.15   23.11
   0   2  -8  529.32   32.15
   0   2 -10    1.78    3.05
   0   2 -10    5.59    5.48
   0  -2 -10   -0.10    3.28
   0   2  10   -3.50    5.01
   0  -2  10   10.56    5.76
   0   2  10   -2.52    4.63
   0   2  10    2.20    3.76
   0  -2  10    7.25    5.09
   0   2 -10    4.05    4.85
   0  -2 -10    9.44    6.51
   0  -2 -12  872.48   48.51
   0   2  12 1055.68   40.66
   0   2  12  960.13   44.59
   0  -2 -12  939.13   38.64
   0   2 -12  981.41   40.82
   0   2  12  879.10   48.89
   0   2 -12  856.48   47.75
   0   2 -12  920.05   42.00
   0   2 -14  224.84   24.63
   0  -2  14  224.74   25.30
   0   2  14  227.50   25.03
   0   2 -14  243.59   20.21
   0  -2 -14  210.40   23.54
   0  -2 -14  225.38   18.68
   0   2 -14  230.82   19.95
   0   2  14  233.36   22.30
   0  -2  16   -5.29    7.44
   0   2  16   -5.69    7.85
   0   2  16    5.21    6.53
   0   2 -16    7.55    5.56
   0   2 -16    4.23    6.20
   0  -2 -16    9.62    5.74
   0   2 -16   -7.00    7.10
   0  -2 -16    5.17    6.28
   0   2  18   11.97    9.37
   0   2 -18   23.16    9.86
   0   2 -18   11.69    7.02
   0  -2 -18   12.33    6.99
   0   2  18    3.38    5.79
   0  -2  18   -1.19    7.15
   0   2 -18   25.97    8.60
   0  -2 -18   13.28    9.55
   0   2  20   10.51    8.79
   0   2  20   24.72   10.58
   0   2 -20    6.70    7.02
   0   2 -20   18.24    7.75
   0  -2 -20   12.22    8.64
   0  -2  20   27.22   12.00
   0   2 -20   12.85    6.76
   0   2 -22    1.86    6.17
   0  -2  22   12.93   10.64
   0  -2 -22    7.92    8.46
   0   2  22   15.20   11.47
   0   2 -22   -7.29   10.82
   0   2  22   25.90   14.87
   0   2 -24   28.47   12.88
   0  -2  24   42.59   15.80
   0   2  24   16.03    9.89
   0  -2 -24   60.59   19.78
   0   2  24   31.89   17.45
   0   2 -24   54.03   17.72
   0  -2  24   26.89   14.80
   0   2  26   33.02   16.31
   0   2  26   33.30   18.57
   0  -2  26  -21.76   17.67
   0  -2 -26    3.18    8.32
   0  -2  26   20.01   13.35
   0  -2  28   10.70   11.51
   0  -2 -28    1.72   15.73
   0   2  28   12.11   12.73
   0  -3  -1 1495.81   49.81
   0  -3  -1 1592.98   45.98
   0   3   1 1753.38   57.46
   0  -3   1 1425.51   52.92
   0  -3   1 1548.11   46.05
   0   3   1 1629.34   49.33
   0  -3  -1 1575.57   49.55
   0  -3   1 1618.06   51.02
   0  -3  -1 1463.99   53.14
   0   3   1 1440.77   47.84
   0   3  -1 1549.99   46.56
   0  -3   1 1484.56   43.45
   0   3  -1 1468.36   49.13
   0  -3   1 1629.53   56.34
   0  -3  -1 1458.60   47.91
   0   3   1 1480.95   45.00
   0   3  -3   -0.70    3.12
   0   3  -3    3.49    4.83
   0   3   3    4.02    4.23
   0   3   3    0.88    4.05
   0   3   3    0.50    3.77
   0  -3   3    0.94    4.25
   0  -3  -3   -5.83    4.85
   0  -3  -3   -6.31    4.82
   0  -3   3   -0.09    4.19
   0  -3  -3    0.33    4.68
   0  -3   3    2.56    2.30
   0  -3  -3    3.95    2.07
   0  -3  -3   -0.35    4.54
   0   3  -3    2.84    5.42
   0   3   3    0.59    3.85
   0   3  -5  153.23   15.77
   0   3   5  160.27    7.89
   0  -3   5  163.44   11.26
   0   3  -5  158.69   15.64
   0   3   5  208.63   17.95
   0  -3  -5  152.84   15.59
   0  -3  -5  160.68   15.56
   0  -3   5  190.53   16.81
   0   3   5  156.26   15.49
   0   3   5  183.22   12.61
   0   3  -7   55.33   10.73
   0   3   7   56.54    6.55
   0   3  -7   55.94   10.03
   0  -3  -7   57.60   10.70
   0   3   7   51.26   10.35
   0   3   7   71.68    9.03
   0   3  -9   58.44    6.10
   0   3   9   57.56   12.21
   0   3  -9   44.56    9.36
   0  -3   9   50.04    9.25
   0   3  -9   42.30   10.82
   0  -3  -9   53.87   11.64
   0   3   9   47.58    4.67
   0   3   9   56.36    8.15
   0   3 -11   73.23   11.88
   0   3  11   85.80   11.23
   0  -3 -11   62.94   12.65
   0   3 -11   67.07   12.90
   0  -3  11   93.50   12.11
   0   3 -11   89.64    9.04
   0   3  11   78.16   14.62
   0  -3 -11   92.65    8.45
   0   3  11   94.58    8.63
   0   3  13  172.67   17.29
   0   3 -13  155.28   17.77
   0   3  13  188.77   14.42
   0   3  13  140.01   19.83
   0  -3  13  146.66   20.45
   0  -3 -13  167.90   13.42
   0  -3  13  161.66   17.67
   0   3 -13  172.20   14.55
   0   3 -13  149.78   20.41
   0  -3 -13  157.15   20.88
   0  -3  15    9.18    7.33
   0   3  15   10.28    5.73
   0   3  15   10.75    8.22
   0  -3 -15   16.98    9.54
   0   3 -15   11.34    4.88
   0   3 -15    1.99    4.84
   0   3 -15    0.61    7.97
   0   3  15    9.43    5.64
   0  -3  17   54.49   14.66
   0   3  17   65.36   16.74
   0   3 -17   58.26   15.01
   0   3 -17   78.96   14.87
   0   3 -17   83.43   12.72
   0   3  17   78.18   14.81
   0  -3 -17   67.87   15.71
   0   3  19   10.87    7.65
   0   3 -19   15.05    8.16
   0   3  19   10.73    9.26
   0  -3 -19   21.13   14.01
   0  -3  19    0.76    6.91
   0   3 -19   15.68    7.93
   0   3 -19   -1.58   10.43
   0   3 -21  178.85   21.05
   0  -3 -21  143.79   25.16
   0   3 -21  150.38   26.27
   0   3  21  171.56   24.24
   0   3  21  157.34   25.98
   0  -3  21  133.05   25.20
   0   3  23   -4.04    8.71
   0   3  23    3.85    8.38
   0   3 -23   22.71   16.20
   0  -3 -23   15.34   14.35
   0  -3  23    2.02   10.21
   0  -3 -25   18.86   14.73
   0   3 -25   -6.95   12.52
   0  -3  25   -4.47   13.97
   0  -3  25   11.06   10.71
   0   3  25    6.07   11.39
   0   3  25   -3.09   10.38
   0   3  27   13.93   10.65
   0  -3 -27   23.45   18.53
   0  -3  27   23.87   16.04
   0  -4   0 1973.03   59.60
   0  -4   0 1696.76   62.03
   0  -4   0 1919.47   59.04
   0   4   0 1804.41   57.80
   0  -4   0 1702.71   65.71
   0  -4   0 1802.97   56.12
   0   4   0 1776.73   57.68
   0  -4  -2  176.25   15.02
   0   4  -2  164.27   15.42
   0  -4   2  181.47   12.82
   0   4  -2  196.05   13.39
   0  -4   2  192.05   16.28
   0   4   2  177.35   15.06
   0  -4  -2  188.93   15.70
   0  -4  -2  182.17   12.15
   0  -4  -2  177.80   15.19
   0  -4   2  186.60   10.70
   0  -4  -2  156.23   17.10
   0  -4   2  169.83   16.62
   0   4   4   65.25    9.98
   0  -4  -4   72.57    5.68
   0   4   4   78.32    9.66
   0   4  -4   75.16   11.74
   0   4  -4   80.75    8.11
   0  -4  -4   68.19   10.83
   0  -4   4   80.66    8.47
   0  -4  -4   74.07   12.26
   0  -4  -4   76.55    9.78
   0   4   6  208.45   19.64
   0   4  -6  227.85   21.80
   0  -4  -6  210.73   20.62
   0  -4   6  248.10   15.60
   0  -4  -6  219.32   20.68
   0   4   6  249.92   17.45
   0   4  -6  228.96   21.50
   0   4   8  513.57   20.29
   0   4   8  460.33   32.46
   0  -4   8  552.51   26.38
   0   4  -8  445.68   32.50
   0   4  -8  504.93   32.81
   0  -4  -8  434.25   31.88
   0   4   8  571.69   27.59
   0  -4 -10   53.08   11.95
   0  -4  10   59.20   10.95
   0   4  10   94.81   11.79
   0   4  10   50.72   11.77
   0   4  10   71.33    8.18
   0   4 -10   59.62   12.35
   0   4 -10   52.04   11.90
   0   4  12  244.34   19.88
   0   4  12  192.75   16.19
   0   4 -12  171.51   22.59
   0   4  12  141.56   20.26
   0   4 -12  175.16   20.79
   0  -4 -12  132.83   19.52
   0   4 -12  189.49   11.57
   0  -4  12  188.08   23.09
   0  -4  12  190.03   19.92
   0  -4  14   17.70    9.39
   0   4 -14    4.33    9.02
   0   4  14   27.09    4.73
   0  -4 -14   19.35    9.76
   0   4 -14   10.82    7.27
   0   4 -14   21.95    4.91
   0   4  14   24.88    7.49
   0  -4  14    7.07    7.41
   0   4  14   22.01   10.73
   0  -4  16   70.24   17.26
   0   4 -16  100.55   11.24
   0  -4 -16   72.18   16.29
   0   4  16   91.70   13.95
   0   4 -16   75.18   14.97
   0   4  16   69.06   16.77
   0   4 -16   91.84   19.38
   0   4  18   73.14   15.00
   0  -4 -18   59.36   16.26
   0   4  18   81.37   18.70
   0   4 -18   69.54   14.77
   0   4 -18   73.33   10.91
   0   4 -18   49.52   15.89
   0  -4  18   55.64   16.60
   0   4 -20   43.36   13.34
   0  -4  20   15.57   12.42
   0   4  20   30.66   11.47
   0  -4 -20   28.25   10.67
   0   4  20   28.95   13.43
   0   4 -20   28.08   13.65
   0   4 -22  170.09   28.46
   0   4  22  187.23   32.44
   0  -4  22  192.03   30.65
   0   4  22  202.77   26.18
   0  -4 -22  181.13   29.98
   0   4 -24   17.96   12.63
   0  -4 -24    3.71    9.90
   0  -4  24   15.04   15.77
   0   4  24   19.17   12.85
   0  -4  26  121.88   27.39
   0   4  26  112.94   29.33
   0  -4 -26   75.21   21.31
   0  -5   1   62.45    8.08
   0   5  -1   67.46   10.80
   0  -5   1   57.71   10.80
   0  -5  -1   46.40    9.49
   0   5   1   74.11   10.51
   0  -5  -1   63.64   12.06
   0  -5  -1   69.71    9.85
   0  -5  -1   65.51    6.36
   0  -5  -1   77.99    9.91
   0  -5   1   61.99   12.50
   0   5  -1   70.76    9.62
   0  -5   1   74.87    9.98
   0  -5  -1   68.82    9.91
   0  -5  -3   -6.22    5.95
   0   5  -3   12.78    7.06
   0  -5  -3    2.06    4.11
   0  -5   3    7.23    4.37
   0  -5   3   -9.76    8.39
   0   5  -3    7.36    3.74
   0   5   3   -1.58    4.12
   0  -5  -3   -7.09    6.64
   0  -5  -3    8.40    3.72
   0  -5   3    4.01    2.07
   0   5   5   15.71    7.02
   0  -5  -5   37.35   10.69
   0  -5  -5   16.87    3.04
   0  -5  -5   19.25    6.35
   0   5  -5   24.56    9.14
   0  -5   5   26.67    5.60
   0  -5  -5   26.95    7.52
   0  -5  -7   79.09   14.24
   0   5   7   98.46   12.14
   0  -5   7  106.61   11.12
   0   5  -7   85.59   14.80
   0   5   7   81.28   13.73
   0  -5  -7   97.50   15.24
   0   5  -9  208.91   23.20
   0   5  -9  187.40   22.41
   0   5   9  201.79   23.31
   0   5   9  268.20   19.79
   0  -5   9  228.16   16.94
   0   5   9  233.46   10.67
   0  -5   9  194.73   22.05
   0  -5  -9  216.05   24.25
   0  -5  -9  195.44   22.55
   0   5  11  230.19   14.10
   0  -5  11  201.89   24.32
   0   5  11  219.45   25.66
   0   5 -11  206.47   23.76
   0   5 -11  210.20   25.01
   0  -5 -11  187.06   23.96
   0   5 -13   93.45   16.53
   0   5 -13   68.51   16.43
   0   5  13   86.02   10.49
   0   5  13   61.31   14.77
   0  -5 -13   62.55   15.81
   0  -5  13   53.16   13.23
   0  -5  13   84.37   14.58
   0  -5 -15  -13.65   10.68
   0  -5  15  -10.56    8.79
   0   5 -15   13.89   10.98
   0   5 -15   10.08    8.58
   0   5  15   -1.25    3.48
   0  -5  15   -7.03    8.35
   0   5  15   25.21   12.26
   0  -5  17   23.36    9.28
   0   5 -17   27.09   14.23
   0  -5  17   42.51   12.62
   0   5  17   50.94   17.43
   0  -5 -17   24.80   13.71
   0   5  17   30.03    7.93
   0   5 -17   27.12   10.47
   0   5 -19   92.35   22.90
   0  -5  19   99.45   22.32
   0   5 -19   80.77   17.23
   0  -5 -19   84.58   19.95
   0   5  19   68.99   19.56
   0  -5  21    3.98    7.94
   0   5  21    1.98   10.69
   0   5 -21   21.26   13.58
   0  -5 -21   -3.30   10.26
   0  -5 -23   86.10   23.03
   0   5 -23   77.10   22.89
   0   5  23   62.17   18.48
   0  -5  23   70.28   21.68
   0  -5  25  100.66   24.77
   0  -5 -25  114.62   24.70
   0   5  25  135.00   30.11
   0  -6   0   78.85   12.95
   0  -6   0   89.52   15.60
   0   6   0  101.50   12.76
   0  -6   0  107.34   12.30
   0  -6   0  102.90    9.76
   0  -6   2   10.07    7.04
   0   6  -2    2.69    3.56
   0  -6   2    7.70    4.67
   0  -6  -2   -7.95    7.65
   0  -6   2   11.99    6.89
   0  -6  -2   -8.87    6.61
   0  -6  -2    5.49    2.32
   0  -6   2    5.86    4.31
   0   6  -2    9.60    6.35
   0   6   2    1.19    4.48
   0  -6  -2   -0.74    3.93
   0  -6  -2   -3.31    3.90
   0  -6   2    2.92    4.29
   0   6  -4  231.62   23.07
   0  -6  -4  223.33   21.10
   0  -6   4  254.46   21.42
   0  -6  -4  246.45   22.57
   0  -6  -4  221.88   24.93
   0  -6   4  269.85   18.79
   0  -6   4  262.29   12.83
   0   6  -4  253.99   18.10
   0  -6   4  240.08   24.57
   0  -6  -4  287.42   16.06
   0   6   4  204.70   20.80
   0  -6   4  217.51   24.09
   0  -6   6   12.84    4.53
   0   6  -6    5.03    7.00
   0   6   6    6.81    7.09
   0  -6  -6    9.26    7.23
   0  -6  -6    3.79    4.86
   0  -6   6    4.07    7.19
   0  -6   8   12.03    5.98
   0  -6  -8   20.78   10.75
   0  -6   8   15.69    7.70
   0  -6  -8   12.42    8.04
   0   6   8   13.62    7.19
   0   6  -8    9.14    7.51
   0  -6  10   -2.97    7.14
   0   6  10    3.08    6.71
   0  -6 -10   -1.93    8.32
   0   6 -10   13.95    7.43
   0   6  12   19.69   11.08
   0   6  12   34.59    4.32
   0  -6 -12   20.91    9.77
   0  -6  12   20.99    8.78
   0   6 -12   25.22   12.05
   0   6  14    7.56    7.39
   0  -6 -14   11.40    9.74
   0   6 -14   22.44   11.28
   0  -6  14   21.03   12.28
   0  -6  14   20.79   10.68
   0   6 -16   46.07   14.99
   0  -6  16   67.39   15.88
   0  -6 -16   47.49   15.41
   0   6  16   44.64   15.29
   0  -6  16   49.83   15.56
   0  -6  18  108.62   21.28
   0  -6  18   98.21   18.05
   0   6 -18   89.53   22.34
   0   6  18   86.52   21.04
   0  -6 -18   63.07   18.07
   0  -6  20   70.69   21.28
   0   6  20   76.00   20.41
   0   6 -20   30.65   13.35
   0  -6 -20   40.86   16.31
   0  -6 -22   47.19   18.26
   0   6 -22   47.63   19.97
   0  -6  22   50.53   21.31
   0   6  22   36.01   18.95
   0  -6 -24  -16.80   14.19
   0  -6  24  -10.51   14.51
   0   6  24   25.26   16.75
   0  -7   1   71.11   16.96
   0  -7  -1   84.90   12.53
   0  -7   1   89.84   11.33
   0  -7  -1   95.05   18.06
   0  -7   1   86.70   10.47
   0   7  -1   78.94   12.04
   0  -7   1   68.99   13.81
   0  -7  -1   75.74   14.82
   0  -7  -1   85.48    8.32
   0   7   1   98.37   14.38
   0   7  -3    4.14    5.95
   0  -7   3   -1.50    3.92
   0  -7   3    3.92    7.65
   0  -7  -3   -1.37    4.24
   0  -7  -3   -5.89    7.69
   0  -7   3    3.49    8.07
   0  -7  -3   -1.01    5.45
   0  -7  -3    0.81    7.09
   0   7  -3    0.81    3.57
   0  -7   3    0.65    2.31
   0   7   3    1.08    4.63
   0  -7   5   -1.87    9.46
   0   7  -5    8.22    6.89
   0  -7  -5   21.87    8.81
   0  -7   5   29.17    9.14
   0   7   5    9.77    7.31
   0  -7  -5   29.62   10.48
   0   7  -5   11.08    4.14
   0  -7  -5    1.32    5.93
   0  -7   5    4.26    5.14
   0  -7  -7  658.60   47.62
   0  -7  -7  679.64   45.50
   0  -7   7  707.38   43.17
   0   7   7  711.72   45.47
   0   7  -7  692.64   47.13
   0   7  -9  109.61   19.37
   0  -7  -9  110.50   20.32
   0   7   9  118.01   20.11
   0  -7   9  136.50   19.29
   0  -7  -9  102.04   17.79
   0  -7  11  278.07   30.42
   0   7 -11  234.45   28.63
   0   7  11  256.81   30.19
   0  -7 -11  230.59   28.56
   0  -7  13  394.82   37.23
   0  -7  13  364.92   37.18
   0  -7 -13  338.83   37.14
   0   7 -13  368.66   38.96
   0   7  13  349.78   37.32
   0   7 -15   14.13   12.58
   0  -7 -15   17.19   12.87
   0  -7  15   12.02   10.86
   0  -7  15   11.60   10.16
   0   7  15  -11.14    9.71
   0  -7  17    4.43    9.50
   0   7 -17   13.63   10.48
   0  -7 -17    0.07    9.65
   0   7  17   15.42   11.98
   0  -7  17   19.45   14.02
   0   7  19   -6.48    9.23
   0  -7  19  -25.49   17.11
   0   7 -19   17.94   14.11
   0  -7 -19  -11.34   10.14
   0   7  21   54.32   21.79
   0  -7  21   48.16   18.25
   0  -7 -21   38.63   16.59
   0  -7  23   43.40   16.81
   0  -8   0   14.31   10.62
   0  -8   0   21.45    7.34
   0   8   0    6.51    5.22
   0  -8   0    6.96    8.88
   0  -8   2   71.03   10.95
   0   8   2   75.24   14.58
   0  -8  -2   61.96   15.96
   0  -8  -2   83.28   13.67
   0  -8   2   45.52   12.77
   0  -8  -2   58.07   11.70
   0  -8   2   81.98   17.43
   0  -8   2   70.04    9.79
   0   8  -2   78.68   12.15
   0   8  -4  103.77   13.04
   0  -8  -4   91.58   18.94
   0   8   4   99.22   16.55
   0  -8   4   71.61   16.82
   0  -8  -4  104.89   17.34
   0  -8  -4  106.88   17.02
   0  -8   4  103.19   14.58
   0  -8   4   93.23   19.46
   0   8   6  118.16   18.38
   0  -8  -6   91.88   16.81
   0  -8  -6  101.96   20.25
   0  -8   6  119.24   20.92
   0  -8   6  102.65   19.51
   0  -8  -6  163.67   21.62
   0  -8   6  135.03   17.88
   0  -8   8  105.04   19.66
   0  -8   8  117.54   21.80
   0  -8   8  109.92   17.78
   0  -8  -8  114.77   20.26
   0   8   8  111.23   18.51
   0  -8  -8  109.93   20.97
   0   8  -8  118.16   21.25
   0   8  10    0.59    6.74
   0  -8 -10    1.29    7.00
   0   8 -10  -11.59   11.63
   0  -8  10   -4.16    6.82
   0  -8 -10   -7.13    8.02
   0   8  12  113.31   22.10
   0  -8 -12  111.87   21.76
   0  -8  12  103.79   19.12
   0   8 -12  120.48   23.22
   0  -8 -14   38.20   14.09
   0   8 -14   53.73   17.50
   0  -8  14   70.50   18.08
   0   8  14   71.04   19.08
   0  -8  14   96.24   21.83
   0  -8  16   11.33   12.60
   0   8 -16   16.50   15.50
   0   8  16   12.94   12.55
   0  -8  16   -7.16    9.22
   0  -8 -16    1.53    9.82
   0  -8 -18   90.93   22.36
   0  -8  18   57.29   19.37
   0  -8  18   81.06   18.38
   0   8  18   71.86   20.46
   0  -8 -20   15.27   15.33
   0   8  20   11.74   14.55
   0  -8  20    7.25   13.87
   0  -9   1   25.02   13.07
   0  -9  -1    6.13    7.61
   0   9   1   17.03    7.49
   0   9  -1   22.41    8.03
   0  -9   1    9.75    8.83
   0  -9  -1   16.91    9.92
   0  -9  -1   23.71    7.33
   0  -9   3  107.77   21.56
   0  -9   3   78.10   17.60
   0  -9  -3   84.96   19.99
   0   9  -3  111.53   14.98
   0   9   3  109.04   18.52
   0  -9  -3  102.60   18.15
   0  -9  -3  102.49   17.48
   0   9   5   33.58   11.08
   0  -9   5   22.50   12.25
   0  -9   5   33.82   13.11
   0  -9  -5   14.86   10.94
   0  -9  -5   20.51   10.54
   0  -9  -5   11.30    6.39
   0  -9   7   86.27   20.46
   0   9   7   97.73   19.36
   0  -9   7   86.10   20.50
   0  -9   7   83.71   15.37
   0  -9  -7   97.19   20.79
   0  -9  -7   89.12   18.10
   0   9   9    6.34   10.08
   0  -9   9   -3.21    7.74
   0  -9   9    9.61    6.59
   0  -9  -9   31.51   15.62
   0  -9  -9   11.67    9.26
   0  -9   9   -7.69   13.58
   0  -9 -11   80.44   19.95
   0  -9  11   42.77   15.17
   0  -9  11   77.53   20.03
   0  -9 -11   44.26   14.22
   0   9  11   60.74   16.46
   0  -9  11   43.97   14.14
   0  -9  13   -4.52   11.24
   0   9  13   10.95   12.15
   0  -9 -13   11.80   14.38
   0  -9  13  -11.54   13.67
   0  -9  15   -5.59   11.32
   0  -9  15   16.85   12.60
   0  -9  15   13.77   14.77
   0  -9 -15   -3.22   12.44
   0   9  15    9.78   13.54
   0   9  17   50.56   19.12
   0  -9  17   61.10   21.40
   0  -9  17   67.23   19.38
   0  -9 -17   66.59   20.95
   0   9  19   36.60   17.64
   0  -9  19   12.81   11.92
   0  -9 -19   57.92   20.62
   0 -10   0   27.31   12.45
   0 -10   0   13.11    8.83
   0  10   2    5.02    6.83
   0 -10   2    3.82   10.43
   0 -10  -2    2.30    8.28
   0 -10  -2    1.09    8.31
   0 -10   2  -10.50    9.48
   0 -10   4   67.52   18.23
   0  10   4   55.70   14.69
   0 -10   4   55.02   16.55
   0 -10  -4   62.75   19.06
   0 -10  -4   34.48   11.20
   0 -10  -6   24.86   12.25
   0 -10   6   41.74   18.25
   0  10   6   31.23   10.80
   0 -10  -6   24.65   11.24
   0 -10   6   20.16   13.33
   0 -10  -8    0.35    7.82
   0 -10   8   -6.33   10.84
   0  10   8   -9.07    9.04
   0 -10   8    6.83   10.57
   0 -10  -8    3.50   10.60
   0 -10  10    9.59   10.27
   0 -10  10    0.12    9.74
   0 -10 -10   24.19   14.02
   0  10  10  -12.50   14.10
   0 -10 -10   22.59   13.25
   0  10  12   15.50   11.40
   0 -10  12   -3.24   13.16
   0 -10 -12   18.55   11.84
   0  10  14    3.74   10.46
   0 -10  14   11.03   13.16
   0 -10  14    9.27   14.69
   0 -10  14   19.04   13.36
   0 -10  14   27.57   15.46
   0 -10 -14    8.30   10.57
   0 -10 -16   31.48   15.59
   0 -10  16    0.23   11.04
   0 -10  16   37.73   17.68
   0 -10  16   21.88   17.01
   0  10  16   16.71   14.79
   0  10  18   19.35   10.00
   0 -10  18    7.13   17.26
   0 -11  -1    6.69   11.78
   0 -11   1   -0.57   14.14
   0 -11  -1   11.46    9.79
   0 -11   1  -10.20   13.29
   0 -11  -3   18.20   10.50
   0 -11  -3    9.47   11.35
   0 -11   3    2.45   10.10
   0 -11   3   30.49   18.65
   0 -11   5   56.39   20.40
   0 -11  -5   74.15   23.30
   0 -11   5   60.42   18.48
   0 -11   7   11.17   15.36
   0 -11   7    9.26   14.01
   0 -11  -7    0.94   13.65
   0 -11  -9   63.24   21.17
   0  11   9   82.81   18.84
   0 -11   9   74.68   20.89
   0 -11   9   65.96   19.25
   0 -11  11   84.38   23.82
   0  11  11   99.19   22.18
   0 -11 -11   91.83   22.29
   0 -11  11  115.28   27.59
   0  11  13   96.38   21.88
   0 -11 -13   96.44   23.96
   0 -11  13  113.41   26.42
   0  11  15    0.49   13.60
   0 -11  15    9.97   17.72
   0 -11  15   24.45   15.87
   0 -11 -15    6.59   13.70
   0 -12   0   43.60   19.15
   0 -12   0   48.53   17.56
   0 -12  -2   19.79   15.97
   0 -12   2    7.69   10.37
   0 -12   2    6.12   12.67
   0 -12  -4   27.59   17.72
   0 -12   4   -4.09    9.62
   0 -12   4    4.56   12.28
   0 -12   6   97.80   24.31
   0 -12   6  133.71   29.65
   0 -12   8   17.69   17.23
   0 -13   3  118.51   29.07
  -1   0  29  -13.55   11.77
   1   0 -29    7.63   15.03
   1   0 -27  -10.55    9.13
  -1   0  27   -0.17   11.01
  -1   0  27    9.97    9.53
   1   0 -25  -15.96   10.22
  -1   0  25  -14.03   12.60
  -1   0  25    3.48    8.57
   1   0 -25   -1.43    9.99
  -1   0  23   16.81   11.08
   1   0 -23   15.11   11.38
   1   0 -23   13.49   11.23
  -1   0  23   11.75   10.66
  -1   0  21   -1.49    8.25
   1   0 -21    2.33    9.41
   1   0 -21    5.25    9.01
  -1   0  21  -17.18   10.97
  -1   0  19   -3.03    6.78
   1   0 -19    0.28    7.28
   1   0 -19    7.91    7.81
  -1   0  19   16.36   10.18
   1   0 -17   17.32   10.51
   1   0 -17   -0.19    3.65
  -1   0  17   -3.98    6.66
   1   0 -17    1.50    4.02
  -1   0  17   -2.79    7.59
   1   0 -17   -7.06    5.44
   1   0 -15    4.54    4.55
   1   0 -15   -2.46    3.74
   1   0 -15   -2.64    5.06
   1   0 -15   -4.09    5.94
   1   0 -13    3.71    4.69
   1   0 -13    2.70    4.96
   1   0 -13   -1.69    5.61
   1   0 -13   -0.78    3.18
   1   0 -11   -0.77    2.67
   1   0 -11   -1.83    4.84
   1   0 -11   -2.08    4.51
   1   0  -9   -5.23    5.75
   1   0  -9    6.76    2.98
   1   0  -9   -7.98    5.34
  -1   0   9   -5.64    4.62
   1   0  -7   -0.36    1.99
  -1   0   7   -3.37    4.92
   1   0  -7   -3.47    4.85
   1   0  -7   -0.96    3.92
   1   0  -5   -2.91    3.96
  -1   0   5   -2.98    4.83
  -1   0   5    1.52    3.44
   1   0   5   -1.55    4.28
  -1   0  -5    6.82    4.76
  -1   0  -5    0.73    3.66
   1   0   5   13.38    5.86
  -1   0  -5   -8.10    4.17
   1   0   5    2.14    3.89
  -1   0  -7   -3.85    4.06
  -1   0  -7   -0.75    3.97
   1   0   7    6.34    4.29
   1   0   7   -3.70    4.12
   1   0   7   -2.70    4.41
  -1   0  -9    4.17    4.94
   1   0   9    3.99    5.33
  -1   0  -9    0.69    3.78
   1   0   9   -7.84    5.15
   1   0   9   -5.47    4.41
  -1   0 -11   -0.20    5.08
   1   0  11   -2.51    5.34
  -1   0 -11    2.05    4.15
  -1   0 -11    2.48    5.06
  -1   0 -13    9.93    6.87
   1   0  13   -1.94    6.31
  -1   0 -13    5.50    4.99
  -1   0 -13   -2.13    6.04
   1   0  15    3.06    5.82
  -1   0 -15    2.65    7.02
  -1   0 -15    0.74    4.27
  -1   0 -15   -1.36    5.19
  -1   0 -17   -1.06    6.13
  -1   0 -17    3.04    4.15
   1   0  17   -0.88    7.18
  -1   0 -17    1.88    6.94
   1   0  19   -2.07    7.44
  -1   0 -19   -1.56    5.68
  -1   0 -19   -5.44    8.34
  -1   0 -19   -0.32    6.40
   1   0  21   -8.48   11.83
  -1   0 -21   -7.80    9.21
   1   0  23    6.68   12.74
  -1   0 -23    5.35   11.26
   1   0  25   -9.27   10.38
   1   0  25  -11.66   15.25
  -1   0 -25    6.24   11.00
   1   0  27   -8.69   12.48
   1   0  27  -15.37   15.57
  -1   0 -27    9.19   11.19
   1   0  29   11.85   13.77
   1  -1 -30    6.23   13.91
  -1  -1  30   -1.00   12.84
  -1   1  30   17.69   15.90
   1  -1 -28   -2.21   11.86
  -1  -1  28    4.06   10.93
  -1   1  28   21.44   16.21
  -1   1  28   12.63   10.94
  -1  -1  28   -9.28    9.41
   1  -1 -26    7.85    9.62
  -1  -1  26   46.36   17.95
   1   1 -26   47.51   16.89
   1   1 -26   30.76   14.40
  -1   1  26   31.98   15.59
  -1  -1  26   28.27   15.54
  -1   1  26   42.75   17.76
  -1   1  24   -1.30    9.93
  -1  -1  24   -7.71   10.39
   1  -1 -24    6.22    8.48
   1   1 -24    3.83    7.42
   1   1 -24    9.55    8.46
  -1   1  24   -3.75    8.43
  -1  -1  24   25.85   13.95
   1  -1 -24    1.28   11.49
  -1   1  22  224.14   30.54
   1  -1 -22  196.92   28.55
   1   1 -22  206.25   27.92
  -1  -1  22  202.83   28.64
   1   1 -22  236.25   28.36
  -1   1  22  203.30   30.40
  -1  -1  22  200.96   30.78
   1  -1 -22  187.17   25.14
  -1  -1  20   60.21   15.83
   1  -1 -20   50.99   13.31
  -1   1  20   47.80   14.51
  -1  -1  20   56.61   16.16
   1   1 -20   40.58   11.89
   1   1 -20   60.59   15.31
   1  -1 -20   36.28   13.07
  -1   1  20   56.09   15.75
   1  -1 -18   76.96   14.09
  -1   1  18   85.77   16.56
  -1   1  18   83.69   17.12
   1  -1 -18   86.68   16.46
   1   1 -18   80.16   14.66
   1   1 -18  109.05   12.54
   1  -1 -18   92.56   10.01
  -1  -1  18   78.90   17.88
   1   1 -18   83.32   15.64
   1  -1 -16   39.52    6.24
  -1   1  16   37.78   11.29
  -1   1  16   55.11   14.80
   1  -1 -16   25.50    8.73
   1  -1 -16   22.12    8.01
   1   1 -16   41.54    8.13
   1   1 -16   34.40   10.22
   1   1 -16   28.60    9.33
  -1   1  14   26.58    9.35
   1   1 -14   29.30    6.21
   1  -1 -14   34.72   11.23
   1  -1 -14   43.92    9.82
   1  -1 -14   38.21    6.02
   1   1 -14   23.94    8.27
   1   1 -14   31.23    8.43
  -1   1  14   36.73    9.56
   1   1 -12  753.19   37.50
   1   1 -12  727.45   41.14
   1   1 -12  771.90   31.99
   1  -1 -12  713.94   41.12
  -1   1  12  701.12   41.02
   1  -1 -12  738.42   36.69
   1   1 -10    5.95    3.35
   1  -1 -10    4.26    4.82
   1  -1 -10    0.78    4.60
   1   1 -10    6.50    4.66
  -1   1  10    6.77    5.74
   1   1 -10   16.07    6.23
  -1   1  10    5.19    5.19
  -1  -1   8  793.47   36.50
   1   1  -8  652.98   29.20
  -1  -1   8  753.31   27.49
   1  -1  -8  654.91   28.78
   1  -1  -8  632.39   33.05
   1   1  -8  702.57   26.84
   1   1  -8  659.07   33.58
  -1   1   8  643.64   33.69
  -1   1   8  768.65   30.55
   1  -1  -6   50.33    6.60
   1   1  -6   46.44    7.67
  -1  -1   6   52.29    9.68
   1  -1  -6   53.77    8.49
  -1  -1   6   54.99    6.18
   1   1  -6   51.70    6.17
  -1  -1   6   46.10    5.32
  -1   1   6   43.38    8.56
  -1   1   6   67.52    7.25
   1   1  -4 2089.91   64.82
   1   1  -4 2181.47   59.95
  -1  -1   4 2387.69   66.59
  -1  -1   4 2369.72   60.53
  -1   1   4 2301.04   58.75
   1  -1  -4 2308.89   65.84
   1  -1  -4 2200.94   58.49
  -1   1   4 2089.44   64.45
   1   1   4 1744.35   44.60
  -1   1  -4 1643.61   45.22
   1  -1   4 1730.95   50.55
  -1  -1  -4 1723.99   48.77
  -1   1  -4 1547.14   49.50
  -1  -1  -4 1526.28   51.22
  -1   1  -4 1732.00   50.81
   1  -1   4 1761.39   53.05
   1  -1   4 1586.12   49.13
   1   1   4 1595.65   48.43
   1  -1   4 1549.12   51.60
   1   1   4 1761.55   52.94
   1  -1   4 1677.72   45.52
  -1   1  -4 1603.58   51.61
   1   1   4 1625.19   48.05
   1   1   6   73.10   10.36
  -1   1  -6   53.99    6.81
   1  -1   6   69.71    7.52
  -1   1  -6   55.90    7.44
  -1   1  -6   66.19    8.40
   1  -1   6   52.98    9.57
  -1  -1  -6   62.36    9.37
   1  -1   6   67.38    8.07
  -1  -1  -6   67.56    8.65
  -1   1  -6   53.00    9.12
   1   1   6   70.50    8.49
   1   1   6   64.40    6.94
   1  -1   6   51.08    8.49
   1  -1   8  317.52   18.68
  -1   1  -8  272.07   20.27
  -1   1  -8  270.20   17.61
  -1  -1  -8  282.42   20.60
  -1   1  -8  330.25   19.43
   1   1   8  301.52   19.84
   1   1   8  309.76   18.02
   1  -1   8  315.35   23.07
  -1   1  -8  267.10   17.50
  -1  -1  -8  266.19   16.88
   1  -1   8  280.76   21.35
  -1   1 -10    5.55    4.12
   1   1  10    1.90    4.36
   1   1  10   -1.89    5.10
  -1   1 -10   -5.92    4.83
  -1   1 -10    2.85    4.27
  -1  -1 -10    2.41    4.09
   1  -1  10   -6.45    6.10
  -1  -1 -10    4.88    4.38
  -1   1 -10    7.82    5.57
   1  -1  10   -3.33    5.08
  -1   1 -12  813.89   38.03
  -1   1 -12  870.04   41.25
  -1   1 -12 1005.59   41.71
   1  -1  12  812.29   46.06
  -1  -1 -12  833.93   44.97
   1   1  12  875.18   44.14
  -1   1 -12  826.32   43.91
  -1  -1 -12  860.86   39.83
   1  -1  14   41.47   11.50
  -1  -1 -14   33.76    8.45
  -1   1 -14   56.00   10.45
  -1  -1 -14   38.09   11.37
   1   1  14   38.69   10.90
  -1   1 -14   35.31    9.83
  -1   1 -14   40.95    9.69
  -1   1 -16   42.48    9.15
   1   1  16   37.11   10.89
  -1  -1 -16   43.54   10.54
  -1   1 -16   39.34   11.21
   1  -1  16   43.72   12.58
  -1  -1 -16   40.37   13.10
  -1   1 -16   39.26   10.40
  -1  -1 -18    7.79    6.75
  -1   1 -18    1.53    4.80
  -1   1 -18   -4.26    6.17
  -1   1 -18   12.06   10.57
  -1  -1 -18    0.13    4.89
   1  -1  18   -1.81    8.12
   1   1  18   -3.31    6.49
  -1   1 -20   26.02    9.58
  -1   1 -20   45.06   10.97
   1  -1  20   57.58   16.50
   1   1  20   43.29   14.77
  -1   1 -20   42.45   14.10
  -1  -1 -20   45.84   13.59
  -1   1 -22    4.51    7.27
  -1  -1 -22    4.25    9.43
   1   1  22    4.78    8.41
   1  -1  22   13.05   10.36
   1   1  22   -7.66   11.35
  -1  -1 -24   91.36   22.36
   1   1  24   62.74   17.47
   1   1  24   61.14   17.27
  -1   1 -24   62.28   14.91
   1  -1  24   67.16   20.09
  -1  -1 -26  116.60   24.60
   1  -1  26   51.65   17.59
   1   1  26   98.83   24.00
   1  -1  26   88.84   22.85
  -1   1 -26   82.02   19.36
   1   1  26   91.71   23.20
   1   1  28   28.06   17.34
   1  -1  28   64.18   20.73
   1   1  28   36.25   18.53
  -1  -1 -28   50.14   20.32
   1  -1  28   63.90   20.96
  -1  -1 -30    3.76   11.73
   1  -2 -29    5.35   12.24
  -1   2  29   20.37   16.61
   1   2 -27   40.90   14.98
  -1  -2  27   85.84   23.42
   1  -2 -27   50.77   17.58
  -1  -2  27   56.81   19.44
  -1   2  27   60.74   19.21
  -1   2  27   54.46   19.70
   1  -2 -25   23.59   12.55
  -1   2  25   36.87   13.21
  -1  -2  25   29.39   11.75
  -1   2  25   51.63   16.85
  -1  -2  25   27.57   15.28
   1   2 -25   43.35   15.87
   1  -2 -23   26.92   12.24
  -1  -2  23   22.68   14.11
  -1   2  23   16.25   11.49
   1   2 -23   17.91   10.39
   1   2 -23   22.54   12.79
  -1  -2  23   -4.18    8.44
  -1   2  23   -7.24    9.98
  -1  -2  21    2.29    9.88
  -1   2  21   15.85   14.71
  -1  -2  21    5.18    9.64
  -1   2  21   -1.91    9.02
   1  -2 -21   -1.22    5.90
   1   2 -21    2.48    7.13
   1   2 -21    5.35    6.97
   1  -2 -21   -1.11    8.72
   1  -2 -19   21.63   11.80
  -1   2  19   35.68   11.98
  -1  -2  19   47.54   14.89
   1   2 -19   31.08   12.40
   1  -2 -19   44.54   10.54
   1   2 -19   66.49   14.34
   1   2 -19   52.90   11.09
  -1   2  19   42.31   14.04
  -1   2  17   -3.78    5.89
   1   2 -17    1.57    5.18
  -1  -2  17    7.22    9.16
  -1   2  17    2.90    8.77
   1   2 -17    1.25    4.11
   1   2 -17    8.66    7.03
   1  -2 -17    0.94    5.70
   1  -2 -17   -1.12    4.29
  -1   2  15   59.42   12.62
   1   2 -15   52.18   13.17
   1  -2 -15   44.12    8.70
   1   2 -15   46.40    8.86
   1  -2 -15   39.32   11.90
   1   2 -15   51.66    9.88
  -1   2  15   59.48   13.81
   1  -2 -13  821.92   47.91
   1   2 -13  897.30   40.69
   1   2 -13  853.42   39.19
  -1  -2  13  995.73   41.12
  -1   2  13  770.80   47.07
  -1   2  13  868.53   43.95
   1   2 -13  783.49   46.50
  -1   2  13 1001.09   42.05
   1  -2 -13  840.58   38.56
  -1  -2  11   18.79    5.86
   1  -2 -11   10.18    3.91
   1   2 -11   18.01    7.53
  -1   2  11   23.66    6.03
   1  -2 -11    7.87    6.42
  -1   2  11   17.72    7.15
   1   2 -11    5.26    3.85
  -1  -2  11   35.18    8.05
   1   2 -11   28.40    6.55
   1   2  -9    9.16    5.03
  -1  -2   9   -1.22    3.90
  -1   2   9    2.55    5.95
   1  -2  -9    1.84    3.12
   1   2  -9   13.96    7.66
  -1   2   9    5.68    4.25
  -1  -2   9    6.43    3.95
   1  -2  -9    4.52    6.81
   1   2  -9   -2.64    3.33
   1   2  -7   -4.45    4.44
  -1   2   7    7.47    2.89
  -1   2   7    6.40    5.05
   1   2  -7   -0.32    2.66
   1   2  -7    3.51    4.47
   1  -2  -7   -3.25    5.18
  -1  -2   7    5.73    4.84
   1  -2  -7    7.64    3.22
   1   2  -5  872.34   38.34
  -1   2   5  880.47   37.99
   1  -2  -5  995.03   40.13
   1  -2  -5  844.79   37.41
   1   2  -5  914.17   35.95
  -1   2   5  979.71   29.08
  -1  -2   5 1062.35   41.11
   1  -2  -5  966.70   28.31
  -1   2   5  996.07   39.81
  -1  -2   5 1038.32   37.37
   1  -2  -3   10.21    5.08
   1  -2  -3    5.88    2.89
  -1   2   3    5.43    2.67
  -1   2   3    1.45    5.30
   1   2  -3    1.09    4.01
  -1  -2   3    3.00    3.59
   1  -2  -3    6.71    5.62
  -1  -2   3    7.84    5.06
  -1   2   3   11.27    5.27
   1  -2  -3    2.67    3.76
   1   2  -1   12.63    3.17
  -1  -2   1   11.38    2.81
   1  -2  -1    1.07    3.77
  -1   2   1    4.57    4.63
  -1   2   1   15.32    5.14
  -1   2   1   12.54    4.09
   1   2  -1   15.28    4.30
  -1  -2   1   10.91    2.91
  -1  -2   1   11.49    4.13
   1  -2  -1   20.88    4.86
   1  -2  -1   20.15    5.65
   1   2   1  292.67   14.07
   1   2   1  307.50   16.72
  -1   2  -1  299.77   17.36
   1   2   1  317.87   15.90
   1   2   1  307.31   12.52
  -1  -2  -1  285.90   15.97
   1  -2   1  285.13   13.68
  -1  -2  -1  321.37   12.91
  -1  -2  -1  265.38   16.56
   1  -2   1  334.96   18.04
  -1   2  -1  278.55   14.69
   1  -2   1  318.10   15.70
   1  -2   1  279.65   16.14
   1  -2   1  323.37   16.31
  -1  -2  -1  275.64   14.81
  -1  -2  -3 1723.48   56.12
  -1  -2  -3 1733.34   55.68
  -1   2  -3 1754.96   56.81
   1  -2   3 1693.50   54.91
  -1   2  -3 1718.53   56.68
   1  -2   3 1813.89   52.88
   1  -2   3 1931.61   58.59
   1   2   3 1888.97   54.71
   1  -2   3 1901.61   58.21
  -1  -2  -3 1776.03   47.62
   1   2   3 1776.02   47.13
   1   2   3 1842.31   57.01
   1   2   3 1972.88   58.25
  -1   2  -5   -2.91    4.94
   1  -2   5    4.55    2.09
   1  -2   5   15.94    8.19
  -1   2  -5   -3.28    4.71
  -1  -2  -5    4.34    5.69
   1   2   5    1.96    4.15
   1   2   5    5.44    5.87
   1  -2   5   -2.85    4.90
   1  -2   5   10.84    5.29
  -1   2  -5    4.56    2.16
  -1  -2  -5    0.57    3.95
   1   2   5    3.33    3.09
  -1  -2  -5    0.13    3.36
   1  -2   5   10.58    5.76
  -1   2  -7 1613.97   62.86
  -1   2  -7 1674.08   59.66
   1   2   7 1708.55   55.93
  -1  -2  -7 1637.46   62.68
   1   2   7 1901.42   49.77
   1   2   7 1904.27   62.02
   1  -2   7 1689.77   63.21
   1  -2   7 1934.09   61.84
  -1   2  -7 1772.74   50.91
   1  -2   7 1833.74   51.79
   1  -2   7 1665.90   58.65
   1  -2   9   53.13   10.13
  -1   2  -9   53.28    9.23
   1  -2   9   57.38    7.59
  -1  -2  -9   45.94   10.63
  -1   2  -9   52.90    7.16
   1   2   9   61.55    7.30
   1  -2   9   63.53   11.42
  -1   2  -9   39.63    8.99
   1   2   9   44.95    8.41
   1  -2   9   55.58    9.80
   1   2  11  128.71   14.62
  -1  -2 -11   94.40   14.89
   1   2  11   97.16   12.69
   1  -2  11   77.11   14.27
  -1   2 -11   74.09    9.77
  -1   2 -11   75.38   11.26
  -1   2 -11   70.85   13.11
  -1   2 -13  101.44   16.53
   1   2  13  129.67   13.90
   1  -2  13  125.02   18.64
  -1   2 -13  132.25   15.58
  -1   2 -13  131.61   14.15
   1   2  13  132.03   16.12
  -1  -2 -13  114.48   17.48
  -1   2 -15    2.00    4.90
   1  -2  15    0.89    6.24
  -1   2 -15    4.33    5.50
  -1   2 -15   -0.05    6.40
   1   2  15    5.70    6.04
  -1  -2 -15   12.77    7.01
   1  -2  17  200.94   26.66
  -1  -2 -17  210.54   27.16
   1   2  17  219.78   24.31
  -1   2 -17  231.95   22.37
  -1   2 -17  180.39   24.38
  -1   2 -17  219.07   21.73
  -1  -2 -19  151.25   23.62
   1   2  19  134.81   23.73
  -1   2 -19  142.87   22.79
  -1   2 -19  181.99   20.79
  -1   2 -19  161.01   20.08
   1   2  19  177.52   23.65
   1  -2  19  158.37   24.93
  -1   2 -21   60.74   13.97
  -1  -2 -21   41.44   16.12
   1   2  21   48.01   15.58
   1  -2  21   41.76   12.56
   1   2  21   77.18   20.26
  -1   2 -21   51.98   14.79
   1  -2  23   31.07   12.55
   1   2  23    6.98   11.50
  -1  -2 -23   22.66   12.68
   1   2  23   27.27   12.72
  -1   2 -23   36.10   11.87
   1  -2  25   12.78   12.68
  -1  -2 -25   21.18   15.06
   1   2  25   13.30   10.16
   1   2  25   -7.75   14.22
   1   2  27   18.01   16.94
  -1  -2 -27   31.18   17.55
   1  -2  27    6.73   10.68
   1  -2  27   48.75   18.41
   1   2  27   40.65   16.57
   1   2  29    8.78   15.16
  -1  -2 -29    8.82   14.15
   1  -2  29   16.70   13.43
   1  -3 -28   46.67   17.83
   1   3 -26   17.84   12.12
  -1   3  26   32.16   18.31
   1  -3 -26   22.94   16.85
  -1  -3  26   38.37   20.32
  -1   3  26   27.10   12.46
  -1   3  24   25.11   13.07
   1   3 -24   -6.17    7.70
  -1   3  24   -3.62   11.21
   1  -3 -24    9.41   10.11
  -1  -3  24  -17.18   13.62
  -1  -3  24   10.17   13.79
   1  -3 -22    9.37   10.21
   1   3 -22   14.00   11.67
  -1   3  22  -20.80   13.28
  -1  -3  22   12.19   10.72
  -1   3  22   -3.70    7.01
  -1  -3  22    0.67    7.64
   1   3 -20   18.71    8.34
  -1   3  20   18.26   13.39
   1   3 -20   16.83   11.80
   1  -3 -20   25.32   14.00
  -1  -3  20   13.72   11.33
  -1   3  20    9.75    8.37
  -1   3  18    0.79    5.66
   1   3 -18   -2.37    6.75
  -1   3  18   -2.89    6.94
   1   3 -18    1.39    5.30
   1  -3 -18   -0.12    4.02
   1   3 -18    2.19    4.45
   1  -3 -18   -0.34    7.13
  -1  -3  18   -7.15    8.88
   1   3 -16   23.31   10.74
   1   3 -16   35.80    9.62
  -1   3  16   40.70   14.07
   1  -3 -16   32.69   11.38
  -1   3  16   40.35   10.28
   1   3 -16   27.24    7.19
   1  -3 -16   30.12    7.53
  -1   3  14    0.38    5.44
   1  -3 -14   12.63    8.81
   1   3 -14    6.59    3.33
   1   3 -14   -2.13    7.13
  -1   3  14   13.86    7.43
  -1  -3  14   15.10    7.78
   1   3 -14    1.10    4.33
  -1   3  14    1.48    6.55
   1  -3 -14    8.94    4.02
   1  -3 -12  444.52   22.41
  -1  -3  12  437.76   26.90
  -1   3  12  383.80   32.42
  -1   3  12  519.36   23.45
   1  -3 -12  435.47   34.12
   1   3 -12  450.54   29.16
   1   3 -12  444.92   34.14
  -1   3  12  449.55   27.29
   1   3 -12  442.77   23.14
   1   3 -10  787.89   38.88
   1  -3 -10  801.28   29.12
  -1  -3  10  773.03   36.67
  -1   3  10  847.57   29.31
   1   3 -10  845.51   30.77
  -1   3  10  694.53   42.31
   1  -3 -10  730.20   42.92
   1   3 -10  709.61   42.31
  -1   3  10  804.07   34.50
  -1   3   8   97.94   14.01
   1   3  -8  101.94    7.53
   1  -3  -8   91.46   13.86
   1  -3  -8   99.32    7.14
  -1   3   8  100.61    9.11
  -1   3   8  131.26   10.84
   1   3  -8   82.74   12.99
   1   3  -8   94.01   12.63
   1  -3  -6  272.53   21.30
  -1   3   6  289.54   22.19
   1  -3  -6  272.64   11.29
  -1   3   6  291.15   14.85
  -1  -3   6  321.75   21.93
   1   3  -6  275.59   21.71
  -1   3   6  280.18   12.74
  -1   3   4  135.27    9.86
   1  -3  -4   98.99   12.18
   1  -3  -4  109.39   12.18
  -1   3   4   92.99   11.86
   1  -3  -4  119.58   12.58
   1  -3  -4  118.46   12.80
  -1  -3   4  134.56   13.78
   1   3  -4   98.55   12.22
   1  -3  -4  119.02    9.22
  -1  -3   4  121.91   13.64
  -1  -3   4  123.57    7.52
  -1  -3   2  931.73   39.33
   1  -3  -2  873.29   29.35
   1  -3  -2  892.08   35.86
   1   3  -2  889.10   27.74
  -1  -3   2  863.07   27.34
  -1  -3   2  860.92   26.63
  -1   3   2  923.69   38.67
   1   3  -2  889.54   26.72
   1  -3  -2  820.57   31.25
   1  -3  -2  823.07   33.48
  -1  -3   2  762.69   35.38
   1  -3  -2  927.14   37.97
   1  -3  -2  749.23   35.87
  -1  -3   2  921.38   35.70
   1   3  -2  808.22   34.28
  -1   3   2  801.11   34.20
   1  -3   0  514.38   26.71
  -1   3   0  534.75   24.88
  -1   3   0  590.55   29.68
  -1  -3   0  545.42   28.72
   1   3   0  537.40   23.30
   1  -3   0  582.73   25.40
   1  -3   0  519.44   21.95
   1   3   0  590.63   23.94
  -1   3   0  519.00   27.94
  -1  -3   0  527.55   26.59
   1   3   0  571.40   27.70
   1  -3   0  570.11   24.72
  -1  -3   0  522.81   22.76
  -1  -3   0  575.23   22.32
   1   3   0  522.55   21.48
  -1  -3   0  591.34   24.12
   1  -3   0  544.71   20.34
   1  -3   0  606.92   29.56
   1   3   2    2.71    2.51
  -1  -3  -2    3.08    2.32
   1  -3   2   17.37    7.22
  -1  -3  -2    3.44    4.38
   1   3   2    5.92    4.57
   1  -3   2    8.85    4.65
   1  -3   2    0.20    2.93
  -1   3  -2    2.70    3.65
  -1  -3  -2    3.85    4.65
   1  -3   2   11.41    5.39
   1  -3   2   11.40    4.78
   1   3   2    5.77    4.55
  -1  -3  -2    8.11    2.11
   1   3   2    9.10    5.72
  -1   3  -2    2.68    5.23
   1   3   2    9.01    5.21
  -1  -3  -2    6.44    4.89
  -1   3  -2    6.17    4.84
   1   3   4  589.44   30.41
   1  -3   4  567.26   24.88
   1  -3   4  622.98   31.10
  -1  -3  -4  549.01   18.99
  -1   3  -4  523.48   29.25
  -1  -3  -4  517.47   28.52
  -1   3  -4  502.43   29.36
   1  -3   4  515.06   27.09
   1   3   4  597.96   30.47
  -1  -3  -4  507.72   28.11
   1   3   4  540.73   18.44
   1  -3   4  609.25   31.38
   1   3   4  496.54   27.04
   1   3   4  590.38   27.26
  -1   3  -6  182.50   18.16
  -1  -3  -6  226.78   12.83
   1   3   6  232.92   16.87
   1  -3   6  196.76   14.92
   1  -3   6  201.61   18.12
  -1   3  -6  194.07   18.06
  -1  -3  -6  172.32   16.59
   1   3   6  186.87   17.59
   1   3   6  218.06   11.94
  -1  -3  -6  192.08   18.43
  -1  -3  -8 1178.49   53.72
   1   3   8 1309.76   43.60
   1  -3   8 1214.05   54.41
   1  -3   8 1283.76   51.84
  -1   3  -8 1153.11   54.28
   1   3   8 1216.86   54.22
  -1   3  -8 1215.76   51.96
  -1   3  -8 1303.48   37.18
   1   3  10  128.75   13.01
  -1   3 -10  117.91   16.92
  -1   3 -10  104.64   14.24
   1  -3  10   92.72   15.11
   1  -3  10  126.79   15.01
   1   3  10  133.81    9.35
  -1   3 -10  135.08   10.38
   1   3  10   98.17   15.28
  -1  -3 -10  123.13   17.14
   1   3  12    0.04    4.73
  -1   3 -12    8.89    6.36
   1   3  12    2.95    4.49
   1  -3  12    3.01    5.49
   1   3  12    5.79    3.46
  -1  -3 -12    5.65    7.03
  -1   3 -12    3.26    6.26
  -1   3 -12    8.66    4.29
   1  -3  12    7.31    6.31
  -1  -3 -14   94.36   17.61
   1   3  14  108.41   14.65
   1   3  14  117.50   11.72
  -1   3 -14  110.99   12.37
  -1   3 -14   94.66   14.48
  -1   3 -14   86.49   16.60
   1   3  14   78.69   16.04
   1  -3  14   95.98   17.51
   1   3  16   28.80    8.97
  -1   3 -16   42.33   11.16
  -1   3 -16   43.59    9.59
   1   3  16   33.20   12.79
   1   3  16   39.62    8.94
  -1   3 -16   38.26   12.47
   1  -3  16   36.67   12.14
  -1  -3 -16   46.34   13.24
  -1   3 -18   40.95   11.26
  -1   3 -18   27.37   11.69
  -1  -3 -18    9.73   10.38
  -1   3 -18   32.40    8.12
   1  -3  18   46.94   16.23
   1   3  18   18.87   11.21
   1   3  18   33.50   11.67
  -1   3 -20    0.98    6.10
   1  -3  20   11.50   10.02
  -1  -3 -20   -5.37    9.93
   1   3  20    7.93    7.84
  -1   3 -20    0.87    6.62
  -1   3 -20    7.38    8.95
   1   3  20    4.02    7.34
   1   3  22    5.73   11.07
   1  -3  22   21.03   14.33
  -1  -3 -22    7.58   10.17
   1   3  22    2.99   11.33
   1  -3  24   45.72   18.06
   1   3  24   53.40   14.85
  -1  -3 -24   50.95   17.37
   1   3  24   69.23   20.56
   1   3  26    2.46   12.22
  -1  -3 -26   39.62   16.13
   1   3  26    0.47   11.97
   1  -3  26   20.83   17.17
   1   4 -27    8.61   15.14
  -1   4  25  -13.55    9.47
   1   4 -25  -15.87   15.85
   1  -4 -25   20.80   13.70
  -1  -4  25  -13.34   17.66
   1  -4 -23  179.95   30.89
  -1  -4  23  185.49   31.81
   1   4 -23  201.76   32.89
  -1   4  23  235.35   35.21
  -1   4  21   23.91   13.44
  -1   4  21    7.98    7.18
  -1  -4  21   30.91   14.62
   1   4 -21    3.57   11.17
   1  -4 -21   12.29    7.50
  -1  -4  19   22.45   12.17
   1  -4 -19   33.07   13.42
   1   4 -19   29.10   12.24
  -1   4  19   32.78    9.55
   1   4 -19   55.58   13.33
  -1   4  19   33.81   12.23
   1  -4 -17  249.43   30.82
  -1  -4  17  240.96   31.21
   1   4 -17  262.49   27.08
   1   4 -17  294.74   21.52
  -1   4  17  287.68   25.30
   1   4 -17  235.91   30.43
  -1   4  17  279.68   33.12
   1  -4 -15    1.68    6.90
   1   4 -15    3.29    4.23
  -1   4  15    6.69    5.28
   1   4 -15    0.35    6.58
  -1   4  15    0.41    5.47
   1   4 -15   -4.79    8.32
  -1  -4  15    1.24    6.16
   1  -4 -15    1.15    3.49
  -1   4  15   -4.01    7.25
   1  -4 -13  109.01    9.06
   1  -4 -13   83.47   16.16
  -1   4  13   88.87   16.84
  -1   4  13  143.37   14.35
   1   4 -13   96.03    9.23
  -1   4  13   93.68   11.74
   1   4 -13   89.41   17.14
  -1  -4  13  103.26   14.33
   1   4 -13  100.63   15.78
  -1  -4  11   15.00    6.76
  -1   4  11   11.92    4.86
   1   4 -11   14.44    8.54
   1  -4 -11   15.85    7.70
  -1   4  11   11.80    8.20
   1  -4 -11   16.67    3.07
   1   4 -11    5.03    6.38
   1   4 -11   16.04    3.29
  -1   4  11   22.76    5.44
   1  -4  -9   10.14    6.82
  -1   4   9    4.92    3.80
  -1   4   9    4.31    6.44
   1   4  -9   23.12   10.00
  -1   4   9    3.59    2.43
  -1  -4   9    8.51    2.21
   1  -4  -7    1.62    6.66
  -1   4   7   19.66    8.85
  -1   4   7   15.61    5.09
   1  -4  -7   19.13    7.79
  -1   4   7    8.80    1.99
  -1  -4   7   11.66    3.82
   1   4  -7    7.89    6.37
   1  -4  -5   92.58   10.06
   1   4  -5   99.00   14.21
  -1   4   5   76.05   11.86
  -1  -4   5   97.45    8.01
  -1   4   5   85.13    9.28
   1  -4  -5   82.60    6.36
   1  -4  -5   77.29   12.20
   1  -4  -5  102.26   13.89
  -1   4   3  943.59   41.82
   1   4  -3 1049.27   31.76
   1  -4  -3  935.53   41.32
   1   4  -3 1005.91   32.29
   1   4  -3  955.11   42.30
   1  -4  -3 1001.90   38.61
   1  -4  -3  892.51   44.43
  -1  -4   3  986.14   31.11
   1  -4  -3 1052.58   34.33
  -1  -4   3 1008.85   32.45
  -1  -4   3  935.15   43.58
  -1  -4   1 1525.65   58.99
  -1  -4   1 1595.48   49.83
   1  -4  -1 1708.67   53.25
   1   4  -1 1560.61   54.46
   1   4  -1 1597.10   49.38
   1  -4  -1 1496.07   54.41
  -1  -4   1 1478.13   61.00
  -1  -4   1 1658.14   49.88
  -1  -4   1 1695.38   56.44
   1  -4  -1 1528.59   52.99
   1   4  -1 1734.93   51.35
   1  -4  -1 1479.65   60.01
   1  -4  -1 1584.88   44.56
  -1   4   1 1600.00   55.99
   1  -4  -1 1733.21   57.89
  -1   4  -1 5311.19  142.02
  -1  -4  -1 5568.10  141.57
  -1  -4  -1 4989.91  150.20
   1  -4   1 5657.93  143.08
   1  -4   1 5237.57  135.42
   1  -4   1 5020.26  148.92
   1  -4   1 5749.72  146.42
   1   4   1 5830.86  149.16
   1   4   1 5219.02  139.57
   1   4   1 5253.34  137.30
  -1  -4  -1 5883.57  139.15
  -1  -4  -1 5176.05  141.66
  -1  -4  -1 5040.83  146.38
   1  -4   1 5221.47  137.24
   1   4   1 5968.38  144.78
   1  -4   3  111.48    7.07
  -1   4  -3  113.02   11.03
  -1  -4  -3  101.84   12.33
  -1   4  -3  110.89   13.63
  -1  -4  -3  129.73    8.71
  -1  -4  -3  107.38   12.50
   1   4   3  125.35    8.33
  -1  -4  -3  115.85    6.83
   1  -4   3  104.73   11.20
   1   4   3  129.76   13.94
   1  -4   3  129.51   12.02
   1   4   3  112.10   12.47
   1   4   3  124.75   13.32
  -1  -4  -3  113.05   14.48
   1  -4   3  129.38   14.86
  -1   4  -3  106.13   14.62
   1  -4   5   63.02    8.99
  -1   4  -5   60.35   10.97
   1   4   5   59.25   10.32
  -1  -4  -5   58.54    5.11
  -1  -4  -5   56.57   10.87
   1  -4   5   55.05    9.60
   1   4   5   83.85   11.12
  -1   4  -5   47.81   10.35
  -1  -4  -5   55.19   10.74
  -1   4  -7   45.31   10.74
   1  -4   7   21.89    6.71
  -1  -4  -7   30.74    8.81
   1   4   7   44.28    8.00
   1  -4   7   39.82    7.45
  -1   4  -7   25.52    7.81
   1   4   7   26.06    8.79
   1   4   7   37.53    4.82
  -1  -4  -7   39.03    9.55
   1  -4   9   -7.34    6.91
   1  -4   9   -1.04    4.17
   1   4   9    1.67    2.82
  -1  -4  -9    0.54    4.26
   1   4   9    1.99    5.67
  -1   4  -9   -5.05    5.60
  -1   4  -9   -0.43    5.71
   1  -4   9    7.33    6.92
  -1   4 -11   -9.04    7.40
  -1  -4 -11   12.84    8.50
  -1   4 -11    7.86    2.11
   1  -4  11    5.92    5.40
   1   4  11    2.88    3.06
  -1   4 -11   10.66    6.60
   1  -4  11   -2.04    5.18
   1   4  11   -2.18    7.56
  -1   4 -13   29.04    5.00
   1   4  13   17.33    8.77
   1   4  13   19.34    6.46
   1  -4  13   20.22    8.86
  -1  -4 -13   20.23    8.61
  -1   4 -13   26.91   10.49
  -1   4 -13   25.49    9.39
   1  -4  13   33.49    9.77
   1   4  13   22.83    3.60
   1  -4  15  112.89   20.44
   1   4  15  183.00   19.31
  -1   4 -15  179.47   14.47
   1   4  15  160.95   24.26
  -1  -4 -15  159.56   23.40
  -1   4 -15  175.00   21.66
  -1   4 -15  170.90   24.01
   1  -4  15  137.47   18.09
  -1   4 -17  123.26   22.06
  -1   4 -17  138.16   14.03
  -1   4 -17  160.73   22.12
   1  -4  17  131.96   22.84
   1   4  17  105.63   20.75
   1   4  17  129.80   17.47
  -1  -4 -17  122.29   22.05
  -1  -4 -19   83.30   19.33
   1   4  19   55.39   13.02
   1   4  19   56.93   17.34
   1  -4  19   60.24   18.39
  -1   4 -19   43.93   14.80
  -1   4 -19   71.87   15.61
   1  -4  21  203.90   31.51
  -1   4 -21  177.29   24.88
  -1   4 -21  162.56   28.38
  -1  -4 -21  192.15   29.89
   1   4  21  215.18   25.99
   1   4  21  148.15   26.44
   1  -4  23   22.91   10.33
  -1  -4 -23   14.76   10.99
   1   4  23   -2.72   12.31
  -1  -4 -25    3.25   11.70
   1  -4  25   26.42   18.46
   1   4  25   -1.03   11.17
   1   5 -26    5.09   14.90
  -1  -5  24    0.28   13.15
   1  -5 -24   19.20   15.91
   1   5 -24   32.53   16.73
  -1   5  24    4.68    9.80
  -1  -5  22  126.46   27.22
  -1   5  22  104.21   24.67
   1   5 -22  121.61   24.97
   1  -5 -22   83.51   21.54
  -1  -5  20    7.57   11.60
   1   5 -20   20.08   13.20
  -1   5  20   15.76   10.95
   1  -5 -20   18.60   12.30
   1   5 -18   -2.54    9.98
  -1   5  18   -4.54    8.90
  -1   5  18   -2.89    5.58
  -1  -5  18  -12.01   11.39
  -1  -5  18   11.47   11.03
   1  -5 -18    4.82   10.79
  -1  -5  16  268.43   25.75
  -1   5  16  234.50   30.38
   1   5 -16  220.91   30.11
  -1   5  16  287.17   22.52
  -1  -5  16  247.82   31.40
   1  -5 -16  251.04   31.58
  -1   5  14   15.04    9.94
   1   5 -14    8.25    2.06
   1  -5 -14    7.32    6.73
  -1   5  14   11.37    5.86
   1   5 -14   12.84    8.76
  -1  -5  14    3.18    5.51
  -1   5  12    9.45    3.15
  -1  -5  12    7.91    3.17
  -1   5  12    5.51    5.99
   1  -5 -12    5.68    7.46
   1   5 -12   10.47    7.37
  -1   5  12   -2.17    6.90
  -1   5  10    7.50    4.42
  -1   5  10    5.44    2.15
   1  -5 -10   -1.24    7.53
   1   5 -10   10.68    7.12
  -1   5  10    2.49    4.99
  -1  -5  10   13.82    5.34
   1  -5  -8   22.76   11.07
  -1   5   8   11.60    4.89
   1   5  -8    6.14    7.36
   1  -5  -8   16.74    7.31
  -1   5   8    6.35    5.92
  -1  -5   8    5.46    3.65
   1  -5  -6 1414.54   61.73
  -1  -5   6 1581.38   46.71
   1   5  -6 1440.99   62.82
   1  -5  -6 1438.08   40.37
   1  -5  -6 1428.12   52.20
   1  -5  -6 1324.62   62.59
  -1   5   6 1408.37   61.55
   1  -5  -4   14.24    4.92
   1  -5  -4   16.15    4.20
   1  -5  -4   19.17    8.62
  -1  -5   4   22.92    3.38
   1   5  -4   19.14    4.12
  -1  -5   4    9.28    4.58
  -1   5   4   24.15    7.61
   1  -5  -4   30.06    8.47
  -1  -5   4   16.44    2.80
   1   5  -4   14.53    5.25
   1  -5  -2  183.15   19.99
  -1  -5   2  206.07   13.60
  -1  -5   2  205.10   21.43
   1  -5  -2  193.24    9.18
   1   5  -2  216.73   14.20
   1   5  -2  216.58   14.58
   1   5  -2  206.28   18.17
   1  -5  -2  200.35   17.87
  -1   5   2  214.67   18.86
  -1  -5   2  221.18   14.68
   1  -5  -2  212.40   17.58
  -1  -5   2  192.86   19.79
   1  -5  -2  244.00   16.67
   1  -5   0 1411.46   51.04
   1   5   0 1612.09   53.88
   1  -5   0 1615.45   57.41
  -1  -5   0 1385.39   61.94
   1  -5   0 1353.53   56.37
   1  -5   0 1661.92   56.99
  -1   5   0 1502.32   56.25
   1  -5   0 1359.55   61.30
  -1  -5   0 1440.72   59.56
   1   5   0 1482.35   51.69
  -1  -5   0 1542.52   52.59
   1   5   0 1473.14   53.19
  -1  -5   0 1453.58   52.12
   1  -5   0 1488.49   47.12
  -1  -5   0 1578.95   55.41
  -1  -5  -2   77.67    6.07
  -1  -5  -2   94.34    9.72
   1  -5   2   85.43    8.18
  -1  -5  -2   72.33   11.19
  -1  -5  -2   88.38   14.58
  -1   5  -2   97.90   11.55
   1   5   2   87.08   11.41
   1  -5   2   88.01   10.42
   1  -5   2   77.93   12.64
  -1  -5  -2   83.02   11.45
   1   5   2   78.16    8.65
   1  -5   2  100.88   11.21
   1  -5   4   25.22    6.65
  -1  -5  -4   21.54    4.12
  -1  -5  -4   21.81    7.44
   1  -5   4    8.07    3.13
  -1   5  -4   25.94    8.44
   1  -5   4   40.88   11.23
  -1   5  -4   24.75    5.70
   1  -5   4   18.24    2.72
  -1   5  -4   15.16    6.23
   1   5   4   13.95    6.14
  -1  -5  -4   31.21    9.05
  -1  -5  -4   25.71    9.13
  -1   5  -6  120.95   16.79
  -1   5  -6  118.30   17.21
   1  -5   6  133.74   13.37
   1   5   6  103.41   14.52
  -1  -5  -6  115.39   16.05
  -1  -5  -6  131.03   17.29
   1  -5   6  125.89   14.91
   1   5   8    1.04    1.39
   1  -5   8   -6.20    4.67
  -1  -5  -8    6.82    7.10
  -1  -5  -8    3.42    5.83
   1   5   8   -7.75    7.64
  -1   5  -8    8.36    6.94
  -1   5  -8    1.64    4.85
   1  -5   8    2.72    5.69
   1   5  10  153.62   11.06
  -1   5 -10  120.28   19.53
   1  -5  10  153.63   19.90
  -1   5 -10  154.39   20.23
   1   5  10  143.36   20.67
   1  -5  10  138.09   19.22
  -1  -5 -10  152.19   20.70
   1   5  12    3.83    6.70
   1  -5  12   11.30    8.50
   1  -5  12    0.79    6.93
  -1   5 -12    4.03    8.56
  -1   5 -12    3.94    7.18
  -1  -5 -12    2.41    5.52
   1   5  12   -0.96    3.96
   1   5  14  170.00   24.55
   1  -5  14  189.38   22.93
  -1   5 -14  206.49   24.70
   1  -5  14  197.36   26.03
  -1  -5 -14  181.84   25.55
   1   5  14  220.81   18.34
  -1   5 -14  161.85   25.27
   1  -5  16  167.86   25.20
  -1   5 -16  127.91   22.56
   1  -5  16  134.09   19.81
   1   5  16  144.36   16.31
   1   5  16  128.41   22.56
  -1  -5 -16  106.54   20.81
  -1   5 -16  114.18   19.76
   1   5  18    6.34   12.11
  -1   5 -18   -4.30    8.88
   1  -5  18    7.68    8.95
  -1   5 -18    8.05    7.81
   1   5  18    2.14    6.01
  -1  -5 -18    7.64    7.70
  -1   5 -20   13.96   10.59
   1   5  20   28.17   13.68
  -1  -5 -20    6.74   10.48
   1  -5  20    9.22   12.57
  -1   5 -20    0.91    9.19
   1  -5  22  343.56   42.97
  -1  -5 -22  344.47   42.65
   1   5  22  311.04   40.39
  -1  -5 -24   17.22   15.27
   1   5  24    4.59    9.70
   1  -5  24   31.35   15.26
   1   6 -23   -3.05    8.95
  -1  -6  23    2.35   11.22
   1  -6 -23   28.31   19.26
  -1   6  23   -0.75   10.52
  -1  -6  21   13.93   13.14
   1   6 -21   11.80   13.53
   1  -6 -21    9.69   11.48
  -1   6  21  -19.95   14.72
   1   6 -19   -5.18   12.08
  -1  -6  19   19.77   13.42
  -1   6  19   23.86   15.75
   1  -6 -19   -6.19   11.67
  -1  -6  17    2.94    8.95
  -1   6  17   -8.29   12.19
   1   6 -17    9.21   10.75
  -1  -6  17    6.39    8.30
   1  -6 -17   21.38   12.97
   1   6 -15   59.23   16.49
  -1   6  15   39.41   14.52
   1  -6 -15   52.81   15.08
  -1  -6  15   49.83   13.24
  -1  -6  15   52.86   15.15
   1   6 -13  126.95   21.42
   1  -6 -13  127.27   21.27
  -1   6  13  103.99   20.17
   1   6 -11 1281.25   69.55
   1  -6 -11 1247.34   68.17
  -1   6  11 1330.83   69.79
  -1  -6   9    0.28    3.12
   1  -6  -9   -9.48    8.30
   1   6  -9   -5.40    8.09
  -1   6   9    3.97    6.82
   1  -6  -9    0.33    6.06
   1  -6  -7   26.89    9.63
  -1  -6   7   40.22    6.41
   1  -6  -7   28.82   10.55
   1   6  -7   28.04    9.69
  -1   6   7   38.96   10.51
   1  -6  -5  260.27   27.11
  -1  -6   5  283.93   12.46
   1  -6  -5  277.10   25.03
   1   6  -5  306.84   26.86
  -1   6   5  267.74   24.93
   1  -6  -5  326.68   16.68
   1  -6  -5  295.76   22.55
  -1  -6   5  310.54   17.41
  -1  -6   5  256.53   26.09
   1  -6  -3    6.64    6.24
  -1   6   3   -2.94    6.31
   1  -6  -3    4.16    3.14
   1   6  -3    4.26    3.48
   1  -6  -3    5.22    6.32
   1   6  -3    2.61    4.57
  -1  -6   3    8.74    4.31
  -1  -6   3    7.52    4.04
  -1  -6   3    6.23    5.74
  -1  -6   3   -2.48    6.85
   1  -6  -3  -10.96    8.04
   1  -6  -1   66.85    6.85
   1  -6  -1   57.70   11.57
  -1  -6   1   55.19   12.07
   1  -6  -1   47.93   11.26
  -1  -6   1   79.58   10.80
  -1  -6   1   70.73    9.91
  -1  -6   1   70.09   13.70
   1  -6  -1   65.64   10.40
   1   6  -1   64.99   10.92
   1   6  -1   70.03    9.87
  -1   6   1   67.12   12.62
   1  -6   1  109.03   17.01
   1   6   1  117.70   13.23
   1  -6   1  113.95   11.63
   1  -6   1  122.50   11.99
  -1  -6  -1  102.18   15.16
   1   6   1  115.42   13.39
  -1  -6  -1  109.97   13.65
  -1  -6  -1  123.15   18.27
  -1   6  -1  110.80   13.49
  -1  -6  -1  128.74   13.61
   1  -6   1  117.30   16.15
  -1  -6  -3   76.35    5.61
   1  -6   3   75.80   11.29
  -1  -6  -3   97.44   16.61
  -1  -6  -3   92.33    9.83
   1  -6   3   67.79   13.47
  -1  -6  -3   82.59   13.94
  -1  -6  -3   92.38   13.66
   1   6   3   83.79   12.45
   1  -6   3   77.60    7.89
  -1   6  -3   81.18   10.96
   1   6   5   39.21   10.15
  -1  -6  -5   42.09    4.84
  -1  -6  -5   47.62   10.75
  -1  -6  -5   47.56   10.95
   1  -6   5   43.18    7.83
   1  -6   5   41.39   11.66
   1  -6   5   38.82    7.99
  -1  -6  -5   34.73   10.42
  -1   6  -5   40.77    8.60
   1   6   7   30.54    9.40
  -1   6  -7   24.23    9.46
  -1   6  -7   31.12   10.54
   1  -6   7   27.35    8.08
  -1  -6  -7   29.17   10.22
  -1  -6  -7   24.33   10.41
  -1  -6  -9  570.80   41.69
  -1   6  -9  558.22   42.71
  -1  -6  -9  592.74   43.02
   1  -6   9  616.89   41.54
  -1   6  -9  579.48   43.07
   1   6   9  607.64   41.82
  -1  -6 -11   11.57    8.43
   1  -6  11    0.71    7.36
   1  -6  11   -1.48    7.53
   1   6  11    0.52    8.23
  -1   6 -11   -1.70    9.22
  -1   6 -11   -2.06    5.59
   1   6  11    3.34    2.05
  -1   6 -13  359.87   35.04
   1   6  13  293.39   32.81
  -1   6 -13  356.82   36.79
   1   6  13  381.36   19.67
   1  -6  13  350.39   35.15
   1  -6  13  326.48   32.87
  -1  -6 -13  336.48   35.37
  -1  -6 -15  369.46   38.47
  -1   6 -15  396.44   38.01
   1  -6  15  402.99   40.01
   1  -6  15  381.83   35.10
   1   6  15  378.32   38.61
  -1   6 -15  374.68   39.64
   1  -6  17   24.21   14.11
  -1  -6 -17   31.62   14.59
   1   6  17    0.19    8.86
  -1   6 -17   12.20   10.85
   1  -6  17   12.20    8.39
  -1   6 -17   30.33   13.39
  -1   6 -19   18.00   13.30
   1   6  19   13.76   13.20
   1  -6  19   -4.19    8.85
  -1  -6 -19   -1.23   11.57
   1  -6  21    9.51   12.48
   1   6  21    2.28    9.65
  -1   6 -21    2.68    8.44
  -1  -6 -21   -8.47   10.00
  -1  -6 -23    8.70   10.65
   1  -6  23   10.23   13.16
   1   6  23   27.49   18.68
  -1  -7  22   96.66   24.21
  -1   7  22  120.15   29.91
   1   7 -22  113.31   26.15
   1  -7 -22  134.24   27.39
  -1  -7  20   33.44   14.33
   1   7 -20  -13.94   14.16
   1  -7 -20   19.17   17.86
  -1   7  20   16.81   10.55
   1   7 -18   26.21   14.22
  -1  -7  18   27.32   12.17
  -1   7  18   15.43    8.72
   1  -7 -18   15.54   12.24
  -1  -7  18   23.68   15.35
  -1   7  16   16.99   12.15
   1   7 -16   45.29   18.51
   1  -7 -16   22.05   10.62
  -1  -7  16   29.44   13.58
  -1  -7  16   36.81   13.35
  -1  -7  14  204.06   26.48
  -1   7  14  175.78   27.35
   1  -7 -14  185.14   27.78
   1   7 -14  146.48   26.21
  -1  -7  14  205.36   28.63
  -1   7  12  288.90   33.13
   1  -7 -12  271.78   31.91
  -1  -7  12  255.82   30.08
   1   7 -12  283.05   32.87
   1   7 -10  485.12   42.00
   1  -7 -10  499.03   41.77
  -1   7  10  511.29   41.81
  -1  -7  10  537.02   40.65
   1   7  -8  255.75   28.53
  -1   7   8  246.93   27.08
   1  -7  -8  259.14   27.60
  -1  -7   8  234.65   28.16
   1  -7  -8  233.96   29.05
   1  -7  -6   70.24   15.62
   1  -7  -6   85.67   15.51
   1   7  -6   75.43   14.88
  -1   7   6   85.92   16.06
   1  -7  -6   92.35   14.25
  -1  -7   6   62.94   12.38
   1   7  -4   13.40    6.68
  -1  -7   4   16.13    3.91
  -1   7   4   15.21    7.07
  -1  -7   4    1.41    8.68
   1   7  -4   12.48    4.43
   1  -7  -4   10.00    5.70
   1  -7  -4   22.24   10.95
   1  -7  -4   20.60    7.75
  -1  -7   4   21.33    6.13
  -1  -7   4   16.87    8.30
   1  -7  -4   24.11    6.76
   1  -7  -2  217.52   20.75
   1   7  -2  244.44   22.98
   1   7  -2  252.52   19.01
  -1  -7   2  225.13   16.99
   1  -7  -2  214.62   22.24
   1  -7  -2  230.43   10.71
   1  -7  -2  206.76   25.40
  -1  -7   2  204.63   25.35
  -1  -7   2  243.00   26.18
  -1   7   2  263.14   24.01
  -1  -7   2  269.79   19.86
   1   7   0  298.17   23.51
   1  -7   0  289.34   21.77
   1   7   0  298.12   22.85
  -1  -7   0  271.96   26.79
  -1   7   0  296.83   24.73
  -1  -7   0  309.68   19.34
   1  -7   0  274.77   29.06
  -1  -7   0  250.21   27.48
  -1  -7   0  299.34   22.41
   1  -7   0  295.64   18.12
   1  -7   0  254.79   25.53
  -1  -7  -2   28.99    4.74
  -1  -7  -2   26.51    3.99
   1  -7   2   18.10    8.29
   1   7   2   35.94    9.01
  -1  -7  -2   33.49    7.15
   1  -7   2   33.21    7.53
  -1   7  -2   30.86    8.22
  -1  -7  -2   24.26    8.99
  -1  -7  -2   20.29    6.49
   1  -7   2   24.97    8.82
   1  -7   2   33.95    7.54
  -1  -7  -2   27.79   11.41
   1   7   4   28.87    8.93
   1  -7   4   20.11    7.01
   1  -7   4   22.05    8.32
   1  -7   4   21.04    3.57
  -1  -7  -4   20.92    7.34
  -1   7  -4   22.71    7.40
  -1  -7  -4   23.15    9.42
  -1  -7  -4   27.56    6.12
  -1  -7  -4   11.90    8.46
   1  -7   4   22.38    9.43
  -1  -7  -6   59.33   13.31
   1  -7   6   78.21   17.45
  -1  -7  -6   39.66   13.48
   1  -7   6   64.22   12.22
  -1  -7  -6   99.98   16.86
   1   7   6   63.94   13.15
   1  -7   8    3.32    5.88
  -1  -7  -8    9.90    9.16
   1   7   8    8.64    7.60
   1  -7   8   15.69   10.25
  -1  -7  -8    3.31    7.31
  -1  -7 -10  412.13   38.71
   1  -7  10  535.00   40.74
  -1  -7 -10  449.69   39.88
   1   7  10  481.96   40.52
   1  -7  12  222.90   27.96
  -1  -7 -12  247.39   30.93
  -1   7 -12  197.61   27.87
   1  -7  12  227.00   29.59
   1   7  12  293.90   32.77
  -1  -7 -14   11.60    8.97
   1   7  14    0.97   11.32
   1  -7  14   16.08   10.40
   1  -7  14   23.17   10.49
   1  -7  16  -10.09   10.14
   1   7  16    7.83    9.30
  -1  -7 -16    1.37    8.53
   1  -7  16    5.58   12.09
   1  -7  18   -8.97   10.60
   1  -7  18   15.78    8.21
  -1  -7 -18    5.54    9.40
   1   7  18   -0.42   12.00
   1  -7  20   10.57   11.96
  -1  -7 -20   19.87   13.65
   1   7  20   -8.54   14.97
   1  -7  22   20.38   12.82
   1   7  22   30.82   17.79
  -1  -7 -22   59.94   21.63
  -1  -8  21  145.64   30.48
  -1   8  21  133.20   30.22
   1   8 -21  120.49   28.83
   1  -8 -21  181.46   34.99
  -1  -8  19    6.75   13.96
   1  -8 -19    3.59   13.55
  -1   8  19   -0.84   12.73
   1   8 -19  -11.13   13.66
   1  -8 -17   -6.39   11.15
  -1  -8  17   -8.72    9.00
  -1   8  17   -2.27    9.93
   1   8 -17   14.89   15.55
  -1  -8  17   -6.65    9.77
   1  -8 -15    0.12    9.61
  -1   8  15   17.38   11.92
   1   8 -15    3.76   11.05
  -1  -8  15   12.74   12.67
  -1  -8  15   -3.67    9.91
  -1   8  13   66.09   18.81
   1  -8 -13   60.57   18.31
   1   8 -13   39.66   16.50
  -1  -8  13   50.98   15.70
  -1  -8  13   55.94   18.06
  -1  -8  11   53.85   15.99
  -1   8  11   42.47   12.76
   1   8 -11   33.68   13.04
  -1  -8  11   38.21   13.51
   1  -8 -11   47.60   15.77
  -1  -8   9   49.77   14.78
   1  -8  -9   71.76   18.84
  -1   8   9   42.88   12.64
   1  -8  -9   69.80   16.72
  -1  -8   9   62.93   13.47
   1   8  -9   69.35   17.62
   1   8  -7   -2.50    8.15
   1  -8  -7    7.82    8.17
  -1   8   7    4.63    6.01
   1  -8  -7   27.34   13.81
  -1  -8   7    1.95    7.07
  -1  -8   7  -14.70   11.23
   1  -8  -7   18.81   12.28
  -1  -8   7   -9.06   10.07
  -1  -8   5   15.89   10.61
  -1  -8   5   18.13    9.65
  -1  -8   5    1.92    6.02
   1  -8  -5   -1.51    6.38
  -1   8   5   19.48    8.11
   1   8  -5   16.68    9.18
   1  -8  -5    2.65    9.02
   1  -8  -5   18.48    9.29
  -1  -8   3   67.06   15.48
  -1   8   3   60.60   14.07
   1  -8  -3   54.84   12.43
   1  -8  -3   54.87   12.32
   1   8  -3   52.18   12.96
  -1  -8   3   67.51   11.38
   1   8  -3   64.09    9.57
   1  -8  -3   52.71   15.19
  -1  -8   3   50.95   13.79
  -1  -8   1   48.68    9.27
  -1  -8   1   41.22    8.51
  -1  -8   1   30.41   11.99
   1   8  -1   48.27    9.60
  -1  -8   1   46.78   13.17
   1  -8  -1   43.84   10.47
   1  -8  -1   39.35   12.09
  -1   8   1   32.69    9.22
   1  -8  -1   32.75   11.13
   1  -8   1  174.13   15.75
  -1  -8  -1  150.04   17.41
   1  -8   1  136.20   22.10
  -1  -8  -1  129.72   22.44
  -1  -8  -1  163.56   22.82
   1  -8   1  138.31   20.74
   1   8   1  160.49   18.79
   1  -8   1  169.85   16.63
  -1   8  -1  156.53   18.70
   1  -8   3   55.43   15.54
   1  -8   3   38.32   11.82
  -1   8  -3   56.96   10.88
  -1  -8  -3   61.38   15.79
  -1  -8  -3   68.02   14.91
   1  -8   3   66.47   11.03
  -1  -8  -3   59.12   13.19
   1   8   3   54.85   11.23
   1   8   5   97.00   15.08
   1  -8   5  110.58   15.28
  -1  -8  -5   85.88   16.42
  -1  -8  -5   87.87   18.12
  -1  -8  -5  109.63   18.07
  -1   8  -5  118.07   15.02
   1  -8   5  110.10   20.90
   1  -8   5   78.78   17.12
   1   8   7   55.81   13.40
  -1  -8  -7   79.43   18.59
   1  -8   7   53.39   12.20
   1  -8   7   54.91   16.38
  -1  -8  -7   62.70   15.08
   1  -8   7   71.54   18.64
   1  -8   9    5.41    9.59
  -1  -8  -9   -1.20    6.50
   1   8   9    4.67    9.11
   1  -8   9   -7.17    8.48
  -1  -8  -9   -2.78    8.99
   1   8  11   69.83   16.12
  -1  -8 -11   54.04   15.37
  -1  -8 -11   91.83   20.45
   1  -8  11   68.56   16.45
  -1  -8 -13    3.81   10.95
   1  -8  13   18.24   12.87
   1   8  13   13.23    9.66
   1  -8  13   27.22   13.08
   1   8  15   22.46   14.19
  -1  -8 -15   28.44   14.89
   1  -8  15   10.67    7.48
   1  -8  15   32.61   14.10
   1  -8  17   33.65   14.72
   1   8  17   24.26   14.48
   1  -8  17   -6.37    9.83
  -1  -8 -17   38.37   17.58
   1   8  19   61.72   21.01
  -1  -8 -19   65.03   21.53
   1  -8  19   47.00   19.59
   1  -8  21  -16.89   16.01
   1   8  21   14.43   14.77
  -1  -9  20   61.33   21.25
  -1   9  18   32.13   17.61
  -1  -9  18   20.08   12.45
   1   9 -18   49.02   21.24
  -1  -9  18   36.43   16.63
   1  -9 -18   56.59   18.79
   1  -9 -16   20.22   13.89
   1   9 -16   29.97   16.00
  -1  -9  16   30.84   15.56
  -1  -9  16   54.46   21.33
  -1  -9  16   17.82   12.45
  -1   9  16   44.99   18.12
  -1  -9  14    7.43   11.95
  -1   9  14   -8.46   12.22
   1  -9 -14   13.54   10.53
   1   9 -14   13.12   13.79
  -1  -9  14   -3.32   11.82
  -1   9  12   14.65    8.77
  -1  -9  12   -3.52   10.53
   1   9 -12    0.65    8.93
  -1  -9  12   10.93   11.57
   1  -9 -12   27.23   15.62
   1  -9 -10   11.17   13.82
   1   9 -10   15.97   11.00
  -1  -9  10  -12.36    8.71
   1  -9 -10    0.39   11.89
  -1  -9  10   25.37   13.76
  -1  -9  10   -9.68   10.42
  -1   9  10    4.35   11.48
  -1   9   8    2.60    8.07
   1  -9  -8   13.48    7.17
  -1  -9   8    1.08    8.24
   1  -9  -8   26.28   12.45
   1   9  -8    0.28    8.30
  -1  -9   8   -1.11    7.72
  -1  -9   8    3.62    5.92
  -1  -9   6   51.96   14.77
   1  -9  -6   90.57   16.97
  -1  -9   6   90.77   16.13
   1  -9  -6   69.64   17.38
  -1  -9   6   83.21   18.92
   1   9  -6   71.19   16.09
  -1   9   6   77.33   16.52
   1  -9  -6   86.59   17.16
  -1  -9   4   27.36   12.98
   1  -9  -4   17.98   10.18
   1  -9  -4   12.05    9.19
   1  -9  -4   18.52    8.66
  -1   9   4   15.95    9.21
  -1  -9   4    7.18   10.19
   1   9  -2    9.16    5.70
   1  -9  -2   13.68   11.19
   1  -9  -2   14.16    7.61
   1  -9  -2    1.96   10.33
  -1  -9   2    7.96   10.01
  -1   9   2    5.69    7.02
  -1  -9   2   -2.52    8.98
  -1  -9   0   22.52   12.93
   1   9   0    4.04    6.23
   1  -9   0    2.63    9.38
  -1   9   0    2.92    5.34
   1  -9   0    2.35    7.49
  -1  -9   0   13.22   10.04
   1  -9   2   19.29   11.40
  -1  -9  -2   15.62    9.84
   1  -9   2   16.87   11.83
   1   9   2   26.18    9.92
  -1  -9  -2   11.64    7.85
  -1  -9  -2   19.97    8.66
  -1   9  -2   20.96    8.64
  -1  -9  -4   57.99   17.36
  -1  -9  -4   54.88   14.98
   1   9   4   70.27   15.43
   1  -9   4   64.03   17.37
   1  -9   4   77.39   17.13
  -1  -9  -4   84.64   16.72
  -1   9  -4   80.94   12.92
  -1  -9  -6    4.11    6.56
   1   9   6   32.60   11.57
   1  -9   6   11.78    7.15
  -1  -9  -6   36.28   15.75
   1  -9   6   26.43   11.68
   1  -9   6   20.62   11.02
  -1  -9  -6   41.20   16.66
   1   9   8   82.45   17.18
   1  -9   8  106.78   22.41
   1  -9   8  104.47   22.19
  -1  -9  -8  101.12   21.75
   1  -9   8  106.69   18.03
  -1  -9  -8   90.46   19.61
   1  -9  10  229.75   28.08
  -1  -9 -10  194.10   28.57
   1  -9  10  195.57   29.96
  -1  -9 -10  201.27   30.65
   1   9  10  200.34   26.85
   1  -9  10  160.21   24.99
   1  -9  12    1.12    7.16
  -1  -9 -12  -14.35   10.90
   1  -9  12    1.77    8.02
   1   9  12   -8.19    8.57
  -1  -9 -14   48.94   15.04
   1   9  14   56.60   19.00
   1  -9  14   69.49   19.43
   1  -9  14   40.24   16.09
   1  -9  14   43.64   16.09
   1  -9  16    6.13   10.69
  -1  -9 -16   10.54   11.53
   1  -9  16   -0.60    9.57
   1   9  16   -6.09   11.79
   1   9  18    1.13   12.96
  -1  -9 -18   16.93   14.69
   1  -9  18   -1.03   11.68
   1  -9  18    0.30   11.84
   1  -9  20   15.01   14.23
  -1 -10  19   43.83   18.40
  -1  10  17    8.21   10.84
   1 -10 -17   31.36   14.96
  -1 -10  17   32.88   16.16
  -1 -10  15   14.02   10.77
   1 -10 -15   13.73   16.11
  -1 -10  15   21.88   17.19
  -1 -10  15   -6.34   11.11
  -1  10  15  -20.44   14.87
  -1 -10  13   21.92   15.17
  -1  10  13   -3.61   12.46
  -1 -10  13    9.65    8.56
  -1 -10  13   -7.51   13.15
   1 -10 -13    6.12   10.98
   1 -10 -11   54.41   17.75
  -1 -10  11   49.44   17.77
  -1  10  11   53.35   14.19
  -1 -10  11   36.29   13.67
  -1 -10   9   36.98   15.74
  -1  10   9   40.46   17.43
   1 -10  -9   22.51   10.27
  -1 -10   9    6.57   12.57
  -1 -10   7   76.06   21.05
  -1  10   7   83.25   19.03
   1 -10  -7   45.78   15.71
  -1 -10   7   66.43   18.40
   1 -10  -7   83.49   18.06
  -1 -10   5   -6.30    9.97
  -1 -10   5   22.76   12.86
  -1  10   5    4.36    7.35
   1 -10  -5   30.71   15.38
   1 -10  -5    9.76    7.70
  -1  10   3   58.15   13.63
   1 -10  -3   63.81   15.24
   1 -10  -3   63.18   18.92
  -1 -10   3   64.03   18.71
  -1 -10   3   73.08   18.23
   1 -10  -1   -9.79   11.83
   1 -10  -1    6.78    9.88
  -1 -10   1   22.21   13.21
  -1  10   1   16.74    9.54
  -1 -10   1   17.19   11.80
  -1 -10  -1   73.09   20.25
   1 -10   1   70.40   18.33
  -1 -10  -1   62.12   14.43
   1 -10   1   47.95   15.67
  -1 -10  -3  115.81   23.78
   1 -10   3   90.11   21.00
  -1 -10  -3  108.90   22.87
   1  10   3  139.54   20.32
   1 -10   3  151.00   27.36
  -1 -10  -5   39.94   15.12
  -1 -10  -5   20.46   15.67
  -1 -10  -5   25.80   10.45
   1 -10   5   29.00   14.17
   1 -10   5   30.13   15.69
   1  10   5   14.31    9.70
   1 -10   7   14.51   11.45
   1 -10   7   29.53   13.54
  -1 -10  -7   27.65   14.99
  -1 -10  -7   34.81   18.84
   1  10   7    7.60    8.15
   1 -10   9   -1.42    9.40
   1 -10   9    5.36    9.06
  -1 -10  -9    3.23    9.74
  -1 -10  -9   36.25   16.49
   1  10   9   33.73   15.11
   1  10  11    6.17   10.05
   1 -10  11    2.61    9.33
   1 -10  11  -18.07   15.97
  -1 -10 -11  -10.89   12.81
  -1 -10 -11   -2.48   10.24
   1  10  13   -5.93   12.47
  -1 -10 -13   14.42   13.71
   1 -10  13   -8.80   13.77
   1 -10  13    1.17   10.53
   1 -10  13   -0.57   10.87
   1 -10  15    1.16   11.01
   1  10  15  -21.46   16.04
  -1 -10 -15   -9.09   13.35
   1 -10  15  -23.11   20.48
   1 -10  15   33.14   17.03
   1 -10  15   39.45   18.46
   1  10  17   -5.59   16.45
  -1 -10 -17  -16.93   16.07
   1 -10  17   11.08   14.31
   1 -10  17    4.97    9.98
   1 -10  17   17.84   16.24
   1 -10  19  -22.42   17.38
  -1  11  16    4.08   13.30
  -1  11  14   55.03   18.93
   1 -11 -14   61.91   21.63
  -1 -11  14   63.26   19.07
  -1 -11  12    1.39   11.33
  -1  11  12   31.49   17.91
  -1 -11  12    6.10    9.18
   1 -11 -12   20.50   14.91
  -1 -11  10  150.27   29.00
  -1 -11  10  138.35   29.30
   1 -11 -10  166.70   31.69
   1 -11 -10  139.20   26.09
  -1  11  10  167.19   29.27
   1 -11  -8   34.84   15.57
  -1  11   8   40.79   17.06
  -1 -11   8   19.92   12.45
  -1 -11   8   56.91   18.92
   1 -11  -6   31.48   17.94
  -1 -11   6   51.32   17.95
  -1 -11   6   50.46   18.52
  -1  11   6  102.63   21.27
   1 -11  -4   20.26   12.75
  -1 -11   4   65.65   18.81
  -1 -11   4  100.97   23.77
   1 -11  -2   32.21   16.41
  -1 -11   2   29.86   16.58
   1 -11  -2   14.39    9.71
  -1 -11   2   19.60   13.36
   1 -11   0   36.47   16.24
   1 -11   0   33.09   16.68
  -1 -11   0   38.92   18.16
  -1 -11   0   34.69   17.58
   1 -11   2   44.91   17.13
   1 -11   2   28.87   14.48
  -1 -11  -2   35.72   15.02
  -1 -11  -2   29.29   15.94
  -1 -11  -4  124.66   23.53
   1 -11   4   89.12   21.68
  -1 -11  -4   87.68   23.72
   1 -11   4  123.56   23.51
   1 -11   6  120.76   24.80
   1 -11   6  158.87   29.63
  -1 -11  -6  138.97   27.85
   1 -11   8   84.39   24.44
   1 -11   8   53.96   19.15
  -1 -11  -8   32.56   14.79
   1 -11  10  -15.53   14.19
   1  11  10   10.44   10.57
  -1 -11 -10    7.18   12.14
   1 -11  10    8.70   10.58
  -1 -11 -10    4.75   10.76
   1 -11  12   10.82   14.60
  -1 -11 -12    3.53   10.43
   1  11  12  -10.44   11.35
   1 -11  12   23.20   12.69
   1 -11  14   15.40   13.04
   1  11  14    3.70    9.92
  -1 -11 -14  -10.83   13.26
   1 -11  14    8.95   10.84
   1  11  16   49.03   19.41
  -1 -12   7   -7.49   11.98
  -1 -12   5   42.79   15.81
  -1 -12   5   61.79   22.40
   1 -12  -3   34.33   17.94
  -1 -12   3    4.27   13.53
  -1 -12   3   16.08   13.87
  -1 -12   1   49.14   20.76
   1 -12  -1   55.36   20.66
  -1 -12   1   69.15   21.28
   1 -12   1   -2.38   11.50
  -1 -12  -1    4.73   15.50
   1 -12   1   23.56   17.19
  -1 -12  -1   11.24   15.48
   1 -12   3   55.44   17.80
  -1 -12  -3   61.17   19.23
   1 -12   3   49.96   18.05
   1 -12   5  -27.21   19.75
   1 -12   5   15.63   14.50
   1 -12   7   -6.63   15.57
   1 -12   7   26.10   16.26
  -1 -13   2   22.82   17.06
  -2   0  28    0.36   10.78
  -2   0  28    7.50   11.19
   2   0 -28   20.68   16.21
  -2   0  26  283.16   37.86
  -2   0  26  297.38   38.90
   2   0 -26  324.91   37.46
   2   0 -26  317.65   37.73
   2   0 -24   86.52   19.32
  -2   0  24   90.35   20.26
   2   0 -24   69.20   18.06
  -2   0  24   81.32   20.05
   2   0 -22 1782.20   85.76
   2   0 -22 1737.88   86.80
  -2   0  22 1777.59   92.18
  -2   0  22 1608.87   87.12
  -2   0  20  267.25   30.91
   2   0 -20  285.76   31.04
  -2   0  20  236.35   29.24
   2   0 -20  277.57   29.51
  -2   0  18  100.39   18.19
   2   0 -18  121.70   19.69
   2   0 -18  132.99   19.49
  -2   0  16   83.83   15.51
   2   0 -16   88.97    8.48
   2   0 -16   69.50   13.85
   2   0 -16  103.72    9.79
   2   0 -16   94.48   15.86
   2   0 -14  109.13   15.92
  -2   0  14  131.36   17.49
   2   0 -14  140.88   10.57
   2   0 -14  118.15   15.84
   2   0 -14  124.15    9.30
  -2   0  12  229.90   21.50
   2   0 -12  321.86   15.09
   2   0 -12  281.43   13.43
   2   0 -12  254.05   21.96
   2   0 -12  277.58   23.04
   2   0 -10  383.07   14.76
  -2   0  10  376.83   24.92
   2   0 -10  332.25   23.52
   2   0 -10  372.98   24.85
   2   0 -10  429.25   16.21
  -2   0   8  648.30   30.69
   2   0  -8  545.99   28.27
  -2   0   8  530.57   28.16
  -2   0   6  263.03   16.90
  -2   0   6  336.51   19.41
   2   0  -6  273.27   17.46
   2   0  -4 2459.02   65.11
  -2   0   4 2154.36   63.91
  -2   0   4 2480.16   66.84
   2   0  -4 2290.77   65.91
  -2   0  -2 3655.27   93.34
   2   0   4   53.21    6.87
  -2   0  -4   51.52    6.98
   2   0   4   41.66    6.97
  -2   0  -4   53.77    7.75
  -2   0  -6   62.41    9.95
   2   0   6   52.68    8.76
  -2   0  -6   55.80    8.45
   2   0   6   54.78    7.98
   2   0   6   63.27    8.63
  -2   0  -8   92.46   11.44
   2   0   8  110.38   12.64
   2   0   8   89.75   11.80
   2   0   8  104.38   12.16
   2   0  10 1135.11   50.29
  -2   0 -10 1119.10   47.93
  -2   0 -12   16.04    5.52
  -2   0 -12   13.30    5.25
   2   0  12   20.48    7.92
  -2   0 -14  513.95   31.08
   2   0  14  541.57   38.14
  -2   0 -14  562.21   36.16
  -2   0 -16  868.91   43.37
   2   0  16  843.94   52.30
  -2   0 -16  854.48   49.92
   2   0  18   96.50   18.84
  -2   0 -18  107.75   17.68
  -2   0 -18  117.21   15.99
   2   0  20    1.41    7.57
  -2   0 -20   13.09    9.06
  -2   0 -20    4.40    6.80
   2   0  22  252.88   33.59
  -2   0 -22  292.69   33.37
  -2   0 -24  387.93   40.43
   2   0  24  417.49   45.65
   2   0  26    9.65   11.80
  -2   0 -26    3.63    9.28
   2   0  26   18.42   14.36
   2   0  28   19.80   15.63
   2   0  28    8.07   12.80
  -2   0 -28   11.66   14.37
   2  -1 -29   31.37   15.18
  -2  -1  29    8.23   12.45
  -2   1  29   36.51   17.92
  -2   1  29   40.30   18.84
  -2   1  27   34.31   18.25
   2   1 -27    1.69   10.39
   2   1 -27   26.89   17.50
   2  -1 -27   26.89   16.36
  -2   1  27   16.16   15.15
  -2  -1  27   47.24   19.95
  -2  -1  27   30.90   15.41
  -2  -1  25   84.34   22.24
  -2   1  25   79.02   20.08
   2  -1 -25   86.46   21.67
   2   1 -25   85.06   20.54
  -2  -1  25  106.87   21.89
  -2   1  25   83.26   20.63
   2   1 -25   95.22   19.93
  -2   1  23   26.68   10.11
   2   1 -23   35.02   14.12
  -2  -1  23   39.24   17.02
   2  -1 -23   46.60   15.18
   2   1 -23   36.28   12.32
  -2  -1  23   33.56   14.00
  -2   1  23   49.26   17.01
   2  -1 -23   47.94   14.31
  -2  -1  21  149.31   23.55
   2   1 -21  159.34   22.82
   2   1 -21  159.69   22.70
  -2  -1  21  138.32   24.42
  -2   1  21  154.36   26.26
  -2   1  21  162.77   25.19
   2  -1 -21  132.56   20.53
   2  -1 -21  172.04   25.37
  -2   1  19   -4.22    8.07
  -2  -1  19    5.47    7.16
   2  -1 -19    0.41    7.89
  -2   1  19    2.12    6.62
   2  -1 -19    2.06    7.50
   2   1 -19   12.35    9.76
   2   1 -19   22.00   10.56
   2   1 -17   -0.99    3.82
   2   1 -17   -0.41    6.17
   2   1 -17    1.48    6.77
   2  -1 -17   -2.08    7.36
   2  -1 -17    9.25    6.24
  -2   1  17   -2.03    8.13
  -2  -1  17   13.40    8.83
   2  -1 -17    3.43    2.07
   2  -1 -15   64.87    6.43
  -2   1  15   63.33   13.77
   2   1 -15   54.48   11.16
   2  -1 -15   50.82   12.48
   2   1 -15   48.73   12.45
   2  -1 -15   66.02   12.10
   2   1 -15   70.82    8.41
  -2  -1  15   45.23   10.28
   2  -1 -13   45.74   11.13
   2  -1 -13   57.12   10.63
   2   1 -13   53.65   11.98
   2   1 -13   62.68    7.43
  -2  -1  13   52.90   10.74
   2  -1 -13   65.43    5.71
   2   1 -13   69.67   11.75
  -2   1  13   53.15   11.98
  -2  -1  11  324.85   23.31
  -2   1  11  402.81   25.00
   2  -1 -11  295.28   24.80
   2  -1 -11  330.93   22.73
  -2   1  11  290.65   24.33
   2   1 -11  336.23   25.64
   2   1 -11  337.64   22.96
   2   1 -11  350.69   17.59
   2   1  -9  112.12   14.01
   2  -1  -9  110.37   11.95
  -2  -1   9  124.09    9.32
   2   1  -9  113.79    9.10
  -2  -1   9  117.29   12.02
  -2   1   9  102.97   13.44
  -2   1   9  127.59   12.69
  -2  -1   7   16.99    3.79
  -2  -1   7   16.33    3.12
  -2   1   7   26.51    6.94
   2  -1  -7   40.78    9.08
  -2  -1   7   22.22    5.66
  -2   1   7   18.17    4.72
   2  -1  -7   21.48    5.01
   2   1  -7   23.05    7.01
  -2  -1   7   21.64    6.91
  -2   1   5   56.30    6.97
  -2  -1   5   63.16    8.96
   2   1  -5   41.58    8.01
  -2  -1   5   65.05    6.49
  -2   1   5   49.89    7.80
   2  -1  -5   50.96    8.44
   2  -1  -5   47.38    6.58
  -2  -1   5   58.86    6.59
   2   1  -3   -0.30    1.81
   2   1  -3    3.94    3.40
   2  -1  -3   12.03    4.81
   2  -1  -3   -0.11    2.44
  -2  -1   3   -3.80    4.07
   2  -1  -3    1.23    4.27
  -2   1   3   -1.64    2.31
  -2  -1   3    2.45    1.73
   2   1  -3    3.01    4.63
  -2   1   3   -3.41    3.73
  -2  -1   3   -1.84    3.88
  -2  -1   1 5766.24  139.54
   2   1  -1 5598.29  139.12
   2  -1   1  370.98   13.83
  -2   1  -1  375.56   16.79
  -2   1  -1  379.54   15.30
   2  -1   1  383.95   17.73
  -2   1  -1  354.74   16.90
   2   1   1  375.11   15.61
   2   1   1  391.78   18.22
   2  -1   1  371.86   17.52
  -2   1  -1  375.73   14.22
  -2  -1  -1  360.78   16.92
  -2  -1  -1  387.30   16.35
   2   1   1  380.49   17.35
  -2   1  -1  340.34   16.81
   2  -1   1  350.57   17.14
   2  -1   1  365.45   16.51
   2  -1   3   25.16    4.33
  -2  -1  -3   30.66    6.60
  -2   1  -3   34.95    7.12
   2  -1   3   46.77    7.99
   2   1   3   26.87    4.65
  -2   1  -3   28.91    4.22
  -2   1  -3   16.39    5.17
  -2   1  -3   20.21    5.02
  -2  -1  -3   27.25    4.54
   2   1   3   29.72    5.19
   2  -1   3   20.02    5.63
   2   1   3   29.42    6.63
   2  -1   3   42.33    7.70
  -2  -1  -3   21.22    4.77
   2  -1   5   54.62    6.69
   2   1   5   49.67    7.50
   2  -1   5   47.19    8.63
  -2   1  -5   50.37    8.06
  -2  -1  -5   48.01    7.43
   2   1   5   51.54    8.67
  -2   1  -5   40.76    6.11
   2   1   5   44.20    5.99
  -2   1  -5   42.03    7.29
   2  -1   5   47.53    8.41
  -2   1  -5   48.69    9.63
  -2  -1  -5   46.82    7.99
   2  -1   7  529.36   29.15
   2   1   7  507.09   26.85
   2  -1   7  553.37   25.65
   2   1   7  614.04   30.50
   2   1   7  560.64   24.72
   2  -1   7  577.17   30.25
  -2  -1  -7  571.01   28.54
   2   1   7  521.97   24.46
  -2   1  -7  522.52   24.85
  -2   1  -7  590.05   28.56
  -2   1  -7  481.20   25.96
  -2  -1  -7  484.45   27.94
  -2   1  -9  339.46   22.58
  -2   1  -9  369.62   22.59
  -2  -1  -9  378.31   26.08
  -2   1  -9  467.13   26.15
   2  -1   9  382.76   27.16
   2   1   9  437.51   23.46
   2   1   9  391.49   25.37
   2  -1   9  426.19   24.48
  -2   1 -11   -0.61    4.66
  -2  -1 -11   -3.53    5.78
  -2   1 -11   11.93    6.38
   2   1  11   -4.21    5.37
   2   1  11   -0.62    5.10
   2  -1  11   -6.06    5.61
   2  -1  13   25.24    8.35
  -2   1 -13   24.71    7.40
   2   1  13   68.65   13.07
  -2   1 -13   41.87    9.65
  -2  -1 -13   37.05   10.20
  -2   1 -15   21.34    8.00
   2  -1  15   15.81    8.41
   2   1  15   16.33    8.31
  -2  -1 -15   29.73   10.15
  -2   1 -15   21.18    7.23
   2   1  17    2.66    8.09
  -2   1 -17    6.38    5.37
  -2  -1 -17   15.79    7.67
   2  -1  17  -11.47    9.99
  -2   1 -17    6.16    6.11
  -2   1 -19  138.67   18.23
   2  -1  19  122.22   22.15
   2   1  19  110.92   20.02
  -2  -1 -19  104.86   19.47
  -2   1 -19  137.66   20.05
  -2  -1 -19  120.33   16.12
   2  -1  21  -18.74   12.22
  -2  -1 -21   -1.82    8.48
  -2   1 -21   -5.09    9.99
   2   1  21    8.55   11.78
  -2  -1 -23   -6.28   11.36
   2   1  23   -8.83    9.07
   2  -1  23   24.22   15.01
  -2   1 -23   15.08   10.53
   2   1  25   43.13   15.92
  -2  -1 -25   36.36   15.63
  -2   1 -25   29.40   11.81
   2   1  25   37.05   15.67
   2  -1  25   42.50   18.35
   2  -1  27   33.52   19.01
   2   1  27   -2.12   12.45
   2   1  27   -6.39   12.25
  -2  -1 -27    7.70   10.27
   2   1  29   67.16   20.33
  -2  -1 -29   74.92   20.42
  -2   2  28  102.21   25.28
  -2   2  28  121.10   25.75
  -2  -2  28  131.35   30.15
   2  -2 -28  115.30   25.71
   2   2 -28   99.27   23.25
  -2   2  26   26.63   16.27
  -2  -2  26    5.49   10.77
   2  -2 -26    8.48   10.91
  -2  -2  26    8.49   12.98
  -2   2  26    2.15   10.19
   2   2 -26   -3.61   10.09
  -2   2  24   33.98   15.20
  -2  -2  24   17.39   10.58
   2   2 -24   18.36   12.56
   2   2 -24   65.57   17.34
  -2   2  24    8.01    9.75
  -2  -2  24   23.25   12.39
   2  -2 -24   23.19   13.58
  -2   2  22    6.38    7.33
   2   2 -22   29.45   11.13
  -2  -2  22    9.10   10.74
   2  -2 -22   -6.27    9.92
  -2  -2  22    6.50    9.54
   2  -2 -22   33.14   12.82
   2   2 -22   18.28   11.73
  -2   2  22   18.57   12.96
   2  -2 -20   11.44   10.76
  -2   2  20   17.85   11.30
  -2  -2  20   -2.20    6.28
  -2  -2  20    8.43   13.62
   2   2 -20   -5.62    8.89
   2   2 -20   -3.03    7.06
   2  -2 -20    6.06    6.82
  -2   2  20   -4.61    6.64
   2   2 -18   70.75   13.93
  -2   2  18   58.58   15.36
   2  -2 -18   58.68   11.67
  -2   2  18   55.46   13.75
   2  -2 -18   42.26   11.81
   2   2 -18   69.82   16.88
  -2  -2  18   58.01   13.77
   2   2 -18   64.49   10.44
  -2   2  16   14.20   10.60
   2   2 -16   37.40   12.57
  -2  -2  16   33.58    9.96
  -2   2  16   26.76   11.08
   2   2 -16   25.74    7.57
   2  -2 -16   26.02    7.73
   2  -2 -16   15.25    9.34
   2   2 -16   39.87    8.53
   2   2 -14   71.07   11.23
   2   2 -14   94.50   16.08
  -2  -2  14   95.50   11.66
   2  -2 -14   68.84   11.13
  -2   2  14   84.62   15.66
   2   2 -14   82.05   10.93
   2  -2 -14   75.19   15.27
   2   2 -12  369.38   30.50
   2   2 -12  421.75   24.01
  -2   2  12  409.36   31.57
  -2   2  12  470.94   26.34
   2   2 -12  419.38   25.39
  -2  -2  12  470.45   24.75
   2  -2 -12  406.58   24.88
   2  -2 -12  369.62   30.02
  -2   2  10  103.87   10.32
   2  -2 -10   91.71   13.69
  -2  -2  10  103.57    9.50
  -2   2  10   85.66   13.67
   2  -2 -10  108.68   11.08
   2   2 -10  104.23   14.83
  -2  -2  10  109.21   11.31
  -2   2   8  109.28   14.20
   2  -2  -8  137.42   11.14
  -2   2   8  135.15   10.65
  -2  -2   8  139.38   12.34
   2  -2  -8  125.45   15.14
   2   2  -8  115.49   14.41
   2  -2  -6  749.80   35.90
   2  -2  -6  738.36   27.22
   2  -2  -6  751.18   27.70
  -2  -2   6  786.63   36.96
  -2  -2   6  790.43   31.34
   2   2  -6  651.96   33.95
  -2   2   6  687.63   33.95
  -2   2   4 1250.84   46.39
   2  -2  -4 1259.67   40.77
   2   2  -4 1192.21   45.03
  -2  -2   4 1358.38   47.88
  -2  -2   4 1149.78   44.39
   2  -2  -4 1277.34   46.86
  -2   2   4 1122.76   44.38
   2   2  -4 1276.99   37.37
   2   2  -2  769.98   31.53
   2  -2  -2  780.76   29.55
  -2  -2   2  708.16   25.00
  -2  -2   2  777.86   31.18
   2   2  -2  767.68   25.65
   2   2  -2  695.70   29.06
  -2   2   2  769.33   23.31
   2  -2  -2  756.55   30.85
  -2   2   2  685.32   29.87
   2  -2  -2  668.67   29.34
   2  -2  -2  705.68   23.00
  -2   2   2  752.71   31.19
  -2   2   2  718.99   28.60
  -2  -2   2  693.40   30.44
   2  -2   0  529.78   23.91
   2   2   0  487.10   20.47
  -2   2   0  501.36   22.90
  -2  -2   0  444.27   20.59
  -2  -2   0  481.60   23.18
   2  -2   0  469.21   22.22
  -2   2   0  433.89   22.50
   2   2   0  516.14   21.64
   2  -2   0  501.83   19.67
  -2  -2   0  516.71   20.87
   2  -2   0  519.10   23.70
  -2   2   0  485.05   19.60
   2   2   0  531.05   24.59
  -2   2   0  488.25   22.54
   2  -2   2  199.51   13.05
  -2   2  -2  190.26   14.77
  -2   2  -2  207.31   14.23
   2  -2   2  214.65   14.27
   2   2   2  239.01   16.12
   2  -2   2  203.59   13.28
   2  -2   2  244.07   16.53
   2   2   2  203.01   10.26
   2   2   2  194.94   11.36
   2  -2   2  203.43   10.92
  -2  -2  -2  211.79   11.73
  -2  -2  -2  208.72   14.83
  -2  -2  -2  198.22   14.32
  -2   2  -2  195.44   13.59
   2   2   2  221.38   15.05
  -2   2  -4   29.29    7.70
   2  -2   4   17.40    3.62
   2  -2   4   12.33    4.97
   2   2   4   17.01    5.13
   2  -2   4   29.14    8.03
   2  -2   4   26.28    7.26
   2  -2   4   20.73    5.63
  -2  -2  -4   16.20    5.51
   2   2   4   27.94    7.47
   2  -2   4   10.86    5.23
  -2  -2  -4   -0.85    5.38
  -2  -2  -4   15.21    3.85
  -2   2  -4   20.58    3.81
   2   2   4   12.25    3.91
  -2   2  -4   23.04    6.93
   2  -2   6  681.66   24.71
   2   2   6  669.98   29.80
   2  -2   6  687.61   32.53
  -2  -2  -6  570.38   31.46
   2  -2   6  563.45   31.44
  -2   2  -6  571.60   30.42
  -2  -2  -6  573.21   28.11
   2   2   6  593.75   26.98
   2   2   6  654.37   22.81
  -2   2  -6  624.83   23.64
   2  -2   6  580.48   30.30
  -2  -2  -6  625.35   27.82
  -2   2  -8   83.57   11.83
  -2  -2  -8   86.40   11.37
   2  -2   8   89.83    9.20
  -2   2  -8   86.70    9.00
   2  -2   8   75.06   10.55
   2   2   8   97.55   11.94
   2   2   8   78.73   10.62
   2   2   8   90.07    8.51
  -2  -2  -8   77.07   12.72
   2  -2   8   84.17   13.14
  -2   2 -10  425.64   23.16
   2  -2  10  379.47   29.45
  -2   2 -10  386.95   29.14
   2   2  10  432.28   22.78
  -2  -2 -10  388.71   28.85
   2  -2  10  459.29   24.41
   2   2  10  406.41   26.27
  -2   2 -10  382.04   26.53
  -2   2 -12   29.76    8.86
  -2  -2 -12   27.41   10.27
   2  -2  12   12.35    7.99
  -2   2 -12   25.22    7.91
  -2   2 -12   31.91    6.70
   2   2  12   30.67    6.67
   2   2  12   23.88    7.96
  -2   2 -14  158.73   18.43
  -2   2 -14  149.39   20.84
   2  -2  14  169.43   22.21
  -2  -2 -14  167.59   21.78
   2   2  14  184.82   20.68
  -2   2 -14  183.76   17.68
   2  -2  16   13.32    7.58
  -2   2 -16   14.53    4.60
  -2  -2 -16   33.82   11.99
  -2   2 -16    6.91    6.85
   2   2  16   13.28    7.39
  -2   2 -18   76.81   13.85
  -2  -2 -18   65.76   16.19
   2  -2  18   29.99   10.98
  -2   2 -18   74.21   13.86
   2   2  18   51.22   12.65
  -2   2 -20   67.61   13.65
   2   2  20   72.41   17.18
  -2   2 -20   80.79   15.19
   2  -2  20   72.38   17.78
  -2  -2 -20   53.59   15.00
   2   2  22    0.35    9.24
  -2  -2 -22    9.01   11.82
  -2   2 -22   -2.83    6.62
   2   2  22   -4.95   10.19
   2  -2  22   -4.17   10.14
   2  -2  24  -20.08   14.01
   2   2  24  -10.71   13.38
   2   2  24  -18.02   13.37
  -2  -2 -24    9.03   12.31
   2   2  26   25.55   14.97
   2   2  26   23.93   12.43
   2  -2  26   38.32   19.71
  -2  -2 -26   38.86   15.01
  -2  -2 -28    5.78   13.53
   2   2  28   13.83   15.92
  -2  -3  27   -3.31   12.84
  -2   3  27   26.08   19.71
   2   3 -27   32.25   16.64
   2  -3 -27   38.10   17.91
  -2  -3  25   32.86   17.85
   2   3 -25   26.54   15.03
  -2   3  25   14.42   14.66
  -2   3  25   27.98   14.82
   2  -3 -25   28.39   14.13
  -2   3  23   25.15   11.01
  -2   3  23   24.29   12.55
  -2  -3  23    9.08    7.66
   2  -3 -23   16.75   12.20
  -2  -3  23   42.03   18.76
   2   3 -23   33.09   13.78
  -2   3  21   18.75   10.81
  -2   3  21   51.19   14.60
  -2  -3  21   55.42   14.32
  -2  -3  21   47.81   16.00
   2   3 -21   48.44   17.34
   2   3 -21   46.50   11.32
   2  -3 -21   33.80   14.55
  -2  -3  19   69.13   14.74
   2  -3 -19   75.58   17.45
   2  -3 -19   76.72   12.99
   2   3 -19   82.86   13.87
  -2   3  19   66.67   17.35
  -2   3  19   71.67   14.65
   2   3 -19   53.45   14.59
   2   3 -17   66.34   12.70
   2  -3 -17   68.91   11.39
   2  -3 -17   47.27   14.55
   2   3 -17   47.80   13.80
  -2   3  17   50.86   14.19
  -2   3  17   63.52   13.51
   2   3 -15  274.75   29.06
  -2   3  15  305.77   21.37
   2  -3 -15  282.94   20.89
   2  -3 -15  238.08   27.86
  -2   3  15  290.03   24.82
   2   3 -15  269.73   21.15
  -2   3  15  233.72   27.28
   2   3 -13   76.92   10.03
   2  -3 -13   51.57   13.09
   2   3 -13   63.45   13.53
  -2   3  13   83.14   10.37
   2  -3 -13   76.96    9.71
  -2   3  13   72.32   14.63
  -2  -3  13   71.47   10.63
   2  -3 -11  344.28   19.68
  -2   3  11  410.91   21.11
   2   3 -11  328.78   28.75
  -2  -3  11  352.29   22.10
   2  -3 -11  328.58   28.68
  -2   3  11  312.84   28.05
   2   3 -11  352.64   20.00
   2   3  -9   34.72    9.81
   2  -3  -9   22.60    4.38
  -2   3   9   39.36    5.25
   2  -3  -9   24.68    8.44
  -2   3   9   20.85    7.42
  -2   3   7  346.74   14.19
   2   3  -7  277.25   23.06
   2   3  -7  346.30   15.77
   2  -3  -7  337.04   16.09
  -2  -3   7  363.15   23.57
  -2   3   7  270.77   22.86
   2  -3  -7  265.77   22.60
   2  -3  -7  353.66   21.05
  -2  -3   5  349.49   22.39
   2  -3  -5  316.40   13.71
  -2   3   5  291.26   22.04
   2   3  -5  300.82   21.96
   2   3  -5  317.70   14.10
  -2  -3   5  284.41   21.99
   2  -3  -5  341.75   20.34
  -2   3   3  342.88   23.14
   2  -3  -3  340.12   15.93
   2   3  -3  340.67   15.57
  -2   3   3  303.34   20.81
   2  -3  -3  361.03   22.92
  -2  -3   3  289.66   21.16
   2  -3  -3  346.35   21.10
  -2  -3   3  327.65   20.70
  -2  -3   3  310.78   14.98
  -2   3   3  336.03   12.65
   2   3  -3  325.65   20.88
   2  -3  -3  307.76   21.18
  -2   3   1 2329.61   76.57
   2  -3  -1 2374.53   64.75
  -2  -3   1 2307.75   76.75
  -2  -3   1 2383.99   69.37
  -2   3   1 2548.16   66.10
  -2   3   1 2374.08   75.46
   2   3  -1 2377.53   72.56
   2   3  -1 2714.02   79.70
  -2   3   1 2732.96   79.73
   2  -3  -1 2241.06   75.76
  -2  -3   1 2703.11   74.77
   2  -3  -1 2699.67   79.59
   2  -3  -1 2594.56   76.64
   2   3  -1 2636.45   70.57
   2   3  -1 2483.62   63.88
   2  -3   1   61.19    9.67
   2   3   1   64.72    9.98
  -2  -3  -1   57.12    8.19
  -2  -3  -1   54.37    5.75
   2   3   1   56.97    6.76
   2   3   1   64.54    8.60
   2  -3   1   25.51    4.73
  -2  -3  -1   60.59    6.98
  -2   3  -1   45.21    6.97
  -2  -3  -1   37.84    7.44
   2  -3   1   58.27    8.18
  -2  -3  -1   52.70    9.05
   2   3   1   58.50    7.23
  -2   3  -1   62.28   10.10
  -2   3  -1   62.87    7.28
   2  -3   1   54.23    8.77
   2  -3   1   59.28    8.60
  -2  -3  -3  994.43   32.10
  -2  -3  -3  917.64   40.38
   2   3   3  986.10   29.97
  -2   3  -3  926.43   37.22
   2   3   3 1055.22   41.65
   2  -3   3  910.04   38.35
   2  -3   3 1034.87   39.39
   2  -3   3  965.96   38.39
   2   3   3 1055.84   41.58
  -2  -3  -3  902.43   39.31
  -2  -3  -3  859.76   37.70
  -2   3  -3  910.41   41.35
   2  -3   3  999.09   30.00
   2  -3   3 1051.11   42.91
   2   3   5   18.43    7.92
  -2  -3  -5   11.88    5.75
   2   3   5   19.30    6.51
   2   3   5   19.79    4.38
  -2  -3  -5   12.04    4.78
  -2  -3  -5   19.20    4.67
   2   3   5   16.08    2.37
   2  -3   5   16.68    3.02
  -2   3  -5   15.82    5.75
   2  -3   5   22.54    5.97
   2  -3   5   20.74    7.08
   2  -3   7   53.40    5.54
   2  -3   7   49.44    8.32
  -2  -3  -7   32.53    8.74
   2  -3   7   48.46   10.30
   2  -3   7   40.95    8.34
  -2   3  -7   35.55    8.71
  -2  -3  -7   61.69    8.06
   2   3   7   53.61    7.58
  -2   3  -7   49.75    5.31
   2   3   7   40.70    4.16
  -2  -3  -7   43.68    9.40
  -2   3  -9   52.60   11.23
  -2   3  -9   43.48   11.03
  -2   3  -9   68.30    7.47
   2   3   9   54.91    8.63
  -2  -3  -9   40.60   10.32
   2  -3   9   41.84    8.67
   2  -3   9   57.50    6.89
   2   3   9   59.84    6.06
  -2  -3  -9   56.05    9.29
   2  -3   9   45.70   10.90
   2  -3  11   74.54   11.26
   2   3  11   89.92    9.02
   2  -3  11  105.03   10.56
   2   3  11   90.40   11.96
   2  -3  11   84.05   15.01
  -2  -3 -11   99.58   16.07
  -2   3 -11   81.18   13.34
  -2   3 -11   82.51   14.72
  -2   3 -11   84.28    9.30
  -2   3 -13   -0.21    3.71
  -2  -3 -13   10.60    8.14
   2   3  13   14.97    6.75
   2  -3  13   20.62    9.56
   2   3  13   13.23    4.85
  -2   3 -13    4.41    6.08
  -2   3 -13    6.82    6.05
   2  -3  15   75.72   17.42
  -2   3 -15   68.26   16.38
   2   3  15  116.32   12.94
   2   3  15   85.01   14.16
  -2   3 -15  103.27   12.68
  -2   3 -15   71.42   13.64
  -2  -3 -15   79.33   16.59
   2   3  17   92.94   16.66
  -2  -3 -17   85.50   18.43
   2  -3  17   83.42   18.15
  -2   3 -17  103.07   16.92
  -2   3 -17  102.42   14.42
  -2   3 -19   65.64   15.58
  -2  -3 -19   32.26   13.42
   2  -3  19   42.88   15.70
   2   3  19   64.09   17.83
   2   3  19   48.92   12.32
  -2   3 -19   69.80   13.35
  -2   3 -21  130.58   19.90
   2   3  21  125.13   20.64
   2   3  21  103.26   22.89
  -2  -3 -21  114.70   23.17
   2  -3  21  125.21   25.05
  -2   3 -21  146.49   18.99
   2  -3  23   60.89   20.18
  -2  -3 -23   54.57   18.10
   2   3  23   74.83   17.59
   2   3  23   46.85   17.63
   2   3  25    7.28   13.71
   2   3  25   19.56   13.27
  -2  -3 -25   35.76   19.06
   2  -3  25    9.71   13.41
  -2  -3 -27   -5.42   10.64
  -2   4  26   42.05   15.41
   2  -4 -26   55.73   21.51
  -2  -4  26   49.10   17.30
   2   4 -26   60.88   20.43
   2  -4 -24   79.37   23.63
   2   4 -24   45.74   16.47
  -2   4  24   32.24   15.60
  -2  -4  24   57.12   18.24
  -2   4  22  130.02   26.71
   2   4 -22  174.59   29.08
  -2   4  22  213.67   26.18
  -2  -4  22  176.18   30.76
   2  -4 -22  162.61   28.36
   2   4 -20   14.49   10.99
  -2  -4  20   27.14   11.85
   2  -4 -20    7.54   10.94
  -2  -4  20   10.21    8.06
  -2   4  20   14.39    8.20
  -2   4  20    0.55    8.09
   2  -4 -18   43.89   14.18
  -2   4  18   46.53   14.89
   2   4 -18   55.80   10.39
   2   4 -18   49.08   15.66
  -2   4  18   46.28   11.09
   2   4 -16  108.32   12.51
  -2   4  16   78.67   13.29
  -2  -4  16  100.80   15.13
   2  -4 -16   93.15   19.80
  -2   4  16   44.82   12.58
   2   4 -16   61.99   15.41
   2  -4 -16   82.25   10.70
   2  -4 -14   26.02   10.60
  -2   4  14   31.44    7.59
  -2   4  14   47.46    8.28
   2   4 -14   40.73    6.99
  -2  -4  14   35.75    7.70
  -2   4  14   28.51   10.67
   2  -4 -14   35.89    6.33
   2   4 -14   30.38   11.26
  -2   4  12   -0.44    3.19
   2   4 -12    2.67    3.08
   2   4 -12   -7.22    8.30
  -2   4  12    6.14    7.33
  -2   4  12    7.12    5.00
   2  -4 -12   -2.81    3.35
   2  -4 -12   -0.36    7.71
  -2  -4  12   -0.80    5.65
   2   4 -12   -1.26    2.67
  -2   4  10    0.76    5.93
   2  -4 -10   11.38    3.20
  -2   4  10    6.15    2.84
   2   4 -10    6.23    2.67
   2   4 -10   10.28    7.81
  -2   4  10   12.21    4.03
   2  -4 -10   -0.22    5.95
   2   4 -10    6.85    2.37
   2  -4  -8  242.76   23.51
  -2  -4   8  279.33   14.07
  -2   4   8  232.23   23.34
   2  -4  -8  279.76   13.74
  -2   4   8  283.99   14.09
  -2   4   8  298.36   15.13
   2   4  -8  255.90   23.98
   2   4  -8  267.03   12.34
   2   4  -6   54.85    5.08
  -2  -4   6   59.51    4.85
   2   4  -6   65.02   12.14
   2  -4  -6   64.08   12.81
  -2  -4   6   52.49   11.14
   2  -4  -6   54.32   10.76
  -2   4   6   52.87   10.98
  -2  -4   4  757.13   40.51
  -2  -4   4  872.76   28.73
   2   4  -4  906.77   29.28
   2  -4  -4  832.77   32.17
   2  -4  -4  725.12   40.09
   2  -4  -4  788.36   38.37
  -2   4   4  757.19   39.36
   2   4  -4  804.47   39.75
   2   4  -2  915.72   32.83
   2   4  -2  906.86   28.30
   2   4  -2  805.16   37.27
   2  -4  -2  825.54   34.26
  -2  -4   2  779.33   39.82
  -2  -4   2  964.23   40.19
   2  -4  -2  853.16   26.64
   2  -4  -2  838.35   41.26
   2  -4  -2  922.75   35.08
  -2  -4   2  838.65   31.97
  -2   4   2  805.93   39.00
   2   4   0   90.09    8.81
   2   4   0   71.77    8.93
  -2   4   0   84.26   11.16
   2  -4   0   73.15    7.24
  -2  -4   0   81.90   13.13
   2  -4   0   82.62   10.44
  -2  -4   0   67.05   10.64
  -2  -4   0  100.19   10.60
  -2  -4   0   77.54    9.42
   2  -4   0   80.72   11.07
   2   4   0   97.32   10.82
   2  -4   0   72.19   10.68
  -2   4   0   82.57   12.82
  -2  -4  -2  111.08   14.42
   2  -4   2  108.12   13.71
  -2  -4  -2   95.99   11.79
   2   4   2  110.28    9.42
   2   4   2  105.54   10.89
  -2  -4  -2  106.22   12.96
   2   4   2  122.45   13.00
  -2   4  -2   94.10   11.41
   2  -4   2   98.26   10.17
  -2   4  -2   93.28   13.51
   2  -4   2  126.50   13.08
  -2  -4  -2  116.74    9.13
  -2  -4  -2  120.57   10.30
  -2   4  -4  441.35   25.47
   2  -4   4  521.52   27.84
  -2   4  -4  442.16   30.22
  -2  -4  -4  511.86   19.86
  -2  -4  -4  441.05   28.80
   2  -4   4  469.04   17.43
   2   4   4  467.07   17.69
  -2  -4  -4  431.68   27.94
   2  -4   4  475.46   27.61
   2  -4   4  440.06   28.26
   2   4   4  423.26   26.49
  -2   4  -6   73.32   13.36
  -2  -4  -6   65.32   12.44
  -2  -4  -6   55.37   10.91
   2   4   6   76.27    7.19
   2  -4   6   68.97   11.68
   2   4   6   74.36   12.37
  -2  -4  -6   89.70    8.49
   2  -4   6   90.35   11.86
  -2   4  -8  371.23   28.72
   2   4   8  399.14   20.30
  -2  -4  -8  437.00   21.98
  -2  -4  -8  364.24   27.40
   2  -4   8  352.00   13.42
   2  -4   8  379.75   28.08
   2   4   8  331.97   27.60
   2  -4   8  366.88   28.49
  -2  -4  -8  367.72   29.57
  -2   4 -10    5.46    6.55
  -2   4 -10   -1.50    5.93
  -2   4 -10    1.76    1.81
   2   4  10    3.05    3.18
   2   4  10   -1.28    5.30
  -2  -4 -10    0.69    5.58
   2  -4  10   -4.31    7.22
   2  -4  10    1.98    5.57
   2   4  12    0.88    1.69
   2   4  12   -2.88    6.07
   2  -4  12   -7.52    8.10
  -2  -4 -12    2.54    5.22
  -2   4 -12    3.67    2.39
  -2   4 -12    4.88    7.17
   2   4  12    0.40    4.10
   2  -4  12    5.01    6.05
  -2   4 -12    3.49    7.55
  -2   4 -14   48.55   13.40
   2  -4  14   51.29   12.07
   2   4  14   63.21   11.21
   2   4  14   33.49   12.26
  -2   4 -14   43.02   11.64
  -2   4 -14   70.95    8.68
   2  -4  14   37.62   13.05
   2   4  14   57.39    6.68
  -2  -4 -14   56.00   14.64
  -2  -4 -16  213.13   28.27
   2   4  16  220.91   22.38
   2  -4  16  257.09   31.17
   2   4  16  227.99   28.88
  -2   4 -16  258.70   18.96
  -2   4 -16  192.59   24.20
   2  -4  18  141.39   25.20
  -2   4 -18  130.90   20.53
  -2  -4 -18  170.53   27.36
   2   4  18  157.86   26.07
   2   4  18  170.50   20.45
   2  -4  20   47.44   16.42
  -2   4 -20   65.43   15.84
  -2  -4 -20   42.32   15.25
   2   4  20   63.92   15.19
   2   4  20   50.22   16.78
  -2  -4 -22  133.67   26.11
   2   4  22  125.73   25.65
   2   4  22  147.87   22.40
   2  -4  22  169.28   29.52
   2   4  24   -5.51   15.28
  -2  -4 -24   -8.10   10.35
   2  -4  24   18.27   11.37
  -2  -4 -26   43.62   18.63
   2   5 -25    0.45   11.14
  -2   5  25    3.62   13.48
   2  -5 -25    2.32   11.51
  -2  -5  25   20.11   13.81
   2  -5 -23  138.57   27.21
  -2  -5  23  159.27   30.87
   2   5 -23  132.86   26.82
  -2   5  23  114.46   25.19
   2   5 -21   61.25   16.44
  -2   5  21   45.45   16.81
  -2  -5  21   40.10   15.94
   2  -5 -21   50.48   15.67
  -2  -5  19   46.96   15.74
  -2   5  19   33.10   14.88
   2   5 -19   47.52   16.86
   2  -5 -19   34.86   14.50
   2   5 -17   22.06   11.71
  -2   5  17   38.84   15.47
  -2   5  17   22.64    7.18
  -2  -5  17   17.10    8.44
   2  -5 -17   21.52   11.62
  -2   5  15   10.28    6.54
  -2  -5  15   -2.82    6.63
  -2   5  15   -2.67    8.02
   2   5 -15    6.61    8.75
   2  -5 -15   -8.45    9.80
   2  -5 -13  119.30   20.08
  -2   5  13  150.93   13.15
  -2   5  13  166.48   12.77
   2   5 -13  130.57    8.72
  -2   5  13  119.61   21.15
   2   5 -13  109.45   18.93
   2   5 -13  144.87    9.02
  -2   5  11   -1.41    7.70
  -2   5  11   12.75    3.60
   2  -5 -11   14.39    9.12
  -2  -5  11   14.28    4.18
   2   5 -11    8.05    7.80
  -2   5  11   11.34    4.13
  -2   5   9  217.91   24.31
   2  -5  -9  234.52   10.91
  -2   5   9  233.31   10.09
  -2   5   9  231.13   10.12
  -2  -5   9  271.71   14.33
   2   5  -9  216.42   24.18
   2  -5  -9  235.37   24.94
  -2   5   7    4.37    6.60
   2  -5  -7    0.80    5.10
  -2  -5   7   -1.53    6.38
   2  -5  -7    3.48    2.47
   2  -5  -7    2.17    2.57
   2   5  -7    4.14    6.47
   2  -5  -7    8.15    7.89
  -2  -5   7    2.66    1.79
  -2  -5   5   83.66    7.13
  -2  -5   5   84.34    6.39
  -2  -5   5   72.33   12.98
   2  -5  -5   80.66   13.15
   2  -5  -5   93.35   14.89
   2  -5  -5   80.71    9.53
   2   5  -5   73.53   12.09
  -2   5   5   63.41   12.48
   2  -5  -5   88.26    8.75
   2   5  -5   87.59    7.43
   2  -5  -3  116.76   11.39
  -2  -5   3  109.62   15.18
   2  -5  -3   93.70   11.55
  -2   5   3  106.31   14.12
   2  -5  -3  110.27   16.32
   2   5  -3  103.95   14.35
  -2  -5   3  106.14    9.61
   2  -5  -3   99.97   12.58
   2   5  -3  114.05    8.58
   2   5  -3  116.67   10.09
   2  -5  -1   84.39   11.54
   2  -5  -1   98.16   14.23
  -2  -5   1   98.75   10.80
   2   5  -1  105.51   11.42
   2  -5  -1  113.75   12.74
   2   5  -1  107.27    9.70
  -2  -5   1   72.75   12.29
   2   5  -1   91.09   11.96
  -2   5   1  112.34   14.18
  -2  -5   1   90.41   14.62
   2  -5  -1  102.41    8.02
   2  -5  -1   96.66   11.57
   2   5   1   95.90   12.34
   2   5   1   82.91   10.34
  -2  -5  -1  101.31   14.91
  -2  -5  -1   86.94   11.17
   2   5   1   79.13    9.71
   2  -5   1   97.15   10.13
  -2   5  -1   73.51   13.33
   2  -5   1   64.32   11.38
   2  -5   1   90.78   10.35
  -2  -5  -1   72.73   12.99
  -2  -5  -1   99.71   11.04
  -2   5  -1   86.57   12.05
   2  -5   3   27.93    9.62
  -2  -5  -3   18.16    5.02
   2  -5   3   15.31    3.45
   2   5   3   18.00    5.94
  -2  -5  -3   15.10    3.68
   2   5   3   15.74    4.15
  -2  -5  -3    8.32    5.84
  -2  -5  -3    9.21    5.72
  -2   5  -3   10.35    5.27
   2  -5   3    9.61    3.42
  -2   5  -3   12.03    7.32
  -2  -5  -3   18.52    7.98
  -2  -5  -5    9.87    6.34
   2   5   5   11.74    2.50
  -2   5  -5   11.18    6.45
   2  -5   5   13.82    6.30
   2  -5   5    8.89    1.88
   2   5   5   11.85    5.78
   2  -5   5   11.27    6.83
   2  -5   5   10.98    1.95
  -2  -5  -5   11.83    3.04
  -2  -5  -5   -2.67    7.52
   2   5   7  206.91   21.63
  -2  -5  -7  196.37   21.97
   2  -5   7  225.14   21.66
  -2  -5  -7  229.35   13.24
  -2   5  -7  178.92   21.91
  -2  -5  -7  195.01   21.65
   2   5   9   41.24    6.72
  -2   5  -9   42.91   11.75
   2   5   9   27.52   10.04
   2  -5   9   24.95    7.85
  -2  -5  -9   22.69    9.53
   2  -5   9   41.24   11.69
  -2  -5  -9   23.98    9.73
   2  -5  11   -1.70    6.90
  -2   5 -11    0.19    6.23
   2   5  11    2.80    2.80
   2  -5  11    2.07    5.12
  -2  -5 -11   -1.13    5.45
   2   5  11    1.47    6.60
   2  -5  13  207.62   26.56
  -2   5 -13  188.41   24.24
   2   5  13  234.55   18.59
   2   5  13  186.29   24.90
  -2  -5 -13  168.48   24.18
   2  -5  13  216.51   24.50
   2   5  15  272.26   22.32
  -2  -5 -15  229.33   30.41
   2  -5  15  247.41   26.88
   2  -5  15  227.28   29.39
   2   5  15  216.42   28.98
  -2   5 -15  236.14   28.34
  -2   5 -17    4.73    8.12
   2  -5  17   -7.37   10.72
  -2  -5 -17    3.05    8.42
   2   5  17   10.39    9.65
   2   5  17   12.76    7.05
   2   5  19   79.18   20.42
  -2   5 -19   58.12   15.28
  -2  -5 -19   62.07   18.71
   2  -5  19   64.82   18.50
  -2   5 -21  110.37   20.76
  -2  -5 -21   88.78   23.34
   2  -5  21   82.43   20.82
   2   5  21   99.84   23.98
   2  -5  23    3.50   13.53
   2   5  23   -8.25   13.23
  -2  -5 -23    3.94    8.89
  -2  -5 -25    9.11   11.52
   2  -6 -24   93.06   26.16
   2   6 -24   78.25   23.14
  -2   6  24   97.32   26.28
  -2  -6  24   76.44   22.84
   2   6 -22  -16.52   12.05
  -2  -6  22  -23.61   14.39
  -2   6  22   11.95   11.55
   2  -6 -22    9.41   12.69
  -2   6  20    0.21   11.13
   2   6 -20    1.35    8.00
   2  -6 -20  -10.32   11.08
  -2  -6  20    9.00   12.59
  -2  -6  18  142.57   25.43
  -2   6  18  131.29   25.23
   2   6 -18  183.28   29.68
   2  -6 -18  160.59   27.57
  -2   6  16   -4.46    9.59
   2  -6 -16   20.31   10.81
   2   6 -16    2.15    9.64
  -2  -6  16    4.02    6.50
   2   6 -14   22.37   11.06
   2  -6 -14    7.04    8.29
  -2   6  14   -0.96    9.40
   2   6 -12   -3.07    7.52
  -2   6  12   -3.62    7.69
   2  -6 -12    6.82    8.12
   2  -6 -10   -3.97    7.94
  -2  -6  10    3.47    7.14
  -2   6  10   -6.91    9.30
   2   6 -10   -5.12    9.97
   2  -6  -8   68.45   14.56
  -2  -6   8   70.87    6.41
   2  -6  -8   78.75    6.23
   2  -6  -8  101.30   18.98
   2  -6  -8   74.75    5.88
  -2  -6   8   65.20   13.77
   2   6  -8   73.71   15.54
  -2   6   8   62.68   13.03
  -2  -6   6  129.77    8.72
   2  -6  -6  125.42   13.88
   2  -6  -6  122.36   18.66
  -2  -6   6   99.35   16.88
   2  -6  -6  141.00   10.97
   2   6  -6  121.94   17.20
   2  -6  -6  125.91   17.33
  -2   6   6  115.44   17.62
   2  -6  -4  102.80   16.72
  -2   6   4  102.30   15.36
   2  -6  -4   94.71   14.37
   2  -6  -4   95.07   12.06
   2   6  -4  114.44   10.22
   2   6  -4  103.01    8.64
  -2  -6   4  110.59    9.55
   2   6  -4  108.27   15.74
  -2  -6   4  107.96    8.83
   2  -6  -4  102.69   10.73
  -2  -6   4  110.65   17.31
   2  -6  -2  351.18   25.49
   2   6  -2  395.68   20.90
   2  -6  -2  318.04   29.13
  -2  -6   2  365.30   31.95
   2  -6  -2  369.74   26.17
  -2   6   2  387.23   28.69
  -2  -6   2  363.57   29.94
   2   6  -2  360.07   26.60
  -2  -6   2  378.36   22.32
   2   6  -2  420.97   23.45
   2  -6  -2  350.12   15.03
  -2  -6   0   -1.83    6.49
  -2  -6   0   14.20    8.34
   2  -6   0   -4.74    4.43
   2   6   0   -6.54    4.48
   2   6   0   -0.45    3.39
  -2   6   0    4.42    5.14
   2  -6   0    5.98    4.10
  -2  -6   0   -1.07    3.95
   2  -6   0   -0.16    3.60
   2  -6   0    9.76    7.78
  -2  -6  -2    8.08    3.69
  -2  -6  -2   12.47    5.52
   2  -6   2    1.36    5.94
   2  -6   2    7.14    4.28
  -2   6  -2    3.87    5.66
   2  -6   2   12.28    4.66
  -2  -6  -2   13.61    8.61
   2   6   2    6.96    3.97
   2   6   2    3.97    4.06
  -2  -6  -2   -1.47    4.90
  -2  -6  -2    0.75    5.14
  -2  -6  -4    6.61    3.61
   2  -6   4    2.88    2.59
   2  -6   4   15.00   10.17
  -2   6  -4    7.63    6.69
  -2  -6  -4   10.76    6.61
   2   6   4    1.94    2.84
  -2  -6  -4   -8.46    6.83
   2  -6   4   -1.40    4.91
  -2   6  -4   -1.25    4.68
  -2  -6  -4    0.73    1.69
  -2  -6  -4   17.18    8.70
   2  -6   4    5.91    2.41
   2   6   4    4.27    5.83
   2  -6   6  149.85   19.92
   2  -6   6  194.25   20.44
  -2  -6  -6  150.95   19.50
  -2  -6  -6  157.09    8.83
  -2   6  -6  159.58   22.20
   2   6   6  191.32   20.91
  -2  -6  -6  161.47   21.35
  -2  -6  -8   30.68    9.87
  -2   6  -8   40.03   12.76
   2  -6   8   27.95    9.20
  -2  -6  -8   27.99    9.72
   2   6   8   33.61   10.26
  -2   6 -10    7.87   10.62
  -2  -6 -10   -5.85    9.07
  -2  -6 -10   12.33   10.31
   2  -6  10   -4.92    6.09
   2   6  10   -4.39    6.42
   2  -6  10   -7.08    9.16
   2   6  12  305.93   32.47
  -2  -6 -12  348.66   35.05
   2   6  12  396.78   20.68
   2  -6  12  320.37   32.95
   2  -6  12  361.13   34.18
  -2   6 -12  357.51   35.26
   2  -6  14  340.60   33.98
   2  -6  14  365.80   36.85
  -2   6 -14  366.34   36.44
   2   6  14  335.32   36.16
  -2  -6 -14  354.70   37.72
  -2   6 -16   79.29   19.03
   2  -6  16   66.05   14.14
  -2  -6 -16   78.46   18.63
   2  -6  16   75.44   17.50
   2   6  16   75.29   18.39
   2   6  18  107.50   23.74
  -2   6 -18   85.10   19.22
   2  -6  18   88.46   22.44
  -2  -6 -18   63.98   18.81
   2   6  20  167.46   29.52
   2  -6  20  201.01   32.69
  -2  -6 -20  168.93   29.80
  -2   6 -20  194.08   28.29
   2  -6  22   11.95   11.28
   2   6  22    6.32   14.17
  -2  -6 -22    2.51    8.94
  -2  -7  23   76.73   21.59
  -2  -7  21   20.06   13.34
   2   7 -21    4.95    9.54
   2  -7 -21   -3.69   10.20
  -2   7  21   10.17   14.58
   2   7 -19   31.50   15.93
  -2   7  19   10.58   10.33
  -2  -7  19   30.71   12.83
   2  -7 -19   -3.21   10.00
  -2  -7  17   41.13   13.87
  -2   7  17   36.74   15.47
   2   7 -17   40.11   16.31
   2  -7 -17   18.92   13.37
  -2  -7  17   41.58   17.67
  -2   7  15   32.75   13.21
  -2  -7  15   55.76   15.96
   2   7 -15   39.49   15.61
   2  -7 -15   63.53   18.39
  -2   7  13  315.31   35.46
  -2  -7  13  350.86   38.10
   2  -7 -13  354.10   37.31
   2   7 -13  368.12   38.14
   2   7 -11   70.67   16.80
  -2  -7  11   71.25   17.77
   2  -7 -11   78.79   17.25
  -2   7  11   75.66   17.01
  -2  -7   9  497.59   42.81
   2   7  -9  540.48   42.52
   2  -7  -9  522.25   41.68
  -2   7   9  515.81   41.22
   2  -7  -7   24.10   11.21
   2   7  -7    1.47    6.47
  -2  -7   7    4.90    7.60
  -2   7   7    3.81    8.36
   2  -7  -7   20.51    9.87
   2  -7  -7   -0.58    6.72
  -2  -7   5  130.20   10.32
  -2  -7   5  132.19   20.40
   2  -7  -5  109.61   14.42
   2   7  -5  109.18   17.73
  -2   7   5  105.63   17.09
   2  -7  -5  136.44   18.96
   2  -7  -5  139.92   12.71
   2  -7  -5   98.71   17.96
  -2   7   3    5.09    6.96
  -2  -7   3    2.74    5.43
   2  -7  -3    6.43    6.91
  -2  -7   3    0.12    3.59
   2   7  -3   -5.29    7.27
   2  -7  -3    0.58    6.54
   2  -7  -3   -4.73    6.41
  -2  -7   3    2.73    6.96
   2   7  -3    2.09    2.95
   2  -7  -1  212.29   22.44
   2  -7  -1  211.00   25.25
   2  -7  -1  251.95   21.64
   2   7  -1  269.70   19.70
  -2  -7   1  238.20   26.20
   2   7  -1  225.58   21.29
  -2  -7   1  189.29   24.84
  -2   7   1  220.60   22.70
  -2  -7   1  225.28   19.15
   2  -7  -1  242.66   14.21
  -2  -7  -1   46.71   12.87
   2  -7   1   61.13   14.32
   2  -7   1   58.53    9.46
   2  -7   1   59.46   12.70
   2   7   1   65.18   10.55
   2   7   1   59.01   10.05
  -2  -7  -1   52.92   10.28
  -2   7  -1   72.48   12.87
   2  -7   1   68.75   10.05
  -2  -7  -1   52.46   13.41
   2  -7   3  270.76   21.67
   2   7   3  257.61   22.16
   2  -7   3  244.78   27.40
  -2   7  -3  256.41   22.38
  -2  -7  -3  259.80   13.87
   2  -7   3  262.57   16.65
  -2  -7  -3  261.91   27.00
  -2  -7  -3  261.50   24.52
  -2  -7  -3  316.32   20.20
  -2  -7  -3  236.89   27.74
   2  -7   5    3.31    4.76
  -2   7  -5   -0.98    5.33
   2  -7   5   14.69    8.46
  -2  -7  -5    1.44    5.85
   2  -7   5    6.34    2.14
  -2  -7  -5    6.93    8.93
   2   7   5    5.74    7.18
  -2  -7  -5    2.53    5.81
  -2   7  -7   13.81    9.73
   2  -7   7   15.40    9.41
  -2  -7  -7   -2.43    6.45
   2  -7   7   -3.14    6.66
  -2  -7  -7    7.92    8.20
   2   7   7   -5.60    6.25
  -2  -7  -9   69.79   15.96
   2  -7   9   87.47   18.09
  -2  -7  -9   79.36   17.01
   2  -7   9   91.69   17.66
   2   7   9   70.09   15.86
  -2   7  -9  106.09   20.48
   2  -7  11   36.13   11.27
  -2  -7 -11   55.83   16.07
  -2  -7 -11   36.12   13.53
   2   7  11   43.28   11.77
  -2   7 -11   67.14   18.72
   2  -7  11   52.76   14.49
  -2   7 -13  107.20   22.11
   2  -7  13  136.87   22.96
   2   7  13  113.72   21.34
   2  -7  13  127.68   22.62
  -2  -7 -13  101.57   21.05
   2   7  15    7.74    7.91
  -2  -7 -15    0.68    9.26
   2  -7  15   11.57   11.79
  -2   7 -15   20.59   12.45
   2  -7  15   -1.14   10.74
   2  -7  17    6.82    9.26
   2   7  17    4.47    9.23
  -2   7 -17   16.20   11.53
   2  -7  17    0.72   10.05
  -2  -7 -17    3.24    9.46
  -2   7 -19  -10.44   13.60
   2  -7  19   11.40    8.59
   2  -7  19   16.06   15.46
   2   7  19    7.07   12.20
  -2  -7 -19   17.43   14.02
   2   7  21   81.94   23.13
  -2  -7 -21   52.90   21.73
  -2   7 -21   78.07   20.73
   2  -7  21  105.34   24.86
  -2  -8  20   56.55   17.83
   2  -8 -20   64.94   22.07
   2   8 -20   72.57   22.75
  -2   8  20   65.94   20.82
  -2  -8  20   62.35   17.30
  -2  -8  18    0.24   10.74
   2   8 -18   17.28   11.73
  -2   8  18   30.62   18.30
   2  -8 -18    1.28   11.65
  -2  -8  18   23.24   15.34
  -2  -8  16   24.10   13.07
  -2  -8  16   23.67   11.73
   2   8 -16   25.54   15.00
  -2   8  16   19.24   14.48
  -2  -8  16   40.76   15.88
   2  -8 -16   38.25   16.88
  -2  -8  14   51.35   16.46
   2   8 -14   52.33   18.48
  -2   8  14   44.58   15.20
   2  -8 -14   41.66   15.47
  -2  -8  14   32.25   13.18
  -2  -8  12   46.91   14.66
   2   8 -12   59.32   15.89
  -2  -8  12   50.76   14.25
   2  -8 -12  107.83   21.69
  -2   8  12   64.20   16.45
  -2  -8  10   54.72   15.47
  -2   8  10   69.52   15.22
   2   8 -10  105.53   20.67
   2  -8 -10   78.96   17.57
  -2  -8   8  148.21   25.16
   2  -8  -8  156.47   22.44
  -2   8   8  150.99   23.16
   2  -8  -8  130.43   23.45
   2   8  -8  141.27   23.90
   2  -8  -6   40.66   11.67
   2  -8  -6   34.69   14.24
   2   8  -6   24.87   10.72
   2  -8  -6   49.31   11.19
  -2  -8   6   38.29   14.02
  -2   8   6   32.52   11.23
  -2  -8   6   45.21   15.47
   2  -8  -4  189.83   26.94
   2   8  -4  285.79   17.82
  -2   8   4  233.75   27.11
  -2  -8   4  277.48   31.07
   2  -8  -4  249.13   25.52
   2  -8  -4  241.83   23.85
  -2  -8   4  222.85   29.47
   2   8  -4  278.48   27.90
   2   8  -2   24.42    8.62
  -2   8   2   20.75    9.65
  -2  -8   2   29.66    7.70
   2  -8  -2   42.32   11.60
  -2  -8   2   26.89   11.88
  -2  -8   2   29.34    9.81
   2  -8  -2   20.41   10.33
   2   8  -2   29.71    6.54
   2  -8  -2   35.32    9.33
  -2  -8   0   43.32    8.39
  -2  -8   0   34.42   11.19
   2   8   0   58.24   10.27
   2   8   0   50.50   10.24
   2  -8   0   52.65   14.30
   2  -8   0   47.53   12.13
  -2  -8   0   44.29   13.62
   2  -8   0   40.85    9.46
  -2   8   0   49.50   11.64
  -2  -8  -2   37.09   12.73
   2  -8   2   35.29   11.89
  -2  -8  -2   29.28   12.28
   2  -8   2   42.10    8.42
   2   8   2   36.14    8.94
  -2   8  -2   43.28   10.66
   2  -8   2   39.87   14.90
  -2  -8  -2   24.97    9.12
   2  -8   2   51.08    9.99
   2   8   4   42.41   10.58
  -2  -8  -4   34.60   10.62
  -2  -8  -4   56.38   15.17
   2  -8   4   29.99   11.04
  -2  -8  -4   31.32   11.93
   2  -8   4   47.41    9.75
  -2   8  -4   42.49   10.22
   2  -8   4   40.58   13.07
  -2  -8  -6    4.42    6.93
   2   8   6    7.36    6.37
  -2  -8  -6   23.42   12.23
   2  -8   6   16.90    8.37
   2  -8   6   15.39   10.32
  -2  -8  -8   35.55   11.58
  -2  -8  -8   36.28   13.32
   2  -8   8   40.26   14.47
   2   8   8   26.46   11.67
   2  -8   8   46.91   13.08
   2  -8  10  106.71   20.09
   2  -8  10   98.35   18.63
  -2  -8 -10   83.45   18.54
   2   8  10   76.34   18.35
  -2  -8 -10  100.18   22.47
   2  -8  12   14.93    9.94
   2   8  12    8.19    7.65
   2  -8  12    7.63   10.78
  -2  -8 -12    7.50    9.41
   2  -8  12    1.73   10.55
  -2  -8 -12   22.31   11.07
   2   8  14   42.07   16.51
   2  -8  14   35.28   14.52
  -2  -8 -14   28.60   12.10
   2  -8  14   29.68   12.33
   2   8  16  -14.22   10.62
  -2  -8 -16    3.88   12.17
   2  -8  16   -4.04    9.67
   2  -8  16    5.12    9.79
  -2  -8 -18   -0.13    8.57
   2  -8  18   -9.18   10.89
   2   8  18   -9.27   11.87
   2  -8  18   -8.67   10.97
   2  -8  20   26.72   18.90
  -2  -8 -20   15.08   11.74
   2   8  20   -1.13   11.74
  -2   9  19   51.86   19.98
   2  -9 -19   17.75   13.33
   2   9 -19    8.88   14.77
  -2  -9  19    3.59   11.04
  -2  -9  17    8.85   11.73
   2   9 -17   -3.39   10.01
  -2   9  17    5.91   13.87
   2  -9 -17   -9.43   14.57
  -2  -9  17  -30.78   20.21
  -2  -9  15    3.06   11.40
  -2   9  15    2.39    8.73
   2  -9 -15    6.58   11.68
  -2  -9  15   18.16   11.67
   2   9 -15    6.13   11.82
   2   9 -13   30.09   15.01
  -2   9  13   31.15   12.22
  -2  -9  13   57.68   19.46
  -2  -9  13   10.37    9.31
   2  -9 -13   31.20   14.33
   2  -9 -11   38.32   15.81
   2   9 -11   43.48   17.29
  -2  -9  11    7.78   12.54
  -2  -9  11   27.15   11.40
  -2   9  11   61.24   17.37
  -2  -9   9   33.89   14.43
  -2   9   9   36.24   14.22
  -2  -9   9    7.77    9.09
  -2  -9   9    9.14   10.06
   2   9  -9   20.90   11.91
   2  -9  -9   15.81   11.36
   2  -9  -9   11.16   10.16
  -2  -9   7   50.12   16.68
   2  -9  -7   47.44   18.52
  -2  -9   7   30.59   12.12
   2  -9  -7   56.89   14.94
   2   9  -7   67.24   17.28
  -2  -9   7   74.60   16.00
  -2   9   7   60.46   16.20
   2   9  -5   19.06    8.17
  -2  -9   5   18.55   11.45
   2  -9  -5   24.18   13.42
  -2   9   5   37.40   13.75
   2  -9  -5   25.81   11.19
   2  -9  -5   27.42   11.57
  -2  -9   5   40.90   13.15
  -2  -9   5   11.59    9.45
   2  -9  -3   -4.56    8.23
   2  -9  -3  -12.47   12.05
   2  -9  -3    5.07    6.52
   2   9  -3   10.99    9.15
  -2  -9   3   -2.82   10.89
  -2   9   3   13.07   10.22
  -2  -9   3    9.83    7.80
   2  -9  -1   32.18   11.66
  -2  -9   1    8.53    9.05
  -2  -9   1   27.28   13.09
  -2   9   1   37.63   11.73
   2  -9  -1   11.51    7.55
   2  -9   1    2.15    8.02
  -2   9  -1   10.23    7.38
   2  -9   1   17.27   10.32
   2   9   1    3.62    4.86
  -2  -9  -1   19.25    7.91
  -2  -9  -1   18.79   12.07
  -2  -9  -1   -4.86    9.22
  -2  -9  -3   48.09   16.06
   2  -9   3   25.41   10.34
  -2  -9  -3   28.86   10.56
  -2   9  -3   41.54   10.20
  -2  -9  -3   27.99   13.40
   2  -9   3   46.80   15.46
   2   9   3   39.61   10.89
  -2   9  -5  184.49   20.77
   2  -9   5  191.46   27.79
  -2  -9  -5  171.50   24.10
  -2  -9  -5  208.33   25.57
   2   9   5  174.45   22.43
  -2  -9  -5  173.65   27.23
   2  -9   5  146.72   23.96
   2  -9   7   23.88   12.89
  -2  -9  -7   23.87   10.34
  -2  -9  -7   24.67   13.47
   2   9   7   26.37    9.12
   2  -9   7   28.39    9.64
   2  -9   7   31.19   13.51
   2   9   9   11.53    8.84
   2  -9   9   41.04   15.46
  -2  -9  -9    3.35    9.90
  -2  -9  -9    9.07    8.66
   2  -9   9   16.10   10.38
  -2  -9 -11    4.63    8.78
   2   9  11   11.50   10.69
   2  -9  11   22.88   14.51
  -2  -9 -11   -7.42   12.44
   2  -9  11    6.27    8.10
   2  -9  13   -7.76   12.36
  -2  -9 -13  -10.12   10.16
   2   9  13    3.54   12.26
   2  -9  13   16.48   12.94
   2  -9  13   -9.12   12.25
   2  -9  15   58.48   20.13
   2   9  15   32.74   14.64
   2  -9  15   36.44   14.55
  -2  -9 -15   20.66   15.05
   2  -9  15   31.14   13.13
   2   9  17   10.55   15.68
   2  -9  17   11.70    9.18
  -2  -9 -17    6.73   11.83
   2  -9  17   35.56   18.58
   2  -9  17   -0.86   12.52
   2  -9  19  137.20   29.16
   2   9  19   83.07   21.60
  -2 -10  18   31.47   17.53
   2 -10 -16   58.65   20.01
  -2 -10  16   23.09   16.97
   2  10 -16   15.00   12.77
  -2  10  16   36.56   15.04
  -2 -10  14   47.98   20.26
  -2  10  14   10.54   11.40
  -2 -10  14   37.92   17.19
   2  10 -14   22.57   12.17
   2 -10 -14   10.83   10.93
  -2 -10  12   20.21   14.40
   2  10 -12   13.10   10.22
  -2 -10  12   35.68   14.39
  -2  10  12   44.89   16.22
   2 -10 -12   36.27   15.62
  -2 -10  10   30.23   13.68
   2 -10 -10   32.68   14.15
   2  10 -10   48.00   19.47
  -2  10  10   39.07   15.78
  -2 -10  10    2.77   12.78
   2 -10  -8   -2.66    7.45
  -2  10   8   -5.21    9.80
   2 -10  -8    8.03   11.60
  -2 -10   8   12.91   14.03
   2  10  -8  -17.19   11.66
  -2 -10   8    2.48    9.01
  -2 -10   6    9.03    7.13
   2  10  -6    6.76    7.98
  -2  10   6   32.26   14.45
   2 -10  -6   23.62   15.04
   2 -10  -6    8.25    7.47
  -2 -10   6   27.91   11.66
   2 -10  -4   43.17   17.22
  -2  10   4   17.90   10.85
  -2 -10   4   21.78   13.74
  -2 -10   2   28.71   14.60
  -2 -10   2  -11.32   12.03
   2 -10  -2    0.82   10.50
  -2  10   2    6.24    9.00
   2 -10  -2   26.23   16.77
   2 -10   0    8.04    8.38
  -2 -10   0   -9.12   13.61
  -2 -10   0  -15.96   11.60
   2 -10   0   -5.11   10.34
  -2  10   0   13.42    9.22
   2 -10   2    8.94    7.10
   2 -10   2   42.68   14.24
  -2 -10  -2   16.89   13.00
  -2 -10  -2   15.15   11.16
   2 -10   4   85.10   20.02
   2 -10   4   71.41   18.85
  -2 -10  -4   65.19   16.38
  -2 -10  -4  119.13   23.73
  -2 -10  -6   -0.80    7.48
   2 -10   6   -3.55    8.12
  -2 -10  -6   -0.15    9.84
   2  10   6    0.98    6.97
   2 -10   6    4.75   12.87
  -2 -10  -8   35.48   16.15
  -2 -10  -8   44.40   15.06
   2 -10   8   38.82   15.92
   2  10   8   29.90   13.18
   2 -10   8   51.49   16.80
  -2 -10 -10   22.97   13.61
   2  10  10  -13.74   12.01
  -2 -10 -10   16.54   16.36
   2 -10  10    8.99    8.39
   2 -10  10    1.89   10.28
   2 -10  12   -5.98   16.62
  -2 -10 -12   15.27   13.56
  -2 -10 -12    8.57   10.70
   2 -10  12   -1.12    9.63
   2 -10  12    1.13    9.40
   2  10  12   27.81   14.36
   2 -10  14   24.75   15.67
  -2 -10 -14   25.12   14.15
   2 -10  14   21.91   12.97
   2  10  14   32.60   16.56
   2 -10  16   32.71   20.83
  -2 -10 -16   13.56   16.52
   2  10  16   10.58   12.82
   2 -10  16   -4.02   11.82
   2 -10  16    4.72   11.36
   2  10  18  -14.30   12.27
   2 -10  18   -6.60   14.79
   2 -10  18   -0.24   10.82
   2 -11 -15   -1.66   14.38
  -2  11  15   13.59   11.09
   2 -11 -13   98.42   24.35
  -2  11  13  103.60   24.39
  -2 -11  13   88.84   21.38
   2 -11 -11   40.97   17.26
  -2 -11  11   22.96   14.85
  -2  11  11   46.56   18.61
  -2 -11  11   22.51   12.43
  -2 -11   9  122.27   27.17
   2 -11  -9   89.17   24.03
  -2 -11   9  110.72   25.14
  -2  11   9  104.54   22.18
  -2 -11   7   32.48   16.30
  -2 -11   7   19.68   13.21
  -2  11   7   23.20   12.71
   2 -11  -7   51.03   18.80
   2 -11  -5   23.07   17.01
  -2 -11   5  -29.56   17.96
  -2  11   5    2.73   11.16
  -2 -11   5    6.20   10.34
   2 -11  -3    1.18   12.15
  -2 -11   3   -2.92   10.11
  -2 -11   3   13.50   11.63
  -2 -11   1    6.56   10.88
   2 -11  -1    3.39   10.73
  -2 -11   1   11.15    9.36
   2 -11  -1   -1.84   12.93
   2 -11   1   24.93   13.18
  -2 -11  -1   22.56   12.75
   2 -11   1   22.59    9.15
  -2 -11  -1   22.53   13.03
   2 -11   3   68.67   20.34
   2 -11   3   36.10   10.50
  -2 -11  -3   67.65   17.02
  -2 -11  -3   59.83   22.20
   2 -11   5    7.23   11.28
  -2 -11  -5   23.78   16.15
   2 -11   5   -9.52    9.96
  -2 -11  -7   21.28   16.57
   2 -11   7  -21.96   15.02
   2 -11   7   18.05   14.05
  -2 -11  -9   52.36   19.63
   2 -11   9   55.33   22.70
   2 -11   9   50.53   19.51
  -2 -11 -11   87.94   24.66
   2 -11  11   73.81   21.80
  -2 -11 -11   73.00   21.76
   2 -11  11   71.99   22.20
   2  11  11   75.88   18.73
  -2 -11 -13   16.43   15.16
   2  11  13   15.15   12.04
   2 -11  13  -20.36   20.39
   2 -11  13   12.12   13.17
  -2 -11 -15   -4.64   11.19
   2  11  15  -20.45   13.33
   2 -11  15    1.76   14.52
  -2  12  12   -1.80   16.83
  -2 -12   6   -1.66   13.97
   2 -12  -4   -5.20    9.54
  -2 -12   4  -11.52   12.32
  -2 -12   2   -0.86   12.12
  -2 -12   2    8.12   12.45
   2 -12  -2   10.57   15.66
  -2 -12   0   17.26   11.70
   2 -12   0   -9.69   11.83
  -2 -12   0  -22.57   17.99
  -2 -12  -2   18.98   12.99
   2 -12   2    3.14   14.88
  -2 -12  -2   -6.62   12.51
   2 -12   4   48.11   14.29
   2 -12   4   85.69   22.96
   2 -12   6   -5.22   11.57
   2 -12   6  -38.22   21.93
   2 -12   8   13.75   12.89
   2 -12   8  -13.50   14.42
  -2 -13   1  -25.54   19.12
   3   0 -29   12.05   12.98
  -3   0  29   14.78   19.24
  -3   0  29   -2.63   13.35
  -3   0  27   -5.50   12.65
  -3   0  27    7.34   14.53
   3   0 -27  -14.91   11.45
   3   0 -25    3.03    9.93
  -3   0  25    1.07   10.61
   3   0 -25   -5.39    8.20
  -3   0  25    7.17    9.39
  -3   0  23   -6.95    9.38
   3   0 -23   -2.82   10.44
  -3   0  23   19.98   13.03
   3   0 -23   -0.34    9.58
   3   0 -21   -8.14    9.78
   3   0 -21    4.44    6.99
  -3   0  21   12.24    8.01
   3   0 -19   -2.82    6.97
   3   0 -19   -3.32    7.07
  -3   0  19    5.23    7.87
   3   0 -17   -1.27    5.78
  -3   0  17    2.34    7.22
   3   0 -17    4.19    6.36
   3   0 -15    1.08    5.77
   3   0 -15    5.52    6.56
  -3   0  15   -1.89    7.15
   3   0 -13    3.85    6.41
   3   0 -13   -0.25    4.18
  -3   0  13    1.00    4.55
   3   0 -11    5.06    5.93
  -3   0  11    2.89    5.47
  -3   0   9  -11.48    6.55
   3   0  -9   -2.06    4.96
  -3   0   7   -0.42    4.97
  -3   0   7    5.13    6.28
   3   0  -7   -2.77    4.58
   3   0  -7   -5.02    5.65
   3   0  -5   -0.90    3.51
  -3   0   5    0.78    3.94
  -3   0   5    0.58    3.14
   3   0  -5   -2.90    4.55
   3   0  -3    8.35    4.15
   3   0  -3   -3.17    5.04
  -3   0   3    8.18    4.27
  -3   0   3    9.95    5.62
  -3   0   3   -2.53    3.25
   3   0  -3    6.55    3.86
  -3   0   1    4.56    4.44
  -3   0   1    1.44    3.33
  -3   0   1   -3.18    2.92
   3   0  -1    1.54    3.63
   3   0  -1   -1.07    3.37
   3   0   1   -0.85    3.20
   3   0   1    2.02    4.49
   3   0   1   -1.21    3.63
  -3   0  -1   -7.10    4.56
  -3   0  -1    4.25    4.10
  -3   0  -3    0.89    3.58
   3   0   3   12.63    6.15
   3   0   3    6.03    4.80
  -3   0  -3    2.27    5.52
   3   0   5    4.30    5.21
  -3   0  -5   -4.30    4.60
   3   0   5   -2.07    5.55
  -3   0  -5    5.30    5.95
   3   0   5    2.58    1.84
   3   0   7   -3.21    4.80
   3   0   7   -3.18    4.89
   3   0   7    6.90    5.38
  -3   0  -7    3.68    5.29
  -3   0  -9    0.45    4.70
   3   0   9    0.88    5.43
  -3   0 -11    5.27    4.63
   3   0  11    8.21    6.86
  -3   0 -13   -0.35    5.05
   3   0  13   -2.68    6.63
  -3   0 -13    0.95    4.79
  -3   0 -15    9.31    8.00
   3   0  15    6.57    6.65
  -3   0 -15   12.20    7.57
  -3   0 -17   -1.18    4.92
   3   0  17   -4.72    8.68
  -3   0 -17   -3.00    5.85
   3   0  19   -9.38    7.59
  -3   0 -19    4.52    6.36
  -3   0 -19    2.03    8.47
  -3   0 -21   -3.08    7.72
  -3   0 -21    7.46    7.80
   3   0  21  -10.30   10.60
   3   0  23   -6.76    9.73
  -3   0 -23    8.56    9.28
  -3   0 -25    3.72    9.87
   3   0  25  -22.18   15.48
   3   0  27   -4.53   11.69
  -3   0 -27    7.82   10.37
   3  -1 -30  144.40   30.84
  -3   1  30  135.39   28.54
  -3   1  28   24.11   15.16
   3   1 -28   13.48   14.68
  -3  -1  28   33.85   15.56
  -3   1  28    6.99   12.77
   3  -1 -28   25.15   20.51
  -3  -1  28    9.78   11.95
  -3  -1  26    6.71    9.94
  -3   1  26    2.94    9.07
   3   1 -26    3.80   10.73
   3  -1 -26   20.80   11.29
   3   1 -26    9.16   10.02
  -3   1  26    5.01   12.47
  -3  -1  26   -5.05   10.10
  -3   1  24  118.39   24.51
   3   1 -24  126.98   22.76
  -3  -1  24   81.93   19.45
   3   1 -24  122.25   22.96
   3  -1 -24  134.96   23.17
  -3   1  24  119.97   23.28
  -3  -1  24  131.04   25.26
   3  -1 -24  122.25   23.47
  -3  -1  22   34.89   12.27
  -3   1  22    5.43    8.65
   3  -1 -22    4.53    8.39
  -3   1  22    0.98    9.45
   3  -1 -22   13.55    9.17
  -3  -1  22   15.63    9.90
   3   1 -22   19.61   11.04
   3   1 -22    5.43    6.77
  -3  -1  20    8.35    8.14
   3   1 -20    2.25    6.12
   3   1 -20    1.16    9.18
  -3   1  20   25.51   12.43
   3  -1 -20    7.12    7.80
   3  -1 -20   -0.68    7.00
   3  -1 -18   38.53   13.35
  -3  -1  18   51.50   13.52
   3  -1 -18   43.12   10.99
   3   1 -18   39.98   11.14
   3   1 -18   20.05   10.64
  -3   1  18   39.43   12.30
   3  -1 -16  121.83   19.59
  -3   1  16  107.30   17.75
  -3  -1  16  132.71   18.23
   3   1 -16  131.53   17.81
   3   1 -16  112.40   18.29
   3  -1 -16  116.60   15.82
   3   1 -14  204.11   22.55
  -3  -1  14  168.69   19.44
  -3   1  14  172.71   21.08
   3  -1 -14  181.10   18.87
   3   1 -14  195.45   19.96
   3  -1 -14  181.11   21.39
   3   1 -12  147.63   18.17
  -3  -1  12  178.83   11.10
   3  -1 -12  131.81   15.25
  -3   1  12  147.81   18.41
   3  -1 -12  144.47   17.87
  -3  -1  12  146.83   15.73
  -3  -1  10   21.43    6.48
  -3   1  10   15.73    7.29
   3   1 -10   23.79    8.17
   3  -1 -10   21.34    6.04
  -3   1  10    8.61    7.04
  -3  -1  10   21.50    4.06
   3  -1  -8   38.37    7.09
   3   1  -8   51.84    9.70
  -3  -1   8   42.33    7.48
  -3   1   8   42.94    8.67
  -3   1   8   54.66    8.02
  -3  -1   8   58.07    5.95
  -3   1   6   46.98    4.44
  -3  -1   6   33.75    6.46
  -3  -1   6   41.24    6.13
  -3   1   6   37.00    7.33
   3  -1  -6   49.02    9.46
  -3   1   6   46.23    7.52
   3  -1  -6   54.91    8.12
   3   1  -6   46.66    9.04
   3   1  -6   52.77    7.01
  -3  -1   6   54.03   10.66
   3   1  -4  859.37   31.96
  -3   1   4  807.04   25.59
  -3   1   4  736.33   32.23
   3   1  -4  818.61   31.78
  -3  -1   4  781.10   31.69
   3   1  -4  760.01   33.40
   3   1  -4  831.13   27.36
   3  -1  -4  748.22   30.21
   3  -1  -4  864.08   34.41
  -3  -1   4  848.40   34.72
  -3  -1   4  776.07   26.67
   3  -1  -4  846.20   25.86
   3   1  -2  203.85   13.33
  -3   1   2  181.20   13.34
   3   1  -2  198.46   10.11
   3   1  -2  200.51   13.82
  -3  -1   2  182.75   13.28
  -3  -1   2  172.56   12.15
   3  -1  -2  180.38   11.25
   3   1  -2  147.22   11.91
   3  -1  -2  173.03   11.39
  -3   1   2  183.75   10.95
  -3  -1   2  191.24   13.49
  -3  -1   2  166.27    9.20
   3  -1  -2  180.59   13.50
  -3   1   2  195.35   12.15
  -3   1   0   12.58    4.06
  -3   1   0   11.06    5.13
  -3  -1   0    4.55    3.15
   3  -1   0    7.13    3.82
   3  -1   0   10.20    4.00
  -3  -1   0    5.56    3.62
   3  -1   0   12.26    4.37
   3   1   0   48.92    9.34
  -3   1   0   12.61    4.30
  -3   1   0   17.01    4.62
   3  -1   0    8.30    3.96
   3   1   0   16.30    5.50
  -3   1   0    1.05    3.39
   3   1   0   35.25    7.50
   3  -1   2 2610.78   77.69
   3   1   2 2927.78   79.95
   3  -1   2 2838.74   68.42
  -3   1  -2 2889.78   68.84
  -3   1  -2 2930.97   79.76
   3   1   2 2570.22   76.33
  -3  -1  -2 2881.90   77.54
  -3   1  -2 2968.47   80.64
  -3   1  -2 2600.65   78.22
   3  -1   2 2862.08   75.95
  -3   1  -2 2632.69   75.06
   3  -1   2 2799.78   79.75
  -3  -1  -2 2511.88   78.06
   3  -1   2 2627.83   78.67
  -3   1  -4  642.19   30.65
  -3  -1  -4  548.29   27.67
  -3  -1  -4  620.77   27.57
   3   1   4  629.12   29.50
   3  -1   4  546.79   28.12
   3   1   4  554.59   26.27
  -3   1  -4  575.49   27.80
   3   1   4  614.04   22.81
  -3   1  -4  568.86   24.59
  -3  -1  -4  603.52   22.14
  -3   1  -4  650.45   29.73
   3  -1   4  625.77   25.73
   3   1   6   49.09    9.26
   3  -1   6   61.39   10.14
   3   1   6   45.65    7.76
   3   1   6   53.98    6.69
   3  -1   6   53.15    8.12
   3  -1   6   52.18    9.35
  -3   1  -6   42.31    6.92
  -3  -1  -6   45.54    8.97
  -3   1  -6   45.94    8.46
  -3  -1  -6   57.20    9.62
  -3   1  -6   75.74   11.49
   3  -1   8  105.23   11.79
  -3   1  -8   95.39   12.30
   3   1   8  111.28   11.89
   3   1   8  100.76    9.84
   3   1   8   88.10   12.41
  -3   1  -8   85.91   10.24
   3  -1   8   82.17   12.65
  -3  -1  -8   87.53   12.66
  -3  -1 -10  444.72   30.77
   3   1  10  475.35   30.19
   3  -1  10  429.03   31.27
   3   1  10  533.07   26.33
  -3   1 -10  442.35   28.23
   3   1  10  525.75   28.49
  -3   1 -10  469.60   27.88
  -3   1 -12   16.74    7.86
  -3   1 -12    0.87    5.07
   3   1  12   -5.95    7.10
   3  -1  12   -6.23    6.33
  -3  -1 -12    7.10    6.87
  -3   1 -14    4.02    6.82
  -3   1 -14    0.37    5.02
   3  -1  14   14.24    9.15
  -3  -1 -14    3.48    6.96
   3   1  14   -6.05    7.43
  -3   1 -16   -6.31    7.36
  -3   1 -16    4.13    5.68
  -3  -1 -16    5.47    7.10
   3   1  16    6.24    7.12
   3  -1  16   15.56    8.90
  -3   1 -18  234.04   26.46
  -3  -1 -18  264.26   30.20
   3   1  18  254.51   29.53
   3  -1  18  219.43   27.61
  -3   1 -18  206.28   22.70
  -3  -1 -18  238.28   23.23
  -3  -1 -20  169.60   20.43
   3  -1  20  176.67   27.83
  -3   1 -20  168.73   20.69
  -3   1 -20  183.76   24.57
  -3  -1 -20  149.19   23.05
   3   1  20  157.75   25.06
  -3  -1 -22   35.81   14.78
  -3   1 -22   27.47   11.62
   3   1  22   39.08   14.58
   3  -1  22   26.97   14.16
  -3   1 -24   42.50   15.19
   3   1  24   28.54   10.91
   3  -1  24   50.37   18.07
  -3  -1 -24   49.50   16.93
   3  -1  26   20.91   12.89
  -3  -1 -26    8.63   14.35
   3   1  26   -4.63   12.85
  -3   1 -26   24.10   15.00
  -3  -1 -28   28.52   18.88
   3   1  28   23.13   17.60
  -3   2  29   29.51   19.00
   3   2 -29   -0.53   13.13
   3  -2 -29   16.13   19.98
   3   2 -27   56.84   20.14
  -3   2  27   35.11   14.84
  -3  -2  27   46.52   17.28
  -3   2  27   16.13   13.12
   3  -2 -27   51.18   19.25
  -3  -2  25   -1.79   10.94
  -3  -2  25   11.90   10.74
   3  -2 -25    4.01   10.57
  -3   2  25   13.38   11.85
   3   2 -25   16.24   12.11
  -3   2  25   13.15   15.22
  -3  -2  23   39.19   14.15
   3   2 -23   27.25   11.00
  -3  -2  23   23.08   12.80
   3   2 -23   25.99   12.18
  -3   2  23   12.26   11.33
  -3   2  23   55.53   16.57
   3  -2 -23   69.46   19.16
   3  -2 -21    5.59    7.49
  -3   2  21    2.67    8.48
   3  -2 -21   -1.61   10.62
  -3  -2  21   -0.02    6.69
  -3   2  21  -17.96   12.95
   3   2 -21    6.62    7.78
   3   2 -21   -8.57    7.07
   3  -2 -19  318.09   28.52
  -3   2  19  270.23   31.64
   3   2 -19  350.47   30.43
   3  -2 -19  316.05   34.72
   3   2 -19  307.86   34.30
  -3  -2  19  342.95   31.41
   3  -2 -17   39.94   12.60
  -3  -2  17   42.79   11.04
   3  -2 -17   47.88   11.25
  -3   2  17   38.29   11.96
   3   2 -17   38.74   11.12
   3   2 -17   27.61   10.93
  -3  -2  15  188.14   20.17
   3  -2 -15  197.85   19.22
  -3  -2  15  223.34   16.41
   3   2 -15  208.47   20.02
   3  -2 -15  205.78   24.08
   3  -2 -15  179.65    9.07
   3  -2 -15  183.14    9.26
   3   2 -15  199.47   24.07
  -3   2  15  198.08   23.60
  -3  -2  13 1421.92   47.72
   3  -2 -13 1156.28   59.34
  -3  -2  13 1249.32   52.74
   3  -2 -13 1221.35   51.72
  -3   2  13 1157.22   59.43
   3  -2 -13 1296.48   36.93
   3   2 -13 1122.89   58.98
   3   2 -11   23.71    8.85
  -3   2  11   29.31    7.69
   3  -2 -11   17.03    6.24
  -3  -2  11   23.81    4.84
   3  -2 -11   11.41    6.26
  -3   2  11   13.19    7.29
  -3  -2  11   20.11    4.51
  -3  -2  11   13.52    5.65
   3  -2 -11   18.10    3.19
   3  -2  -9  664.26   24.00
   3   2  -9  599.59   36.37
   3  -2  -9  644.01   30.28
  -3   2   9  544.10   34.81
  -3   2   9  732.52   31.39
  -3  -2   9  642.86   29.04
  -3  -2   9  734.13   30.48
  -3   2   7  665.25   35.96
  -3  -2   7  807.66   32.37
   3  -2  -7  714.98   30.21
   3  -2  -7  777.17   27.06
   3   2  -7  644.08   35.77
  -3  -2   7  699.84   26.71
  -3   2   5  242.36   14.15
   3  -2  -5  255.40   19.64
   3   2  -5  265.94   15.40
   3  -2  -5  232.52   13.81
   3   2  -5  197.91   17.30
  -3  -2   5  233.21   10.37
  -3  -2   5  272.10   20.20
  -3   2   5  220.50   17.72
   3  -2  -5  241.56   15.05
  -3  -2   5  240.84   18.35
   3   2  -3 5587.15  145.93
  -3  -2   3 5289.95  144.18
  -3  -2   3 5249.38  137.10
   3  -2  -3 5546.60  139.64
   3   2  -3 5229.59  143.37
  -3   2   3 5592.18  144.60
  -3   2   3 5652.38  135.62
   3   2  -3 5542.76  137.61
  -3  -2   3 5795.59  146.76
  -3   2   3 5308.25  138.56
   3  -2  -3 5754.74  146.23
  -3   2   3 5090.85  143.88
   3  -2  -1 1045.49   38.27
   3   2  -1 1027.78   40.23
  -3   2   1 1066.81   37.83
  -3  -2   1  929.90   34.67
   3  -2  -1  885.55   35.37
   3  -2  -1  953.97   33.19
   3   2  -1 1075.05   36.68
  -3   2   1 1065.07   34.31
   3  -2  -1 1068.16   40.24
  -3  -2   1 1038.45   37.06
   3   2  -1  966.04   36.66
  -3   2   1  955.57   38.64
  -3   2   1  979.58   37.10
  -3  -2   1  959.09   38.64
  -3  -2  -1  392.73   18.96
   3  -2   1  355.82   21.13
  -3  -2  -1  321.85   19.24
  -3   2  -1  344.85   20.43
  -3  -2  -1  391.30   23.05
   3  -2   1  364.92   21.51
  -3   2  -1  339.06   20.87
   3  -2   1  344.12   18.93
  -3   2  -1  378.62   19.68
  -3   2  -1  370.18   18.38
   3   2   1  348.15   17.41
   3   2   1  417.41   22.71
   3   2   1  397.41   21.22
   3  -2   1  409.04   23.41
   3  -2   1  348.02   17.82
   3  -2   1  395.59   18.84
   3  -2   3   38.67    5.75
   3   2   3   40.02    6.55
  -3   2  -3   38.95    6.01
  -3   2  -3   35.05    7.70
   3   2   3   68.94   11.66
  -3  -2  -3   48.72    6.68
  -3  -2  -3   33.96    7.03
   3  -2   3   32.69    6.91
  -3   2  -3   33.66    7.54
   3   2   3   48.40    8.94
   3  -2   3   39.19    5.99
   3  -2   3   45.43    8.42
   3  -2   3   44.48    7.95
  -3  -2  -3   34.47    6.56
   3  -2   3   50.79    9.31
   3   2   5  225.42   15.79
   3  -2   5  189.36   17.13
  -3   2  -5  205.52   13.48
   3  -2   5  225.32   13.65
  -3   2  -5  242.10   19.43
  -3  -2  -5  199.74   14.67
  -3  -2  -5  192.59   17.68
   3  -2   5  201.78   17.56
   3   2   5  205.14   14.93
  -3  -2  -5  235.48   15.90
  -3   2  -5  178.00   16.24
   3  -2   5  227.12   18.15
   3  -2   5  259.06   19.53
  -3  -2  -7  196.57   19.16
  -3   2  -7  204.08   14.52
  -3   2  -7  229.84   19.69
   3  -2   7  255.28   15.99
  -3  -2  -7  232.08   18.08
   3  -2   7  281.05   22.98
   3   2   7  238.53   17.68
   3  -2   7  219.09   19.93
   3   2   7  226.30   17.47
  -3  -2  -7  245.35   16.84
   3   2   9  211.64   18.12
  -3   2  -9  197.19   19.02
   3   2   9  232.81   18.07
   3   2   9  243.66   16.35
  -3  -2  -9  198.11   19.96
   3  -2   9  245.69   17.57
   3  -2   9  188.67   20.01
  -3   2  -9  205.15   16.17
   3   2  11  133.76   13.39
   3   2  11  130.79   16.04
  -3   2 -11  114.13   15.80
  -3  -2 -11  111.44   16.65
   3  -2  11   93.34   15.70
  -3   2 -11  121.77   13.19
   3   2  13   70.89   12.31
  -3   2 -13   64.21   12.29
  -3   2 -13   81.13   11.77
  -3  -2 -13   74.45   14.94
   3  -2  13   76.35   15.85
  -3   2 -15  122.38   17.54
   3   2  15  135.34   18.62
   3  -2  15  120.14   19.76
  -3   2 -15  138.38   17.00
  -3  -2 -15   96.52   17.80
  -3   2 -17  940.33   49.71
   3  -2  17  862.38   58.15
   3   2  17  918.34   54.46
  -3  -2 -17  865.86   56.79
  -3   2 -17  916.09   51.16
   3   2  19   84.63   16.37
  -3   2 -19   96.28   16.65
   3  -2  19  104.88   20.47
  -3  -2 -19  121.66   22.40
  -3   2 -19  112.07   17.28
  -3   2 -21  277.84   29.03
  -3   2 -21  276.06   28.58
  -3  -2 -21  240.89   32.21
   3  -2  21  223.32   31.98
   3   2  21  267.95   31.51
  -3  -2 -23   54.88   17.54
   3  -2  23   33.83   14.53
  -3   2 -23   54.69   14.81
   3   2  23   51.60   17.35
  -3  -2 -25   49.67   20.49
   3   2  25   31.62   13.18
   3   2  25   38.15   17.81
   3  -2  25   35.82   17.80
   3  -2  27    5.44   13.72
  -3  -2 -27   13.90   13.23
   3   2  27   -4.54   11.19
   3   2  29   -6.56   14.75
   3   3 -28  -17.08   12.28
   3  -3 -28    7.46   13.34
  -3  -3  26  -15.44   15.18
   3   3 -26    2.16    9.27
  -3   3  26    5.62    9.11
  -3   3  26   -5.59   11.32
   3  -3 -26   14.48   15.81
  -3  -3  24    0.86   12.13
   3  -3 -24    3.25    9.86
   3   3 -24  -19.64   13.65
  -3   3  24    3.77    7.71
  -3   3  24    9.23    9.76
  -3   3  22  164.63   27.63
   3  -3 -22  228.41   33.31
   3   3 -22  239.44   26.73
  -3   3  22  209.03   27.80
  -3  -3  22  205.15   26.31
   3   3 -22  202.93   30.44
  -3   3  20   73.30   18.76
   3   3 -20   54.50   16.39
   3  -3 -20   79.58   20.10
  -3   3  20   68.77   15.09
  -3  -3  20   89.49   16.44
   3   3 -20   81.76   14.18
  -3   3  18   58.72   15.75
  -3  -3  18   87.64   15.83
   3   3 -18   99.58   20.89
   3   3 -18  103.99   15.34
   3  -3 -18   90.96   13.93
  -3   3  18   80.84   15.15
   3  -3 -18   99.32   20.83
   3   3 -16  180.17   18.43
  -3  -3  16  169.21   18.61
  -3   3  16  140.17   22.43
   3  -3 -16  176.05   18.06
   3   3 -16  178.71   24.96
   3  -3 -16  148.30   22.97
   3  -3 -14   28.43    5.07
  -3   3  14   21.68    9.35
   3   3 -14   27.99    6.64
   3  -3 -14   21.89    6.56
  -3  -3  14   21.92    7.47
   3  -3 -14   38.15   12.62
   3   3 -14   17.55    9.61
  -3  -3  14   34.40    7.71
  -3  -3  12  291.49   20.44
  -3   3  12  341.47   21.62
  -3  -3  12  299.28   19.72
   3  -3 -12  274.71   19.33
  -3   3  12  260.81   26.89
   3  -3 -12  333.42   18.56
   3  -3 -12  291.15   27.77
   3   3 -12  287.87   27.75
   3  -3 -10  783.17   31.18
  -3   3  10  630.65   40.84
  -3  -3  10  709.06   29.97
  -3   3  10  746.14   22.55
   3   3 -10  629.44   40.31
   3  -3 -10  707.76   31.14
   3  -3 -10  623.80   39.54
   3  -3  -8  236.22   15.58
   3  -3  -8  236.04   16.50
  -3   3   8  208.56   21.14
  -3  -3   8  223.39   12.43
   3   3  -8  189.07   20.00
   3   3  -8  236.48   14.97
  -3  -3   8  243.82   19.39
   3  -3  -6   45.27    7.67
  -3   3   6   25.87    8.01
  -3  -3   6   38.23    9.06
  -3  -3   6   31.33    8.36
   3  -3  -6   38.90    6.94
   3   3  -6   41.20   10.40
   3   3  -6   33.30    5.59
  -3   3   4  339.64   21.10
   3  -3  -4  342.65   14.44
   3  -3  -4  360.21   21.90
  -3  -3   4  313.96   23.45
   3   3  -4  330.34   23.05
  -3  -3   4  342.14   17.70
   3   3  -4  365.76   18.22
  -3   3   4  395.37   16.59
  -3   3   4  320.19   23.37
  -3  -3   2   12.29    7.81
   3  -3  -2   -1.27    4.14
  -3   3   2    0.78    2.81
  -3  -3   2   10.26    5.83
   3  -3  -2   21.56    7.31
   3  -3  -2   14.83    5.20
  -3   3   2   -4.27    6.87
   3   3  -2   -0.51    4.71
   3  -3  -2   -2.50    5.11
   3   3  -2    2.24    3.70
  -3  -3   2    1.62    3.77
  -3   3   2   -2.29    5.53
  -3   3   2    5.49    4.87
   3  -3   0    1.03    4.35
   3   3   0    3.11    4.99
   3  -3   0    7.72    6.04
  -3  -3   0   -3.71    4.70
  -3   3   0    3.09    3.80
  -3   3   0    2.08    5.11
   3  -3   0   13.37    6.92
  -3  -3   0    2.21    4.12
   3  -3   0    1.34    4.27
   3   3   0    0.45    5.68
  -3  -3   0  -11.96    7.45
   3   3   0   -0.62    3.59
  -3   3   0   -1.98    5.62
  -3   3   0   10.98    6.04
  -3   3  -2  221.32   19.01
  -3  -3  -2  285.76   21.33
  -3  -3  -2  212.95   17.27
  -3   3  -2  212.81   17.04
   3   3   2  257.38   18.55
   3  -3   2  228.73   16.74
  -3  -3  -2  251.25   15.15
   3   3   2  233.83   14.22
   3  -3   2  240.56   14.46
  -3   3  -2  233.98   17.32
   3  -3   2  216.20   15.70
  -3  -3  -2  207.58   17.85
   3  -3   2  234.58   18.47
   3   3   2  247.67   18.96
  -3  -3  -2  260.21   14.49
   3  -3   4 2384.23   64.58
   3   3   4 2337.72   63.34
   3   3   4 2240.49   67.45
  -3  -3  -4 2536.63   69.51
   3  -3   4 2186.67   74.83
  -3   3  -4 2608.10   79.49
  -3  -3  -4 2199.72   76.40
   3  -3   4 2230.86   78.55
  -3   3  -4 2057.96   76.89
   3  -3   4 2506.42   76.99
   3  -3   4 2265.80   71.08
  -3  -3  -4 2244.28   74.73
   3  -3   6   24.75    7.99
  -3   3  -6   13.07    7.03
   3  -3   6   17.89    6.78
   3  -3   6   25.18    4.49
   3   3   6   26.51    5.76
  -3   3  -6   20.82    3.97
  -3  -3  -6   25.15    6.09
  -3  -3  -6   27.45    9.32
  -3  -3  -6   22.77    7.08
   3   3   8   57.36    8.17
  -3   3  -8   69.08   12.24
   3  -3   8   63.44    7.55
   3   3   8   62.33    6.65
   3  -3   8   57.63   11.48
  -3  -3  -8   53.08   11.27
  -3  -3  -8   58.22   10.16
  -3  -3  -8   69.47    9.88
  -3   3  -8   57.43    6.91
   3  -3   8   89.73   14.97
   3  -3  10   14.33    7.38
  -3  -3 -10   14.90    5.64
   3  -3  10   25.01    9.39
  -3   3 -10   18.25    5.06
   3  -3  10   20.61    5.73
   3   3  10   19.54    7.22
   3   3  10   10.59    3.46
  -3   3 -10   12.58    6.81
   3   3  12   58.65   10.84
   3  -3  12   65.20    9.77
  -3  -3 -12   56.05   12.94
   3  -3  12   69.64   14.45
  -3   3 -12   63.83   13.60
  -3   3 -12   78.70   10.62
   3   3  12   60.70    8.73
   3   3  14    2.75    3.34
   3  -3  14    7.81    8.83
   3   3  14    3.32    6.25
  -3   3 -14    4.46    4.63
  -3  -3 -14   11.71    7.30
  -3   3 -14    2.00    7.35
   3  -3  16    7.91    6.38
  -3   3 -16    0.87    6.65
   3   3  16   16.24    8.37
  -3  -3 -16   24.94   12.09
  -3   3 -16    7.43    4.70
   3  -3  18  130.00   24.10
   3   3  18  119.75   18.24
  -3   3 -18  118.90   16.45
  -3   3 -18  116.88   17.97
  -3  -3 -18  109.64   20.96
  -3   3 -20   73.63   14.91
   3   3  20   53.08   14.03
  -3   3 -20   65.09   14.23
   3  -3  20   74.52   20.00
  -3  -3 -20   38.30   13.55
   3   3  22   58.52   17.54
  -3  -3 -22   47.45   16.76
   3  -3  22   51.58   18.20
   3   3  22   58.08   16.60
  -3  -3 -24   48.35   19.16
   3   3  24   29.95   12.85
   3  -3  24   65.05   21.42
   3   3  24   26.33   11.21
   3   3  26  -10.80   13.73
   3   3  26    3.32    9.38
  -3  -3 -26   -4.34   11.88
   3  -3  26   17.21   14.50
   3   4 -27   11.99   13.88
   3  -4 -25   12.13   14.46
   3   4 -25   17.13   17.18
  -3   4  25   -3.93   13.39
  -3  -4  25    1.47   12.60
   3   4 -23   90.04   22.44
  -3   4  23   70.90   19.69
  -3  -4  23   91.83   21.72
   3  -4 -23   95.06   22.74
   3  -4 -21   27.09   17.00
  -3   4  21   -1.33   11.62
  -3   4  21    4.61    8.50
   3   4 -21   -7.07   11.73
  -3  -4  19  305.79   27.58
  -3   4  19  270.63   34.22
   3  -4 -19  271.82   34.42
  -3   4  19  311.91   28.73
   3   4 -19  304.69   35.40
   3   4 -17   64.96   11.37
  -3  -4  17   86.64   13.54
  -3   4  17   50.89   15.26
  -3  -4  17   58.03   11.42
  -3   4  17   61.79   12.23
   3  -4 -17   36.40   11.84
   3   4 -17   62.87   16.04
   3  -4 -15    9.14    3.62
   3   4 -15   17.82    5.55
   3  -4 -15    9.01    7.24
  -3   4  15   28.02   10.13
  -3  -4  15    8.54    5.19
  -3  -4  15   14.75    5.33
   3   4 -15    8.92    9.72
  -3   4  15   17.40    6.45
   3   4 -13   11.10    3.12
   3  -4 -13   23.09    7.30
  -3   4  13    8.08    8.89
   3   4 -13   20.63    9.25
  -3   4  13   19.66    3.08
   3  -4 -13   26.43    6.43
  -3  -4  13   24.81    6.09
   3  -4 -13   21.56    9.72
  -3  -4  13   18.94    7.44
   3   4 -13   16.93    5.33
   3  -4 -11  129.04   13.90
   3  -4 -11  128.16   11.22
  -3   4  11  128.15    7.64
  -3   4  11  106.55   17.81
   3   4 -11  139.66   11.60
  -3  -4  11  115.21   10.45
   3   4 -11  108.63   18.03
   3  -4 -11  107.06   17.30
  -3   4   9   68.42   14.01
   3  -4  -9   91.39   12.23
   3  -4  -9   68.33   13.80
  -3  -4   9   80.29   14.65
   3  -4  -9   87.99    9.02
   3   4  -9   91.16    8.57
  -3  -4   9   72.13    6.55
   3   4  -9   95.34   16.02
  -3   4   7  193.93   11.43
   3   4  -7  163.03   18.86
   3  -4  -7  148.01   17.74
   3  -4  -7  184.05   12.77
  -3  -4   7  177.96   19.62
   3   4  -7  208.73   12.69
  -3   4   7  143.21   17.87
   3  -4  -5  140.95    9.72
   3   4  -5  154.61   11.18
  -3  -4   5  130.55   16.99
  -3  -4   5  153.16   11.34
  -3   4   5  137.29   16.42
  -3   4   5  151.69    8.98
   3   4  -5  151.79   16.98
   3  -4  -3  118.94   14.93
   3  -4  -3  142.99   11.46
   3   4  -3  145.40   11.78
  -3  -4   3  129.66   15.62
   3  -4  -3  125.69    8.70
  -3   4   3  150.41    9.46
  -3   4   3  127.07   15.32
  -3   4   3  140.14   16.45
   3   4  -3  123.07   14.35
  -3  -4   3  116.82   10.41
   3   4  -1  164.62   10.28
  -3  -4   1  158.18   13.63
   3  -4  -1  151.13   15.99
   3   4  -1  175.43   14.42
  -3  -4   1  116.56   14.53
   3  -4  -1  152.06   10.82
  -3   4   1  190.11   12.40
  -3   4   1  151.32   16.15
  -3  -4   1  173.61   15.24
  -3   4   1  144.42   16.06
   3   4  -1  161.83   14.53
  -3  -4  -1  152.12   12.45
   3  -4   1  153.37   16.68
  -3  -4  -1  140.52   17.81
   3   4   1  155.96   15.53
   3   4   1  134.34   12.13
  -3  -4  -1  127.37   15.87
  -3   4  -1  132.39   15.97
   3   4   1  141.97   11.98
  -3  -4  -1  115.99   12.93
  -3  -4  -1  167.72   13.46
  -3   4  -1  150.43   13.67
   3  -4   1  142.42   12.42
  -3   4  -1  138.68   14.94
  -3   4  -3   19.17    6.81
   3   4   3   21.22    4.65
   3  -4   3   19.69    4.52
  -3  -4  -3   35.97    9.70
   3  -4   3   32.23    7.15
   3  -4   3   25.77    7.08
  -3  -4  -3   37.37    6.54
  -3  -4  -3   14.06    4.26
  -3   4  -3   19.04    7.09
  -3  -4  -3   36.50    8.66
   3   4   3   27.68    6.62
  -3  -4  -3   22.14    7.93
  -3   4  -3   29.26    8.41
   3  -4   5  196.42   11.46
  -3  -4  -5  193.72   19.58
   3   4   5  216.63   11.61
   3   4   5  194.98   13.56
  -3  -4  -5  217.33   14.81
  -3  -4  -5  186.12   18.92
   3  -4   5  183.60   18.01
  -3   4  -5  175.29   19.48
   3  -4   5  188.29   17.54
  -3  -4  -7  319.12   25.57
   3  -4   7  318.89   26.94
   3   4   7  330.01   13.44
  -3  -4  -7  377.62   21.19
   3  -4   7  358.42   15.85
  -3   4  -7  324.19   27.66
   3   4   7  335.94   19.69
  -3  -4  -7  322.97   27.04
   3  -4   7  314.59   26.17
  -3   4  -9  378.50   30.99
  -3  -4  -9  452.41   25.41
   3   4   9  381.94   15.24
   3   4   9  414.02   23.41
   3  -4   9  384.65   30.86
   3  -4   9  464.55   19.53
   3   4   9  404.80   15.06
  -3   4  -9  445.06   19.28
  -3  -4  -9  426.71   29.84
   3  -4   9  393.55   31.00
  -3  -4  -9  355.83   30.53
  -3   4 -11  213.79   23.39
   3   4  11  201.50   11.89
  -3  -4 -11  207.78   24.16
   3   4  11  229.71   18.98
   3  -4  11  190.94   21.81
   3  -4  11  241.02   14.98
   3  -4  11  194.84   23.57
  -3   4 -11  248.96   15.03
   3  -4  13   31.14    6.36
   3   4  13   24.93    4.96
  -3   4 -13   24.83    5.35
   3   4  13   29.55    7.87
   3  -4  13   37.53   11.45
  -3  -4 -13   24.14    9.61
  -3   4 -13   27.38   11.35
   3  -4  13   35.56   11.06
   3  -4  15   14.01    9.83
  -3  -4 -15   14.26    7.16
   3   4  15    5.47    4.70
  -3   4 -15   14.87    4.92
  -3   4 -15   17.45    9.06
   3   4  17   13.14   11.58
  -3   4 -17    1.59    6.60
  -3   4 -17    2.67    4.54
   3   4  17    2.54    5.22
   3  -4  17   22.99   13.23
  -3  -4 -17    8.30    7.93
  -3   4 -19   -7.26    8.49
  -3  -4 -19    4.04    9.39
   3   4  19    8.55    7.64
   3  -4  19    4.59    7.53
   3   4  19    1.69    6.86
   3   4  21   10.33    9.86
  -3   4 -21    8.43    8.47
   3  -4  21    1.05   10.20
  -3  -4 -21   -6.72    9.45
   3   4  21  -12.72   13.21
   3   4  23   15.27   11.48
   3   4  23   -2.87    9.75
  -3  -4 -23   -1.74   10.65
   3  -4  23    3.98   10.96
   3   4  25    2.52   10.63
  -3  -4 -25    2.71   13.17
  -3  -5  24   22.52   15.47
  -3   5  24   12.51   13.77
   3  -5 -24   -6.00   11.86
  -3  -5  22    5.26   13.23
  -3   5  22   22.17   15.75
   3  -5 -22   15.41   12.84
   3   5 -22    1.81    9.44
   3   5 -20    5.35    9.75
  -3   5  20   -1.59    9.70
   3  -5 -20  -13.32    9.31
   3   5 -18   26.28   13.85
   3  -5 -18   14.86    9.32
  -3   5  18   32.85   14.22
   3  -5 -16   91.13   20.07
  -3  -5  16   91.30   14.14
  -3   5  16   94.83   20.38
  -3   5  16  110.90   14.38
   3   5 -16   88.49   19.09
   3  -5 -14  142.09   23.05
   3   5 -14  149.36   23.55
   3   5 -14  170.30   12.60
  -3  -5  14  175.91   15.24
  -3   5  14  150.97   23.81
  -3   5  14  184.78   16.24
   3  -5 -12   21.91   10.93
  -3   5  12   24.18    5.49
  -3  -5  12   27.37    5.20
   3   5 -12   25.24    4.59
   3   5 -12   20.00   10.03
  -3   5  12   34.98   12.36
   3   5 -12   24.18    4.50
   3  -5 -12   27.87    5.15
  -3  -5  10    9.98    7.88
   3  -5 -10   24.50    9.67
  -3   5  10   20.40    4.28
  -3   5  10   16.23    9.11
   3   5 -10   19.18    3.65
  -3  -5  10   17.18    3.15
   3  -5 -10   15.88    4.39
  -3   5  10   21.12    4.04
  -3  -5  10   19.42    3.55
   3   5 -10   24.35    9.83
  -3   5   8   53.45   12.23
   3  -5  -8   42.47   11.15
   3   5  -8   50.37    5.70
  -3  -5   8   39.94   11.10
  -3   5   8   41.24    3.96
   3  -5  -8   43.15    6.06
   3   5  -8   42.76   11.56
   3   5  -6  568.53   23.22
   3   5  -6  518.54   35.11
  -3   5   6  480.84   34.71
   3  -5  -6  473.71   33.23
   3  -5  -6  543.12   24.76
  -3  -5   6  460.73   34.95
   3  -5  -6  503.64   36.40
   3  -5  -4  260.36   17.85
   3   5  -4  282.32   16.75
   3   5  -4  239.54   22.09
   3  -5  -4  237.29   23.68
  -3   5   4  226.30   11.08
   3  -5  -4  240.15   21.14
  -3  -5   4  252.14   15.70
  -3  -5   4  220.71   23.01
  -3   5   4  234.76   22.66
   3  -5  -2   59.62   12.12
  -3  -5   2   69.16    9.51
  -3  -5   2   96.68   15.92
   3   5  -2   61.02   10.20
   3   5  -2   67.03    6.52
   3  -5  -2   61.14    9.56
   3   5  -2   67.26    9.22
   3  -5  -2   61.28    9.27
  -3   5   2   51.65   10.87
   3  -5  -2   59.20    6.65
   3   5   0  996.35   36.91
  -3  -5   0  934.19   41.51
  -3   5   0  984.50   45.94
  -3  -5   0  895.99   47.22
   3   5   0 1096.88   44.56
   3   5   0  919.24   40.46
  -3  -5   0  948.13   50.13
   3  -5   0  980.39   37.13
  -3  -5   0 1074.90   43.73
  -3   5   0  957.24   49.94
   3  -5   0  850.59   46.02
  -3  -5  -2   -0.83    6.38
  -3   5  -2   20.74    9.37
  -3  -5  -2   14.43    5.78
   3   5   2   13.36    5.07
  -3  -5  -2    2.81    4.57
  -3  -5  -2   15.35    5.02
   3  -5   2    2.55    5.72
   3   5   2   10.18    4.24
   3  -5   2    2.41    5.01
  -3  -5  -2   15.21    7.70
  -3   5  -2   11.49    5.62
  -3   5  -4  549.62   37.80
   3  -5   4  600.92   23.93
   3   5   4  579.97   23.93
   3   5   4  554.57   32.27
  -3  -5  -4  616.07   26.13
   3  -5   4  562.76   32.32
   3  -5   4  583.37   35.25
  -3   5  -4  585.29   33.25
  -3  -5  -4  517.13   33.82
  -3  -5  -4  540.91   36.33
  -3  -5  -6   10.59    7.36
   3  -5   6    1.70    4.74
   3  -5   6    1.38    4.96
   3  -5   6    0.50    1.50
  -3   5  -6    4.52    6.54
   3   5   6   -2.11    5.83
  -3  -5  -6    3.75    7.26
  -3  -5  -6   -0.68    3.36
   3   5   6    0.60    1.07
  -3   5  -8  445.07   35.64
   3  -5   8  437.76   34.99
   3   5   8  547.37   25.14
   3  -5   8  481.28   35.29
  -3  -5  -8  559.32   26.15
   3   5   8  462.74   34.53
  -3  -5  -8  453.10   35.47
  -3  -5  -8  481.09   35.32
  -3   5 -10  203.43   24.29
   3  -5  10  177.20   22.13
   3  -5  10  187.64   22.05
  -3  -5 -10  218.02   17.14
   3   5  10  158.31   21.58
  -3  -5 -10  203.17   22.97
   3   5  10  219.87   16.89
  -3  -5 -10  218.76   25.35
   3   5  12   -0.10    4.63
  -3   5 -12   -7.69    8.34
   3  -5  12    3.57    6.05
   3  -5  12   -0.78    7.20
  -3  -5 -12    6.72    7.39
   3   5  12    0.45    7.11
  -3   5 -14   -2.25    9.17
   3   5  14    8.13    9.89
   3   5  14    3.14    4.34
  -3  -5 -14  -10.07   10.45
   3  -5  14    7.70    8.49
   3  -5  14    2.60    7.86
   3   5  16    9.52   10.45
  -3   5 -16   25.78   10.42
   3   5  16   20.26    6.76
   3  -5  16   30.03   14.57
  -3  -5 -16   11.72    9.56
   3   5  18  387.02   31.51
  -3  -5 -18  362.77   40.73
   3  -5  18  341.58   39.43
   3   5  18  324.12   38.25
  -3   5 -18  368.18   36.96
  -3   5 -20   -5.79    8.58
  -3  -5 -20   -5.16    9.98
   3  -5  20    2.95   10.95
  -3  -5 -22   -1.18   13.25
  -3   5 -22    7.19    9.85
   3  -5  22   -0.93    8.14
   3   5  22    1.08    9.79
   3   5  24   -2.29   11.23
   3  -5  24    1.00   16.07
  -3  -5 -24  -18.77   15.71
  -3   6  23  111.07   27.00
   3   6 -23  139.12   29.95
  -3  -6  23   97.39   24.90
   3  -6 -23  102.21   26.89
  -3   6  21    7.41   14.03
  -3  -6  21  -15.67   13.61
   3  -6 -21    2.89   12.55
   3   6 -21  -13.11   15.12
  -3   6  19   16.05   10.90
   3  -6 -19   29.33   13.85
   3   6 -19   24.08   13.39
   3  -6 -17    2.02    7.69
  -3   6  17   19.00   13.26
   3   6 -17   -3.33    8.11
   3  -6 -15   -5.40    8.10
   3   6 -15   -7.67   10.07
  -3   6  15    2.45    8.36
  -3  -6  15    4.38    6.85
  -3   6  13  322.39   34.58
  -3  -6  13  298.48   33.28
   3   6 -13  326.44   34.95
   3  -6 -13  326.49   34.83
   3  -6 -11   66.68   15.54
  -3   6  11   82.90   18.13
   3   6 -11   66.72   16.01
  -3  -6  11   54.86   14.93
  -3   6   9  194.37   24.21
  -3  -6   9  195.16   25.14
   3   6  -9  199.10   24.63
   3  -6  -9  188.84   23.12
   3  -6  -9  209.36   12.72
   3  -6  -7   51.23   12.76
  -3  -6   7   50.44   13.44
   3   6  -7   56.59    6.05
  -3   6   7   48.03   12.37
   3  -6  -7   62.25    9.70
   3   6  -7   47.55   12.14
   3  -6  -7   35.06   10.98
   3  -6  -7   66.40    8.11
  -3  -6   5  834.94   32.22
  -3  -6   5  764.19   48.59
   3  -6  -5  797.39   37.14
   3   6  -5  767.28   44.82
   3  -6  -5  830.23   35.77
   3   6  -5  851.84   32.52
  -3   6   5  756.76   45.57
   3  -6  -5  686.37   46.00
   3  -6  -5  736.25   43.23
   3  -6  -3    4.84    5.15
   3   6  -3    6.47    2.18
   3  -6  -3    9.34    2.69
   3  -6  -3    9.07    5.63
  -3  -6   3   38.00   12.42
   3   6  -3   16.46    5.95
  -3  -6   3   15.17    4.79
  -3   6   3   10.00    7.27
   3  -6  -3   17.22    9.21
   3   6  -3   13.61    6.67
   3  -6  -1    0.80    3.94
   3  -6  -1    0.91    4.50
  -3  -6   1    5.02    7.61
   3   6  -1   -1.04    2.72
   3  -6  -1   -8.31    5.73
  -3  -6   1    5.37    5.10
   3  -6  -1   -8.73    8.65
   3   6  -1   -4.56    4.90
  -3   6   1   -0.86    6.50
   3   6   1   11.38    4.35
   3  -6   1   -9.63    8.58
  -3   6  -1   20.30    8.88
  -3  -6  -1   10.34    4.14
  -3  -6  -1   10.13    6.63
  -3   6  -1   11.97    6.42
  -3  -6  -1   12.75    3.80
  -3  -6  -1    8.75    6.02
   3  -6   1    6.41    4.30
   3   6   1   21.86    6.39
   3  -6   1   15.46    5.61
  -3  -6  -3   18.47    7.47
  -3  -6  -3   32.30   10.13
   3  -6   3   35.39    6.47
  -3   6  -3   26.98   10.16
   3   6   3   24.76    5.43
  -3  -6  -3   31.62    9.78
  -3  -6  -3   38.38    7.08
  -3  -6  -3   25.71    5.68
   3  -6   3   14.61    5.77
   3   6   3   39.43    8.57
   3  -6   3   34.74   10.83
  -3   6  -3   34.78    9.06
   3  -6   5   21.46    3.76
   3  -6   5   21.85    9.81
  -3   6  -5   19.23    8.60
   3  -6   5   22.20    4.05
   3  -6   5   18.19    8.18
  -3  -6  -5   25.35    4.99
   3   6   5   17.75    3.92
   3   6   5   17.61    7.61
  -3  -6  -5   19.31    8.77
  -3  -6  -5   18.77    7.75
  -3   6  -5   22.57    7.64
  -3  -6  -7    0.96    2.38
  -3   6  -7   -6.94    7.16
  -3  -6  -7    4.88    6.81
   3   6   7  -11.17    7.80
  -3  -6  -7    0.39    6.24
   3  -6   7   10.81    7.96
   3  -6   7    4.92    6.81
  -3  -6  -9  137.81   19.97
  -3  -6  -9  155.86   22.17
   3  -6   9  124.47   18.77
   3  -6   9  145.83   20.60
   3  -6   9  118.88   19.03
   3   6   9  133.97   19.64
  -3   6  -9  130.90   21.32
   3  -6  11   13.25    6.75
   3  -6  11   26.33   10.75
   3   6  11   34.47    6.24
  -3  -6 -11   26.50   10.43
   3   6  11   21.53   10.19
  -3  -6 -11   18.35    9.39
  -3   6 -11   27.97   10.78
   3  -6  13   25.09    7.30
  -3   6 -13   58.91   16.76
   3  -6  13   68.90   16.69
   3   6  13   79.37   10.85
   3   6  13   53.19   14.19
  -3  -6 -13   74.54   18.13
   3  -6  15   36.21   13.44
  -3  -6 -15   19.21   11.45
   3   6  15   50.28   15.87
   3  -6  15   24.40   10.65
  -3   6 -15   36.67   12.64
   3  -6  17    4.54   10.64
  -3   6 -17    0.97    9.26
   3   6  17    3.51   10.49
  -3  -6 -17   -1.01    8.41
   3  -6  17   14.22    9.26
  -3   6 -19   22.53   10.10
   3  -6  19   34.91   15.13
   3   6  19   54.95   19.66
  -3  -6 -19   28.68   15.40
   3  -6  21   56.20   19.79
  -3   6 -21   25.39   15.43
   3   6  21   56.34   19.58
  -3  -6 -21   39.72   19.50
   3  -6  23    2.25   14.20
   3   6  23   13.39    9.46
  -3  -6 -23   15.50   11.36
  -3  -7  22   12.43   11.25
  -3   7  22   17.01   13.79
   3   7 -22   18.78   16.65
  -3  -7  22   -0.73   10.63
   3  -7 -22   41.24   19.92
  -3  -7  20  -15.09   15.37
  -3  -7  20  -11.08   11.63
   3  -7 -20   -5.26   12.12
   3   7 -20    6.24   14.92
  -3   7  20   10.74   12.12
  -3  -7  18   -8.82   14.09
   3  -7 -18   -6.72    9.51
   3   7 -18   -7.17   14.16
  -3   7  18   13.83   10.71
  -3   7  16   11.64    7.72
  -3  -7  16    6.89    7.93
   3   7 -16   26.19   14.26
   3  -7 -16    2.27    9.34
  -3   7  14   48.07   15.17
  -3  -7  14   51.27   16.38
   3  -7 -14   48.94   15.96
   3   7 -14   61.72   17.12
   3  -7 -12  269.16   31.63
  -3  -7  12  296.11   34.21
   3   7 -12  330.73   36.18
  -3   7  12  280.45   32.39
   3  -7 -10    3.72    6.47
  -3  -7  10   12.62    9.45
   3   7 -10   34.79   12.22
  -3   7  10   26.32   10.96
  -3  -7   8   61.41   15.82
   3  -7  -8   71.75   15.19
   3   7  -8   85.42   17.25
  -3   7   8   73.31   15.48
   3  -7  -6   -0.23    7.56
   3   7  -6    2.40    2.65
   3   7  -6    4.90    7.26
   3  -7  -6   -0.70    4.93
  -3  -7   6    9.91   12.11
  -3  -7   6    1.38    2.39
  -3   7   6    2.37    5.58
   3  -7  -6    7.29    7.54
   3  -7  -4  109.06   16.85
  -3  -7   4   91.22   10.30
   3  -7  -4   98.64   18.34
  -3  -7   4  105.26   18.58
   3  -7  -4   85.65   13.28
   3   7  -4   87.67    7.31
   3   7  -4  100.77   11.15
  -3   7   4   86.33   16.51
   3   7  -4   88.36   15.55
   3  -7  -2  106.54   18.53
   3  -7  -2  106.48   14.61
  -3   7   2  109.97   17.31
  -3  -7   2  104.65   12.84
  -3  -7   2   81.23   12.47
   3  -7  -2  119.66    9.31
   3   7  -2  117.46   11.02
   3   7  -2  106.18   15.22
  -3  -7   2  105.11   18.72
   3  -7  -2  110.85   15.27
   3  -7   0  215.07   15.63
  -3  -7   0  234.53   21.30
   3  -7   0  214.82   22.93
  -3  -7   0  218.91   25.13
   3   7   0  249.12   18.67
   3   7   0  235.23   21.77
   3  -7   0  253.00   20.90
  -3   7   0  244.07   24.58
   3  -7   0  195.56   24.41
  -3  -7   0  187.88   24.89
  -3  -7  -2    4.32    7.08
  -3  -7  -2    5.21    6.88
   3   7   2    8.85    4.51
  -3  -7  -2    3.80    4.61
  -3  -7  -2   10.42    4.78
   3  -7   2    5.90    3.74
   3  -7   2    4.85    4.99
   3   7   2   12.59    5.94
  -3   7  -2    7.43    6.32
   3  -7   2   -5.29    8.16
  -3   7  -4   32.71   13.00
   3  -7   4   56.22   13.80
   3  -7   4   55.99    7.17
  -3  -7  -4   59.32   14.56
   3   7   4   60.25    7.79
  -3   7  -4   45.77   10.30
  -3  -7  -4   68.31   14.39
   3   7   4   55.46   11.44
  -3  -7  -4   58.26   14.46
   3  -7   4   29.44    6.10
  -3   7  -6   22.58   10.61
   3  -7   6   13.90    8.40
   3   7   6    6.60    6.52
  -3  -7  -6   -2.00    6.73
  -3  -7  -6   17.71    9.14
   3  -7   6    6.74    5.01
  -3  -7  -8    5.19    7.76
  -3  -7  -8   11.61    7.08
  -3   7  -8    0.25    8.88
   3  -7   8   12.88    9.48
   3   7   8    6.45    7.46
   3  -7   8    5.45    7.00
  -3  -7 -10   23.23   12.24
   3  -7  10   20.74    9.10
   3   7  10   41.34   13.12
  -3  -7 -10   20.86    9.41
  -3   7 -10   27.78   12.21
   3  -7  10   33.99   11.91
   3  -7  10   -0.14   11.94
  -3   7 -12   -5.39    7.99
  -3  -7 -12   -5.40    7.99
   3  -7  12   -1.95    7.49
   3   7  12    4.06    8.70
  -3  -7 -12    3.61    9.56
   3  -7  12   13.26   11.97
   3  -7  12  -17.82   12.50
  -3   7 -14   14.23   10.22
   3  -7  14   18.95   10.90
   3   7  14   17.93   10.24
   3  -7  14   28.34   14.13
  -3  -7 -14   30.76   13.03
  -3  -7 -16   15.91   11.17
   3   7  16    1.45   10.22
   3  -7  16   19.78   12.50
   3  -7  16    8.38    8.43
  -3   7 -16    7.90   10.42
  -3   7 -18  106.25   23.60
   3  -7  18   73.98   18.08
   3   7  18   76.58   19.66
  -3  -7 -18   69.95   21.17
   3  -7  18   81.38   19.42
  -3   7 -20   32.86   17.24
  -3  -7 -20   17.70   13.24
   3  -7  20   11.71   12.64
   3   7  20    4.51   12.67
   3  -7  22    1.19   11.92
   3   7  22   -1.37   12.39
   3  -8 -21   41.17   19.57
  -3  -8  21   32.04   13.67
  -3  -8  21   27.47   12.84
   3   8 -21    4.71   12.42
  -3   8  21   62.12   25.30
  -3  -8  19   -4.23   13.98
  -3   8  19   12.15   12.44
   3   8 -19    3.56   13.12
  -3  -8  19   12.52   11.24
   3  -8 -19   17.11   15.23
  -3  -8  17   81.67   21.03
  -3  -8  17   83.92   22.19
   3  -8 -17   64.62   19.06
  -3   8  17   72.80   20.95
   3   8 -17   74.01   20.77
  -3  -8  15   -4.59   11.90
  -3   8  15    4.25    8.36
   3   8 -15    3.10    9.72
   3  -8 -15   13.16   10.84
  -3   8  13   14.41   11.22
   3   8 -13   27.53   11.24
  -3  -8  13   25.46   12.70
   3  -8 -13   28.08   14.27
  -3  -8  11  -15.81   12.61
   3  -8 -11   -5.97    8.69
   3   8 -11   -3.13    6.84
  -3   8  11  -19.84   13.97
  -3  -8   9   24.29   13.68
   3  -8  -9    5.42    8.17
  -3   8   9    2.91    7.20
   3   8  -9    3.12    8.94
  -3  -8   7    3.59    9.20
   3  -8  -7    5.26    7.56
   3   8  -7   -4.38    6.26
  -3   8   7    2.06    8.58
   3  -8  -7    9.97    9.54
   3  -8  -7    1.34    7.81
   3  -8  -5   11.76   10.84
  -3  -8   5   16.46   12.22
   3  -8  -5    1.21    6.95
   3   8  -5   -2.46    6.34
   3  -8  -5   10.58    8.80
  -3  -8   5    4.99    8.21
  -3   8   5    8.07    9.32
   3  -8  -3   61.32   12.99
   3  -8  -3   46.11   13.80
   3   8  -3   59.65   12.45
   3  -8  -3   58.40   12.52
  -3  -8   3   67.41    9.90
  -3  -8   3   48.49   14.08
  -3  -8   3   29.13    9.43
   3   8  -3   57.19    7.60
  -3   8   3   63.71   14.84
   3  -8  -1   -6.30   10.02
  -3  -8   1    8.90    9.82
   3  -8  -1    2.93    6.49
  -3   8   1    5.88    6.58
  -3  -8   1   -6.73    8.33
   3  -8  -1    3.60    4.44
   3   8  -1   10.84    6.97
  -3  -8   1    3.75    4.78
   3   8  -1    9.76    5.23
   3  -8   1   28.22   10.68
  -3  -8  -1   34.60   11.75
  -3   8  -1   44.39   11.72
  -3  -8  -1   35.81   13.25
   3   8   1   51.96   10.21
   3   8   1   31.00    8.69
   3  -8   1   34.84    5.97
  -3  -8  -1   47.78   11.21
   3  -8   1   47.55    9.52
   3  -8   1   31.67   11.06
  -3  -8  -3  477.90   42.74
  -3  -8  -3  523.57   37.46
   3  -8   3  445.58   37.86
  -3  -8  -3  437.12   37.80
   3  -8   3  494.01   31.04
   3   8   3  505.61   33.70
   3   8   3  531.22   29.19
   3  -8   3  434.15   38.86
  -3   8  -3  505.66   35.95
   3  -8   5   -0.35    8.31
  -3  -8  -5    6.91    6.48
  -3  -8  -5    4.48    8.56
   3  -8   5   14.16   11.17
   3   8   5    6.38    5.84
  -3   8  -5   10.60    6.03
  -3  -8  -7   42.98   15.53
  -3  -8  -7   36.68   11.95
   3  -8   7   22.08    6.47
   3   8   7   38.36   11.78
   3  -8   7   31.42    9.93
   3   8   9   -3.18    7.62
  -3   8  -9    7.59    9.52
  -3  -8  -9    4.97    8.80
   3  -8   9   18.87   11.57
  -3  -8  -9   -3.43    8.68
   3  -8   9   -2.06    7.32
  -3   8 -11   -7.06   11.37
  -3  -8 -11   -0.70    8.22
   3  -8  11    0.17    9.77
   3  -8  11  -24.35   16.01
  -3  -8 -11    8.40    9.62
   3   8  11   -5.42    7.67
   3  -8  11   -1.36    7.89
  -3   8 -13    6.75   10.24
   3   8  13    2.24   11.78
   3  -8  13   -0.81   11.82
   3  -8  13   14.10    9.48
  -3  -8 -13   -7.34   10.35
   3  -8  13    3.59    9.26
  -3   8 -15   31.81   16.26
   3  -8  15   53.07   16.99
   3  -8  15   30.87   14.95
   3   8  15   17.05   11.52
   3  -8  15   24.73   11.37
  -3  -8 -15   25.22   12.04
  -3   8 -17   42.73   18.33
   3  -8  17   -3.64   11.06
   3  -8  17    9.00   16.32
   3   8  17   -2.96   11.44
  -3  -8 -17   -8.35   12.76
  -3   8 -19   -2.98   12.92
   3   8  19   23.85   16.40
   3  -8  19   -7.62   12.50
  -3  -8 -19    6.79   14.05
   3  -8  19  -18.32   14.40
   3  -8  21   50.68   21.77
   3   8  21   18.16   14.90
  -3  -9  20    1.56   17.49
  -3  -9  18   18.57   15.99
   3   9 -18   27.42   15.82
  -3   9  18   26.59   15.91
  -3  -9  18   31.39   18.06
   3  -9 -18   11.39   15.13
   3   9 -16   -8.07   11.76
  -3   9  16    2.18    8.27
  -3  -9  16    2.47   11.12
  -3  -9  16  -15.47   12.80
   3  -9 -16   21.00   15.74
  -3  -9  14   32.04   13.34
  -3  -9  14   15.31   11.81
   3   9 -14   32.09   16.87
   3  -9 -14   40.66   16.64
  -3   9  14   13.78   10.00
  -3   9  12   49.22   15.30
  -3  -9  12   44.54   16.49
   3  -9 -12   40.95   15.18
   3   9 -12   54.31   16.67
  -3  -9  10   84.69   20.65
  -3   9  10   79.93   19.46
   3   9 -10   52.40   16.97
   3  -9 -10   76.67   18.49
  -3  -9   8   34.71   13.04
   3   9  -8   37.60   14.61
   3  -9  -8   26.59   13.73
  -3   9   8   27.11   13.61
   3  -9  -8   15.30    8.79
   3  -9  -6   35.38   13.69
  -3  -9   6   81.66   21.00
   3   9  -6   48.42   14.29
  -3   9   6   43.55   13.09
  -3  -9   6   37.90   11.78
   3  -9  -6   48.70   13.59
  -3  -9   4   24.74   11.43
  -3  -9   4  -16.65   14.68
   3  -9  -4    8.66    8.41
  -3   9   4   25.77   12.74
   3   9  -4   19.72   10.74
   3  -9  -4   26.45   10.33
   3  -9  -4   25.23   11.85
   3   9  -2  157.07   21.21
   3  -9  -2  118.30   24.07
  -3  -9   2  134.23   22.91
   3  -9  -2  146.08   21.43
  -3  -9   2  131.34   23.18
   3  -9  -2  170.45   20.58
  -3   9   2  146.32   22.03
  -3   9   0   14.32    7.22
   3  -9   0   32.24   11.26
  -3  -9   0   43.51   15.17
   3  -9   0   17.16   10.73
   3   9   0   33.04    9.65
  -3  -9   0   24.10   11.74
   3  -9   2   15.60    7.86
  -3  -9  -2    6.17    9.45
  -3   9  -2   30.24   10.66
  -3  -9  -2    5.46    6.58
   3   9   2   21.92    8.66
  -3  -9  -2   12.90   12.43
   3  -9   2   -1.32   10.07
  -3  -9  -4   10.46    9.14
  -3  -9  -4   -0.92    6.56
   3  -9   4    1.34    9.13
   3   9   4   15.56    8.71
   3  -9   4   -8.62   10.63
  -3   9  -4   16.41    7.52
  -3  -9  -4  -11.36   10.90
  -3  -9  -6  248.20   28.85
   3   9   6  203.70   24.66
   3  -9   6  196.34   27.77
  -3  -9  -6  180.00   29.13
   3  -9   8  135.55   19.24
   3   9   8  165.07   24.62
  -3  -9  -8  154.76   26.95
  -3  -9  -8  144.76   23.90
   3  -9   8  134.70   23.54
  -3  -9 -10  230.45   32.14
  -3  -9 -10  230.81   31.11
   3  -9  10  237.86   29.88
   3  -9  10  252.82   32.72
   3   9  10  214.35   28.00
   3  -9  10  213.12   31.42
   3  -9  12    0.61   12.20
   3  -9  12   -1.52    8.11
  -3  -9 -12   16.93   14.77
  -3  -9 -12    2.51    9.13
   3  -9  12   10.58    9.94
   3   9  12    3.97    8.56
   3  -9  14   17.38   12.83
   3  -9  14   -8.28   16.33
   3   9  14   23.84   13.94
  -3  -9 -14    8.18    8.93
   3  -9  14   13.45   11.50
   3  -9  16   -7.46   11.47
  -3  -9 -16   38.14   17.48
   3   9  16   24.03   14.77
   3  -9  16   -7.14   13.91
   3  -9  16   20.98   14.12
   3   9  18    4.14   11.76
   3  -9  18    6.20   11.48
  -3  -9 -18    8.66   13.84
   3  -9  18    8.71   12.65
  -3 -10  19   20.43   17.64
  -3 -10  17   55.72   16.20
   3  10 -17   54.46   22.66
  -3  10  17   56.19   18.34
   3 -10 -17   42.01   14.28
  -3 -10  15   27.71   17.87
   3  10 -15   39.25   18.27
  -3 -10  15    6.35   12.41
  -3  10  15   10.82   13.68
   3 -10 -15    7.22   10.43
  -3 -10  13   37.62   20.64
   3 -10 -13   12.86   11.85
  -3  10  13    6.75   11.92
   3  10 -13   25.63   14.70
  -3 -10  13    7.87   10.10
   3 -10 -11    2.15    7.84
  -3 -10  11  -10.02   15.21
  -3 -10  11   26.25   17.58
   3  10 -11   -0.77   10.30
  -3  10  11    3.03   12.10
  -3 -10   9   79.55   21.22
  -3  10   9  100.09   22.81
   3  10  -9   62.66   17.44
  -3 -10   9   49.18   15.57
   3 -10  -9   81.60   20.18
  -3  10   7   17.99   13.19
   3  10  -7    1.71   11.21
  -3 -10   7   17.26   14.60
   3 -10  -7    8.18   15.99
  -3 -10   7  -10.54   12.24
   3 -10  -7   21.25   12.35
   3 -10  -5   23.41   15.87
   3  10  -5   18.38   11.72
  -3  10   5    7.16    8.13
  -3 -10   5    8.75    9.76
   3 -10  -3  109.88   22.67
  -3 -10   3  132.58   24.45
   3  10  -3  148.04   22.23
  -3  10   3  155.39   23.73
  -3 -10   3  112.20   23.99
   3 -10  -1   41.54   13.18
  -3  10   1   36.20   12.71
  -3 -10   1   18.64   13.32
   3 -10  -1   50.39   17.39
  -3 -10   1   73.70   20.07
   3 -10   1   35.26   13.85
   3 -10   1    4.98    8.70
  -3 -10  -1   10.00    9.27
  -3  10  -1   31.36   11.48
  -3 -10  -1   19.18   10.59
  -3 -10  -3   66.37   18.94
   3 -10   3   59.32   17.49
  -3 -10  -3   38.38   14.60
  -3  10  -3   63.18   15.23
   3 -10   3   26.40   11.10
   3 -10   5    4.10    8.64
  -3 -10  -5    5.86   11.97
  -3 -10  -5    6.80    7.11
   3 -10   5  -12.43   14.82
   3  10   7   84.52   17.56
  -3 -10  -7   86.55   22.47
   3 -10   7   95.07   22.41
  -3 -10  -7   90.40   20.96
   3 -10   7   95.35   21.05
  -3 -10  -9   35.67   16.15
   3 -10   9   58.54   17.85
  -3 -10  -9   45.81   16.33
   3 -10   9   32.43   13.35
   3  10   9   45.11   15.21
   3 -10  11   99.06   22.86
   3 -10  11  101.66   23.35
  -3 -10 -11   98.11   21.44
   3  10  11  108.82   24.08
  -3 -10 -11  108.19   24.25
  -3 -10 -13   61.57   19.50
   3  10  13   65.18   18.59
   3 -10  13   34.88   16.11
   3 -10  13   43.43   15.45
  -3 -10 -15   65.97   19.74
   3  10  15   59.50   19.38
   3 -10  15   57.09   17.99
   3 -10  15   93.25   24.42
   3 -10  15   32.49   12.34
   3 -10  17  -11.97   16.48
   3 -10  17    4.66   10.75
   3  10  17   -2.21   11.18
  -3  11  14   -0.16   12.33
   3  11 -14    2.86   13.41
   3 -11 -14   23.26   17.79
  -3 -11  12  126.51   27.26
   3  11 -12  125.16   28.70
  -3  11  12  154.38   28.28
   3 -11 -12  113.14   27.05
  -3 -11  10    8.73   14.55
   3  11 -10   10.78   12.59
  -3  11  10    5.07   12.16
  -3 -11  10  -18.19   14.69
   3 -11  -8   21.07   17.15
   3  11  -8   33.58   14.93
  -3 -11   8   40.20   20.06
  -3  11   8   -4.12   10.34
  -3 -11   8   33.17   18.80
   3 -11  -6   19.12   14.36
  -3 -11   6   -7.10   11.53
  -3  11   6   -7.11   10.58
   3 -11  -4    9.04   11.28
  -3 -11   4   16.20   11.75
  -3  11   4   11.80    9.22
  -3 -11   4   11.58   10.63
   3 -11  -2   31.30   13.99
  -3 -11   2   23.59   15.62
  -3 -11   2   -3.57   10.50
   3 -11   0   30.67   17.16
   3 -11   0   -4.63   10.75
  -3 -11   0  -17.93   15.03
  -3 -11   0   26.10   16.04
   3 -11   2   -3.45   10.35
   3 -11   2   -2.37   10.14
  -3 -11  -2  -19.53   19.90
  -3 -11  -2   20.97   13.26
  -3 -11  -4   10.03   10.86
   3 -11   4   12.16   12.91
  -3 -11  -4   10.36    9.72
   3 -11   4   -3.65   12.75
   3 -11   6   25.92   16.27
   3 -11   6   -8.99    7.86
  -3 -11  -6    1.59   14.81
   3 -11   8   47.81   15.88
  -3 -11  -8   62.05   22.91
   3 -11   8   41.55   15.01
   3 -11  10    4.90   10.20
   3 -11  10    6.58   10.27
  -3 -11 -10    5.59    9.72
   3 -11  10   -4.92   21.82
  -3 -11 -10   32.26   19.46
   3 -11  12   20.82   13.45
   3 -11  12   38.84   16.49
  -3 -11 -12   47.04   19.27
   3 -11  12    9.77   13.67
  -3 -11 -12   36.93   16.03
   3 -11  14  167.84   31.57
  -3 -11 -14  174.86   30.93
   3  11  14  142.66   27.24
   3  11  16   -6.85   12.71
  -3  12  11   36.11   17.86
  -3 -12   7  -19.15   20.63
  -3 -12   5   29.08   10.44
  -3 -12   3   92.38   23.14
   3 -12  -3  135.39   28.42
   3 -12  -1   19.81   17.41
  -3 -12   1    3.47   10.47
   3 -12   1   48.12   16.95
  -3 -12  -1   66.53   19.88
  -3 -12  -3   11.66   11.72
   3 -12   3    2.07   11.03
   3 -12   3    4.54   11.69
   3 -12   5   27.67   15.34
   3 -12   5   75.43   23.58
   3 -12   7    7.35   14.22
   3 -12   7   17.45   12.05
   3 -12   9   51.83   21.67
  -4   0  28   28.98   18.30
   4   0 -28  -12.54   11.65
  -4   0  28   15.11   12.95
  -4   0  26   27.87   14.30
   4   0 -26    0.15   10.40
  -4   0  26   -1.19    9.23
   4   0 -26    0.62   10.96
   4   0 -24   65.97   18.81
  -4   0  24   62.16   18.10
  -4   0  24   73.58   19.86
   4   0 -24   61.62   15.86
   4   0 -22   22.77   11.34
   4   0 -22   44.44   13.57
  -4   0  22   18.28   11.62
  -4   0  20   18.55   10.97
   4   0 -20    8.34    8.69
   4   0 -18  231.53   26.49
   4   0 -18  279.43   29.39
  -4   0  18  243.70   27.53
   4   0 -16  418.81   33.58
   4   0 -16  418.47   33.55
  -4   0  16  405.22   33.45
  -4   0  14   46.50   10.69
   4   0 -14   40.22   10.32
   4   0 -12 1156.31   53.59
  -4   0  12 1120.78   51.78
   4   0 -10  749.49   39.42
  -4   0  10  769.12   38.21
  -4   0   8 1383.40   46.59
   4   0  -8 1321.17   53.26
   4   0  -8 1528.62   53.80
  -4   0   8 1324.68   51.10
  -4   0   6 3561.84   93.10
  -4   0   6 3715.23  102.78
   4   0  -6 3661.16   99.70
   4   0  -6 3189.95   99.95
  -4   0   6 3242.85   96.59
  -4   0   4  493.22   24.06
   4   0  -4  524.63   22.56
  -4   0   4  531.80   22.08
   4   0  -4  541.07   24.59
   4   0  -4  452.42   24.79
  -4   0   4  573.29   27.72
  -4   0   4  540.94   20.11
   4   0  -2 2303.29   65.22
  -4   0   2 2378.86   69.10
  -4   0   2 2192.34   66.18
   4   0  -2 2427.89   70.14
   4   0  -2 2393.04   68.06
   4   0  -2 2060.65   67.70
  -4   0   0  563.64   26.33
   4   0   0  616.85   27.65
   4   0   0  548.50   26.01
  -4   0   0  667.80   27.81
   4   0   0  663.71   27.26
  -4   0   0  530.31   25.03
   4   0   2  269.36   17.42
  -4   0  -2  236.79   16.28
  -4   0  -2  293.74   18.31
   4   0   2  227.35   16.22
  -4   0  -4 1460.69   52.24
   4   0   4 1638.53   54.82
  -4   0  -4 1616.72   55.65
   4   0   4 1432.12   53.11
   4   0   6  191.94   16.02
   4   0   6  167.19   16.44
   4   0   6  160.64    7.91
  -4   0  -6  156.95   15.16
   4   0   8  412.53   28.07
  -4   0  -8  417.47   26.97
   4   0   8  447.95   18.35
   4   0  10  204.24   20.78
  -4   0 -10  234.80   20.86
   4   0  12   -2.36    6.32
  -4   0 -12    8.80    6.47
  -4   0 -14    6.06    6.38
   4   0  14   -8.80    8.70
  -4   0 -14    6.10    6.00
   4   0  16   52.39   13.23
  -4   0 -16   55.47   12.56
  -4   0 -16   54.96   12.92
  -4   0 -18   17.94    8.20
  -4   0 -18   22.36    9.69
   4   0  18    8.22    9.15
  -4   0 -20    8.71    6.57
   4   0  20   11.95    9.64
  -4   0 -20    6.79    7.81
  -4   0 -22  205.37   28.84
   4   0  22  224.41   32.83
   4   0  24   19.28   13.54
  -4   0 -24   10.46    9.34
  -4   0 -26    4.15   11.70
   4   0  26   -0.98   12.42
  -4   0 -28  -14.28   11.55
   4   0  28   52.22   19.84
  -4   1  29   29.48   18.80
  -4   1  29   -5.05   11.55
   4  -1 -29   25.45   16.54
  -4  -1  27   18.28   11.24
  -4   1  27   23.93   15.71
   4  -1 -27   39.57   15.40
  -4  -1  27   28.24   14.39
   4   1 -27   13.25   12.12
  -4   1  27   20.97   12.98
   4   1 -27    2.65   11.29
   4  -1 -25    8.73   12.54
  -4   1  25   19.76    9.65
  -4  -1  25   16.20   11.67
   4   1 -25    2.72   10.56
  -4   1  25   16.82   13.94
  -4  -1  25   16.28   11.82
   4   1 -25   17.57   10.67
   4  -1 -23   62.99   17.76
  -4  -1  23   57.81   15.81
   4  -1 -23   75.09   16.22
  -4   1  23   79.12   20.27
  -4   1  23   52.72   17.53
   4   1 -23   61.49   15.27
   4   1 -23   52.28   15.04
   4   1 -21   10.96    7.41
   4  -1 -21   30.12   13.80
  -4   1  21   17.58    9.08
  -4  -1  21    8.20    8.57
   4   1 -21   34.16   13.23
   4  -1 -21   34.64   12.91
   4  -1 -19   -1.52    6.50
   4   1 -19    3.47    5.78
  -4  -1  19   13.59    9.01
  -4   1  19  -11.90   10.79
   4   1 -19   -7.40    8.13
   4  -1 -19    3.76    6.03
   4   1 -17    3.90    6.28
   4  -1 -17   -1.22    1.25
  -4  -1  17   -7.15    7.10
  -4   1  17    0.88    7.20
   4  -1 -17   -1.11    6.41
   4   1 -17   -0.89    5.45
   4  -1 -17   -2.65    6.71
   4  -1 -15  170.92   20.02
  -4   1  15  148.16   20.45
  -4  -1  15  168.92   19.97
   4   1 -15  167.35   21.35
   4  -1 -15  172.51    8.88
   4  -1 -15  158.26   21.49
   4   1 -13    2.39    5.11
   4  -1 -13   20.71    7.66
  -4  -1  13    2.21    5.75
  -4   1  13    9.82    6.39
  -4   1  11  295.68   24.40
   4  -1 -11  275.16   22.31
   4   1 -11  276.14   24.78
  -4  -1  11  272.58   21.20
  -4  -1  11  300.13   14.20
  -4  -1   9  506.43   27.05
  -4  -1   9  511.76   28.43
  -4   1   9  571.54   22.18
   4   1  -9  489.07   30.81
   4  -1  -9  543.95   29.99
  -4   1   9  504.96   31.40
  -4  -1   9  574.04   21.70
  -4   1   7   55.69    9.59
  -4   1   7   38.91    3.78
  -4   1   7   35.88    4.06
   4  -1  -7   35.65    4.50
   4  -1  -7   47.81    8.60
  -4  -1   7   24.31    6.99
   4   1  -7   45.40    7.13
   4   1  -7   39.51    9.20
  -4  -1   7   43.17    6.92
  -4   1   7   46.41    9.19
  -4   1   5  297.66   13.63
   4  -1  -5  289.07   12.57
  -4  -1   5  291.57   18.84
   4  -1  -5  292.82   19.99
   4   1  -5  266.85   19.89
  -4   1   5  247.15   18.44
  -4  -1   5  337.41   21.77
   4   1  -5  305.58   19.41
  -4  -1   5  277.88   15.50
   4   1  -5  292.11   16.20
   4   1  -5  288.31   18.48
   4  -1  -5  258.28   17.82
   4  -1  -5  290.50   14.53
  -4   1   3 1279.16   41.65
   4  -1  -3 1486.43   49.43
  -4  -1   3 1229.89   45.64
  -4  -1   3 1261.32   41.05
   4   1  -3 1431.99   47.34
   4   1  -3 1442.81   47.57
  -4  -1   3 1238.70   45.68
  -4   1   3 1322.15   47.90
  -4  -1   3 1479.33   49.56
   4   1  -3 1366.99   42.36
  -4   1   3 1428.93   46.41
   4   1  -3 1255.38   46.94
   4  -1  -3 1319.03   42.43
   4   1  -1  303.56   18.33
  -4   1   1  272.60   18.08
  -4   1   1  267.50   16.35
   4   1  -1  292.24   18.61
   4  -1  -1  301.65   18.56
   4   1  -1  299.21   15.69
  -4  -1   1  323.65   19.15
   4  -1  -1  267.55   16.89
  -4   1   1  299.76   18.26
   4  -1  -1  300.09   19.22
  -4  -1   1  258.27   16.96
  -4   1   1  288.94   17.40
   4   1  -1  263.98   17.31
   4  -1  -1  316.63   18.45
   4  -1   1   60.92    9.25
  -4   1  -1   60.14    9.22
  -4   1  -1   68.73    9.05
   4  -1   1   68.29    9.17
  -4   1  -1   52.66    8.81
  -4  -1  -1   53.18    8.33
   4   1   1   56.10    8.30
  -4  -1  -1   84.77   10.40
   4  -1   1   65.86    8.76
   4   1   1   69.30    9.41
  -4   1  -1   95.44   11.26
  -4   1  -1   78.08    6.46
  -4   1  -1   74.70   10.05
  -4  -1  -3  562.31   27.01
   4  -1   3  548.63   25.26
   4  -1   3  465.02   25.70
  -4  -1  -3  472.43   25.73
   4   1   3  521.49   27.24
  -4   1  -3  534.46   27.13
   4   1   3  467.42   24.70
  -4   1  -3  442.60   23.33
  -4  -1  -3  503.28   19.81
  -4   1  -3  549.75   28.09
   4  -1   3  532.20   27.54
  -4   1  -3  458.77   25.59
  -4   1  -5 2068.53   71.45
  -4   1  -5 2137.63   68.20
  -4  -1  -5 2061.51   72.12
   4  -1   5 2410.89   70.29
   4   1   5 2125.05   70.70
   4  -1   5 2093.56   72.73
  -4  -1  -5 2411.58   73.39
  -4   1  -5 2464.53   76.12
  -4  -1  -5 2170.67   60.19
  -4  -1  -7  132.15   15.04
   4  -1   7  140.40   14.00
  -4   1  -7  151.45   15.90
   4   1   7  130.74   14.27
   4   1   7  145.42   10.81
   4  -1   7  121.97   15.10
  -4   1  -7  153.01   14.55
  -4  -1  -9   14.30    7.44
  -4   1  -9    8.68    5.29
   4   1   9    9.88    5.81
  -4   1  -9    6.96    5.06
   4   1   9   21.35    8.44
   4  -1   9    1.46    5.86
   4   1   9   11.22    4.48
   4   1  11  271.51   18.48
  -4   1 -11  214.84   21.37
   4   1  11  226.42   22.07
   4  -1  11  228.71   24.19
  -4  -1 -11  208.24   22.01
  -4   1 -11  242.94   21.17
  -4   1 -13   38.09    9.53
   4  -1  13   18.98    8.04
  -4   1 -13   38.47   10.03
   4   1  13   41.13   10.67
  -4  -1 -13   28.50    9.29
  -4   1 -15   72.15   13.52
   4  -1  15   57.25   13.22
   4   1  15   60.32   14.08
  -4  -1 -15   79.17   15.10
  -4   1 -15   68.04   13.52
  -4   1 -17   60.81   14.07
   4   1  17   45.76   12.71
   4  -1  17   60.97   15.10
  -4  -1 -17   63.67   16.16
  -4   1 -17   41.39   11.28
  -4  -1 -19    6.81    7.84
  -4   1 -19   -0.01    6.42
   4  -1  19  -11.66   11.00
  -4  -1 -19    0.25    8.21
   4   1  19    1.22    6.92
  -4   1 -19    4.86    6.54
  -4  -1 -21   31.71   11.80
   4  -1  21   13.82   11.55
   4   1  21  -17.23   13.88
  -4  -1 -21   11.37   11.29
  -4   1 -21   21.97   10.49
  -4   1 -21   31.89   11.51
   4  -1  23   78.36   20.71
  -4  -1 -23   56.31   18.27
  -4   1 -23   76.91   19.18
   4   1  23   70.05   19.08
  -4   1 -25   21.22   12.02
   4  -1  25  -21.87   13.41
   4   1  25   -3.74   11.06
  -4  -1 -25   -2.19    9.81
   4  -1  27    1.26   18.01
   4   1  27    4.42   12.85
  -4  -1 -27   23.38   15.59
  -4  -1 -29   -5.80   12.11
  -4   2  28   -3.26   11.25
   4   2 -28    4.97   10.80
  -4   2  28    5.23   12.99
  -4  -2  26   10.86   14.30
  -4   2  26  -14.55   11.85
  -4   2  26   -4.69   10.65
   4   2 -26   -7.83   12.60
   4  -2 -26   -8.03   14.43
   4  -2 -24    9.07    9.58
  -4   2  24   44.45   15.57
   4   2 -24    9.05    8.92
  -4  -2  24   42.84   15.57
  -4   2  24   45.50   18.51
   4   2 -24   47.02   14.86
   4  -2 -22   33.97   14.15
  -4   2  22   39.56   13.45
   4   2 -22   30.04   11.12
  -4  -2  22   30.75   11.51
   4  -2 -22   38.41   12.05
   4   2 -22   46.37   16.65
  -4   2  22   46.52   16.24
   4   2 -20   -8.60    9.96
   4   2 -20    7.22    8.51
   4  -2 -20   12.38    9.29
  -4  -2  20    7.09    7.95
  -4   2  20   -6.92    9.51
   4  -2 -20   10.12    8.70
  -4  -2  18    4.83    7.14
   4  -2 -18    0.20    5.40
   4  -2 -18   -5.72    8.16
   4   2 -18    4.19    8.02
   4   2 -18   -5.08    7.42
  -4   2  18    0.08    7.65
   4  -2 -16   78.06   13.06
   4   2 -16   68.55   12.90
  -4  -2  16   82.21    9.63
   4  -2 -16   63.07   15.77
  -4  -2  16   90.01   14.97
  -4   2  16   68.61   15.37
   4   2 -16   65.31   14.53
   4  -2 -14    0.59    7.53
  -4  -2  14   -0.75    3.00
   4  -2 -14    4.69    5.35
  -4   2  14   10.42    7.59
  -4  -2  14    1.10    4.22
   4   2 -14  -10.81    7.36
   4   2 -12   19.87    9.39
  -4  -2  12   12.63    5.71
  -4  -2  12   14.41    4.62
   4  -2 -12    9.16    4.36
  -4  -2  12   12.08    3.34
  -4   2  12   15.13    8.79
   4  -2 -10  361.62   14.54
  -4  -2  10  367.66   20.88
  -4  -2  10  318.89   24.82
  -4   2  10  347.38   13.69
   4   2 -10  325.49   27.54
  -4   2  10  425.78   25.67
   4  -2 -10  329.47   22.99
  -4   2  10  320.47   26.77
  -4  -2  10  343.76   21.21
  -4  -2   8  234.01   14.67
   4  -2  -8  255.80   13.14
  -4   2   8  203.69   20.04
   4   2  -8  216.87   21.08
  -4  -2   8  258.72   17.00
   4  -2  -8  229.62   17.88
  -4  -2   8  224.05   19.56
  -4   2   6  992.38   33.93
  -4   2   6  867.82   41.75
  -4  -2   6  921.92   41.77
   4  -2  -6 1019.87   34.22
   4  -2  -6  886.12   37.11
   4   2  -6  884.79   42.40
  -4  -2   6  931.62   31.45
   4   2  -6 1024.51   39.26
   4   2  -6 1013.50   31.93
   4  -2  -4 2133.54   62.86
   4   2  -4 2175.01   70.38
  -4   2   4 2037.76   62.57
   4   2  -4 2215.30   65.92
  -4   2   4 1999.46   69.61
  -4  -2   4 2018.15   68.84
  -4   2   4 2167.80   63.81
   4   2  -4 2001.93   69.34
  -4  -2   4 2239.78   72.38
  -4  -2   4 1958.72   63.89
  -4  -2   4 2057.93   54.91
   4   2  -4 2117.50   55.03
   4  -2  -2 2537.35   77.98
  -4   2   2 2632.24   80.92
   4   2  -2 2899.15   73.00
  -4  -2   2 2654.28   80.61
   4   2  -2 2913.53   82.26
   4  -2  -2 2940.62   82.45
   4   2  -2 3069.93   87.97
  -4   2   2 2632.10   85.53
  -4   2   2 2945.49   79.95
   4   2  -2 2691.94   83.61
  -4  -2   2 3031.05   85.28
  -4   2   2 2968.92   83.51
  -4  -2   2 2653.19   84.88
   4  -2  -2 2953.33   87.90
   4  -2  -2 2743.50   83.21
  -4  -2   0  246.65   17.55
   4   2   0  311.04   21.08
  -4  -2   0  316.18   21.30
   4  -2   0  298.31   20.66
   4  -2   0  324.90   20.35
  -4  -2   0  297.31   19.57
   4  -2   0  277.18   17.39
  -4   2   0  321.42   18.90
   4  -2   0  320.24   19.27
  -4   2   0  236.73   18.87
   4   2   0  279.61   17.75
   4   2   0  311.11   19.76
  -4   2   0  301.59   17.49
  -4  -2   0  317.81   19.72
   4  -2   0  271.48   19.66
  -4   2   0  265.32   18.81
   4  -2   2   14.68    7.49
   4  -2   2   14.69    5.10
  -4   2  -2    8.07    5.24
   4   2   2   23.05   11.10
   4   2   2   10.12    4.89
   4   2   2   16.37    6.72
   4  -2   2   16.39    5.52
  -4  -2  -2   15.04    5.49
   4   2   2   15.81    5.87
  -4  -2  -2   15.14    5.65
   4  -2   2   14.81    6.33
  -4   2  -2    9.83    5.08
   4  -2   2    7.99    3.87
  -4   2  -2   16.35    4.70
  -4   2  -2   16.18    6.52
   4  -2   2   15.16    7.51
  -4   2  -2    7.81    6.09
  -4   2  -4  282.81   21.65
  -4   2  -4  322.44   18.78
   4  -2   4  338.59   19.18
  -4  -2  -4  305.02   22.35
   4  -2   4  317.92   15.80
   4   2   4  311.33   19.70
   4  -2   4  337.92   22.27
  -4   2  -4  376.66   24.40
  -4  -2  -4  357.15   21.75
   4  -2   4  310.17   22.60
  -4  -2  -4  320.62   18.90
  -4   2  -6    4.52    5.55
  -4   2  -6   -3.34    3.91
   4  -2   6    0.55    3.63
  -4  -2  -6    2.25    4.17
   4   2   6   -5.65    4.32
  -4  -2  -6    2.17    4.25
  -4  -2  -6    0.97    4.98
   4   2   6   -6.62    4.50
   4  -2   6  -12.51    7.41
  -4  -2  -8  374.05   28.53
  -4   2  -8  418.86   23.77
   4   2   8  400.11   26.43
   4  -2   8  455.98   24.79
   4  -2   8  380.93   28.85
  -4   2  -8  425.69   28.42
   4   2   8  448.09   24.41
  -4   2 -10   34.21    9.76
   4   2  10   52.58    9.10
  -4   2 -10   46.36    8.84
   4   2  10   46.16   10.17
   4  -2  10   35.98    9.32
  -4  -2 -10   41.22   10.49
   4   2  10   53.11    9.68
  -4   2 -12   30.03    7.56
   4   2  12   10.49    7.22
   4  -2  12   20.85    8.79
  -4  -2 -12   27.98    9.38
  -4   2 -12   23.48    7.32
   4   2  14   -5.54    6.93
  -4  -2 -14   -2.65    5.54
   4  -2  14   -3.06    7.47
  -4   2 -14    2.44    5.15
  -4   2 -14    9.20    8.42
  -4   2 -16  312.66   29.10
  -4   2 -16  333.81   27.87
  -4  -2 -16  323.42   33.07
   4   2  16  322.81   30.64
   4  -2  16  287.73   32.52
   4   2  18  490.58   40.05
  -4  -2 -18  424.30   40.14
   4  -2  18  475.81   43.85
  -4   2 -18  521.67   37.88
  -4   2 -18  484.81   38.36
  -4   2 -20  206.43   24.66
  -4   2 -20  175.61   23.81
   4  -2  20  198.44   29.94
  -4  -2 -20  205.12   29.45
   4   2  20  204.32   27.24
  -4   2 -22   15.99   10.15
   4  -2  22   15.27   12.53
   4   2  22   24.56   12.06
  -4   2 -22   16.84    9.06
  -4  -2 -22    2.41    9.59
   4  -2  24    5.32   11.82
  -4  -2 -24   14.53   12.68
   4   2  24    0.57   10.94
   4   2  26   11.88   10.99
   4   2  26   -2.01    9.89
   4  -2  26   12.56   12.75
  -4  -2 -26   32.31   13.91
   4   2  28   28.99   16.57
  -4  -2 -28   49.58   20.00
   4   3 -27   12.69   13.30
  -4  -3  27   35.79   15.00
  -4   3  27   23.25   15.46
   4  -3 -27   19.47   10.74
   4   3 -25   10.51   10.97
  -4   3  25    1.98    9.27
  -4  -3  25   17.24   13.51
   4  -3 -25   -7.24   12.32
   4  -3 -23   80.19   21.75
  -4   3  23   58.87   17.76
   4   3 -23  108.57   24.08
  -4   3  23   54.70   14.55
   4   3 -21    7.72    6.79
   4  -3 -21   10.93   12.38
  -4   3  21  -11.08   11.00
  -4   3  21   -1.96    8.32
  -4  -3  21    4.84    9.55
   4   3 -21   -4.07    8.65
   4   3 -19  116.44   17.71
   4  -3 -19   96.06   19.95
  -4  -3  19  118.55   18.21
  -4   3  19  117.98   21.93
   4   3 -19  105.58   21.00
   4  -3 -19  115.29   17.02
  -4  -3  17   29.51    7.78
   4  -3 -17   22.67    7.36
   4   3 -17   47.23   10.77
   4   3 -17   22.92   10.80
   4  -3 -17   19.12    9.99
  -4   3  17   34.53   14.29
   4   3 -15  133.58   20.92
  -4  -3  15  126.62   15.40
   4  -3 -15  124.57   15.29
  -4  -3  15  142.82   12.89
   4  -3 -15  105.88   19.11
  -4   3  15  107.36   18.99
   4  -3 -13  458.67   20.30
  -4   3  13  358.89   32.66
   4   3 -13  323.52   31.22
   4  -3 -13  397.18   25.82
   4  -3 -13  366.68   32.70
  -4  -3  13  402.66   25.26
  -4  -3  13  402.40   22.41
  -4  -3  11   74.99    8.97
   4  -3 -11   76.65    8.39
  -4  -3  11   48.36   10.97
  -4   3  11   73.37   14.36
   4   3 -11   65.74   13.88
   4  -3 -11   62.39    9.35
   4  -3  -9  736.68   30.07
   4   3  -9  740.58   32.77
  -4  -3   9  624.87   38.15
   4   3  -9  584.91   38.94
   4  -3  -9  659.64   31.53
  -4   3   9  618.35   38.92
  -4  -3   9  672.31   26.11
   4   3  -7 1489.93   49.44
  -4  -3   7 1294.28   57.46
   4   3  -7 1247.14   57.10
   4  -3  -7 1469.47   49.47
   4  -3  -7 1348.01   48.30
  -4   3   7 1305.45   57.54
  -4  -3   7 1361.67   38.38
   4  -3  -5  338.34   21.02
  -4   3   5  321.69   20.57
  -4  -3   5  304.88   23.98
  -4  -3   5  307.46   18.83
   4   3  -5  335.05   19.31
   4   3  -5  291.10   23.19
  -4   3   5  359.92   18.27
  -4   3   5  281.69   23.49
   4  -3  -3   72.23   10.47
  -4  -3   3   41.77    9.66
  -4   3   3   83.52   11.16
   4   3  -3   71.23   10.93
  -4   3   3   68.45   11.23
  -4  -3   3   68.65    8.99
  -4   3   3   68.08    7.54
   4   3  -3   88.09   10.13
   4  -3  -1  460.78   26.87
  -4  -3   1  384.70   22.60
   4   3  -1  435.43   24.15
  -4  -3   1  409.58   27.02
   4   3  -1  431.65   24.44
   4  -3  -1  419.22   21.45
  -4  -3   1  481.85   25.18
  -4   3   1  469.90   26.11
  -4   3   1  396.12   26.11
  -4   3   1  419.42   25.72
   4  -3  -1  355.86   22.68
  -4   3   1  468.70   22.91
   4   3   1  798.98   36.36
   4  -3   1  787.90   33.13
  -4  -3  -1  915.74   41.23
  -4  -3  -1  757.27   33.34
  -4  -3  -1  817.66   33.68
  -4   3  -1  657.50   35.41
   4  -3   1  714.37   32.15
   4   3   1  711.76   31.57
  -4  -3  -1  693.51   34.20
  -4   3  -1  670.22   35.32
  -4   3  -1  785.86   34.58
   4  -3   1  691.60   32.09
  -4   3  -1  811.51   34.30
   4  -3   3   28.33    6.35
  -4   3  -3   26.48    7.76
  -4  -3  -3    5.78    4.84
   4   3   3   34.71    7.09
  -4   3  -3   23.84    7.05
  -4  -3  -3   32.54    7.04
  -4  -3  -3   23.91    7.74
   4  -3   3   13.26    4.98
  -4   3  -3   17.03    5.83
   4   3   3   22.65    5.06
   4  -3   3   24.66    7.21
   4  -3   3   11.36    4.42
  -4   3  -5   61.60   11.63
   4  -3   5   63.93   11.50
   4  -3   5   68.98    9.01
   4  -3   5   82.42    8.88
   4   3   5   82.83    8.92
  -4  -3  -5   59.61   11.01
   4   3   5   65.59    9.24
  -4  -3  -5   72.74    9.92
   4  -3   5   62.51   10.60
  -4  -3  -5   73.47   10.94
  -4   3  -5   72.62    8.67
  -4  -3  -7   70.68   10.27
  -4   3  -7  105.33   15.29
   4  -3   7   99.19   10.14
   4   3   7   83.82   10.75
  -4  -3  -7   79.41   13.25
  -4   3  -7   80.15    8.98
  -4  -3  -7   99.47   12.08
   4  -3   7   95.40   15.09
   4  -3   7   63.11   12.40
  -4   3  -9  278.36   25.32
  -4   3  -9  302.23   18.97
  -4  -3  -9  288.90   26.76
   4  -3   9  331.25   20.20
   4   3   9  285.90   22.10
   4  -3   9  301.51   27.32
  -4  -3  -9  279.99   21.85
   4  -3   9  331.70   28.31
  -4  -3 -11    1.62    4.33
  -4   3 -11    0.81    3.66
   4   3  11    6.93    6.10
   4   3  11   10.32    5.18
   4  -3  11   -2.21    8.11
  -4   3 -11    4.58    6.85
   4  -3  11    8.85    4.86
  -4   3 -13    5.32    7.58
   4   3  13    7.37    4.40
  -4   3 -13   12.21    5.40
   4   3  13   12.12    7.54
   4  -3  13  -11.16    9.48
  -4  -3 -13    1.77    6.09
  -4   3 -15   11.95    6.30
   4  -3  15   31.69   11.01
   4   3  15    9.26    7.03
  -4   3 -15   20.70    7.12
  -4  -3 -15   30.43   11.64
  -4  -3 -17   95.12   19.56
  -4   3 -17   92.72   16.61
   4  -3  17  123.17   22.62
  -4   3 -17  100.67   14.96
   4   3  17   97.97   17.88
  -4   3 -19  790.87   46.05
   4  -3  19  748.31   58.81
  -4  -3 -19  706.44   56.06
  -4   3 -19  747.85   51.66
   4   3  19  762.91   51.93
   4  -3  21   -3.81    7.08
   4   3  21    4.70    8.01
  -4  -3 -21   10.76   11.24
  -4   3 -21    0.20    8.50
   4   3  23   35.10   12.94
   4  -3  23   14.97   14.70
  -4  -3 -23   27.36   13.58
   4   3  25   48.17   18.85
   4  -3  25   43.81   18.31
  -4  -3 -25   45.33   17.44
   4   3  25   43.26   19.53
  -4  -4  26   24.83   15.84
   4   4 -26   11.46   10.25
  -4   4  26   41.79   18.53
   4  -4 -26   12.56   11.82
   4   4 -24   50.01   17.01
  -4   4  24   41.70   17.71
  -4  -4  24   48.94   21.75
   4  -4 -24   46.26   16.97
  -4   4  22   11.99   11.15
   4  -4 -22   22.81   13.24
  -4   4  22   23.92   10.37
   4   4 -22    6.19    9.73
  -4   4  20   16.00   11.96
   4  -4 -20    9.89   11.42
  -4   4  20   10.04    8.00
   4   4 -20    8.14   11.08
   4   4 -18   69.04   12.11
   4  -4 -18   77.83   19.39
  -4   4  18   63.73   13.89
   4   4 -18   54.68   16.24
  -4   4  18   84.06   21.36
   4  -4 -16   18.46   12.20
   4  -4 -16    7.94    5.03
   4   4 -16   12.81    6.23
  -4  -4  16    7.06    5.87
  -4   4  16   12.72   10.16
  -4  -4  16    1.92    4.52
   4   4 -16   -3.53    8.86
   4  -4 -14    2.21    8.11
   4   4 -14    5.94    4.59
   4  -4 -14    4.34    4.95
  -4  -4  14    1.18    3.66
  -4   4  14    1.62    7.01
  -4  -4  14    1.65    4.37
   4   4 -14    1.66    5.16
   4   4 -12   -1.40    5.24
  -4  -4  12    8.00    8.83
   4  -4 -12    1.55    4.17
   4  -4 -12   -3.69    6.44
   4   4 -12    1.13    3.95
  -4  -4  12   -2.24    2.62
  -4   4  12    2.47    6.27
   4  -4 -12    2.11    4.25
   4  -4 -10  204.15   17.36
   4   4 -10  205.09   15.34
  -4  -4  10  192.17   22.92
  -4  -4  10  190.93   11.14
  -4   4  10  179.03   22.26
   4  -4 -10  205.68   16.29
   4   4 -10  170.77   21.70
  -4  -4   8   -1.57    4.98
   4   4  -8   11.49    6.66
   4   4  -8    5.97    3.99
  -4   4   8    2.33    2.74
   4  -4  -8    1.41    3.24
  -4   4   8   -4.39    6.07
  -4  -4   6  282.30   25.56
   4  -4  -6  298.09   13.35
   4   4  -6  350.84   19.68
   4   4  -6  307.54   25.92
  -4   4   6  340.41   16.88
  -4   4   6  281.56   25.11
  -4   4   4  431.78   28.08
  -4  -4   4  429.48   23.33
   4   4  -4  479.51   24.61
  -4   4   4  386.96   29.48
  -4  -4   4  430.38   31.07
   4   4  -4  437.86   29.07
  -4   4   4  491.63   21.42
  -4   4   2  101.89   14.62
  -4   4   2   96.12   13.82
  -4  -4   2  106.31   14.76
   4  -4  -2  124.75   10.98
  -4   4   2  130.47   11.25
  -4  -4   2   96.61   10.87
   4   4  -2  114.02   13.81
   4   4  -2  112.31    7.38
   4   4  -2  133.24   12.91
   4  -4  -2  134.73   16.38
  -4   4   0  383.37   27.60
  -4  -4   0  398.49   24.73
  -4  -4   0  403.89   29.13
   4   4   0  445.08   26.59
   4   4   0  405.57   24.21
   4  -4   0  384.97   21.69
   4  -4   0  387.72   26.18
  -4   4   0  470.12   24.40
  -4  -4   0  421.37   24.22
  -4   4   0  412.68   27.40
  -4   4  -2  812.57   43.68
  -4  -4  -2  780.41   39.86
  -4  -4  -2  814.98   42.46
  -4  -4  -2  879.33   44.48
   4  -4   2  884.68   35.66
  -4   4  -2  910.54   40.10
   4  -4   2  806.72   37.90
  -4  -4  -2  906.60   37.01
  -4   4  -2  823.44   41.04
  -4  -4  -2  948.17   36.60
   4  -4   2  788.43   39.29
   4   4   2  877.36   35.53
  -4  -4  -4  141.79   16.58
   4  -4   4  183.46   13.51
  -4  -4  -4  153.11   16.89
   4   4   4  199.03   13.63
  -4  -4  -4  174.24   14.32
  -4   4  -4  161.34   16.99
  -4   4  -4  160.90   19.40
   4  -4   4  160.22   15.85
   4  -4   4  131.66   16.93
   4  -4   4  162.98   16.79
  -4   4  -6  376.92   29.85
   4  -4   6  440.37   21.12
  -4  -4  -6  393.92   29.98
   4   4   6  404.76   23.46
  -4  -4  -6  442.17   24.50
   4  -4   6  386.75   28.90
   4  -4   6  404.34   25.61
  -4  -4  -6  382.22   27.82
   4  -4   6  361.57   29.59
   4   4   6  422.00   19.22
  -4   4  -8  147.69   11.99
  -4  -4  -8  129.64   16.14
   4   4   8  156.12   14.98
  -4  -4  -8  156.38   20.03
   4  -4   8  137.17   18.10
  -4   4  -8  139.01   18.83
   4  -4   8  142.71   19.09
   4   4   8  153.43   10.39
   4  -4   8  159.69   11.92
  -4  -4 -10   19.46    8.22
  -4  -4 -10   23.10    8.80
  -4   4 -10   22.04    5.62
   4   4  10   17.52    5.20
   4   4  10   21.30    4.38
  -4   4 -10   18.77    7.73
   4  -4  10   21.37    4.89
   4  -4  10   24.93   10.24
   4  -4  10   46.34   14.11
   4  -4  12   33.64   11.90
  -4   4 -12   22.44    9.12
   4   4  12   32.92    5.93
  -4   4 -12   23.55    5.27
   4   4  12   37.64    8.02
   4  -4  12   31.70    6.69
  -4  -4 -12   14.97    8.88
   4  -4  12   60.85   16.07
  -4  -4 -14   64.54   15.36
  -4   4 -14   76.81   16.14
  -4   4 -14   88.52   10.97
   4   4  14   94.29   14.35
   4  -4  14   61.60   15.57
  -4   4 -16  126.14   14.40
  -4   4 -16  133.19   21.13
   4   4  16  129.27   18.28
   4  -4  16  119.74   22.36
  -4  -4 -16  107.47   21.61
  -4   4 -18   27.52   11.28
   4   4  18   30.30   11.32
  -4  -4 -18   17.08    8.58
   4  -4  18   40.53   16.13
   4   4  20   12.70   10.72
   4   4  20   27.83   11.59
  -4  -4 -20   29.40   13.34
   4  -4  20   15.88   13.13
  -4   4 -20   18.66   10.89
  -4   4 -22   98.45   20.55
   4   4  22   87.25   19.87
   4   4  22   93.77   22.91
   4  -4  22   83.42   22.60
  -4  -4 -22   80.67   21.11
  -4  -4 -24  -10.42   13.68
   4   4  24   10.06   15.16
   4  -4  24    9.50   15.80
  -4  -5  27   -3.75   12.98
  -4  -5  25  149.50   32.40
   4  -5 -25  108.78   27.18
   4   5 -25  125.80   27.77
  -4   5  25   94.42   26.59
   4   5 -23    2.40   11.00
  -4   5  23  -26.72   17.57
   4  -5 -23   -3.38    8.68
   4  -5 -21   14.83   13.15
   4   5 -21    1.69   11.47
  -4   5  21    9.70   11.58
  -4   5  19  -16.46   12.99
   4   5 -19    4.04    8.97
   4  -5 -19    5.74   10.17
   4   5 -17   38.84   14.60
  -4   5  17   29.81   12.14
  -4   5  17   50.21   11.60
   4  -5 -17   16.56   11.69
   4  -5 -15   28.51   13.40
  -4  -5  15    2.39    7.40
   4   5 -15   20.54    6.02
  -4   5  15   14.35    9.33
  -4   5  15   31.20    8.72
   4   5 -15   40.49   14.38
  -4  -5  15    8.19    5.97
  -4   5  13   -0.53    7.45
   4  -5 -13   -4.87    9.25
  -4  -5  13   -3.20   10.23
   4   5 -13   13.45   10.82
   4  -5 -13    4.25    4.39
   4   5 -11   67.31   15.43
  -4  -5  11   79.53   17.13
  -4   5  11   97.96    9.88
  -4   5  11   81.76   16.74
   4  -5 -11   94.07   10.57
   4  -5 -11   82.61   16.78
   4   5 -11   94.63    9.63
   4  -5  -9   -6.13    4.69
   4  -5  -9   -5.71    6.70
   4   5  -9    1.70    5.14
  -4  -5   9    4.46    6.56
  -4   5   9    2.48    2.89
   4   5  -9   -1.20    2.62
  -4   5   9    0.60    5.58
   4   5  -7   96.11   15.66
  -4  -5   7  115.96   18.71
   4   5  -7  137.52   11.87
   4  -5  -7  147.97   10.29
  -4   5   7  138.94    9.46
  -4   5   7  107.60   16.63
   4  -5  -5  176.32   13.50
  -4  -5   5  163.09   13.64
   4   5  -5  164.01   13.73
  -4  -5   5  152.15   20.26
   4   5  -5  150.09   18.15
  -4   5   5  163.66   10.45
  -4   5   5  166.19   20.15
   4   5  -3   25.36    8.17
  -4  -5   3    6.44    9.11
  -4  -5   3   27.55    6.34
   4  -5  -3   29.80    5.13
  -4   5   3   28.51    4.67
  -4   5   3   18.39    7.94
  -4   5   3   23.91    8.04
   4  -5  -3   29.77   10.70
   4   5  -3   30.78    7.13
  -4   5   1   88.57   14.17
  -4   5   1   76.58   13.93
   4   5  -1   95.71   13.27
  -4  -5   1  100.08   15.45
   4  -5  -1   96.06   10.21
  -4   5   1  104.97   11.03
   4  -5  -1   80.68   13.05
  -4  -5   1   88.53   11.21
   4   5  -1   94.02    8.64
   4   5   1   67.17   10.08
  -4  -5  -1   70.81    9.01
  -4  -5  -1   94.16   15.93
   4  -5   1   75.38   11.50
  -4  -5  -1   68.15    9.71
  -4   5  -1   73.83   10.33
  -4  -5  -1   58.69   10.35
   4   5   1   71.38    9.27
  -4  -5  -1   53.72   12.06
  -4   5  -1   67.80   12.43
  -4   5  -1   48.60   11.84
   4  -5   1   82.14   14.20
   4  -5   3  236.23   19.60
   4  -5   3  268.24   17.44
  -4  -5  -3  205.35   20.41
  -4  -5  -3  267.84   25.40
   4  -5   3  222.32   20.70
   4   5   3  229.44   18.98
   4   5   3  227.31   16.21
  -4  -5  -3  244.25   17.36
  -4  -5  -3  232.25   22.96
  -4   5  -3  204.74   23.23
  -4   5  -3  217.65   20.71
   4  -5   5    3.86    4.70
  -4   5  -5   15.84    8.02
  -4  -5  -5   25.42    9.79
   4   5   5   18.03    4.33
  -4  -5  -5   15.97    5.55
   4  -5   5   10.55    6.93
   4  -5   5   18.50    5.13
   4   5   5   19.71    8.53
  -4  -5  -5   17.16    7.21
  -4   5  -7  543.80   40.45
   4   5   7  583.68   37.41
  -4  -5  -7  541.81   38.76
   4  -5   7  646.20   24.70
   4   5   7  608.39   22.55
   4   5   7  561.09   28.44
  -4  -5  -7  635.64   30.71
   4  -5   7  550.69   37.40
   4  -5   7  561.62   35.07
  -4  -5  -7  560.31   37.65
   4  -5   7  577.46   40.41
  -4  -5  -9   16.65    7.17
  -4   5  -9    6.69    7.04
   4  -5   9   19.83    4.30
   4   5   9   24.30    6.65
   4   5   9   13.60    2.37
   4  -5   9   26.40   10.17
   4   5   9   12.44    2.23
  -4  -5  -9   12.66    6.68
   4  -5   9   31.71    8.95
   4  -5   9   23.22   10.58
  -4  -5 -11    1.12    5.26
  -4   5 -11  -11.01    9.04
   4   5  11   -0.65    4.27
  -4  -5 -11    1.68    7.38
   4  -5  11    4.46    8.17
   4  -5  11   11.21    9.13
  -4   5 -13  272.57   16.67
  -4  -5 -13  233.48   29.10
   4   5  13  268.33   22.46
   4  -5  13  240.01   29.94
   4   5  13  224.72   28.07
  -4   5 -13  219.68   27.48
   4  -5  13  266.74   29.82
   4   5  15   43.45   13.70
   4  -5  15   65.33   18.73
   4   5  15   55.33   11.09
  -4  -5 -15   44.38   13.77
  -4   5 -15   58.71   14.94
  -4   5 -17    4.14    8.03
   4   5  17   15.81    7.46
   4  -5  17   12.72   10.87
  -4  -5 -17   21.78   10.99
   4   5  17    8.71   10.84
   4  -5  19   51.68   17.51
  -4   5 -19   53.18   16.28
  -4  -5 -19   63.27   17.57
   4   5  19   47.93   15.79
  -4   5 -21   33.13   14.79
   4  -5  21   74.36   22.62
   4   5  21   47.24   17.24
  -4  -5 -21   40.06   17.57
   4  -5  23   29.23   15.80
   4   5  23    8.21   17.41
  -4  -5 -23    5.04   16.14
  -4  -6  24   24.69   14.12
   4   6 -24   40.35   19.82
  -4   6  24   37.48   18.74
  -4  -6  24  -10.64   12.24
   4  -6 -24   33.94   18.47
  -4  -6  22   -3.57   11.78
   4   6 -22    1.12   12.50
  -4   6  22  -18.21   13.91
   4  -6 -22   24.17   16.73
   4  -6 -20   23.67   14.61
  -4  -6  20   20.02   11.27
   4   6 -20    7.18   10.84
  -4   6  20   55.52   19.57
   4  -6 -18   40.24   15.55
  -4  -6  18   24.27   11.59
   4   6 -18   64.07   19.66
  -4   6  18   24.08   12.53
   4  -6 -16   29.34   13.23
   4   6 -16   43.10   15.99
  -4  -6  16   11.73    9.33
  -4   6  16   38.03   15.64
  -4  -6  16   66.58   14.45
   4  -6 -14  155.22   25.65
  -4  -6  14  199.05   27.25
  -4   6  14  156.76   25.62
   4   6 -14  167.02   26.33
   4  -6 -12  140.98   22.35
  -4  -6  12  127.62   21.70
  -4   6  12  139.46   22.72
   4   6 -12  164.53   25.47
   4   6 -10  686.72   26.40
  -4  -6  10  617.72   47.47
   4   6 -10  646.97   47.50
   4  -6 -10  722.85   30.11
   4  -6 -10  605.43   45.20
  -4   6  10  580.41   44.74
  -4  -6   8  446.06   38.56
   4   6  -8  493.36   22.74
   4   6  -8  469.28   37.33
   4  -6  -8  438.08   35.72
  -4   6   8  413.27   36.24
   4  -6  -8  514.10   26.07
  -4  -6   6  391.06   21.75
  -4  -6   6  339.08   32.31
   4   6  -6  425.58   22.55
   4   6  -6  334.11   30.27
   4  -6  -6  356.89   30.13
  -4   6   6  359.73   32.35
   4  -6  -6  387.46   22.44
   4  -6  -4   29.00   10.43
   4  -6  -4   28.54    8.64
   4  -6  -4   21.88    5.99
  -4  -6   4   26.41    5.78
   4   6  -4   31.90    7.43
   4   6  -4   32.36   10.70
  -4  -6   4   18.64   10.72
  -4   6   4   30.31   10.47
  -4  -6   2 1265.91   51.61
   4   6  -2 1264.97   56.74
   4  -6  -2 1342.93   44.75
   4   6  -2 1390.17   42.11
  -4   6   2 1263.82   61.22
  -4  -6   2 1187.51   62.44
   4  -6  -2 1234.57   61.83
   4   6   0   20.20    6.87
  -4   6   0    8.89    7.22
  -4  -6   0    7.07    5.74
   4  -6   0    9.51    5.39
  -4  -6   0   16.58    7.12
   4  -6   0   17.50    4.75
   4   6   0   19.19    5.17
  -4   6   0   22.92    9.22
  -4  -6   0   14.96    8.81
  -4  -6  -2  378.71   28.64
  -4  -6  -2  385.73   31.70
   4   6   2  391.34   24.33
  -4   6  -2  343.12   31.97
  -4  -6  -2  422.04   24.63
  -4  -6  -2  383.88   32.93
   4  -6   2  422.36   26.55
  -4  -6  -2  435.51   25.04
   4   6   2  386.45   25.06
  -4   6  -2  394.12   29.91
   4  -6   2  368.90   31.22
  -4  -6  -4   14.06    7.44
  -4   6  -4    4.50    7.27
   4  -6   4   12.53    5.35
  -4   6  -4   17.64    7.95
  -4  -6  -4   10.39    7.32
  -4  -6  -4    9.04    5.05
   4  -6   4    3.71    5.85
   4   6   4    5.53    4.90
   4   6   4    2.36    2.73
   4  -6   4    3.06    5.79
   4  -6   6  150.04   10.48
   4   6   6  143.31   10.43
  -4  -6  -6  162.14   13.51
  -4   6  -6  146.31   21.45
  -4  -6  -6  133.67   19.81
   4   6   6  125.36   17.45
  -4  -6  -6  124.33   18.69
   4  -6   6  140.47   19.10
   4  -6   6  123.91   17.50
  -4  -6  -8   -1.95    6.73
  -4   6  -8   -0.12    7.70
   4   6   8  -11.59    7.80
   4  -6   8  -11.71   10.00
  -4  -6  -8   -0.12    6.80
   4  -6   8   -6.29    8.74
   4  -6   8   -1.01    4.85
  -4   6 -10  401.62   37.72
  -4  -6 -10  399.01   37.76
   4   6  10  471.36   25.86
   4  -6  10  444.45   37.74
   4   6  10  392.53   35.43
   4  -6  10  427.17   38.52
  -4  -6 -10  412.26   35.71
   4  -6  10  439.05   34.41
  -4   6 -12   20.76   11.72
   4  -6  12   18.72   11.43
   4   6  12   19.04    9.63
   4   6  12   16.44    6.45
   4  -6  12    4.68    9.32
  -4  -6 -12    4.66    7.27
  -4   6 -14   66.40   17.41
   4   6  14   73.48   12.54
   4   6  14   56.11   15.82
   4  -6  14   68.54   17.41
  -4  -6 -14   67.97   15.89
   4  -6  14   70.49   17.81
   4   6  16   27.97   12.56
   4  -6  16   29.70   13.62
  -4  -6 -16   33.51   14.72
   4  -6  16   52.42   18.73
  -4   6 -16   37.34   13.70
  -4   6 -18  157.21   27.30
   4  -6  18  158.63   29.33
  -4  -6 -18  135.40   26.94
   4   6  18  139.07   26.32
  -4   6 -20    8.78    8.46
   4  -6  20    7.22   11.33
   4   6  20   38.13   19.33
  -4  -6 -20    4.97   12.42
  -4   6 -22   86.19   22.47
   4  -6  22   97.00   24.48
   4   6  22   90.84   24.64
  -4  -6 -22   82.63   23.01
  -4  -7  23   70.98   20.88
  -4  -7  21   22.81   11.02
  -4  -7  21   42.50   16.98
  -4   7  21   50.85   18.79
   4   7 -21   53.93   21.77
   4  -7 -21   30.19   15.57
   4  -7 -19  266.46   36.81
  -4  -7  19  277.98   37.09
   4   7 -19  284.79   38.04
  -4   7  19  262.67   36.81
  -4  -7  17   -4.02    9.09
   4  -7 -17   18.00   15.34
   4   7 -17    7.43   11.73
  -4   7  17   -5.92   12.04
   4  -7 -15    8.52   10.54
   4   7 -15   18.93   12.35
  -4   7  15    4.75    8.61
  -4  -7  15    9.30   10.27
  -4  -7  13   17.39   12.45
   4   7 -13    1.06    8.63
  -4   7  13   23.34   11.18
   4  -7 -13   -5.54    9.42
  -4  -7  11  198.10   28.08
   4  -7 -11  212.17   28.17
   4   7 -11  183.03   27.08
  -4   7  11  189.14   26.25
  -4  -7   9  122.81   23.15
   4   7  -9  120.03   20.88
   4  -7  -9  130.58   21.28
  -4   7   9  113.17   19.83
  -4  -7   7   40.32   13.91
   4  -7  -7   38.09    7.82
  -4   7   7   29.56   11.69
   4  -7  -7   30.19   10.33
   4   7  -7   39.32   11.57
   4  -7  -5  109.07   19.44
  -4  -7   5  117.36   11.94
   4  -7  -5   96.34   15.98
  -4  -7   5  103.00   19.91
   4  -7  -5   85.98   12.14
   4   7  -5   99.57   11.54
   4   7  -5   88.38   15.74
  -4   7   5   94.53   17.34
   4  -7  -3  132.51   21.15
  -4  -7   3  142.48   14.56
  -4   7   3  141.95   19.76
   4  -7  -3  141.49   16.87
   4   7  -3  148.96    9.73
   4   7  -3  158.30   19.79
  -4  -7   3   99.98   17.65
   4  -7  -3  140.08   17.97
   4  -7  -1   36.76   11.64
   4  -7  -1   36.93    8.79
  -4  -7   1   20.81    8.33
  -4  -7   1   19.71    8.42
  -4  -7   1   32.45    8.78
   4  -7  -1   38.42    7.40
   4   7  -1   45.52    7.28
  -4   7   1   30.75   10.10
   4   7  -1   43.42   10.09
   4  -7  -1   40.22    9.78
   4   7   1  364.93   25.92
  -4   7  -1  278.09   31.65
   4   7   1  350.92   23.19
  -4  -7  -1  344.35   28.01
  -4   7  -1  314.99   28.58
  -4  -7  -1  309.64   30.71
  -4  -7  -1  286.66   30.79
   4  -7   1  316.18   22.99
   4  -7   1  308.96   30.02
   4  -7   1  360.40   24.25
  -4   7  -3   82.26   17.65
   4   7   3  101.78   12.31
  -4  -7  -3   80.72   16.38
   4   7   3   84.87   13.18
   4  -7   3   86.41   10.87
   4  -7   3  100.11   14.77
  -4  -7  -3   68.26   13.60
  -4  -7  -3   80.76   17.19
   4  -7   3   84.72   16.99
  -4   7  -3  107.93   16.26
  -4  -7  -5  199.14   23.54
   4   7   5  225.44   15.17
   4  -7   5  225.41   22.66
   4  -7   5  221.91   14.43
   4   7   5  220.80   22.53
  -4   7  -5  219.59   23.70
   4  -7   5  211.00   24.90
  -4  -7  -5  197.45   25.44
  -4   7  -5  156.62   23.98
  -4  -7  -7   46.72   14.12
  -4   7  -7   49.84   14.88
   4  -7   7   65.71   14.04
  -4  -7  -7   72.91   15.99
   4   7   7   57.28   12.98
   4  -7   7   84.56   16.68
  -4  -7  -9   32.35   12.59
  -4   7  -9   24.60   11.72
   4  -7   9   26.08    9.99
   4  -7   9   21.34    9.11
   4   7   9   30.48   12.01
  -4  -7  -9   32.69   12.36
   4  -7   9   26.61    9.66
   4  -7  11   75.65   16.79
  -4   7 -11   56.72   15.61
   4   7  11   77.10   17.76
   4  -7  11   77.55   17.90
  -4  -7 -11   89.14   18.96
  -4  -7 -11   63.07   15.61
   4  -7  11   90.43   16.66
   4  -7  13   88.30   20.52
  -4   7 -13   52.72   16.65
   4  -7  13   81.62   16.79
   4   7  13   95.38   20.21
  -4  -7 -13   93.75   19.87
   4  -7  13   76.87   15.86
  -4   7 -15   93.49   21.36
  -4  -7 -15  103.59   22.59
   4  -7  15  100.72   22.04
   4   7  15   92.75   20.84
   4  -7  15   87.17   19.99
  -4   7 -17    4.24    9.24
   4  -7  17   -2.25    8.40
   4  -7  17   20.65   16.38
   4   7  17    3.19   10.54
  -4  -7 -17    1.97    8.59
  -4   7 -19   80.27   20.60
   4  -7  19   53.69   16.40
   4   7  19   68.45   20.25
  -4  -7 -19   85.94   23.03
   4  -7  21  -12.15   12.36
  -4   7 -21  -12.53   15.33
   4   7  21  -13.42   17.01
  -4  -7 -21    4.36   10.54
  -4  -8  20   -3.89   13.22
  -4  -8  20   10.96   10.87
   4   8 -20    4.88   11.27
  -4   8  20   -1.51   11.15
   4  -8 -20    7.59    9.91
  -4   8  18   86.01   22.31
  -4  -8  18   89.97   23.20
   4   8 -18   78.25   21.98
   4  -8 -18   80.15   22.14
   4  -8 -16   81.88   21.45
  -4   8  16   81.91   21.54
  -4  -8  16   68.78   19.14
   4   8 -16   46.94   18.20
  -4  -8  14  119.53   24.07
   4  -8 -14   80.26   21.03
  -4   8  14   97.48   21.26
   4   8 -14  124.25   23.94
  -4   8  12    9.98   11.22
  -4  -8  12    7.59   10.78
   4   8 -12   -8.31    7.91
   4  -8 -12   -7.66    8.86
   4   8 -10  145.74   24.81
  -4  -8  10  125.53   24.79
  -4   8  10  115.10   21.82
   4  -8 -10  105.51   20.10
   4  -8  -8   66.44   16.15
  -4  -8   8   43.46   14.32
   4   8  -8   40.13   13.78
  -4   8   8   37.59   11.57
   4  -8  -6   -0.58    5.79
   4  -8  -6   14.66   12.38
  -4  -8   6    0.11    8.64
   4  -8  -6   -2.93    6.73
  -4   8   6    2.69    8.07
   4   8  -6   -2.79    7.67
   4  -8  -4   -3.42    7.71
   4  -8  -4    4.67    6.37
   4  -8  -4    3.64    5.59
  -4  -8   4   -6.23   12.04
  -4  -8   4    0.75    7.29
   4   8  -4    0.94    6.22
  -4   8   4    6.66    7.19
   4  -8  -2   72.26   16.81
   4  -8  -2   79.85   14.41
  -4  -8   2   52.62   11.93
  -4  -8   2   83.88   12.31
   4   8  -2  108.66   16.77
  -4   8   2   88.42   16.66
  -4  -8   2  101.67   20.53
   4  -8  -2   79.97   14.94
   4  -8   0    2.81    6.78
   4  -8   0    5.63    5.28
  -4  -8   0    6.66    6.94
  -4  -8   0    4.62    5.91
   4  -8   0   -6.80    8.33
   4   8   0    7.26    6.12
   4   8   0    3.99    3.59
  -4   8   0   12.85    9.72
  -4  -8   0   -3.43    8.87
   4  -8   2    4.31    3.78
  -4  -8  -2    3.34    8.60
  -4  -8  -2   13.00   11.85
  -4   8  -2    6.04    6.63
   4  -8   2   12.84    8.05
  -4  -8  -2    6.39    7.12
   4   8   2   13.01    5.28
   4   8   2    6.25    5.22
   4  -8   2    1.37    9.46
  -4  -8  -4   23.84   12.07
   4   8   4   11.91    4.89
   4  -8   4   10.31    7.41
  -4  -8  -4   -2.81    6.60
   4   8   4   14.86    9.63
  -4  -8  -4    4.89    7.97
  -4   8  -4    1.83    6.82
   4  -8   4   12.69   10.90
  -4  -8  -6   41.81   12.46
  -4   8  -6   60.33   18.20
  -4  -8  -6   34.40   12.97
   4  -8   6   56.77   14.79
   4  -8   6   46.45   11.36
   4   8   6   49.60   12.64
  -4  -8  -8    1.03    6.78
   4   8   8   -2.29    7.03
  -4   8  -8    9.04    9.39
   4  -8   8    4.01    8.72
   4  -8   8   -2.28    7.31
  -4  -8  -8   -0.50    8.09
   4  -8   8   -6.76   11.39
  -4  -8 -10   15.35    9.26
  -4   8 -10   13.83   10.39
   4  -8  10   14.22   11.00
   4  -8  10   17.74    8.73
   4  -8  10   -2.13   13.95
  -4  -8 -10   12.78    7.41
   4   8  10    8.70    9.86
  -4  -8 -12  317.88   37.19
   4  -8  12  322.30   34.39
  -4  -8 -12  274.74   35.41
   4   8  12  304.03   35.07
   4  -8  12  312.92   34.81
  -4   8 -12  277.86   36.43
   4  -8  12  277.42   35.23
   4  -8  14   34.32   13.80
  -4   8 -14   44.34   17.07
   4  -8  14   67.47   18.52
  -4  -8 -14   23.05   12.28
   4   8  14   47.00   16.68
   4  -8  14   23.31   10.83
   4   8  16   26.07   10.16
  -4   8 -16   26.43   14.70
   4  -8  16   72.85   19.89
  -4  -8 -16   51.41   16.11
   4  -8  16   50.11   19.28
  -4   8 -18    4.19   11.25
   4  -8  18   31.58   16.99
  -4  -8 -18   19.83   14.87
   4   8  18   19.55   14.04
   4  -8  18    7.62   10.89
  -4   8 -20   19.98   13.46
   4  -8  20   24.43   13.86
   4   8  20   -5.70   14.93
  -4   8 -22   40.93   16.70
  -4   9  19   36.30   15.90
  -4  -9  19   74.07   22.42
   4  -9 -19   58.10   22.03
  -4  -9  17   -0.74   12.17
   4  -9 -17   -5.23    9.54
   4   9 -17   24.70   17.09
  -4   9  17   13.39   12.23
  -4  -9  17    3.72   10.46
  -4  -9  15   -1.56   12.17
   4   9 -15   -3.27   14.77
  -4   9  15   -6.54   10.41
   4  -9 -15  -16.31   12.67
  -4  -9  13   16.14   11.44
   4   9 -13   12.04   11.65
  -4   9  13   23.06   15.21
   4  -9 -13   -2.41    8.88
  -4   9  11   -9.60   12.87
  -4  -9  11    1.73   11.33
   4   9 -11    9.30   12.24
   4  -9 -11   -3.11    8.67
   4   9  -9   34.29   13.74
  -4   9   9   35.40   15.48
   4  -9  -9   47.96   15.22
  -4  -9   9   33.07   14.65
  -4   9   7  291.59   34.33
  -4  -9   7  278.04   36.60
   4   9  -7  317.29   34.50
   4  -9  -7  276.96   31.47
   4  -9  -7  284.47   36.10
   4  -9  -5   14.13   10.31
   4  -9  -5   21.48   15.29
  -4   9   5   18.41   11.26
  -4  -9   5  -22.68   17.46
  -4  -9   5    2.21    9.30
   4   9  -5    3.24    6.48
   4  -9  -3   13.36   11.75
   4  -9  -3    7.36    7.87
  -4  -9   3  -13.57   14.32
  -4  -9   3    4.94    8.32
   4   9  -3   10.07    8.00
  -4   9   3    2.81    7.13
   4  -9  -3    1.42    5.45
   4  -9  -1   -4.69    9.32
  -4   9   1   10.11   11.30
  -4  -9   1   -7.57   11.29
   4   9  -1    4.05    5.11
   4  -9  -1    6.74    8.66
  -4  -9   1   13.12    9.86
   4  -9   1   15.72   10.94
   4  -9   1   27.62   11.86
  -4  -9  -1   42.27   13.15
  -4  -9  -1   38.20   15.39
  -4   9  -1   36.47   11.42
   4   9   1   25.14    8.02
  -4  -9  -1   45.63   11.77
   4  -9   3   17.19   10.05
  -4  -9  -3    9.48    8.64
  -4   9  -3   17.89    9.65
  -4  -9  -3   24.36   11.67
   4   9   3   19.01    8.29
  -4  -9  -3   23.28   12.86
   4  -9   3    9.90    6.70
  -4   9  -5   76.99   16.62
   4  -9   5   78.37   19.36
  -4  -9  -5   46.01   13.77
   4   9   5   56.45   13.99
  -4  -9  -5   58.88   17.91
  -4  -9  -7   40.91   16.00
  -4  -9  -7   51.16   16.25
   4   9   7   50.58   13.27
   4  -9   7   42.62   12.14
   4  -9   7   32.53   11.98
  -4  -9  -9   -3.62   11.54
   4  -9   9   -3.42    7.12
   4   9   9    2.64    7.27
  -4  -9  -9   20.09   14.51
   4  -9   9   -7.32   10.34
   4  -9   9   -6.02   15.26
  -4  -9 -11   16.92   13.45
   4  -9  11   41.28   15.24
   4  -9  11   17.91   10.16
   4  -9  11   24.84   11.55
  -4  -9 -11   42.32   16.39
   4   9  11   46.40   15.30
  -4  -9 -13   68.56   19.55
  -4   9 -13   63.46   19.86
  -4  -9 -13   66.58   18.34
   4  -9  13   73.15   19.17
   4   9  13   81.93   18.42
   4  -9  13   63.73   18.74
   4  -9  13   77.67   18.23
  -4   9 -15  -10.86   10.93
   4  -9  15   20.94   13.98
  -4  -9 -15   -7.72   10.75
   4   9  15  -10.22   12.47
   4  -9  15   18.27   16.21
   4  -9  17   17.73   17.19
   4  -9  17    1.56   12.34
  -4  -9 -17   13.07   17.60
   4   9  17   21.38   15.26
   4  -9  19  -10.86   12.83
   4   9  19   23.24   14.14
   4  -9  19   21.93   16.18
  -4 -10  18   25.22   15.69
   4  10 -16   -9.29   12.94
  -4 -10  16   16.20   13.15
   4 -10 -16   24.79   16.92
   4 -10 -14   43.77   18.28
  -4 -10  14   23.88   14.87
  -4 -10  14   43.42   14.49
   4  10 -14   21.21   15.11
  -4  10  14   53.76   21.45
  -4 -10  12    8.51   13.70
   4 -10 -12   -4.47    9.96
  -4  10  12  -21.07   15.77
   4  10 -12   -4.24   11.09
   4 -10 -10   49.97   16.57
  -4 -10  10   66.66   22.62
  -4  10  10   53.35   19.27
  -4 -10  10   28.39   11.55
   4  10 -10   55.38   17.29
  -4 -10   8   35.18   17.60
  -4  10   8   22.54   11.21
  -4 -10   8   -6.78   11.11
   4  10  -8    3.61    8.24
   4 -10  -8   25.10   13.19
   4 -10  -6   16.62   15.87
  -4 -10   6  -20.49   18.02
   4 -10  -6   14.52   10.23
   4  10  -6    0.89   11.22
  -4  10   6    7.46    9.99
  -4 -10   6   17.26   13.71
  -4 -10   4   50.68   12.81
   4 -10  -4   99.42   22.60
   4  10  -4   84.91   17.39
  -4  10   4   94.75   20.35
  -4 -10   4   58.14   18.78
   4 -10  -2   44.51   16.58
  -4 -10   2   18.50   11.57
  -4  10   2   10.00    7.53
  -4 -10   2   10.02   11.48
   4 -10   0    6.50    8.10
  -4 -10   0   -2.85   11.19
   4 -10   0   -4.87    8.48
  -4  10   0   -1.55    7.75
  -4 -10   0   19.07   14.91
   4 -10   2    1.20    9.85
  -4 -10  -2   13.68    8.86
   4 -10   2   10.15    8.24
  -4  10  -2    7.43    7.19
  -4 -10  -2   21.15   15.59
   4 -10   4   -5.54   10.69
  -4 -10  -4  -19.57   16.56
  -4  10  -4    1.07    6.47
   4 -10   4  -35.82   13.99
   4 -10   6   16.90   11.15
  -4 -10  -6   16.23   11.77
  -4 -10  -6   42.77   14.82
   4 -10   6   32.88   16.15
  -4 -10  -8   22.22   11.09
   4  10   8   30.38   13.61
  -4 -10  -8   20.41   13.15
   4 -10   8    4.33   11.66
  -4 -10 -10   20.69   16.00
   4 -10  10   26.93   16.18
  -4 -10 -10   11.02    8.67
   4  10  10   27.28   12.81
   4 -10  10   20.89   12.64
   4 -10  12  -28.33   19.31
  -4 -10 -12   16.96   16.58
  -4 -10 -12    2.85   11.76
   4  10  12   15.89   11.95
   4 -10  12   -7.50   10.30
  -4 -10 -14  -10.24   12.25
   4  10  14   -1.87   11.45
   4 -10  14    9.67   13.14
   4 -10  16  -12.79   17.00
   4  10  16   37.20   20.32
  -4 -10 -16   -8.34   11.84
   4 -10  16    0.44   13.96
   4 -10  18   24.45   11.85
   4 -11 -15  -15.98   16.25
  -4  11  13   -8.54   12.59
   4  11 -13    5.92   14.87
   4 -11 -13   13.75   13.79
  -4 -11  11   30.00   16.41
  -4 -11  11   -7.57   15.20
   4  11 -11    6.95   11.63
   4 -11 -11   -5.46    9.95
  -4  11  11   10.30   13.57
   4  11  -9   -3.94    9.53
  -4  11   9  -10.75   11.83
  -4 -11   9   16.07   13.43
  -4 -11   7  -28.38   21.90
   4  11  -7   -0.33   11.18
  -4 -11   7  -14.40   13.24
  -4  11   7    8.73   11.47
   4 -11  -7    7.82   10.63
   4 -11  -5   15.89   14.52
  -4  11   5    5.43    8.94
  -4 -11   5    2.73   13.08
  -4 -11   5    0.24    9.02
   4 -11  -3   11.40   10.53
  -4 -11   3   -5.02   13.23
  -4  11   3   17.95   11.80
  -4 -11   3   17.64   12.32
   4 -11  -1    9.73   12.73
  -4 -11   1   -9.80   13.11
  -4  11   1   -4.17    9.33
  -4 -11   1    7.15   11.26
   4 -11   1   13.99   12.41
  -4 -11  -1    5.85    9.72
   4 -11   1   -1.31   11.22
  -4 -11  -1   -0.28   10.36
   4 -11   3   -2.01   11.72
   4 -11   3   -5.30   11.46
  -4 -11  -3   -0.44   11.50
  -4 -11  -3    5.57   12.62
  -4 -11  -5   96.57   23.52
   4 -11   5  105.21   22.25
   4 -11   5  104.04   23.54
  -4 -11  -7   58.23   21.27
   4 -11   7   87.31   21.72
   4 -11   7  107.33   22.80
   4 -11   9    9.52   10.09
   4 -11   9   22.81   14.84
  -4 -11  -9   29.23   16.12
   4 -11   9   24.40   15.54
  -4 -11 -11   34.83   18.90
   4 -11  11   14.59   11.34
   4 -11  11   14.84   10.74
   4 -11  11   -6.12   14.36
  -4 -11 -11   39.11   17.11
  -4 -11 -13   -7.88   13.27
  -4  12  12    8.67   11.18
   4  12 -12   30.49   15.34
  -4  12  10   21.98   10.73
  -4  12   8  -16.67   13.90
  -4 -12   6   -2.74   17.23
  -4 -12   4    4.05   11.65
  -4 -12   2  -11.67   18.27
   4 -12  -2   32.31   19.20
   4 -12   0   24.25   16.11
  -4 -12   0   -6.22   10.81
   4 -12   2    0.28   12.26
  -4 -12  -2  -19.41   18.42
   4 -12   4   15.54   10.54
   4 -12   4   12.30   13.20
   4 -12   6   -6.26   11.50
   4 -12   6   -0.13   11.91
   4 -12   8   53.09   18.41
   4 -12   8   71.08   21.72
   4 -12  10   22.90   18.49
   5   0 -29    8.85   12.26
  -5   0  29  -22.77   18.74
  -5   0  29   10.39   13.15
   5   0 -27  -14.88   10.95
  -5   0  27   -7.97   11.81
  -5   0  27  -17.14   16.07
   5   0 -27  -32.96   15.91
   5   0 -25  -13.72   11.17
  -5   0  25    6.08    8.33
   5   0 -25    1.37    9.78
   5   0 -23   -5.80   11.01
  -5   0  23    4.08   12.13
   5   0 -23   10.70   10.80
   5   0 -21    1.01    8.37
  -5   0  21    0.86    8.16
   5   0 -21  -13.93   11.48
   5   0 -19  -16.30   10.74
   5   0 -19   -7.25    8.84
  -5   0  19   -2.34    7.09
   5   0 -17   13.57   10.05
   5   0 -17    5.16    8.81
  -5   0  15    0.20    5.57
   5   0 -15    0.78    6.54
  -5   0  13   -1.04    4.89
  -5   0  13   -8.07    7.33
   5   0 -13    5.63    6.35
  -5   0  11    6.19    4.93
   5   0 -11   -3.16    5.74
  -5   0  11   -1.30    5.33
  -5   0   9    2.29    4.07
  -5   0   9   -1.88    4.38
   5   0  -9   -3.38    5.73
  -5   0   7   -5.27    5.15
   5   0  -7    5.01    5.10
   5   0  -7    1.10    4.96
  -5   0   7   -4.53    4.72
   5   0  -5   -2.19    5.51
   5   0  -5    2.66    3.94
  -5   0   5   11.26    6.54
  -5   0   5    1.74    5.48
  -5   0   5    1.19    4.60
   5   0  -5    0.06    3.94
  -5   0   5    1.03    3.36
   5   0  -3    1.55    4.12
   5   0  -3    1.88    5.29
  -5   0   3   -2.45    5.68
   5   0  -3    3.78    6.01
  -5   0   3    5.89    4.74
   5   0  -3   -7.06    4.64
  -5   0   1    0.98    3.86
   5   0  -1   -0.63    5.46
   5   0  -1    0.83    4.20
  -5   0   1    7.59    4.61
   5   0  -1    2.57    4.67
  -5   0   1   -4.65    5.12
  -5   0  -1   -8.29    6.15
   5   0   1   -2.21    5.01
   5   0   1   -0.14    3.90
  -5   0  -1    2.74    4.91
   5   0   1    6.97    5.76
  -5   0  -3   10.41    5.66
   5   0   3    2.60    5.79
   5   0   3    4.70    6.58
  -5   0  -3   -1.71    4.10
  -5   0  -5    4.44    6.18
   5   0   5   -0.75    4.13
  -5   0  -7    4.80    5.27
   5   0   7    8.67    5.56
   5   0   9    0.00    1.95
  -5   0  -9    7.71    7.69
   5   0   9    4.84    6.32
   5   0  11    2.27    3.36
  -5   0 -11    3.34    6.10
   5   0  11   -3.43    6.53
   5   0  13   -0.19    6.20
   5   0  13    6.30    4.50
  -5   0 -13    3.06    5.89
  -5   0 -15   -0.88    5.94
  -5   0 -15   -2.45    5.83
   5   0  15   -6.60    6.92
  -5   0 -17   -6.93    6.56
   5   0  17  -14.16   10.84
  -5   0 -17   -0.96    7.29
  -5   0 -19   10.84    9.87
  -5   0 -19    6.65   10.58
   5   0  19    4.69    8.35
  -5   0 -21    5.91    8.07
  -5   0 -21    3.55    8.75
   5   0  21    9.07   14.51
   5   0  23  -10.12   11.92
  -5   0 -23   -4.39   10.73
  -5   0 -25   36.84   19.07
   5   0  25    8.42   12.69
   5   0  27   18.31   17.31
  -5   0 -27   16.51   10.26
   5  -1 -28   16.41   13.24
   5   1 -28   59.67   19.60
  -5   1  28   26.26   13.05
  -5  -1  28   54.38   19.59
  -5   1  28   45.42   17.71
   5  -1 -26   -1.70   12.11
  -5  -1  26    6.32   10.72
   5   1 -26   -3.55   11.48
  -5  -1  26   12.46   11.43
  -5   1  26   21.77   15.30
  -5   1  26   21.04   13.70
   5   1 -26    4.14   11.12
   5   1 -24   -1.70    8.02
   5  -1 -24    4.02   10.04
   5  -1 -24    5.23    9.91
   5   1 -24    4.50   11.33
  -5  -1  24    5.10    8.78
  -5   1  24  -25.20   14.68
   5  -1 -22   42.68   16.58
   5   1 -22   20.47   10.89
   5  -1 -22   17.57    8.92
  -5  -1  22   41.85   15.58
  -5   1  22   22.82   10.65
   5   1 -22   40.11   15.48
   5  -1 -20   18.01    9.43
   5   1 -20   16.97    8.27
   5  -1 -20    8.92    8.01
   5   1 -20   -1.39    7.04
  -5  -1  20   15.38   10.25
  -5   1  20   14.57    9.79
   5   1 -18   -0.10    8.81
   5  -1 -18   23.52    9.97
   5  -1 -18    6.46    6.79
   5   1 -18   -4.95    7.46
  -5  -1  18   11.82    8.42
  -5   1  18   13.45   10.44
   5   1 -16   -7.70   10.31
   5  -1 -16   14.53    8.87
  -5  -1  16   15.29    8.68
  -5   1  16   16.61   10.54
  -5  -1  14   22.10    7.84
  -5   1  14   19.82    5.50
   5   1 -14   28.21   10.88
   5  -1 -14   26.45    9.14
  -5   1  14   21.92    8.97
  -5  -1  14   13.03    7.17
  -5  -1  12   22.89    3.61
  -5  -1  12   17.89    6.15
  -5   1  12   27.82    5.62
   5   1 -12   19.51    7.46
  -5  -1  12   18.73    6.26
   5  -1 -12   24.19    8.17
  -5   1  12   31.31    9.98
  -5  -1  10    1.96    2.18
  -5  -1  10    7.22    5.47
  -5   1  10    1.76    3.12
   5   1 -10    3.98    5.28
  -5  -1  10   -3.71    4.53
  -5   1  10    7.26    5.52
   5  -1 -10   -1.87    4.88
   5  -1 -10    8.99    2.66
  -5   1   8  244.41   11.26
  -5  -1   8  251.30   19.26
  -5   1   8  264.73   13.83
   5   1  -8  212.38   20.57
   5  -1  -8  239.98   20.32
   5   1  -8  280.23   18.74
  -5   1   8  234.03   20.05
  -5  -1   8  231.09   17.31
   5  -1  -8  269.96   12.87
  -5   1   6  101.95    8.28
   5   1  -6  112.11   10.85
   5   1  -6   98.03   13.23
   5   1  -6  112.95   12.04
   5  -1  -6   95.29   11.82
   5  -1  -6  106.85    8.14
  -5  -1   6   98.99   11.49
   5   1  -6  114.81   13.65
  -5  -1   6   98.54   10.61
  -5   1   6  100.14   12.52
   5  -1  -6  107.64    9.21
  -5   1   4 2781.28   79.83
   5   1  -4 3132.04   90.06
   5   1  -4 3114.93   82.83
   5   1  -4 3061.12   88.03
  -5  -1   4 2800.60   85.83
   5  -1  -4 3053.64   78.00
   5  -1  -4 3112.24   90.57
  -5   1   4 3115.26   88.53
   5   1  -4 2674.17   88.39
  -5   1   4 2719.06   88.74
  -5  -1   4 2751.14   81.30
   5  -1  -4 2646.43   86.34
   5  -1  -4 2831.08   80.44
   5  -1  -2   16.09    7.86
   5   1  -2   14.22    5.73
  -5   1   2   15.88    5.48
  -5  -1   2   26.23    7.54
   5   1  -2   17.85    6.47
   5   1  -2   18.06    7.18
   5  -1  -2    6.09    4.55
   5  -1  -2   24.84    8.21
  -5  -1   2   21.90    7.54
  -5   1   2   24.58    6.94
  -5   1   2    9.38    5.79
  -5   1   2   31.36    7.17
   5   1  -2   13.81    4.73
  -5  -1   2   20.74    5.44
  -5  -1   0 1608.81   54.93
   5  -1   0 1558.08   54.34
  -5   1   0 1465.43   52.89
  -5  -1   0 1363.94   52.48
   5   1   0 1614.81   55.05
   5   1   0 1639.25   55.39
  -5   1   0 1351.53   52.76
   5   1   0 1374.87   52.13
   5  -1   0 1390.53   51.63
   5  -1   0 1674.80   56.44
   5   1   0 1581.20   51.26
  -5   1   0 1388.06   51.57
  -5   1   0 1600.62   54.31
  -5   1   0 1576.09   54.19
  -5  -1  -2  376.39   23.58
   5   1   2  459.20   26.22
  -5   1  -2  390.41   22.95
   5   1   2  400.31   23.96
   5  -1   2  365.38   23.34
  -5  -1  -2  418.81   24.67
  -5   1  -2  452.48   26.17
   5  -1   2  442.56   26.30
  -5   1  -2  413.22   16.01
   5  -1   2  418.64   23.77
  -5   1  -2  477.43   26.30
   5  -1   4  417.98   24.33
  -5  -1  -4  336.23   23.88
   5   1   4  335.10   23.03
   5  -1   4  358.35   24.42
  -5  -1  -4  396.53   17.02
  -5   1  -4  355.04   22.53
  -5   1  -6  233.11   20.66
  -5  -1  -6  227.61   20.30
  -5   1  -6  211.29   17.73
   5   1   6  227.75   19.42
   5  -1   6  200.68   19.17
  -5  -1  -6  205.78   11.94
  -5   1  -8    1.25    7.07
  -5   1  -8    7.13    5.48
   5   1   8    3.42    7.14
  -5  -1  -8    3.51    4.78
   5  -1   8  -14.58    8.58
   5   1   8    0.53    2.70
  -5   1 -10   31.62    9.93
   5  -1  10   28.59    9.74
  -5   1 -10   54.49   10.85
   5   1  10   33.45    9.51
  -5  -1 -10   23.74    8.86
   5   1  10   34.40    6.07
  -5   1 -12  266.27   25.07
  -5   1 -12  288.98   25.09
  -5  -1 -12  284.31   27.18
   5   1  12  268.25   26.05
   5   1  12  333.44   20.44
   5  -1  12  295.19   28.46
   5   1  14    6.57    4.90
  -5   1 -14    2.38    5.14
   5   1  14   -0.57    5.21
   5  -1  14    3.69    5.78
  -5  -1 -14   -0.84    7.00
  -5   1 -14    5.32    5.24
  -5   1 -16 1404.49   67.97
  -5   1 -16 1464.18   68.85
  -5  -1 -16 1526.38   74.43
   5   1  16 1448.50   73.15
   5  -1  16 1334.07   74.11
  -5   1 -18  251.49   27.64
  -5   1 -18  261.74   28.85
  -5  -1 -18  253.84   30.51
   5   1  18  239.38   29.71
   5  -1  18  260.53   32.58
  -5  -1 -20  213.60   26.00
  -5   1 -20  194.41   25.00
  -5   1 -20  207.50   26.37
   5   1  20  184.53   27.67
   5  -1  20  183.28   28.48
  -5  -1 -20  195.00   27.90
  -5   1 -22   37.51   14.16
  -5  -1 -22   14.11   10.21
   5  -1  22   -1.68   12.81
  -5   1 -22   14.62    8.56
   5   1  22   36.22   15.90
  -5   1 -24   31.51   17.71
   5   1  24   21.98   14.07
   5  -1  24   31.66   13.82
  -5  -1 -24   31.72   15.24
  -5  -1 -26   19.04   15.05
   5   1  26   12.11   10.75
   5  -1  26   20.34   12.66
   5   1  28   17.69   15.20
  -5  -1 -28   14.70   13.13
   5   2 -29   43.75   19.38
  -5   2  27   35.62   17.04
  -5   2  27    2.77   10.66
  -5  -2  27   13.06   12.62
   5   2 -27   32.55   16.01
   5  -2 -27   31.77   18.64
  -5   2  25  103.11   23.54
  -5   2  25   77.60   21.87
   5   2 -25  103.86   22.63
   5  -2 -25   76.00   20.61
   5   2 -25   89.90   20.49
   5   2 -23   22.38   12.60
   5  -2 -23   22.09   15.62
  -5  -2  23    8.19    9.15
  -5   2  23    1.48   10.95
   5   2 -23   19.17   11.17
   5  -2 -21   77.03   19.97
   5   2 -21   53.22   14.88
   5  -2 -21   66.06   12.55
  -5  -2  21   67.30   16.28
  -5   2  21   47.85   15.89
   5   2 -21   44.86   13.67
   5   2 -19  139.99   23.21
   5  -2 -19  134.69   23.45
   5   2 -19  148.70   20.79
   5  -2 -19  134.63   19.17
  -5  -2  19  139.77   19.96
  -5   2  19  144.86   23.26
   5   2 -17   15.61    8.83
   5  -2 -17   25.17    9.84
   5  -2 -17   24.39   13.64
  -5  -2  17   20.19    8.78
  -5   2  17   16.44    8.43
  -5  -2  15   63.06    7.85
  -5  -2  15   43.05   10.38
  -5   2  15   66.62    8.10
   5  -2 -15   66.00   12.93
   5   2 -15   53.59   13.08
  -5  -2  15   69.48   12.28
  -5   2  15   52.34   13.82
  -5  -2  13  245.66   16.33
  -5   2  13  207.73   23.82
  -5  -2  13  241.66   20.01
  -5  -2  13  217.37   22.04
  -5   2  13  249.11   13.83
   5   2 -13  202.21   23.73
   5  -2 -13  216.00   20.91
  -5  -2  11   -0.88    3.44
  -5  -2  11   -3.24    4.97
  -5   2  11   -0.41    1.57
  -5  -2  11    1.22    3.87
  -5   2  11   -0.17    5.70
   5   2 -11    2.60    7.05
   5  -2 -11   -2.56    4.41
  -5  -2   9  182.77   18.04
   5   2  -9  154.59   19.10
   5  -2  -9  199.68   17.81
  -5  -2   9  180.34   13.96
  -5   2   9  157.81   18.68
   5   2  -7    4.94    4.72
  -5   2   7    6.62    3.38
  -5  -2   7    9.48    6.05
   5  -2  -7    1.28    5.90
   5  -2  -7    7.78    3.63
   5   2  -7    6.07    3.92
   5   2  -7    1.01    4.76
  -5   2   7   20.41    8.17
  -5  -2   7    4.81    3.60
   5  -2  -5 3345.96   91.15
  -5   2   5 3193.96   90.49
  -5  -2   5 3076.90   98.71
   5  -2  -5 3172.31   80.64
  -5  -2   5 3238.21   85.46
  -5   2   5 3470.47   95.82
   5   2  -5 2991.94  100.43
   5   2  -5 3426.55   85.81
  -5   2   5 3030.67  100.29
   5   2  -5 3449.86   97.53
   5  -2  -5 3255.90   93.23
   5  -2  -3 2001.18   63.42
  -5   2   3 1907.38   62.44
  -5  -2   3 1839.84   63.85
   5   2  -3 2111.50   66.12
  -5   2   3 1804.93   68.02
  -5  -2   3 1754.63   66.36
   5   2  -3 2116.68   57.07
  -5   2   3 2056.36   63.91
   5   2  -3 1825.94   67.04
   5  -2  -3 1906.18   63.63
   5  -2  -1 2383.97   73.37
   5  -2  -1 2380.61   74.61
  -5  -2   1 2036.33   72.72
   5   2  -1 2429.72   73.96
  -5  -2   1 2454.41   74.72
  -5  -2   1 2384.38   74.28
   5  -2  -1 2036.23   68.81
  -5   2   1 2401.72   71.58
  -5   2   1 2117.51   70.69
  -5  -2   1 2025.22   70.76
   5   2  -1 2031.66   70.70
  -5   2   1 2026.79   73.52
   5   2  -1 2386.73   65.81
   5  -2  -1 2082.92   71.76
  -5   2   1 2313.16   69.77
  -5   2  -1  336.91   22.97
  -5  -2  -1  320.03   22.29
  -5   2  -1  402.19   19.64
   5   2   1  334.14   21.64
  -5  -2  -1  379.02   23.17
   5  -2   1  328.25   21.74
  -5   2  -1  405.14   23.93
  -5   2  -1  320.17   23.15
   5   2   1  373.12   22.01
   5  -2   1  390.57   22.58
   5  -2   1  335.16   23.57
  -5   2  -3  533.41   31.00
  -5   2  -3  579.24   28.82
  -5  -2  -3  538.44   31.44
   5   2   3  541.36   29.31
  -5  -2  -3  627.96   30.96
   5  -2   3  544.82   30.95
  -5  -2  -3  586.89   27.55
   5  -2   3  592.75   23.27
  -5   2  -3  661.36   24.41
   5  -2   3  640.11   30.04
   5  -2   3  599.16   33.29
  -5   2  -5  234.71   21.46
  -5   2  -5  305.32   20.42
   5  -2   5  325.85   20.96
  -5  -2  -5  278.67   23.10
   5   2   5  306.43   21.59
   5  -2   5  303.60   14.40
   5  -2   5  286.70   22.89
  -5  -2  -5  323.45   18.88
   5  -2   7   36.21    7.56
  -5   2  -7   41.33    7.97
  -5  -2  -7   25.61    5.52
   5   2   7   29.42    7.34
  -5   2  -7   39.99   10.59
  -5  -2  -7   22.54    8.28
   5  -2   7   35.03    9.36
   5  -2   7   35.33    4.85
   5   2   9  418.72   23.85
  -5   2  -9  367.43   24.34
   5  -2   9  355.14   29.44
  -5  -2  -9  343.79   28.62
  -5   2  -9  340.31   27.60
   5   2   9  370.23   27.47
   5  -2  11   13.12    8.21
  -5   2 -11    5.25    7.85
  -5   2 -11   -3.64    4.63
   5   2  11   -0.88    5.37
  -5  -2 -11  -10.54    7.86
   5   2  11   -3.28    3.76
   5  -2  13   45.14   12.40
  -5   2 -13   40.98   11.13
  -5   2 -13   54.59   11.14
   5   2  13   44.91   11.30
  -5  -2 -13   39.28   12.11
  -5   2 -15   -2.30    5.80
  -5   2 -15    4.24    5.55
   5   2  15   -3.46    6.96
   5  -2  15    8.31    6.97
  -5  -2 -15    3.51    6.48
  -5  -2 -17 1035.87   64.02
  -5   2 -17 1117.19   57.61
   5   2  17 1026.47   60.65
   5  -2  17 1064.38   66.76
  -5   2 -17 1033.62   59.99
  -5   2 -19  266.72   29.57
  -5   2 -19  295.72   29.18
  -5  -2 -19  278.80   33.51
   5  -2  19  243.69   32.85
   5   2  19  300.77   33.06
  -5   2 -21   50.24   14.35
  -5   2 -21   48.44   13.12
   5   2  21   53.93   16.32
  -5  -2 -21   43.67   14.65
   5  -2  21   31.84   15.27
   5  -2  23   63.12   20.93
  -5   2 -23   54.65   15.82
   5   2  23   49.19   17.00
  -5  -2 -23   65.94   20.66
   5   2  25   21.27   15.16
   5  -2  25  -14.66   12.66
  -5  -2 -25   13.96   12.82
   5   2  27   39.08   20.45
  -5  -2 -27    9.26   13.65
   5   3 -28   -2.88   13.77
  -5  -3  26   35.04   16.84
   5   3 -26   40.23   17.29
  -5   3  26   29.04   16.34
   5  -3 -26   47.46   18.76
   5  -3 -24   13.07   11.92
  -5   3  24    2.01   11.80
   5   3 -24    1.70   10.48
  -5   3  24   -2.60    8.41
   5   3 -22   12.69   10.80
   5  -3 -22   24.59   13.46
   5   3 -22   -9.70   12.69
  -5   3  22   -5.21    9.80
   5  -3 -20  165.50   27.44
   5   3 -20  165.49   27.13
   5  -3 -20  205.86   23.67
   5   3 -20  178.62   23.03
  -5  -3  20  182.81   22.89
  -5   3  20  171.71   27.17
   5  -3 -18  121.33   22.12
   5  -3 -18  168.09   19.97
   5   3 -18  206.73   22.79
  -5  -3  18  142.10   18.15
  -5   3  18  157.77   25.13
   5   3 -18  138.43   23.42
   5  -3 -16   -1.08    9.50
  -5  -3  16   -1.72    7.69
   5   3 -16    5.15    9.25
  -5   3  16    1.41    1.45
   5  -3 -16   -6.10    5.31
  -5  -3  16   -2.12    5.57
  -5   3  16    2.84    6.93
   5   3 -14    9.81    9.72
  -5  -3  14   -2.22    6.66
   5  -3 -14   -2.52    5.38
  -5  -3  14    1.66    3.58
  -5   3  14   12.73    8.22
  -5  -3  14    2.43    3.02
   5  -3 -12    3.81    3.05
   5   3 -12    6.36    6.94
  -5  -3  12   -4.03    7.03
  -5  -3  12   -2.43    4.08
  -5   3  12    7.32    7.46
   5  -3 -12    5.92    4.95
  -5  -3  10  110.09   15.66
   5   3 -10  103.18   16.75
   5  -3 -10  111.88   13.73
   5  -3 -10  118.77   10.61
  -5  -3  10  111.16   10.31
  -5   3  10   97.41   15.83
  -5  -3   8   33.07   10.84
   5   3  -8   23.31    6.59
   5   3  -8   24.88    8.81
   5  -3  -8   20.91    6.33
  -5   3   8   22.34    8.79
  -5  -3   8   27.56    4.36
   5  -3  -8   31.21    6.65
   5  -3  -6    5.17    3.83
  -5   3   6   -7.16    5.77
  -5  -3   6    4.18    5.79
   5   3  -6    3.96    4.45
  -5   3   6    1.17    4.56
  -5   3   6   -0.54    3.85
   5   3  -6   -3.89    5.24
  -5  -3   6   -1.02    1.32
  -5  -3   4 1287.16   49.56
   5   3  -4 1444.53   51.41
  -5  -3   4 1278.16   56.24
   5  -3  -4 1465.62   52.83
   5   3  -4 1312.51   55.15
  -5   3   4 1430.77   48.45
  -5   3   4 1219.27   55.78
   5   3  -4 1335.61   37.46
  -5   3   4 1306.61   51.02
  -5  -3   2  147.68   14.23
  -5  -3   2  143.04   16.66
  -5   3   2  126.13   14.49
   5  -3  -2  144.21   13.22
   5   3  -2  143.61   15.34
  -5   3   2  138.00   16.24
  -5   3   2  148.06   13.52
   5   3  -2  168.92   15.70
   5   3  -2  163.55   10.17
  -5   3   0  178.86   17.61
  -5   3   0  185.35   18.27
   5  -3   0  204.18   17.10
  -5  -3   0  183.05   16.81
  -5  -3   0  210.67   21.32
  -5  -3   0  216.93   17.92
   5  -3   0  176.46   15.30
  -5   3   0  215.77   16.80
   5   3   0  184.54   16.53
   5  -3   0  168.29   14.18
   5  -3   0  192.25   19.09
  -5  -3   0  244.13   19.20
  -5   3   0  188.72   16.12
   5  -3   2  569.90   33.64
  -5  -3  -2  514.08   31.29
  -5  -3  -2  649.94   31.34
   5  -3   2  556.62   30.79
  -5   3  -2  648.67   29.62
   5   3   2  550.01   27.90
  -5   3  -2  555.59   32.26
   5  -3   2  635.74   30.17
  -5   3  -2  537.48   32.81
   5  -3   2  559.17   27.48
  -5   3  -4   55.37    8.58
   5  -3   4   49.62    7.45
   5   3   4   50.94    8.99
   5   3   4   64.79    9.52
  -5   3  -4   62.08   11.84
  -5  -3  -4   40.91    9.33
   5  -3   4   57.27   10.73
   5  -3   4   48.27   10.98
  -5  -3  -4   57.58    9.65
   5  -3   4   58.84    8.44
  -5   3  -6 1253.11   57.69
   5  -3   6 1440.50   50.51
  -5  -3  -6 1226.48   57.52
   5  -3   6 1339.08   45.91
   5   3   6 1337.26   52.08
   5  -3   6 1242.96   56.63
  -5  -3  -6 1336.11   51.86
  -5   3  -6 1300.88   48.67
   5  -3   6 1276.84   58.32
   5  -3   8  389.07   30.94
  -5   3  -8  390.22   23.77
   5  -3   8  430.26   24.88
   5   3   8  379.64   25.63
   5  -3   8  335.36   28.68
  -5  -3  -8  368.71   30.38
  -5  -3  -8  404.61   25.50
   5  -3   8  425.18   22.37
  -5   3  -8  354.79   29.59
  -5   3 -10   -1.21    5.30
  -5   3 -10   -0.89    3.70
   5   3  10    6.20    6.32
   5  -3  10   -9.22    8.55
  -5  -3 -10   -4.09    6.89
  -5  -3 -12  231.51   26.25
  -5   3 -12  263.79   20.75
   5   3  12  289.64   21.07
   5   3  12  236.86   23.26
   5  -3  12  248.96   27.71
  -5   3 -12  233.19   25.53
  -5   3 -14   -1.48    5.76
  -5   3 -14    3.64    5.56
   5   3  14   11.07    9.39
   5  -3  14   -5.49    8.26
  -5  -3 -14    0.32    6.97
  -5   3 -16   31.24   12.26
  -5   3 -16   18.63    8.07
   5   3  16    4.98    6.14
   5  -3  16   14.19    9.57
  -5  -3 -16   24.37   11.77
  -5   3 -18   53.74   14.52
  -5   3 -18   53.06   11.46
   5   3  18   59.80   15.84
   5  -3  18   47.74   15.18
  -5  -3 -18   70.83   17.59
   5   3  20  119.24   22.39
  -5   3 -20  135.14   23.08
  -5   3 -20  137.88   19.61
   5  -3  20  134.91   25.74
  -5  -3 -20  132.48   24.46
  -5   3 -22    3.78    8.98
   5  -3  22    5.79    8.50
   5   3  22   11.29   10.42
  -5  -3 -22   15.25   12.74
   5   3  24   90.38   22.94
   5  -3  24   65.47   20.18
  -5  -3 -24   88.13   22.83
  -5  -3 -26   71.43   21.82
   5   3  26   61.92   20.89
  -5  -4  27  -14.96   15.94
  -5  -4  25   -4.82   11.98
   5   4 -25   21.10   14.61
  -5   4  25    0.15   12.99
   5  -4 -25  -11.33   16.59
   5  -4 -23    8.85   12.99
  -5  -4  23  -12.67   12.08
  -5   4  23   -4.30   11.83
   5   4 -23   -8.26   10.60
  -5  -4  21   -0.78   10.78
  -5   4  21    6.85    9.60
  -5   4  21    8.65    8.93
   5  -4 -21   -2.28   11.11
   5   4 -21    7.89   13.00
   5  -4 -19    5.58   10.10
   5   4 -19   13.46   10.49
  -5  -4  19   26.48   13.24
  -5   4  19   12.02    8.95
   5   4 -19   22.31   14.46
  -5  -4  17  293.25   32.32
   5  -4 -17  321.79   25.87
   5  -4 -17  270.01   32.73
   5   4 -17  330.47   26.11
  -5   4  17  292.13   34.04
   5   4 -17  284.29   33.74
  -5  -4  15  226.04   27.74
   5  -4 -15  239.13   21.04
   5  -4 -15  215.73   27.88
  -5  -4  15  252.08   19.45
  -5   4  15  222.06   29.16
   5   4 -15  216.48   28.06
  -5  -4  15  268.15   19.37
   5   4 -13  168.34   23.26
  -5  -4  13  225.55   25.86
   5  -4 -13  241.50   20.24
  -5  -4  13  212.14   14.99
  -5   4  13  188.90   24.47
   5  -4 -13  169.11   23.78
   5  -4 -11  115.91   12.47
  -5  -4  11   92.47   16.36
   5   4 -11  103.48   12.49
   5  -4 -11  115.03   13.66
  -5  -4  11  106.68    8.94
  -5   4  11   90.06   16.87
   5   4 -11   98.07   16.99
   5  -4  -9  239.65   19.20
  -5  -4   9  211.88   23.88
   5   4  -9  210.76   24.00
  -5   4   9  229.05   16.93
   5  -4  -9  194.94   16.88
  -5   4   9  193.28   23.27
   5   4  -9  208.56   17.18
  -5  -4   7    0.62    5.35
   5   4  -7    8.32    6.74
   5   4  -7   10.16    4.74
  -5   4   7    3.18    3.11
   5  -4  -7    9.76    5.76
  -5   4   7   -6.92    5.83
  -5   4   5  240.18   20.74
  -5   4   5  241.63   23.45
  -5  -4   5  249.28   18.58
  -5  -4   5  232.40   23.56
   5   4  -5  249.16   23.09
  -5   4   5  287.37   17.68
   5   4  -5  284.70   19.88
  -5  -4   3  142.07   14.39
  -5   4   3  125.66   15.25
   5   4  -3  169.95   15.63
  -5  -4   3  115.15   15.96
   5  -4  -3  133.08   12.46
  -5   4   3  156.41   13.50
   5   4  -3  119.47   14.89
   5   4  -3  130.45    7.30
  -5   4   3  141.98   17.55
   5  -4  -1   60.29    8.98
  -5  -4   1  108.38   16.48
   5  -4  -1   95.34   11.07
  -5   4   1  102.05   11.78
  -5  -4   1   61.87    9.92
  -5   4   1   94.42   14.27
  -5   4   1   90.16   13.90
   5   4  -1  100.49   13.09
   5   4   1   52.71    9.91
  -5   4  -1   53.90   11.02
   5  -4   1   58.30    9.58
  -5  -4  -1  129.21   18.40
   5  -4   1   52.74   10.04
  -5  -4  -1   52.99   10.08
   5  -4   1   51.20    8.81
  -5   4  -1   53.79    9.87
  -5  -4  -1   89.65   13.79
  -5   4  -1   50.85   10.58
   5  -4   3  773.84   34.03
  -5  -4  -3  677.20   38.63
   5   4   3  764.26   33.37
   5  -4   3  669.51   36.46
  -5   4  -3  669.23   40.59
   5  -4   3  700.63   35.32
   5  -4   3  675.53   40.67
  -5   4  -3  650.65   38.03
  -5  -4  -3  708.25   38.82
  -5   4  -5 1065.18   54.65
   5  -4   5 1187.79   43.16
  -5  -4  -5 1159.75   51.61
   5   4   5 1087.50   45.25
   5  -4   5 1063.25   50.91
   5   4   5 1146.38   41.91
  -5  -4  -5 1010.96   52.10
   5  -4   5 1117.22   46.41
   5  -4   5 1046.13   54.56
  -5   4  -7   11.38    7.37
   5  -4   7    9.23    4.92
   5   4   7   14.83    5.31
  -5   4  -7    5.42    3.70
   5  -4   7    7.03    4.34
   5  -4   7   15.38    6.97
  -5  -4  -7   11.08    7.74
   5   4   7   15.67    4.59
   5  -4   7    0.16    7.63
  -5  -4  -7    9.47    5.38
  -5  -4  -9    8.48    5.11
  -5   4  -9   -0.83    6.93
  -5   4  -9    3.73    3.66
  -5  -4  -9    1.43    5.58
   5   4   9   15.62    6.30
   5  -4   9   -0.10    5.45
   5  -4   9    5.58    4.45
   5  -4   9   -1.12    4.89
   5  -4   9    3.65    8.36
  -5   4 -11    2.83    3.71
  -5   4 -11    3.25    6.94
   5   4  11    0.51    3.32
   5   4  11   -0.17    4.60
   5  -4  11    3.17    4.79
   5  -4  11   -1.97    5.49
  -5  -4 -11    2.89    7.15
  -5   4 -13   11.35    7.18
   5  -4  13   27.99   10.92
  -5   4 -13   38.76    8.33
   5   4  13   43.92    9.97
  -5  -4 -13   42.00   13.87
  -5   4 -15   24.35    7.26
  -5   4 -15   19.38    9.45
   5   4  15   15.89    8.35
   5  -4  15   11.32   10.84
  -5  -4 -15    6.81    8.47
  -5   4 -17  214.70   28.56
  -5   4 -17  207.48   20.08
   5   4  17  209.67   25.30
   5  -4  17  190.84   29.62
  -5  -4 -17  181.71   27.59
  -5   4 -19  -13.31   12.63
   5   4  19    1.81    7.09
   5  -4  19   -0.38   11.04
  -5  -4 -19   18.45   13.33
  -5   4 -21   33.30   14.80
   5  -4  21    7.45   13.57
   5   4  21   25.98   15.09
  -5  -4 -21   -0.85    9.52
   5  -4  23  -18.80   13.28
  -5  -4 -23   -5.41    8.77
  -5  -4 -25  -23.23   15.73
  -5  -5  26   14.45   12.53
  -5  -5  24   -4.26   14.82
   5   5 -24  -20.82   16.42
  -5   5  24   -7.10   16.14
   5  -5 -24   17.64   14.52
  -5  -5  22    7.94   11.34
   5   5 -22    1.43   10.20
  -5   5  22    3.96   14.20
   5  -5 -22   -5.82   10.16
  -5  -5  20   -2.84    8.89
  -5   5  20    3.15    8.44
   5   5 -20    3.33    9.62
   5  -5 -20   -1.30    8.24
   5  -5 -18  168.89   27.80
  -5  -5  18  199.66   28.03
  -5   5  18  194.48   30.43
   5   5 -18  168.28   27.50
  -5  -5  16    0.07    9.96
  -5   5  16   15.27   10.56
   5  -5 -16    6.24   11.10
   5   5 -16  -10.37   10.77
  -5  -5  14  351.80   35.92
   5   5 -14  376.51   37.85
   5  -5 -14  430.51   26.45
   5  -5 -14  373.22   37.72
  -5   5  14  359.27   36.29
  -5  -5  12  270.01   30.45
   5   5 -12  270.08   29.93
   5   5 -12  298.77   20.16
  -5   5  12  321.44   20.81
   5  -5 -12  308.81   21.88
   5  -5 -12  242.30   28.64
  -5   5  12  214.77   27.61
   5   5 -10   32.96   10.82
  -5  -5  10   28.67    9.81
  -5   5  10   48.51    7.06
   5   5 -10   40.10    7.44
  -5   5  10   42.66   13.41
   5  -5 -10   38.21    7.59
   5   5  -8  164.64   21.30
  -5   5   8  218.35   14.39
   5   5  -8  196.68   16.02
  -5   5   8  168.03   22.16
  -5  -5   8  161.73   21.08
   5  -5  -8  203.22   17.43
  -5  -5   6   21.59    5.62
   5   5  -6   22.97    8.55
   5  -5  -6   23.57    4.85
  -5  -5   6   10.14    6.94
  -5   5   6   19.21    4.35
   5   5  -6   31.23    7.04
  -5   5   6   22.51    8.80
  -5   5   4  941.17   49.60
  -5  -5   4  987.35   43.04
  -5  -5   4  936.56   52.99
  -5   5   4  971.34   53.06
   5   5  -4  974.97   50.21
  -5   5   4 1094.13   38.79
   5   5  -4 1098.99   45.01
   5  -5  -2   35.08   11.15
  -5   5   2   42.93   10.69
  -5  -5   2   29.56    9.10
   5   5  -2   39.31    9.56
  -5  -5   2   30.99    7.48
   5  -5  -2   44.35    7.87
  -5   5   2   42.03    7.79
   5   5  -2   34.38    4.53
  -5   5   2   46.06   11.38
   5  -5   0    0.51    5.31
  -5   5   0    2.38    4.63
  -5  -5   0   24.47    9.70
   5   5   0    6.62    5.18
  -5  -5   0   18.51    7.64
   5  -5   0    1.78    3.46
   5   5   0   12.22    4.85
  -5   5   0    9.94    5.68
  -5   5   0    6.67    5.81
   5  -5   2  101.39   12.71
   5  -5   2   99.09   14.63
  -5  -5  -2  174.38   22.33
   5  -5   2  112.09   14.22
  -5  -5  -2   98.64   14.39
   5   5   2   83.84   11.09
  -5  -5  -2   78.48   14.57
  -5   5  -2  103.58   16.78
  -5   5  -2   97.56   15.01
  -5  -5  -2  146.21   15.09
  -5  -5  -4  124.00   17.35
   5  -5   4  125.00   12.63
  -5   5  -4  104.49   17.41
   5   5   4  115.54   11.90
  -5  -5  -4  101.66   15.82
   5  -5   4  101.33   14.75
   5  -5   4  105.75   14.46
  -5   5  -4  108.47   15.87
   5  -5   4  100.32   16.77
  -5   5  -6  740.60   48.02
   5  -5   6  837.14   34.06
  -5  -5  -6  716.68   45.49
   5   5   6  899.18   34.08
   5  -5   6  747.70   43.49
  -5  -5  -6  774.69   44.98
   5  -5   6  779.51   41.62
   5  -5   6  755.20   48.51
  -5   5  -8   43.28   13.82
   5   5   8   34.95    5.38
   5   5   8   35.43    8.82
  -5  -5  -8   20.36    8.67
   5  -5   8   33.87   10.46
  -5  -5  -8   13.31    6.38
   5  -5   8   36.33    5.92
   5  -5   8   37.62    9.37
   5  -5   8   23.54   10.34
  -5  -5 -10  104.83   16.82
  -5   5 -10  100.24   18.85
   5   5  10  102.89    8.77
   5   5  10  114.60   14.36
   5   5  10  117.55    9.07
   5  -5  10   92.89   17.06
  -5  -5 -10   88.44   16.93
   5  -5  10  128.13   16.09
   5  -5  10   91.83   17.68
   5   5  12   -2.35    2.67
  -5   5 -12   -0.36    2.79
   5   5  12    0.77    6.40
   5  -5  12   -4.42    8.73
  -5  -5 -12   -1.78    7.44
  -5   5 -12  -11.30   11.57
  -5   5 -14    2.62    8.12
   5   5  14    1.22    6.02
  -5  -5 -14   -6.52    9.68
   5  -5  14   10.34    7.54
  -5   5 -16   55.26   16.79
   5   5  16   65.10   13.27
   5  -5  16   24.87   11.01
  -5  -5 -16   58.14   16.85
   5   5  18   40.86   12.66
  -5   5 -18   59.52   18.30
   5   5  18   44.55   11.54
  -5  -5 -18   23.42   13.65
   5  -5  18   24.68   13.04
   5  -5  20   -0.96    8.09
  -5   5 -20   -3.31   11.79
   5   5  20    4.35   10.50
  -5  -5 -20   -4.04   10.03
  -5   5 -22    5.71   10.97
   5  -5  22    6.60   15.30
   5   5  22    3.55   12.87
  -5  -5 -22    1.67   14.60
  -5  -6  25   40.06   18.62
  -5  -6  23  -17.30   17.28
   5   6 -23    8.78   12.71
  -5   6  23   15.96   14.36
   5  -6 -23    5.61   11.37
  -5  -6  21   14.10   10.30
   5  -6 -21   16.88   12.34
   5   6 -21   33.01   14.65
  -5   6  21   52.11   21.22
   5  -6 -19   20.00   13.20
  -5  -6  19    2.52   11.33
  -5   6  19   -1.14   11.61
   5   6 -19    7.97   12.40
   5  -6 -17   15.91   12.46
  -5  -6  17    4.17   10.38
   5   6 -17   -4.67   11.31
  -5   6  17   17.99   12.16
   5  -6 -15   11.96   10.34
  -5  -6  15   -0.89   10.38
   5   6 -15   -1.03    6.69
  -5   6  15    4.59   10.24
   5  -6 -13   40.77   14.22
  -5  -6  13   67.94   17.38
  -5   6  13   46.80   14.21
   5   6 -13   74.67   16.31
   5   6 -11    6.03    9.88
   5  -6 -11   17.21    9.51
  -5  -6  11    3.59    8.84
   5  -6 -11   22.53    6.51
  -5   6  11   18.58    9.82
   5   6  -9   98.07   17.95
   5  -6  -9   82.71   17.11
   5   6  -9  100.68   10.69
   5  -6  -9   94.05   12.15
  -5  -6   9   91.69   19.46
  -5   6   9   72.09   15.73
   5   6  -7   17.70    8.68
  -5  -6   7   24.49   10.20
   5  -6  -7   15.39    4.54
  -5   6   7   13.84    3.50
   5   6  -7   15.24    5.24
  -5   6   7    5.99    7.42
  -5  -6   5  385.13   24.45
   5  -6  -5  398.33   23.47
  -5  -6   5  317.73   31.53
  -5   6   5  334.38   31.86
   5   6  -5  416.63   25.49
   5   6  -5  346.68   30.14
  -5   6   5  396.47   19.64
   5  -6  -3    8.75    6.68
  -5  -6   3    2.15    8.67
  -5  -6   3    8.86    5.28
   5  -6  -3    6.82    4.71
  -5   6   3   17.31    9.98
   5   6  -3    0.36    5.69
  -5   6   3    7.27    4.27
  -5   6   3    1.18    6.59
   5  -6  -1   31.21    9.16
  -5   6   1   42.58   12.32
   5   6  -1   42.57   10.13
  -5  -6   1   28.36    9.47
  -5  -6   1   49.10   10.49
   5  -6  -1   37.65    7.41
   5   6  -1   50.17    6.83
  -5   6   1   33.46    7.21
  -5   6   1   34.35    9.87
   5  -6   1   32.01   10.63
  -5   6  -1   34.81   11.63
   5   6   1   42.10    8.78
  -5  -6  -1   81.84   17.18
  -5  -6  -1   12.19    5.25
   5  -6   1   44.01    8.23
   5   6   1   39.47    7.80
  -5   6  -1   36.04   10.34
  -5  -6  -1   34.95   11.78
  -5   6  -3    7.56    8.63
  -5   6  -3   -8.38    7.62
  -5  -6  -3    4.31    6.49
   5  -6   3    7.79    7.17
   5  -6   3    2.65    5.17
   5   6   3    3.39    5.56
   5   6   3    9.35    5.11
  -5  -6  -3   -1.42    5.50
   5  -6   3    9.97    7.26
  -5   6  -5  252.67   28.25
  -5  -6  -5  248.19   26.23
   5   6   5  291.18   18.44
   5   6   5  257.43   23.62
   5  -6   5  255.48   24.28
   5  -6   5  260.66   29.13
  -5   6  -5  247.50   24.77
   5  -6   5  295.59   18.60
  -5  -6  -5  233.20   26.21
   5  -6   5  268.16   25.31
  -5   6  -7   55.53   14.60
   5  -6   7   52.14   11.54
   5   6   7   61.13    7.37
   5  -6   7   46.77   11.77
  -5  -6  -7   42.04   11.65
   5   6   7   53.03   12.56
   5  -6   7   42.27   11.55
  -5  -6  -7   37.49   11.73
  -5   6  -9  339.18   34.87
  -5  -6  -9  332.07   33.54
   5   6   9  311.37   13.04
   5  -6   9  342.74   32.09
   5   6   9  351.28   31.71
   5  -6   9  383.13   30.67
  -5  -6  -9  335.63   31.70
   5  -6   9  377.17   35.46
  -5  -6 -11   92.13   17.01
  -5   6 -11   85.94   19.02
   5   6  11  106.87   13.74
   5  -6  11   76.11   16.97
   5   6  11   74.10   15.74
  -5  -6 -11   71.84   16.71
   5  -6  11   82.81   14.60
   5  -6  11   70.62   16.83
  -5   6 -13   34.34   13.47
   5  -6  13   70.77   20.74
   5   6  13   42.65    9.55
   5  -6  13   38.75   14.38
   5   6  13   21.48   11.88
  -5  -6 -13   30.16   12.25
   5  -6  13   18.72    7.61
  -5   6 -15    2.41    7.55
   5  -6  15   -6.64   10.17
   5   6  15  -10.14    8.73
  -5  -6 -15   -4.08   11.25
   5  -6  17   11.97    8.89
   5   6  17   16.68   11.80
  -5  -6 -17    3.20   10.78
  -5   6 -17   -1.43    9.51
  -5   6 -19    9.58   11.62
  -5  -6 -19    8.49    9.35
   5   6  19    7.88   10.93
  -5   6 -21   19.50   14.06
   5  -6  21   36.26   18.53
   5   6  21    1.12   11.38
  -5  -6 -21   40.61   19.33
  -5   6 -23   53.09   17.52
  -5  -7  22   30.80   14.01
   5   7 -22   64.71   22.65
  -5   7  22   70.62   22.66
   5  -7 -22   42.76   20.03
  -5  -7  20   -3.19   14.80
   5  -7 -20    6.59   13.08
   5   7 -20   18.15   13.57
  -5   7  20   -7.41   10.57
   5  -7 -18  108.56   25.09
  -5  -7  18   94.70   22.63
   5   7 -18   73.54   20.38
  -5   7  18   54.19   17.53
   5  -7 -16   73.64   19.95
  -5  -7  16   80.03   20.77
  -5   7  16   52.57   17.83
   5   7 -16   57.45   18.61
   5  -7 -14   48.07   15.45
  -5   7  14   72.21   19.66
  -5  -7  14   54.65   18.65
   5   7 -14   71.43   19.99
   5  -7 -12    5.97    7.84
  -5  -7  12   18.36   13.50
  -5   7  12    6.07    9.13
   5   7 -12   20.68   12.77
   5  -7 -10    1.60    7.08
  -5  -7  10   16.68   12.74
  -5   7  10   25.28   12.20
   5   7 -10    2.99    6.87
   5  -7  -8   -6.15    8.63
  -5  -7   8    7.72    9.59
  -5   7   8   -4.49    8.01
   5   7  -8    8.45    8.31
  -5  -7   6  487.09   27.63
  -5  -7   6  392.50   38.02
   5  -7  -6  474.59   26.98
   5   7  -6  435.85   36.55
   5  -7  -6  418.83   34.98
  -5   7   6  389.36   36.66
   5   7  -4   19.57    9.75
   5  -7  -4   29.51   11.03
  -5   7   4   20.70    8.98
   5  -7  -4   24.83    8.62
   5  -7  -4   25.50    8.06
  -5  -7   4   -1.28   11.31
  -5  -7   4   25.55    6.97
   5   7  -2   68.04   13.03
   5  -7  -2   77.57   17.33
   5  -7  -2   49.89   10.51
  -5  -7   2   30.10    9.34
  -5  -7   2   68.15   11.55
  -5   7   2   66.70   15.32
   5  -7  -2   63.68    8.85
   5   7  -2   66.15    7.30
  -5  -7   2   38.05   12.22
   5  -7   0   52.75   12.26
   5   7   0   70.15   12.26
  -5   7   0   73.43   17.30
  -5  -7   0   74.86   16.53
  -5  -7   0   77.07   13.84
   5  -7   0   78.60   10.72
   5   7   0   75.80    9.77
  -5   7   0   72.51   14.89
  -5  -7   0   62.57   15.50
   5  -7   2   39.69   12.33
   5   7   2   40.89    8.93
  -5  -7  -2   44.60   13.34
  -5   7  -2   34.87   13.14
  -5  -7  -2   68.14   17.01
  -5  -7  -2   46.36   11.73
   5  -7   2   50.54   11.20
   5   7   2   52.32    9.69
  -5   7  -2   53.53   13.07
  -5   7  -4  -12.25    9.79
  -5  -7  -4    1.20    6.07
   5  -7   4    3.66    5.80
   5   7   4   12.52    7.01
  -5   7  -4   -2.91    5.68
  -5  -7  -4    5.44    8.88
   5  -7   4   10.39    9.59
   5   7   4   -2.01    4.54
  -5   7  -6  175.09   26.68
   5   7   6  195.11   13.90
   5  -7   6  181.14   21.75
  -5  -7  -6  157.78   22.33
   5  -7   6  194.01   23.41
   5   7   6  164.65   21.11
   5  -7   6  162.36   24.85
  -5  -7  -6  167.35   24.50
  -5  -7  -8    5.63    8.09
   5  -7   8   14.57    8.49
  -5   7  -8   17.77   11.51
   5  -7   8    4.03    9.13
   5  -7   8    5.03    6.33
  -5  -7  -8   25.30   12.07
   5   7   8   13.50    8.28
  -5  -7 -10   14.01   10.67
  -5   7 -10   -2.31   10.43
   5  -7  10   -0.53    8.97
   5   7  10    4.46    7.92
   5  -7  10    4.26    5.94
   5  -7  10  -15.28   13.51
  -5  -7 -10   -7.13   11.00
  -5   7 -12   10.94   10.75
   5  -7  12   21.48   13.54
  -5  -7 -12    3.94    7.79
   5  -7  12    1.33    9.73
  -5  -7 -12   -5.19    9.21
   5   7  12    1.91    8.58
   5  -7  12    6.94    6.46
  -5   7 -14   24.96   13.41
   5  -7  14    7.71   11.26
  -5  -7 -14    8.06   11.30
   5   7  14   -9.87   12.11
   5  -7  14    6.39    7.90
   5  -7  14   27.82   16.74
  -5   7 -16   76.74   21.65
   5  -7  16   85.20   23.54
   5  -7  16   33.85   14.99
   5   7  16   40.51   14.13
  -5  -7 -16   51.57   17.21
   5  -7  18   39.81   15.64
  -5   7 -18   28.21   15.02
   5   7  18   29.19   16.17
  -5  -7 -18   35.82   15.88
   5  -7  20   60.64   20.57
  -5  -7 -20   29.83   14.74
   5   7  20   66.19   20.70
  -5   7 -20   55.73   19.02
  -5   7 -22   50.88   18.90
  -5  -8  21   78.11   25.23
   5  -8 -19   11.58   12.67
  -5   8  19  -16.43   14.34
   5   8 -19  -24.46   15.95
  -5  -8  19   -9.48   11.61
   5  -8 -17  -12.05   16.00
  -5  -8  17    9.79   15.43
   5   8 -17   35.85   15.18
  -5   8  17   -3.19   13.20
  -5  -8  15    8.42   14.11
   5  -8 -15  -15.01   13.53
   5   8 -15   10.36   12.54
  -5   8  15   12.24   15.11
  -5  -8  13   -1.66   12.55
   5   8 -13   17.51   12.75
  -5   8  13   17.78   11.16
   5  -8 -13   24.03   14.14
   5   8 -11   13.01   12.04
  -5  -8  11   16.61   13.77
  -5   8  11    8.43    8.78
   5  -8 -11    9.54    9.83
  -5   8   9   -3.33    8.47
  -5  -8   9   -7.26    9.60
   5   8  -9  -12.73   11.76
   5  -8  -9    7.12   10.58
   5  -8  -7  156.40   22.79
   5   8  -7  179.85   26.30
  -5  -8   7  140.47   24.72
  -5   8   7  137.56   22.44
  -5   8   5   44.12   15.16
   5  -8  -5   47.09   15.61
   5  -8  -5   20.08   10.51
   5  -8  -5   28.63    7.70
  -5  -8   5   11.77   14.37
   5   8  -5   49.14   13.62
   5  -8  -3   34.67   13.73
   5  -8  -3   23.60    7.92
   5  -8  -3   25.43    6.03
  -5  -8   3   38.27    9.64
  -5  -8   3   16.44    8.89
  -5   8   3   14.69    7.98
  -5  -8   3   27.40   11.45
   5   8  -3   26.87   10.07
  -5  -8   1  248.83   23.86
   5  -8  -1  248.44   25.35
  -5  -8   1  259.04   31.64
   5   8  -1  276.03   26.43
  -5  -8   1  246.10   31.74
   5  -8  -1  262.20   24.16
  -5   8   1  265.25   29.15
   5  -8  -1  233.96   28.94
   5  -8   1   10.17    5.80
  -5  -8  -1   38.52   14.71
   5  -8   1   14.98    7.10
  -5  -8  -1   18.95    9.26
   5  -8   1    0.63    5.18
   5   8   1   10.21    5.83
   5   8   1   16.11    6.89
  -5   8  -1    8.28    9.06
  -5  -8  -1    2.58    9.86
   5   8   3    5.32    6.40
  -5   8  -3    0.64    9.05
  -5  -8  -3   -3.16    9.07
  -5   8  -3    9.08   10.31
  -5  -8  -3   21.49   15.04
  -5  -8  -3    8.26    5.57
   5  -8   3   16.79   10.30
   5   8   3    5.11    5.21
   5  -8   3    9.36    9.53
  -5   8  -5   71.47   19.21
   5  -8   5   71.13   14.35
  -5  -8  -5   60.96   16.11
   5   8   5   71.88   14.21
  -5   8  -5   61.64   13.85
  -5  -8  -5   67.58   16.21
   5  -8   5   78.87   18.12
  -5  -8  -7   62.04   18.32
  -5   8  -7   59.28   17.31
   5  -8   7   31.01   12.76
   5  -8   7   59.17   14.79
  -5  -8  -7   43.67   12.09
   5   8   7   47.45   12.92
   5  -8   7   68.95   16.62
  -5  -8  -9   97.18   21.01
  -5   8  -9   83.26   21.09
   5  -8   9  111.91   19.58
  -5  -8  -9   75.73   17.46
   5   8   9  107.64   19.67
   5  -8   9  108.17   19.19
   5  -8   9   87.03   19.25
  -5  -8 -11   48.43   15.81
   5  -8  11   33.41   13.17
  -5  -8 -11   19.40    9.90
   5   8  11   46.81   14.55
  -5   8 -11   32.88   12.50
   5  -8  11   39.37   13.40
   5  -8  11   43.94   16.38
  -5   8 -13   89.53   22.47
   5  -8  13   84.88   16.71
   5  -8  13  105.84   22.02
  -5  -8 -13  102.28   22.86
  -5  -8 -13  102.51   22.41
   5   8  13   96.94   21.55
   5  -8  13  110.29   22.78
  -5   8 -15   -4.72    8.10
   5  -8  15    2.88   10.44
  -5  -8 -15    0.32    9.25
   5   8  15   -7.75    8.87
   5  -8  15   21.09   16.04
  -5   8 -17    5.86   14.58
   5  -8  17  -15.48   14.31
  -5  -8 -17   -1.36   12.20
   5   8  17    3.60    9.98
   5  -8  17   35.95   20.60
   5  -8  19   11.81   12.92
  -5   8 -19    3.53   10.89
  -5  -8 -19   29.42   16.64
   5   8  19   16.29   13.87
  -5   8 -21    0.86   13.13
  -5  -9  18   13.44   13.05
   5   9 -18   11.67   16.41
  -5   9  18   57.73   20.51
   5  -9 -18    9.47   13.84
  -5  -9  16   35.06   13.85
  -5   9  16    9.15   13.09
   5   9 -16   31.22   15.19
   5  -9 -16   20.64   10.51
   5  -9 -14   -6.42   10.32
  -5  -9  14   -5.16    9.25
  -5   9  14  -17.07   15.00
   5   9 -14   -6.64   12.06
   5  -9 -12  113.49   22.59
  -5  -9  12  100.45   24.20
   5   9 -12  137.01   25.16
  -5   9  12  111.18   24.18
   5  -9 -10    8.99    9.59
  -5  -9  10   16.54   14.05
   5   9 -10   28.06   14.46
  -5   9  10   -4.45   11.65
   5  -9  -8    5.88    7.68
  -5  -9   8    0.27   12.80
   5   9  -8   -9.35    9.03
  -5   9   8   22.73   13.91
   5   9  -6  297.32   32.33
  -5  -9   6  255.22   32.38
   5  -9  -6  306.00   32.30
  -5   9   6  326.98   36.32
   5  -9  -6  259.57   33.85
  -5  -9   6  302.24   37.97
   5  -9  -4   47.19   13.45
   5  -9  -4   53.00   17.04
  -5  -9   4   24.13   11.47
   5   9  -4   53.74   14.00
  -5   9   4   51.42   15.48
  -5  -9   4   41.44   15.15
   5  -9  -2   11.76    6.94
   5  -9  -2    9.93    6.82
  -5  -9   2   19.60   13.40
  -5   9   2   19.70   10.55
   5  -9  -2   11.78    7.86
   5   9  -2   18.55    8.72
  -5  -9   2   22.18   13.33
   5  -9   0   20.44   12.95
   5  -9   0   20.33   11.24
  -5  -9   0   28.20   14.83
  -5  -9   0   19.43   10.48
   5   9   0    3.91    6.79
  -5   9   0   11.48    9.06
  -5  -9   0   20.19   11.91
   5  -9   2   12.06    6.52
   5  -9   2   19.27    9.69
  -5  -9  -2   41.41   18.17
  -5  -9  -2   21.14    9.94
  -5   9  -2   33.07   12.67
  -5  -9  -2   26.75   14.53
  -5  -9  -4  105.43   19.27
   5   9   4  106.86   16.01
  -5   9  -4  108.56   18.01
  -5  -9  -4   97.81   21.97
   5  -9   4   88.62   20.07
   5  -9   6   26.29   14.26
  -5  -9  -6    7.33    8.85
   5   9   6   10.47   10.49
  -5  -9  -6   -9.13   11.18
  -5   9  -8  484.96   49.49
  -5  -9  -8  487.03   45.09
   5  -9   8  515.05   46.01
   5  -9   8  511.00   41.58
   5   9   8  533.19   42.82
  -5  -9  -8  477.88   47.40
   5  -9   8  462.70   49.00
  -5  -9 -10    5.87    7.63
  -5   9 -10   -5.97   10.89
   5  -9  10    8.62   11.04
   5  -9  10   18.48   12.44
  -5  -9 -10  -14.59   14.56
   5   9  10    2.48    9.67
   5  -9  10   -1.78   11.76
  -5  -9 -12   56.77   18.84
  -5   9 -12   11.42   11.01
   5  -9  12   51.22   16.99
  -5  -9 -12   60.56   17.40
   5   9  12   32.90   15.46
   5  -9  12   51.93   17.69
   5  -9  12   27.61   13.70
  -5   9 -14   -5.14   12.87
  -5  -9 -14    7.20   13.37
   5  -9  14    7.53   10.33
   5   9  14   -3.39   12.30
   5  -9  14    7.45   12.06
  -5   9 -16   23.30   19.85
   5  -9  16    6.16   11.91
  -5  -9 -16   -5.92   13.30
   5   9  16    1.56   11.58
   5  -9  16   17.80   19.54
   5  -9  18   14.11   13.53
  -5   9 -18   22.84   17.23
   5   9  18   17.84   11.68
   5  -9  18   43.59   22.56
  -5 -10  17  -12.51   14.37
   5 -10 -17    4.13   11.44
   5  10 -15   82.87   23.61
  -5  10  15   99.35   27.33
   5 -10 -15   41.99   16.45
  -5 -10  13    0.86   13.79
   5  10 -13    7.01   10.48
  -5  10  13   -6.51   12.32
   5 -10 -13    2.52   10.15
  -5 -10  11   31.42   16.52
   5  10 -11   17.11   12.49
  -5  10  11   47.49   17.84
   5 -10 -11   26.84   12.95
  -5  10   9   67.32   20.93
  -5 -10   9   20.24   12.85
   5 -10  -9   50.59   17.84
   5  10  -9   30.51   15.57
  -5 -10   9   38.96   14.05
  -5  10   7   -6.47   12.06
  -5 -10   7  -30.45   18.85
   5  10  -7   13.60   11.65
  -5 -10   7   -3.40   11.17
   5 -10  -7   -2.01    9.27
   5 -10  -5    3.83   11.80
  -5 -10   5   -7.21   12.80
   5  10  -5    0.23    7.91
  -5  10   5    4.88    8.67
  -5 -10   5  -11.31   11.04
   5 -10  -3   15.63   16.10
  -5 -10   3    0.19    8.45
   5  10  -3    6.45    6.89
  -5  10   3   10.41    8.99
  -5 -10   3   14.79   16.70
   5 -10  -1   13.70   12.62
  -5 -10   1   15.87   13.54
  -5  10   1    2.85    8.42
  -5 -10   1    9.18   12.00
   5 -10   1   13.10   11.99
   5 -10   1   20.85    8.69
  -5 -10  -1   57.38   19.32
  -5 -10  -1   16.62    9.96
  -5  10  -1   40.55   13.68
   5 -10   3   -0.67   11.69
   5 -10   3    2.07    9.98
  -5 -10  -3   32.00   15.54
  -5 -10  -3    6.33   10.11
  -5  10  -3   -0.38    7.75
   5 -10   5  134.34   23.75
  -5 -10  -5  115.41   21.33
  -5 -10  -5  109.85   23.01
   5 -10   5  102.80   21.61
  -5 -10  -7   -0.06   11.59
   5 -10   7   21.29   16.59
   5 -10   7   -1.49   12.03
  -5 -10  -7   -0.83   10.21
  -5 -10  -9  122.61   26.64
  -5 -10  -9   89.27   20.37
   5 -10   9   89.17   23.90
   5 -10   9  137.45   28.51
   5 -10  11   67.97   19.90
  -5 -10 -11   55.05   17.55
   5  10  11   80.46   20.32
  -5 -10 -11   40.49   16.32
   5 -10  11   37.99   13.84
  -5 -10 -13  111.12   26.19
  -5 -10 -13  102.42   24.72
   5  10  13  114.44   23.57
  -5 -10 -15  -17.26   14.54
   5  10  15    4.62   12.74
   5 -10  15    2.01   13.12
   5 -10  17    8.78   13.73
   5  10  17   11.64   15.38
   5  11 -14   -4.97   13.58
  -5  11  14   20.38   17.07
   5 -11 -14   18.14   12.10
   5  11 -12   32.00   14.59
  -5  11  12   22.57   16.07
   5 -11 -12   31.23   17.15
  -5  11  10   14.19   14.49
  -5 -11  10  -12.14   23.71
  -5 -11  10   16.00   11.42
  -5 -11   8   19.79   12.33
  -5  11   8   51.51   15.51
   5  11  -8   33.90   13.81
  -5 -11   8   43.72   17.51
  -5 -11   6  -18.01   16.28
  -5  11   6   -2.16    9.39
  -5 -11   6   -3.17   11.26
   5 -11  -4   17.53   13.54
  -5  11   4   12.47   11.25
  -5 -11   4    4.33   10.05
  -5 -11   4   12.90   15.44
  -5 -11   2    7.50   13.43
  -5 -11   2   33.22   17.30
   5 -11  -2   53.67   19.53
  -5  11   2   16.24    9.42
  -5 -11   0   57.76   19.04
   5 -11   0   55.97   18.75
  -5  11   0   52.64   15.71
  -5 -11   0  102.22   26.16
   5 -11   2   32.53   15.70
  -5 -11  -2   45.80   17.03
   5 -11   4    4.72    7.51
   5 -11   4    2.44   10.31
  -5 -11  -4  -10.03   15.56
   5 -11   6   24.58   17.14
  -5 -11  -6  -15.18   12.07
   5 -11   6    7.03   11.00
  -5 -11  -8   19.10   17.63
   5 -11   8   16.50   15.50
   5 -11   8   10.84   13.36
   5 -11   8   20.16   14.99
  -5 -11 -10  132.67   28.73
   5 -11  10  105.30   24.82
  -5 -11 -10  107.08   22.51
  -5 -11 -12  -12.43   14.31
  -5 -11 -12   23.96   17.56
  -5  12  11   61.24   21.02
  -5  12   9   37.41   19.65
  -5  12   7   63.61   20.54
  -5 -12   3    3.29   11.72
   5 -12  -1  196.80   36.33
  -5 -12   1  182.86   32.37
   5 -12   1   23.89   13.69
  -5 -12  -1   51.36   20.64
   5 -12   3    2.87   11.00
   5 -12   5    4.72    9.89
   5 -12   7   97.05   27.58
   5 -12   7   97.58   23.91
   5 -12   9   44.82   19.63
   6   0 -28  121.89   28.61
  -6   0  28  106.98   24.56
  -6   0  28  149.02   30.35
   6   0 -26   19.38   13.54
  -6   0  26   26.45   14.92
   6   0 -26   30.82   14.52
   6   0 -24   -0.01    9.44
  -6   0  24   -1.41    8.44
   6   0 -24    9.81   12.01
   6   0 -22   61.92   16.79
  -6   0  22   67.48   18.18
   6   0 -22   40.05   13.32
  -6   0  20   45.33   11.34
   6   0 -20   50.54   14.36
   6   0 -20   15.35    7.78
  -6   0  20   38.05   13.86
   6   0 -18   70.05   15.50
  -6   0  18   87.83   13.89
  -6   0  18   65.14   14.89
  -6   0  16 1171.10   51.89
   6   0 -16 1057.83   59.25
  -6   0  16 1041.37   57.56
  -6   0  14  112.28   14.15
   6   0 -14   93.07   16.07
  -6   0  14  111.25   16.46
  -6   0  12   86.87   11.57
   6   0 -12   69.47   13.66
  -6   0  12   71.17   12.68
  -6   0  10  160.54   14.06
  -6   0  10  134.20   15.95
   6   0 -10  147.39   17.64
  -6   0   8  101.94   13.14
  -6   0   8  107.19   11.24
   6   0  -8   88.71   13.58
  -6   0   6 1368.33   41.95
   6   0  -6 1381.58   47.52
  -6   0   6 1249.13   46.01
   6   0  -6 1096.14   51.21
   6   0  -6 1336.08   50.95
  -6   0   6 1256.29   50.29
   6   0  -4    7.62    5.73
   6   0  -4   -3.35    4.58
   6   0  -4   -1.66    4.85
  -6   0   4    4.66    5.10
  -6   0   2  157.57   16.04
   6   0  -2  198.08   16.87
  -6   0   2  172.01   15.40
  -6   0   0  656.38   33.27
   6   0   0  617.04   32.76
   6   0   0  753.41   34.87
  -6   0   0  592.86   32.24
  -6   0  -2  657.88   34.12
   6   0   2  634.76   33.69
  -6   0  -4 9924.44  254.23
   6   0   4 9999.00  255.80
  -6   0  -6   52.51   10.26
   6   0   6   45.13    9.61
   6   0   8 2128.34   81.42
  -6   0  -8 2167.92   79.29
  -6   0 -10  237.27   23.52
   6   0  10  265.60   12.40
   6   0  10  234.74   24.34
  -6   0 -12 1257.91   62.29
   6   0  12 1228.49   64.44
   6   0  12 1421.05   43.82
  -6   0 -14  526.93   39.15
   6   0  14  515.45   40.24
  -6   0 -16    1.07    8.11
  -6   0 -16   14.98    9.57
   6   0  16    0.86    7.67
  -6   0 -18  466.11   38.85
  -6   0 -18  481.82   41.20
   6   0  18  467.82   42.92
  -6   0 -20   86.49   17.55
  -6   0 -20   74.47   18.31
   6   0  20   94.37   20.98
  -6   0 -22   34.79   12.31
  -6   0 -22   13.69   11.69
   6   0  22    4.40    9.08
  -6   0 -24   27.92   13.61
   6   0  24   47.20   18.26
  -6   0 -26    8.59   13.03
   6   0  26    3.03   11.05
  -6   1  29   36.00   19.96
   6   1 -29    0.38   12.44
  -6   1  29   14.85   16.13
   6  -1 -29   31.34   15.14
   6   1 -27    0.34   10.04
   6  -1 -27    2.58   12.76
  -6   1  27   -1.83   10.66
   6   1 -27  -20.82   14.58
  -6   1  27  -11.41   14.87
   6  -1 -25   53.31   18.32
  -6  -1  25   57.97   16.63
  -6   1  25   43.46   16.92
   6   1 -25   51.43   17.39
   6  -1 -25   31.98   16.48
   6   1 -25   47.96   16.18
   6  -1 -23    4.36    9.05
   6   1 -23   -2.88    8.49
   6   1 -23   -3.24    9.68
  -6  -1  23   -2.26    8.63
   6  -1 -23   22.08   13.73
  -6  -1  23    6.82    9.38
  -6   1  23   -9.44    9.70
   6   1 -21   -3.41    8.45
   6  -1 -21  -10.90    9.63
   6  -1 -21   -4.21    8.47
  -6  -1  21   -2.91    9.31
  -6  -1  21    3.07    8.33
  -6   1  21   -9.13    9.94
   6   1 -21   -4.61    7.89
   6   1 -19   53.49   15.05
   6  -1 -19   57.85   14.28
   6  -1 -19   82.38   18.23
   6   1 -19   56.86   14.81
  -6  -1  19   68.74   13.93
  -6   1  19   60.86   10.56
  -6  -1  19   65.49   14.33
  -6   1  19   73.81   17.55
   6   1 -17  158.56   23.90
  -6   1  17  174.42   16.01
  -6  -1  17  145.82   18.68
   6  -1 -17  156.68   21.44
  -6   1  17  160.25   23.01
  -6  -1  17  136.15   19.88
  -6  -1  15  430.31   31.22
   6   1 -15  396.94   34.51
   6  -1 -15  393.98   32.18
  -6   1  15  446.66   25.41
  -6  -1  15  373.62   30.29
  -6   1  15  377.92   32.94
  -6  -1  13  112.71    7.73
  -6   1  13  146.16   12.62
  -6  -1  13  109.41   14.47
   6   1 -13  125.03   18.02
  -6  -1  13  125.11   15.54
   6  -1 -13  115.18   16.39
  -6   1  13   88.15   15.13
  -6  -1  11  196.32   12.15
  -6  -1  11  183.78   18.04
  -6   1  11  207.08   13.72
   6   1 -11  177.07   21.02
   6  -1 -11  178.80   19.62
  -6   1  11  189.41   20.75
  -6  -1  11  188.07   17.76
  -6   1   9   58.78    5.51
  -6   1   9   68.36    8.24
  -6  -1   9   48.94    9.49
   6  -1  -9   44.60   10.33
  -6  -1   9   54.78    9.57
   6   1  -9   54.85    9.33
  -6   1   9   61.45   11.79
   6   1  -9   63.40   12.16
   6  -1  -7    2.81    5.06
  -6   1   7    1.28    2.40
   6   1  -7    5.71    6.99
   6   1  -7    1.00    4.87
   6  -1  -7    1.38    3.07
  -6  -1   7    0.26    5.10
   6   1  -7    4.11    3.62
  -6   1   7   -9.57    6.81
  -6  -1   7    3.28    4.67
  -6   1   5   41.40    9.17
  -6   1   5   36.42    6.45
   6   1  -5   28.99    8.06
   6   1  -5   31.98    6.25
   6   1  -5   48.26    9.23
   6  -1  -5   39.28    6.08
  -6  -1   5   35.63    8.14
   6  -1  -5   43.98    9.72
  -6  -1   5   25.90    6.41
  -6   1   3   13.45    5.57
  -6  -1   3   24.13    7.67
   6   1  -3   16.95    5.52
   6   1  -3   16.83    5.28
  -6   1   3   15.64    7.27
  -6   1   3   14.67    5.25
  -6  -1   3   16.00    4.99
   6   1  -3   30.06    6.96
  -6  -1   1  139.30   14.80
   6  -1  -1  155.99   15.48
   6   1  -1  163.25   14.18
   6   1  -1  148.83   15.85
  -6   1   1  112.68   14.31
  -6   1   1  168.17   15.53
  -6   1  -1    7.78    5.93
  -6   1  -1   -3.80    5.54
  -6  -1  -1    2.92    4.28
   6   1   1   11.69    6.76
   6  -1   1    9.39    6.57
   6   1   1    3.83    3.94
  -6   1  -3  454.45   27.54
  -6  -1  -3  447.19   28.51
   6   1   3  464.22   28.53
   6  -1   3  417.79   27.82
  -6   1  -3  493.46   17.03
  -6   1  -5  968.02   44.20
  -6  -1  -5  944.45   46.45
   6   1   5  975.52   45.73
   6  -1   5  949.20   46.99
  -6  -1  -5 1088.39   33.29
  -6   1  -7  496.49   32.92
  -6   1  -7  498.87   30.36
   6   1   7  490.81   32.12
   6  -1   7  507.03   33.61
  -6  -1  -7  505.10   33.32
  -6   1  -9  394.25   30.42
  -6   1  -9  392.54   27.77
  -6  -1  -9  382.53   30.15
   6   1   9  407.20   30.89
   6  -1   9  381.60   30.84
  -6   1 -11   71.29   14.14
   6   1  11   84.33    9.24
  -6   1 -11   88.90   14.16
   6   1  11   84.48   15.09
  -6  -1 -11   63.75   12.89
   6  -1  11   64.64   14.26
   6  -1  11   69.96    6.10
   6   1  13   22.21    5.92
  -6   1 -13   11.10    8.43
  -6  -1 -13   15.75    7.88
  -6   1 -13   13.43    6.46
   6   1  13   13.59    8.60
   6  -1  13    7.63    7.78
  -6   1 -15   17.45    8.78
  -6   1 -15   13.53    7.91
   6   1  15   16.38    7.94
  -6  -1 -15   19.29    9.26
   6  -1  15    6.61    7.21
  -6   1 -17   -1.12    8.01
   6  -1  17    9.85    9.96
  -6   1 -17    9.61    8.28
   6   1  17    6.14    8.52
  -6  -1 -17    6.61    8.14
  -6   1 -19   16.95    9.46
  -6   1 -19   27.02   11.20
   6   1  19   20.85   10.40
  -6  -1 -19   42.86   13.55
   6  -1  19    7.01    9.77
  -6   1 -21  131.91   21.65
  -6  -1 -21  130.34   22.14
  -6   1 -21  121.90   22.21
   6   1  21  125.87   24.59
  -6  -1 -21  159.72   26.77
   6  -1  21  134.42   26.41
  -6   1 -23   17.18   13.07
   6   1  23   22.78   15.73
  -6  -1 -23  -11.51    9.14
   6  -1  23  -15.45   13.92
  -6   1 -25   13.79   10.63
   6   1  25   13.54   13.38
  -6  -1 -25   18.93   12.71
   6  -1  25   19.74   18.61
  -6  -1 -27   36.76   17.14
   6   1  27   30.31   17.27
   6  -2 -28   67.31   21.51
   6   2 -28   46.43   15.98
  -6   2  28   29.67   15.59
  -6   2  28   71.09   18.45
   6  -2 -26   11.77   12.33
  -6   2  26   22.43   16.92
   6   2 -26   31.55   14.97
  -6   2  26   21.83   13.73
   6   2 -24   10.34   10.53
  -6  -2  24    0.16   10.89
   6  -2 -24    1.44   10.74
  -6   2  24    1.43   10.96
   6   2 -24   -5.33    9.59
   6  -2 -22    2.07    8.02
   6  -2 -22   31.77   15.29
   6   2 -22   16.87    7.25
  -6  -2  22   23.79   10.91
  -6  -2  22    2.75    7.07
  -6   2  22   35.29   17.53
   6   2 -22    8.48    7.90
   6   2 -20  -17.58   11.15
   6  -2 -20   -6.62    8.14
   6  -2 -20   -5.35    9.91
   6   2 -20   -3.12    6.41
  -6  -2  20  -20.57   11.01
  -6  -2  20   -1.33    7.01
  -6   2  20    3.22    7.39
   6  -2 -18   79.79   19.26
  -6  -2  18   72.40   15.19
   6  -2 -18   75.03   16.52
  -6  -2  18   57.69   13.01
  -6   2  18   74.23   17.96
   6   2 -18   57.07   15.64
   6   2 -16    9.25    8.24
  -6  -2  16    9.28    7.01
  -6   2  16    6.68    3.72
   6  -2 -16    7.44    7.70
  -6  -2  16    4.02    5.62
  -6   2  16    6.86    5.66
  -6  -2  14  419.83   22.00
  -6  -2  14  405.80   32.42
  -6   2  14  428.26   18.78
   6   2 -14  370.52   33.75
   6  -2 -14  392.85   30.26
  -6  -2  14  390.45   27.83
  -6   2  14  348.77   32.19
   6  -2 -14  412.33   18.30
  -6  -2  12   38.39    6.44
  -6   2  12   32.08    4.33
  -6  -2  12   27.09    9.93
   6  -2 -12   31.37    5.20
   6   2 -12   19.71    9.82
   6  -2 -12   32.07   10.00
  -6   2  12   14.11    7.85
  -6  -2  12   18.29    5.96
   6  -2 -10   71.55    8.06
  -6  -2  10   56.56    8.49
  -6  -2  10   75.88   13.43
   6  -2 -10   83.97   13.42
   6   2 -10   62.37   11.56
  -6   2  10   51.76   10.81
  -6   2   8  100.86    9.31
   6  -2  -8   76.01   11.60
  -6  -2   8   94.49   13.17
   6   2  -8  105.83   10.86
  -6  -2   8  103.15   10.81
   6   2  -8   71.85   13.45
  -6   2   8   97.80   14.90
   6  -2  -8  130.96   12.57
  -6   2   6 1034.84   39.44
   6  -2  -6 1075.14   32.99
  -6  -2   6 1037.36   47.81
   6   2  -6  990.70   49.28
   6   2  -6 1127.16   38.80
  -6   2   6 1025.64   49.33
  -6  -2   6 1060.44   38.21
   6  -2  -6 1002.18   45.10
   6  -2  -6 1057.11   41.44
  -6   2   4   83.74   10.21
  -6  -2   4   96.49   12.61
  -6  -2   4   99.99   13.71
   6   2  -4   88.00   13.39
  -6   2   4  113.24   13.10
  -6  -2   4   89.81    9.29
   6   2  -4  104.90   10.35
  -6   2   4   83.13   13.26
   6  -2  -4   92.40   11.62
  -6   2   2  985.88   42.26
  -6  -2   2  949.19   43.20
  -6  -2   2  993.30   45.73
   6  -2  -2  962.06   42.31
  -6   2   2 1112.47   44.59
   6   2  -2  975.58   44.68
  -6   2   2  992.43   46.14
   6   2  -2 1144.19   39.73
   6  -2  -2 1039.58   43.73
  -6   2   0   -0.24    4.12
  -6   2   0    1.53    4.53
  -6  -2   0   -7.64    6.36
   6  -2   0    0.20    5.39
  -6   2   0    7.88    6.84
   6   2   0    2.08    4.16
   6  -2   0    4.62    6.66
   6   2   0    6.83    6.84
  -6   2  -2  197.21   18.72
  -6   2  -2  226.50   18.48
  -6  -2  -2  195.57   18.67
   6   2   2  194.07   18.09
   6  -2   2  188.91   17.71
  -6   2  -2  200.92   19.16
  -6   2  -2  226.80   14.03
   6  -2   2  245.35   21.54
  -6   2  -4  138.35   16.55
  -6   2  -4  159.20   15.74
  -6  -2  -4  131.31   16.01
   6   2   4  170.12   17.30
   6  -2   4  129.52   15.90
  -6  -2  -4  161.54   13.46
  -6   2  -6 1135.18   54.71
   6  -2   6 1248.76   35.86
  -6  -2  -6 1195.07   56.12
   6   2   6 1181.25   52.27
   6  -2   6 1152.45   55.02
  -6   2  -6 1259.76   50.76
  -6  -2  -6 1334.10   45.20
  -6   2  -8    6.47    6.26
  -6  -2  -8    5.33    4.09
  -6   2  -8    0.39    4.05
   6   2   8    4.55    4.38
  -6  -2  -8    1.95    6.33
   6  -2   8    6.29    7.07
   6  -2   8    0.53    1.33
  -6   2 -10    6.57    7.61
  -6   2 -10    0.64    4.03
   6   2  10  -10.07    8.55
  -6  -2 -10   -3.34    5.56
   6  -2  10   -8.64    7.24
   6   2  10   -3.18    3.78
  -6   2 -12   18.78    8.29
   6   2  12    8.19    6.67
  -6   2 -12   11.50    6.63
   6  -2  12   21.86    9.13
   6   2  12   20.15    6.25
  -6  -2 -12   13.74    8.06
  -6   2 -14  141.13   18.23
  -6   2 -14  135.48   20.64
   6   2  14  123.23   19.54
   6  -2  14  119.99   19.62
  -6  -2 -14  113.83   19.56
  -6   2 -16  115.73   19.02
  -6   2 -16  117.94   16.95
   6   2  16  108.29   20.12
   6  -2  16  124.17   22.29
  -6  -2 -16  110.16   20.41
  -6   2 -18  395.93   37.32
  -6   2 -18  453.11   36.17
  -6  -2 -18  415.87   40.76
   6   2  18  453.17   41.00
   6  -2  18  351.86   39.42
  -6   2 -20   12.79   11.03
  -6   2 -20   -0.35    6.25
   6   2  20   21.55   13.52
   6  -2  20    4.33    8.08
  -6  -2 -20    7.98    9.43
  -6   2 -22   11.52   10.54
  -6   2 -22    6.44    7.20
   6   2  22    5.13   10.53
   6  -2  22   -8.42   11.19
  -6  -2 -22   -9.20   12.94
   6   2  24   49.12   20.48
  -6  -2 -24   36.76   18.74
   6  -2  24   49.79   19.67
   6   2  26   24.22   18.50
  -6  -2 -26   16.85   15.07
   6   2  28   53.20   20.89
   6  -3 -27   21.33   16.21
   6   3 -27   -7.13   10.09
  -6   3  27    8.71   14.95
   6  -3 -25   -5.92   10.02
  -6  -3  25   -5.81   10.51
  -6   3  25   -9.95   12.38
   6   3 -25   -1.72   11.80
  -6   3  25   19.87   16.17
   6  -3 -23    7.40   11.61
  -6  -3  23  -15.78    8.93
  -6   3  23   -9.58    8.77
   6   3 -23   -8.62    8.99
   6   3 -21    0.04   10.93
   6  -3 -21   15.03   10.52
   6   3 -21   11.60    8.93
  -6  -3  21   23.60   12.86
  -6   3  21   22.85   13.19
   6   3 -19    5.96    9.72
   6  -3 -19   -3.19    9.77
   6   3 -19   25.44    9.69
   6  -3 -19   17.37   10.14
  -6  -3  19  -11.23   12.48
  -6  -3  19    3.07    5.37
  -6   3  19   23.98   13.68
  -6  -3  17  277.88   29.22
   6   3 -17  250.84   30.72
   6  -3 -17  292.54   26.53
   6  -3 -17  269.87   32.02
  -6  -3  17  272.71   23.58
  -6   3  17  244.05   30.02
   6   3 -15    6.66    7.60
  -6  -3  15   34.17   11.82
   6  -3 -15   22.85    7.90
  -6  -3  15   23.26    6.41
  -6   3  15   18.08   10.30
  -6  -3  13    4.45    6.86
   6   3 -13   20.32   10.79
  -6   3  13    5.66    5.03
  -6  -3  13   26.34    6.70
   6  -3 -13   19.65    7.48
   6  -3 -11   81.72    8.65
  -6  -3  11   59.65   12.69
   6  -3 -11   76.54   13.15
   6   3 -11   47.92   12.56
  -6   3  11   58.37   13.63
  -6  -3  11   69.16    8.74
   6  -3  -9   18.25    7.17
  -6  -3   9   23.16    8.42
   6   3  -9    9.94    7.24
  -6   3   9   12.25    6.49
  -6  -3   9   22.25    4.65
   6  -3  -9   22.44    5.93
   6  -3  -7   17.67    7.78
   6  -3  -7    9.12    5.24
  -6   3   7    4.35    4.29
  -6  -3   7   -9.98    9.69
  -6   3   7    6.40    5.09
   6   3  -7    7.12    6.76
   6   3  -7    9.90    2.86
  -6   3   7    8.16    4.99
  -6  -3   7    7.82    2.73
   6  -3  -5 1424.74   53.32
  -6   3   5 1367.02   52.51
  -6  -3   5 1272.60   52.59
  -6  -3   5 1260.89   57.96
   6   3  -5 1262.77   57.31
  -6   3   5 1443.54   52.21
   6   3  -5 1366.15   40.63
  -6   3   5 1253.62   59.28
   6  -3  -5 1362.87   54.68
  -6   3   3  919.04   42.38
  -6  -3   3  869.99   41.50
  -6  -3   3  936.74   46.55
   6  -3  -3  839.93   38.95
   6   3  -3  841.04   43.55
  -6   3   3 1001.03   41.14
  -6   3   3  893.96   46.61
   6   3  -3 1042.25   33.86
   6  -3  -3  908.99   43.59
  -6   3   1   13.97    7.10
  -6  -3   1   11.26    5.70
   6   3  -1   22.07    7.06
   6  -3  -1   14.20    6.79
  -6   3   1   15.08    6.95
   6   3  -1   15.05    4.55
   6  -3  -1   10.32    5.44
  -6   3  -1  124.39   15.98
  -6  -3  -1  123.55   15.15
  -6   3  -1  148.16   13.89
   6   3   1  130.54   14.16
   6  -3   1  113.57   13.59
  -6   3  -1  115.42   15.30
   6  -3   1  123.65   15.69
  -6   3  -3  201.70   20.57
  -6  -3  -3  182.01   18.99
   6   3   3  199.87   17.92
   6  -3   3  183.32   18.52
  -6  -3  -3  206.77   18.46
   6   3   3  200.93   17.37
  -6   3  -3  183.23   19.39
  -6   3  -3  235.25   16.30
   6  -3   3  179.17   14.44
   6  -3   3  207.23   21.39
  -6   3  -5  112.66   16.56
  -6   3  -5  128.02   13.71
   6  -3   5  119.78   10.92
  -6  -3  -5  125.61   13.96
   6   3   5  119.75   14.54
  -6  -3  -5  108.53   15.81
   6  -3   5  142.37   17.52
   6  -3   5  115.29   17.35
  -6  -3  -7    6.42    4.28
  -6   3  -7    7.43    6.98
  -6   3  -7   10.04    5.55
   6   3   7   11.75    6.51
  -6  -3  -7   16.39    8.35
   6  -3   7   -5.98    7.86
   6  -3   7    4.27    3.62
  -6  -3  -9   -0.32    3.69
  -6   3  -9   -4.73    7.39
  -6   3  -9    7.48    5.35
   6   3   9   -0.58    5.42
  -6  -3  -9   17.12    9.53
   6  -3   9   -3.06    5.63
   6  -3   9    9.22    3.92
  -6   3 -11    9.56    7.23
   6  -3  11    7.20    3.92
  -6   3 -11   24.12    7.35
   6   3  11   11.86    5.91
   6  -3  11   11.42    7.57
  -6  -3 -11   -0.35    8.23
  -6   3 -13   16.49    8.28
  -6  -3 -13   14.70    9.64
  -6   3 -13   24.00    8.29
   6   3  13   14.20    6.52
   6  -3  13   26.46   11.74
  -6   3 -15  331.81   33.16
   6   3  15  318.62   30.50
   6  -3  15  311.65   35.00
  -6  -3 -15  293.29   33.35
  -6   3 -15  373.89   28.91
  -6   3 -17  448.36   40.71
  -6  -3 -17  479.96   43.87
   6   3  17  521.61   41.44
   6  -3  17  453.22   44.61
  -6   3 -17  494.85   35.63
  -6   3 -19    3.16    8.14
  -6   3 -19   -1.32    5.55
   6   3  19   18.37   11.01
   6  -3  19   -1.46    8.07
  -6  -3 -19    0.63    8.64
  -6   3 -21   14.16   10.47
   6   3  21    7.85    9.38
   6  -3  21   -9.62   12.97
  -6  -3 -21   -1.67   11.44
   6  -3  23   26.40   16.68
  -6   3 -23   16.24   11.02
   6   3  23    1.33    9.85
  -6  -3 -23   -1.94    9.32
   6   3  25   29.69   17.13
  -6  -3 -25   13.65   11.66
   6  -4 -26   -4.78   13.02
   6   4 -26    2.10   14.06
  -6   4  26   10.23   10.81
   6  -4 -24   16.81   15.72
  -6  -4  24   25.25   14.76
  -6   4  24   17.89   15.88
   6   4 -24  -10.40   13.60
   6  -4 -22   39.61   17.31
  -6  -4  22   17.49   10.55
  -6   4  22   21.73   10.28
   6   4 -22    5.66   10.53
   6  -4 -20   42.06   15.33
  -6  -4  20   36.05   14.43
  -6   4  20   48.90   15.64
   6   4 -20   24.20    9.98
   6   4 -18   67.83   17.72
  -6  -4  18   78.15   16.82
  -6   4  18   64.37   18.52
   6  -4 -18   67.60   16.90
   6   4 -16  178.81   26.41
   6  -4 -16  171.06   26.23
  -6  -4  16  142.46   23.10
   6  -4 -16  169.19   18.98
  -6   4  16  174.20   26.29
   6   4 -14   21.45   11.49
  -6  -4  14   18.70   10.24
  -6   4  14   40.28   13.54
  -6  -4  14   25.73    5.88
   6  -4 -14   29.08    8.22
  -6  -4  12   16.89    4.58
   6   4 -12    8.82    8.50
   6  -4 -12    7.40    5.89
  -6  -4  12   18.74   10.75
  -6   4  12    4.39    7.89
  -6  -4  10    4.70    5.71
   6   4 -10   16.67    9.02
  -6   4  10    7.66    6.55
   6  -4 -10    9.87    4.72
  -6  -4  10   10.00    2.48
   6  -4 -10    2.61    6.17
  -6   4   8   77.16   11.44
  -6  -4   8   99.87   17.34
  -6   4   8   98.07   12.03
   6   4  -8   84.37   15.75
   6  -4  -8   80.20   12.13
  -6   4   8   75.48   15.79
  -6   4   6   23.13    7.56
  -6  -4   6   25.37    7.20
  -6  -4   6    9.54    7.12
  -6   4   6   32.34    8.02
   6   4  -6   24.28    7.88
  -6   4   6   22.71    8.33
   6   4  -4   18.12    8.23
  -6  -4   4   12.69    6.06
  -6  -4   4   21.74    9.02
  -6   4   4   16.48    5.82
   6   4  -4   13.08    2.39
  -6   4   4   21.33    8.46
  -6   4   4   32.03    9.70
  -6   4   2   26.62    8.10
  -6  -4   2   36.68   11.53
  -6  -4   2   16.21    7.23
   6  -4  -2   24.76    6.38
  -6   4   2   25.90    5.93
  -6   4   2   17.50    7.26
   6   4  -2   24.85    7.41
   6   4  -2   32.81    5.38
  -6   4   0  381.92   29.25
  -6  -4   0  390.07   27.31
  -6  -4   0  416.39   32.18
   6  -4   0  389.63   25.06
   6   4   0  407.11   27.04
  -6   4   0  360.66   28.85
   6  -4   0  392.60   25.68
   6  -4   0  401.09   30.32
  -6   4  -2  112.89   16.94
   6  -4   2  102.75   12.84
   6   4   2  104.97   13.13
  -6  -4  -2  104.57   14.71
   6  -4   2  102.52   13.81
  -6   4  -2  107.30   15.71
   6  -4   2   88.01   15.06
  -6   4  -4  195.30   22.41
  -6  -4  -4  172.72   20.42
  -6  -4  -4  197.59   19.73
   6  -4   4  191.64   19.92
   6   4   4  190.36   15.79
  -6   4  -4  197.09   21.39
   6  -4   4  217.78   18.05
   6  -4   4  177.84   20.56
  -6   4  -6  265.71   26.72
  -6  -4  -6  275.77   26.74
   6   4   6  295.88   22.80
   6  -4   6  302.74   26.32
   6   4   6  295.86   20.02
   6  -4   6  294.28   20.27
  -6  -4  -6  307.70   24.75
   6  -4   6  261.82   27.22
  -6  -4  -8   -2.15    4.34
  -6   4  -8    9.84    8.57
  -6   4  -8   -1.06    3.46
   6   4   8    8.90    6.11
   6   4   8    2.38    5.35
  -6  -4  -8    1.84    6.25
   6  -4   8    8.21    7.41
   6  -4   8    1.90    3.66
   6  -4   8   13.87   11.26
  -6  -4 -10   68.68   12.39
  -6   4 -10   47.42   12.67
  -6   4 -10   51.96    9.17
   6   4  10   47.25   10.36
   6  -4  10   38.20   11.42
  -6  -4 -10   35.45   11.52
   6  -4  10   48.09    8.90
  -6   4 -12  235.75   27.92
  -6   4 -12  278.49   22.07
   6  -4  12  282.74   21.46
  -6  -4 -12  234.19   28.78
   6   4  12  309.24   21.08
   6   4  12  250.15   24.52
   6  -4  12  228.84   28.11
  -6   4 -14   14.65    9.41
  -6   4 -14   21.10    7.02
   6   4  14   20.97    5.92
   6  -4  14   11.72    8.93
  -6  -4 -14   10.99    8.94
  -6   4 -16  152.29   23.99
  -6   4 -16  178.17   19.32
   6   4  16  168.68   22.05
  -6  -4 -16  143.80   24.54
   6  -4  16  149.29   25.62
  -6   4 -18  120.70   22.68
   6   4  18  124.96   20.21
   6  -4  18  109.06   22.18
  -6  -4 -18  133.78   24.85
  -6   4 -20   11.46   12.46
   6   4  20   11.80   10.08
   6  -4  20   22.21   11.34
  -6  -4 -20   26.76   14.77
  -6   4 -22   23.89    9.89
   6   4  22   14.02   10.45
   6  -4  22    5.39   10.51
  -6  -4 -22    6.20    9.54
   6  -4  24   -0.41   11.30
  -6  -4 -24   28.07   20.53
  -6  -5  27   -5.44   16.14
  -6  -5  25    7.73   12.11
   6   5 -25   14.71   14.23
   6  -5 -23   -5.62   11.68
  -6  -5  23   24.45   17.34
  -6   5  23   27.04   14.26
   6   5 -23    6.53    9.40
   6  -5 -21   20.51   14.43
  -6  -5  21   11.48   12.40
   6   5 -21   17.01   11.84
  -6   5  21   23.47   15.60
   6  -5 -19   10.50   10.28
  -6  -5  19   14.97   10.30
  -6   5  19    6.66    9.82
   6   5 -19   25.39   13.72
   6  -5 -17   23.13   13.28
  -6  -5  17    6.52    9.53
  -6   5  17    4.19    7.74
   6   5 -17   12.82   11.03
   6   5 -15    2.00   11.47
   6  -5 -15   16.39   11.03
  -6  -5  15    5.74    9.62
  -6   5  15   -1.04    8.91
   6  -5 -13   12.86    6.14
   6  -5 -13    9.86    7.58
  -6  -5  13    2.84    9.30
   6   5 -13    5.97    8.36
  -6   5  13   -1.07    7.00
   6   5 -11   30.79   12.47
  -6  -5  11   11.47    9.78
  -6   5  11   12.48    5.63
   6  -5 -11    7.71    5.35
  -6   5  11   13.66    9.07
  -6   5   9   76.56   16.91
   6  -5  -9   93.68   12.82
   6   5  -9  101.86   18.29
  -6  -5   9   88.24   17.29
  -6   5   9  116.95   12.30
  -6  -5   7   14.16    8.37
   6  -5  -7   23.65    3.35
   6   5  -7   21.50    9.09
  -6   5   7   31.96    6.49
  -6   5   7   25.40   10.31
  -6   5   5  147.39   17.77
  -6  -5   5  132.45   15.06
  -6  -5   5  114.81   17.61
  -6   5   5  127.38   19.28
   6   5  -5  146.53   18.84
  -6   5   5  140.25   13.64
  -6   5   3  121.57   16.54
  -6   5   3  117.87   17.70
  -6  -5   3  148.77   19.57
  -6  -5   3  115.74   14.30
   6  -5  -3  121.61   13.00
  -6   5   3  136.93   13.86
   6   5  -3  103.15   15.02
   6   5  -3  119.48    7.59
   6   5  -3  131.18    7.80
   6  -5  -1   -4.96    7.63
  -6   5   1    6.17    6.73
  -6  -5   1    8.61    8.74
  -6  -5   1    1.68    4.40
  -6   5   1    6.99    6.19
   6  -5  -1   11.67    6.25
   6   5  -1    4.30    6.05
  -6   5  -1  109.83   17.16
  -6  -5  -1  141.13   17.43
  -6  -5  -1  180.29   23.09
   6   5   1  124.97   14.40
   6  -5   1  133.17   15.33
   6  -5   1  139.26   16.93
  -6   5  -1  143.38   18.37
   6  -5   1  145.93   20.41
   6  -5   3   61.18   11.70
  -6   5  -3   64.21   14.87
   6  -5   3   51.29   12.30
   6   5   3   54.99    9.83
  -6  -5  -3   47.06   10.82
   6  -5   3   53.66   10.92
  -6  -5  -3   63.09   13.78
  -6   5  -3   59.80   13.31
  -6   5  -5  223.85   25.96
  -6  -5  -5  230.34   25.05
   6   5   5  260.05   19.14
   6  -5   5  247.85   24.31
   6  -5   5  230.42   21.18
   6  -5   5  231.07   25.82
  -6  -5  -5  215.19   22.76
  -6   5  -7  131.86   20.17
   6  -5   7  180.96   15.75
   6   5   7  169.06   17.09
   6   5   7  189.12   15.38
   6  -5   7  154.97   20.60
  -6  -5  -7  137.44   18.43
  -6  -5  -7  144.84   21.05
   6  -5   7  146.75   16.51
   6  -5   7  142.24   20.94
  -6  -5  -9  147.61   18.84
  -6   5  -9  151.72   22.81
   6   5   9  169.10   17.64
   6  -5   9  143.92   21.02
   6   5   9  179.62   13.95
  -6  -5  -9  137.17   21.08
   6  -5   9  177.75   18.22
   6  -5   9  130.72   22.25
  -6  -5 -11   51.12   12.33
  -6   5 -11   38.61    8.54
  -6   5 -11   22.91   11.35
   6   5  11   39.38    6.37
   6   5  11   45.75   10.16
   6  -5  11   47.44   13.88
  -6  -5 -11   37.85   12.74
   6  -5  11   47.24   10.04
   6  -5  11   53.06   15.56
  -6   5 -13    0.14    6.27
  -6   5 -13    4.14    3.91
   6  -5  13    4.05    4.96
   6   5  13    4.18    5.11
   6  -5  13   25.75   13.48
  -6  -5 -13    3.65    8.31
  -6   5 -15   63.44   16.60
   6   5  15   83.67   14.80
   6  -5  15   62.52   16.81
  -6  -5 -15   50.12   16.22
  -6   5 -17   87.27   19.62
   6   5  17   93.77   17.78
   6  -5  17   75.24   19.89
  -6  -5 -17   70.05   18.69
   6  -5  19   15.80   13.68
  -6  -5 -19   13.53   12.76
  -6   5 -19   -5.38    7.76
  -6   5 -21   -7.54   13.48
   6   5  21   11.17   13.95
   6  -5  21  -15.71   14.93
  -6  -5 -21   16.25   15.65
  -6   5 -23    2.64   12.47
   6  -5  23   19.97   16.37
  -6  -5 -23   -7.46   10.61
   6   5  23    2.43   13.36
  -6  -6  24   18.66   14.41
   6  -6 -22   -4.15    9.76
  -6  -6  22   -5.88   13.74
   6   6 -22  -11.70   15.58
  -6   6  22    0.73   11.01
   6  -6 -20   13.32   12.94
  -6  -6  20   11.39   13.40
   6   6 -20   21.35   14.91
  -6   6  20    1.64   12.24
   6  -6 -18    5.29   12.06
  -6  -6  18   -4.42   12.19
  -6   6  18    6.92   12.77
   6   6 -18    2.29   11.09
   6  -6 -16  175.73   28.12
  -6  -6  16  229.86   32.20
  -6   6  16  167.42   27.44
   6   6 -16  204.89   30.71
   6  -6 -14   10.39    9.50
  -6  -6  14    6.77   10.44
  -6   6  14   19.01   10.72
   6   6 -14   23.62   11.69
  -6  -6  12  365.22   37.39
   6   6 -12  346.85   36.51
   6  -6 -12  321.27   34.69
  -6   6  12  395.30   38.66
   6   6 -10   66.65   15.05
  -6  -6  10   48.83   14.31
   6  -6 -10   79.45   12.62
  -6   6  10   51.55   14.27
  -6  -6   8  167.33   25.49
   6   6  -8  180.75   23.38
  -6   6   8  166.32   12.94
  -6   6   8  154.62   23.61
  -6  -6   6  252.54   20.96
   6  -6  -6  283.67   17.88
  -6  -6   6  229.44   27.36
   6   6  -6  236.17   25.79
  -6   6   6  303.23   18.32
  -6   6   6  216.10   26.69
  -6   6   4  266.90   27.43
  -6  -6   4  266.26   22.26
  -6  -6   4  229.43   27.44
   6   6  -4  248.55   25.19
  -6   6   4  315.99   20.42
  -6   6   4  251.22   27.53
   6  -6  -2    1.13    7.21
  -6   6   2   -6.99    8.79
   6   6  -2   -0.46    5.54
  -6  -6   2   10.31    7.16
  -6  -6   2   -2.98    4.62
   6  -6  -2    4.75    4.65
  -6   6   2    1.31    6.48
  -6   6   2    1.37    4.44
   6   6  -2    0.46    2.17
  -6   6   0  275.21   29.19
  -6  -6   0  279.24   24.85
  -6  -6   0  294.72   31.01
   6   6   0  291.26   24.39
   6  -6   0  281.86   21.93
   6   6   0  291.77   19.12
  -6   6   0  278.47   27.65
  -6  -6   0  261.11   28.18
   6  -6   0  242.23   24.57
   6  -6   2   15.89    7.81
  -6   6  -2   12.81   10.04
  -6   6  -2   10.09    7.60
   6   6   2   13.29    6.72
  -6  -6  -2   19.21   10.00
   6  -6   2    5.84    4.65
   6   6   2   19.94    7.49
  -6  -6  -2   21.44    9.64
   6  -6   4   51.02   11.96
  -6   6  -4   38.15   12.34
  -6  -6  -4   38.39   10.93
   6   6   4   42.35    8.46
  -6  -6  -4   42.32   12.32
   6  -6   4   60.28   12.39
   6   6   4   43.21   10.83
  -6   6  -4   39.62   11.84
   6  -6   4   28.60    8.94
  -6   6  -6   84.36   17.94
   6  -6   6   98.63   15.50
   6   6   6  120.06   12.22
  -6  -6  -6  106.79   17.86
   6  -6   6  113.55   17.17
   6  -6   6  108.28   19.33
  -6  -6  -6  107.48   17.73
  -6  -6  -8   15.76    8.37
  -6   6  -8   18.32    9.98
   6  -6   8    6.60    7.48
   6   6   8   34.78    6.19
   6  -6   8    6.56    6.18
  -6  -6  -8   12.68    7.99
   6  -6   8   23.12    8.89
  -6  -6 -10  121.14   19.31
   6   6  10  100.46   14.03
   6  -6  10   94.40   18.27
  -6  -6 -10  100.00   19.36
  -6   6 -10  115.40   20.30
   6  -6  10  115.19   16.67
   6  -6  10   95.17   20.32
  -6   6 -12   62.72   16.74
  -6  -6 -12   30.31   12.50
   6   6  12   41.12   10.11
   6  -6  12   40.76   13.79
  -6  -6 -12   36.76   13.60
   6  -6  12   34.46    9.80
   6  -6  12   60.40   17.84
  -6   6 -14   42.95   15.23
   6   6  14   58.92   12.67
   6   6  14   71.92   17.35
   6  -6  14   36.60   14.46
  -6  -6 -14   78.57   20.21
   6  -6  14  110.05   25.74
  -6   6 -16    8.00   12.31
   6  -6  16   10.44    9.91
  -6  -6 -16    4.82    8.94
   6   6  16    3.88   10.67
  -6   6 -18   81.25   19.52
   6  -6  18   77.19   19.55
  -6  -6 -18   87.43   21.82
   6   6  18  107.53   23.69
  -6   6 -20   30.23   14.55
   6  -6  20    3.41   10.34
  -6  -6 -20    6.18   12.13
   6   6  20   13.59   12.57
  -6   6 -22   39.57   17.72
   6  -6  22   24.81   18.51
   6   6  22    7.85   11.50
  -6  -7  23    3.18   12.17
   6  -7 -21   20.73   12.02
  -6  -7  21    8.95   12.40
   6   7 -21   23.71   14.28
  -6   7  21   21.59   15.40
   6  -7 -19   27.91   15.32
  -6  -7  19   14.35   11.18
  -6   7  19   12.64   13.72
   6   7 -19   19.80   17.26
   6  -7 -17   -0.37   10.20
  -6  -7  17   -3.86   10.44
  -6   7  17    0.59    9.16
   6   7 -17  -15.85   16.93
   6  -7 -15   -8.45   11.44
  -6  -7  15    8.72   12.74
  -6   7  15    8.91   12.59
   6   7 -15   -2.48   10.82
   6  -7 -13   16.59   10.13
  -6  -7  13    1.52    7.80
  -6   7  13    5.86   11.12
   6   7 -13    3.04    8.73
   6  -7 -11   24.56    8.07
   6   7 -11   46.76   13.74
  -6  -7  11   39.24   15.07
  -6   7  11   37.26   13.79
   6   7  -9  143.85   22.92
   6  -7  -9  125.48   20.34
  -6  -7   9  156.19   25.62
  -6   7   9  143.34   24.17
   6   7  -7   10.45    7.89
  -6  -7   7   12.08    6.35
   6  -7  -7   14.80    8.95
  -6  -7   7   -8.18   12.28
  -6   7   7    4.61    7.74
   6   7  -5  145.39   21.72
  -6  -7   5  135.50   16.01
   6  -7  -5  131.52   14.31
  -6  -7   5   79.97   18.39
  -6   7   5  149.67   23.28
  -6  -7   3  182.06   19.63
  -6   7   3  137.09   22.47
   6  -7  -3  164.16   17.40
   6   7  -3  175.59   22.13
  -6  -7   3  140.48   22.97
   6  -7  -3  169.97   14.86
  -6   7   3  181.58   24.20
   6  -7  -3  191.08   26.03
   6  -7  -1   64.33   14.20
   6   7  -1   59.07   12.44
  -6   7   1   50.08   13.33
  -6  -7   1   68.74   18.12
  -6  -7   1   58.02   10.93
   6  -7  -1   74.68   11.48
   6   7  -1   58.55    7.63
  -6   7   1   64.04   14.72
  -6  -7   1   78.72   17.89
   6  -7   1    2.90    5.79
  -6   7  -1   25.76   11.44
  -6  -7  -1   25.18   13.91
  -6  -7  -1    9.22    7.08
   6  -7   1   17.23    6.07
   6   7   1   17.45    5.93
   6   7   1    5.09    5.38
  -6  -7  -1   23.97   11.13
  -6   7  -1   10.78    7.67
   6  -7   3  102.76   17.03
   6   7   3   84.81   11.95
  -6   7  -3   84.54   18.91
  -6  -7  -3   83.59   17.64
  -6  -7  -3   73.01   14.44
   6  -7   3   86.39   13.98
   6   7   3   95.49   14.32
  -6   7  -3   94.15   16.37
  -6   7  -5  413.34   40.14
  -6  -7  -5  415.40   36.62
   6   7   5  502.70   27.80
   6  -7   5  476.01   36.00
   6   7   5  466.33   34.32
  -6   7  -5  449.71   36.89
  -6  -7  -5  423.35   38.93
   6  -7   5  466.61   37.64
   6  -7   5  415.44   40.64
  -6   7  -7  128.68   22.46
   6  -7   7  141.79   20.09
  -6  -7  -7  152.27   23.02
   6   7   7  104.56   17.05
   6  -7   7  136.17   23.61
   6  -7   7  117.79   17.66
  -6  -7  -7  127.35   20.78
  -6  -7  -9   53.44   15.87
  -6  -7  -9   29.65   11.88
  -6   7  -9   36.26   13.98
   6  -7   9   44.46   14.16
   6   7   9   39.96   12.67
   6  -7   9   32.57   11.66
   6  -7   9   42.29   14.66
  -6  -7 -11  155.79   23.56
  -6   7 -11  158.02   26.27
   6  -7  11  173.40   25.63
  -6  -7 -11  133.90   23.45
   6   7  11  169.93   25.13
   6  -7  11  179.33   22.47
   6  -7  11  154.06   26.28
  -6  -7 -13   23.66   13.43
  -6   7 -13   -2.14   10.15
   6  -7  13   31.71   13.70
  -6  -7 -13    9.23   12.61
   6   7  13   13.27    7.76
   6  -7  13   38.32   19.10
   6  -7  15   -0.04    8.51
  -6  -7 -15   25.93   12.94
   6   7  15   15.74   10.78
  -6   7 -15   25.31   14.66
  -6   7 -17   99.59   23.03
   6  -7  17   89.51   20.65
  -6  -7 -17  114.14   25.44
   6   7  17  125.32   26.21
  -6   7 -19    5.89   12.05
   6  -7  19  -12.21   15.07
  -6  -7 -19  -13.43   13.86
   6   7  19    7.80   12.23
  -6   7 -21  -10.07   15.61
   6  -7  21    5.33   13.14
   6   7  21   37.71   20.61
  -6   7 -23    0.97   14.74
  -6  -8  20   33.33   15.11
   6  -8 -20   40.27   22.53
   6   8 -20   -0.34   11.30
  -6   8  20    0.37   12.90
   6  -8 -18   -2.62   10.70
  -6  -8  18   19.99   17.82
   6   8 -18   -1.34   13.42
  -6   8  18    5.77   13.54
   6  -8 -16    4.90   13.86
  -6  -8  16   -6.64   12.93
   6   8 -16   23.98   14.64
  -6   8  16   20.08   13.92
   6  -8 -14    7.59    9.55
  -6  -8  14   31.11   14.97
  -6   8  14    4.44   10.79
   6   8 -14    0.72   10.44
   6  -8 -12    6.17   10.62
  -6  -8  12    0.53    9.19
  -6   8  12    3.34   10.67
   6   8 -12   -6.31   12.83
   6  -8 -10  157.63   25.56
  -6  -8  10  199.26   31.22
  -6   8  10  179.17   28.55
   6   8 -10  168.33   26.51
   6  -8  -8   69.20   17.11
  -6  -8   8   52.08   15.38
  -6   8   8   63.83   17.26
   6   8  -8   83.17   19.28
   6  -8  -6   82.80   16.07
  -6  -8   6   86.72   19.47
  -6   8   6   92.20   18.92
   6   8  -6   86.62   18.06
  -6  -8   4  407.90   29.28
   6  -8  -4  416.43   30.45
  -6  -8   4  357.97   38.57
   6   8  -4  414.32   35.59
   6  -8  -4  343.17   31.72
   6  -8  -4  419.47   41.06
  -6   8   4  371.94   37.21
   6  -8  -2   38.93   14.67
   6   8  -2   20.22    6.15
   6  -8  -2   28.61    8.98
   6  -8  -2   28.32    8.32
  -6  -8   2   56.12   18.00
  -6  -8   2   23.75    8.00
  -6   8   2   38.29   12.95
  -6  -8   2   17.66    9.79
   6  -8   0   91.40   17.90
  -6   8   0  136.29   24.39
  -6  -8   0  157.27   26.57
  -6  -8   0  127.97   18.25
   6  -8   0  127.17   17.46
  -6   8   0  145.51   21.97
  -6  -8   0  106.31   21.73
   6   8   0  131.46   18.11
   6  -8   2  -11.61    8.17
  -6   8  -2  -17.17   12.11
  -6  -8  -2   -4.28    7.07
   6  -8   2   -8.60    6.90
   6   8   2    2.46    5.03
  -6   8  -2    8.81    8.95
  -6  -8  -2  -10.34   11.87
   6   8   2   -1.88    5.69
  -6   8  -4   16.06   11.34
  -6  -8  -4   20.32    8.67
   6  -8   4   51.24   14.03
   6   8   4   28.47    8.57
   6  -8   4   36.14   12.51
  -6   8  -4   38.73   12.29
  -6  -8  -4   24.04   12.01
  -6   8  -6  287.36   35.48
   6  -8   6  320.72   33.17
  -6  -8  -6  286.57   32.33
   6  -8   6  362.12   32.69
   6   8   6  295.51   28.92
   6  -8   6  286.52   36.53
  -6  -8  -6  276.99   32.90
  -6  -8  -8  267.26   32.08
  -6   8  -8  228.46   32.51
   6  -8   8  269.63   29.70
   6   8   8  247.71   28.33
  -6  -8  -8  280.91   33.63
   6  -8   8  257.41   29.99
   6  -8   8  276.23   34.55
  -6  -8 -10   43.59   16.28
  -6   8 -10   69.02   18.92
   6  -8  10   57.65   15.38
  -6  -8 -10   98.43   20.80
   6   8  10   70.70   17.85
   6  -8  10   64.62   15.27
   6  -8  10   47.62   16.35
  -6   8 -12   -1.37   10.71
   6  -8  12   21.93   12.94
  -6  -8 -12    5.72    9.32
   6  -8  12    9.40   11.61
  -6  -8 -12   14.08   11.53
   6   8  12   36.01   14.98
  -6   8 -14   31.36   15.10
   6  -8  14   51.92   16.79
  -6  -8 -14   42.10   15.69
   6   8  14   39.70   16.37
   6  -8  14   37.84   19.00
  -6   8 -16   24.91   14.11
   6  -8  16   60.34   23.75
   6  -8  16   24.45   14.63
  -6  -8 -16   10.07   11.35
   6   8  16    7.59   12.01
  -6   8 -18   45.29   19.92
   6  -8  18    8.51   10.51
  -6  -8 -18    9.55   15.80
   6   8  18    7.21   14.80
  -6   8 -20    6.01   15.56
   6   8  20   11.27   16.23
   6  -9 -17    7.86   12.90
  -6  -9  17   18.06   14.54
   6   9 -17   15.00   10.06
  -6   9  17   42.73   20.68
   6  -9 -15   -6.50   12.92
  -6  -9  15    6.08   16.52
   6   9 -15   26.62   14.31
  -6   9  15  -10.49    9.05
   6  -9 -13    3.41    9.46
  -6  -9  13   27.71   15.36
   6   9 -13   21.57   15.06
  -6   9  13   18.01   15.37
  -6  -9  11   23.46   14.98
   6  -9 -11   26.12   11.76
   6   9 -11   37.26   15.94
  -6   9  11   19.67   12.74
   6  -9  -9    7.64   11.93
  -6  -9   9  -26.95   20.62
   6   9  -9    1.64   10.39
  -6   9   9    5.30    9.53
   6  -9  -7    4.92   10.62
  -6  -9   7  -28.93   17.57
  -6   9   7   -7.46   10.55
   6   9  -7   -2.41    8.81
   6  -9  -5   -0.19    7.37
  -6  -9   5    3.94   11.54
   6   9  -5    0.82    6.89
  -6   9   5    4.55   10.58
   6  -9  -3   13.88   14.53
   6  -9  -3    4.91    7.38
  -6  -9   3   -9.91   12.03
  -6  -9   3   -9.44   10.11
   6   9  -3  -10.13    8.05
  -6   9   3   -6.51   10.87
   6  -9  -1    5.78    7.39
  -6  -9   1   27.13   15.42
   6  -9  -1   33.13   15.37
   6   9  -1   15.16    8.48
  -6   9   1    6.61    7.42
  -6  -9   1   39.39   17.51
   6  -9   1   33.39   11.79
  -6  -9  -1   83.62   24.06
  -6  -9  -1   37.94    9.78
  -6   9  -1   27.14   13.42
  -6  -9  -1   26.73   13.20
   6  -9   3   27.56   13.65
  -6  -9  -3   16.00   12.17
  -6  -9  -3   -2.28    8.84
  -6   9  -3    7.49    7.79
   6  -9   5    1.38   10.27
  -6   9  -5  -17.24   16.24
  -6  -9  -5   13.95   12.04
   6  -9   5    8.97   12.79
  -6  -9  -5   -6.27   12.20
  -6  -9  -7  -16.53   12.25
  -6   9  -7  -10.59   10.61
  -6  -9  -7   -1.89    8.64
   6   9   7    0.78    7.66
   6  -9   7  -25.54   16.78
   6  -9   7   10.92   12.56
  -6  -9  -9   27.03   15.80
  -6   9  -9   20.90   11.54
  -6  -9  -9   32.12   13.40
   6  -9   9   32.55   12.62
   6   9   9   21.21   10.06
   6  -9   9   13.69   13.64
   6  -9   9   19.86   12.87
  -6  -9 -11    9.90   13.34
  -6   9 -11  -13.94   15.50
   6  -9  11    6.56    7.66
  -6  -9 -11   26.42   13.53
   6   9  11    8.11    9.75
   6  -9  11  -12.68   14.52
  -6  -9 -13   45.31   18.82
  -6   9 -13   10.52   14.05
   6  -9  13   10.15   11.65
  -6  -9 -13    8.65   12.81
   6   9  13   21.14   14.86
   6  -9  13   15.10   15.39
  -6   9 -15    2.53   11.33
   6  -9  15    2.15   10.23
  -6  -9 -15    9.15   12.51
   6   9  15  -17.83   13.55
   6  -9  15   32.61   20.66
  -6   9 -17    3.05   12.94
   6  -9  17    1.73   13.89
   6   9  17   -3.96   11.17
   6  10 -16    5.44   11.42
   6 -10 -16   14.04   15.89
  -6 -10  14   -5.52   15.71
  -6  10  14    1.33   11.83
   6  10 -14   14.88   10.97
   6 -10 -14  -13.81   13.50
   6 -10 -12   15.99   11.53
  -6 -10  12  -22.85   15.02
  -6  10  12    8.04   14.17
   6  10 -12  -14.21   12.60
   6 -10 -10   -6.97   11.54
  -6 -10  10  -27.25   20.31
  -6  10  10    3.12   11.14
   6  10 -10   -2.66   10.54
   6 -10  -8   39.65   14.01
  -6 -10   8   25.04   14.00
   6  10  -8   33.83   14.55
  -6  10   8   40.60   13.68
  -6 -10   6   -3.04   14.26
   6  10  -6   38.57   15.17
  -6  10   6   31.12   13.12
  -6 -10   6   12.63   11.29
  -6 -10   4   96.64   21.75
  -6  10   4   84.70   20.56
   6 -10  -4  102.73   23.26
   6  10  -4  109.79   20.22
  -6 -10   4   99.32   24.04
   6 -10  -2   22.60   16.71
  -6 -10   2   39.89   18.50
  -6  10   2    5.27    9.11
  -6 -10   2    7.62    9.50
   6 -10   0   70.85   19.52
  -6 -10   0   75.21   23.65
  -6  10   0   37.82   12.64
  -6 -10   0   39.88   15.66
  -6 -10  -2   28.77   13.87
   6 -10   2   31.41   11.97
   6 -10   2   23.60   10.48
  -6 -10  -2   71.05   22.68
  -6  10  -2   23.08   11.45
   6 -10   4    4.94   10.44
  -6 -10  -4   12.79    9.96
  -6  10  -4  -12.77    9.33
  -6 -10  -4   -0.92   11.64
   6 -10   6  103.81   23.90
   6 -10   6   71.64   21.03
  -6 -10  -6   78.89   19.72
  -6 -10  -6   61.52   17.29
  -6 -10  -8   -7.16   11.21
  -6 -10  -8   10.69   10.82
   6 -10   8   12.22   14.24
   6 -10   8    7.00    9.61
  -6 -10 -10   15.84   13.17
   6 -10  10   58.17   18.86
  -6 -10 -10   11.93   10.34
   6 -10  10   39.81   19.01
  -6  10 -12   10.87   13.66
  -6 -10 -12   40.17   19.65
  -6 -10 -12   26.40   15.17
   6 -10  12   42.46   20.89
   6 -10  14   21.12   16.63
  -6 -10 -14   15.83   11.95
   6  10  14   50.03   20.00
   6  10  16   28.87   16.02
  -6  11  13   -9.05   12.44
   6 -11 -13  -11.79   15.66
   6  11 -11  139.92   27.97
  -6  11  11  150.27   28.45
  -6 -11   9    5.85   15.59
   6  11  -9   41.26   18.42
  -6  11   9   32.62   15.46
  -6 -11   9   27.36   16.26
  -6 -11   7   32.28   14.56
  -6  11   7   30.56   13.92
  -6 -11   7   20.30   11.93
  -6 -11   5  136.09   30.14
  -6  11   5  141.98   26.95
  -6 -11   5  166.53   31.77
   6 -11  -3   56.41   17.96
  -6 -11   3   75.00   24.28
  -6  11   3   35.88   15.71
  -6 -11   3   39.96   16.71
   6 -11  -1   29.66   15.63
  -6 -11   1   47.42   22.84
  -6  11   1   13.64   14.41
  -6 -11   1   24.18   17.18
   6 -11   1   19.79   13.20
  -6 -11  -1   42.80   22.03
  -6  11  -1    6.45   11.38
  -6 -11  -1    1.89   12.45
   6 -11   3    6.05    8.91
  -6 -11  -3   19.76   14.38
   6 -11   5   76.30   21.22
   6 -11   5  117.58   25.42
   6 -11   5   44.31   14.78
  -6 -11  -5   51.08   19.28
   6 -11   7   40.25   16.95
  -6 -11  -7   23.17   16.89
   6 -11   7   55.21   19.51
   6 -11   7    9.36   16.00
  -6 -11  -9   -5.68   14.68
  -6 -11 -11  -17.51   14.65
  -6 -11 -11  -14.73   17.19
  -6  12  10   -1.10   12.02
  -6  12   8    7.98   14.12
  -6  12   6   -0.97   12.48
  -6 -12   2   53.72   23.44
   6 -12   0   17.03   16.45
  -6 -12   0   89.96   27.72
   6 -12   2   28.35   16.00
   6 -12   4   11.32    9.37
   6 -12   6   46.95   17.42
   7   0 -29   -6.88   11.43
   7   0 -27    5.71   10.81
  -7   0  27    3.40   12.24
   7   0 -27   -4.81   10.81
   7   0 -25   -1.47   10.85
   7   0 -25   -2.33   11.64
  -7   0  25   -6.15   12.25
   7   0 -23    5.68    9.70
   7   0 -23  -16.36   12.39
  -7   0  23   15.08   11.02
   7   0 -21    4.16    7.38
   7   0 -21   -4.52   11.85
  -7   0  21    0.56    9.85
   7   0 -19   -1.89    8.01
  -7   0  19   -8.36    5.86
  -7   0  19   -9.12    8.63
  -7   0  17    0.27    4.96
   7   0 -17  -10.68    7.33
  -7   0  17    4.09    6.92
  -7   0  15   -1.51    4.62
   7   0 -15   -5.61    6.79
  -7   0  15   -8.12    7.25
  -7   0  13  -10.15    6.96
   7   0 -13    0.58    6.58
  -7   0  13    0.79    5.41
  -7   0  11    0.00    1.26
  -7   0  11   -1.27    4.90
  -7   0  11   -2.93    6.55
   7   0 -11   -0.85    6.03
  -7   0   9    4.29    5.81
   7   0  -9    7.43    7.95
  -7   0   9    8.80    6.22
   7   0  -7    4.51    5.01
   7   0  -7   -5.41    7.56
  -7   0   7    2.93    4.66
  -7   0   7    0.16    3.10
   7   0  -5   -5.16    7.36
   7   0  -5   -6.69    5.50
  -7   0   5   -6.26    5.93
  -7   0   5    4.27    5.95
   7   0  -3   11.56    8.75
   7   0  -3    7.38    7.64
  -7   0   3    4.38    4.95
  -7   0   1   -8.45    6.75
   7   0  -1   -1.24    5.14
  -7   0   1   -1.89    5.47
  -7   0  -1    0.51    3.93
   7   0   1  -10.47    6.91
  -7   0  -3   -0.45    5.63
   7   0   3   -4.60    6.26
  -7   0  -5   -5.46    4.99
   7   0   5   -4.22    6.16
  -7   0  -7    2.22    5.40
   7   0   7   10.14    7.98
  -7   0  -9    6.44    9.06
   7   0   9   -3.92    7.58
  -7   0 -11   -0.20    5.83
   7   0  11   -0.01    8.26
  -7   0 -13    4.01    6.55
   7   0  13    1.84    7.11
  -7   0 -15    1.84    6.82
   7   0  15   -4.60    7.29
  -7   0 -17    3.73    7.11
  -7   0 -17   -9.95    9.12
   7   0  17    3.17    7.40
  -7   0 -19    3.90   10.12
  -7   0 -19   -1.52    6.61
   7   0  19    2.12    9.24
  -7   0 -21   10.48   13.75
  -7   0 -21    4.01    7.92
   7   0  21   -0.37    9.54
  -7   0 -23    4.82    9.76
   7   0  23    2.76   11.27
  -7   0 -25   -0.70   10.01
   7   0  25   18.28   13.27
  -7   0 -27    2.97   12.78
   7  -1 -28  -11.64   13.75
  -7   1  28   28.20   17.97
   7   1 -28    5.41   13.12
  -7   1  28   12.90   14.96
   7   1 -26    7.92   12.54
   7  -1 -26    3.90   11.96
   7   1 -26   11.56   10.78
  -7   1  26   11.26   12.77
   7  -1 -24   14.86   12.65
   7   1 -24   22.70   12.89
  -7  -1  24   12.15    7.86
  -7   1  24   13.99   13.07
   7   1 -24   22.50   12.30
   7  -1 -24   15.78   11.92
   7   1 -22  179.48   27.50
   7  -1 -22  185.16   26.35
   7   1 -22  193.70   27.85
  -7  -1  22  204.35   25.59
  -7  -1  22  190.62   26.81
  -7   1  22  198.67   29.74
   7  -1 -22  183.04   29.22
   7   1 -20    7.20    7.02
   7  -1 -20   13.41   10.77
   7  -1 -20   15.36   10.58
  -7  -1  20   13.97    8.13
  -7  -1  20   -2.58    7.98
  -7   1  20   -6.22    7.50
   7   1 -18   31.07   12.27
  -7  -1  18   25.07    9.16
  -7   1  18   41.22    8.42
   7  -1 -18   31.06   11.77
  -7  -1  18   31.22    9.75
  -7   1  18   26.14    8.95
  -7  -1  16  409.09   31.68
  -7   1  16  461.29   26.47
   7   1 -16  371.61   36.13
   7  -1 -16  410.17   35.16
  -7   1  16  371.80   34.23
  -7  -1  16  439.15   33.28
  -7  -1  14   41.09    4.30
  -7  -1  14   40.01   10.24
  -7   1  14   37.02    6.43
   7   1 -14   47.82   12.82
   7  -1 -14   52.55   11.77
  -7   1  14   49.03   12.26
  -7  -1  14   38.40    9.78
  -7  -1  12   10.87    3.17
  -7  -1  12   28.88    9.87
  -7   1  12   20.33    5.85
   7   1 -12    7.00    7.86
  -7   1  12    8.55    5.48
  -7  -1  12   13.96    7.54
   7  -1 -12   16.96    7.92
  -7   1  10  291.47   14.07
  -7  -1  10  268.07   21.91
  -7   1  10  317.17   18.66
   7   1 -10  244.42   25.30
   7  -1 -10  269.01   24.80
  -7   1  10  265.90   24.77
  -7  -1  10  297.58   22.53
  -7  -1  10  278.05   12.60
  -7   1   8    6.59    3.04
   7   1  -8   13.71    8.89
   7  -1  -8    0.33    2.92
  -7  -1   8    2.83    5.32
  -7   1   8    3.58    4.58
  -7  -1   8   13.10    6.30
   7  -1  -8   -3.06    5.83
  -7   1   6 1533.07   51.86
   7  -1  -6 1624.76   52.18
  -7  -1   6 1602.75   58.89
   7   1  -6 1368.60   61.04
   7  -1  -6 1395.20   59.66
   7   1  -6 1656.78   56.85
  -7   1   6 1430.73   61.17
  -7  -1   6 1482.63   55.74
  -7   1   4  941.01   39.70
   7  -1  -4 1081.44   39.86
   7   1  -4  837.93   43.70
   7   1  -4 1122.51   43.69
  -7   1   4  856.20   43.71
  -7  -1   4  907.34   39.82
  -7   1   4 1030.58   41.66
   7  -1  -4  860.63   44.08
  -7  -1   2   -2.78    5.80
   7  -1  -2   -2.92    6.72
   7   1  -2    6.02    7.36
   7   1  -2   -6.73    5.76
  -7   1   2   -2.52    5.85
  -7  -1   2    3.84    4.60
  -7   1   0   -2.73    5.11
  -7  -1   0    1.05    6.32
   7   1   0    6.72    6.50
   7  -1   0    0.56    4.11
  -7   1   0   -2.87    4.59
  -7   1  -2   45.09   10.22
  -7  -1  -2   42.94    9.90
   7   1   2   60.59   11.46
   7  -1   2   46.44    9.62
  -7  -1  -4  322.19   25.89
   7   1   4  357.17   25.96
   7  -1   4  308.98   25.03
  -7   1  -4  358.92   25.91
  -7  -1  -6   35.48    4.50
  -7   1  -6   35.32    8.57
  -7  -1  -6   46.59   11.21
   7   1   6   46.27   10.89
   7  -1   6   26.73    8.45
  -7   1  -8   62.76   12.86
  -7   1  -8   73.26   12.78
  -7  -1  -8   80.93   14.00
   7   1   8   69.87   12.77
   7  -1   8   84.00   14.94
  -7   1 -10   30.33   10.55
  -7   1 -10   29.64    8.65
  -7  -1 -10   28.17   11.11
   7   1  10   21.94    7.96
   7  -1  10   21.26    9.50
  -7   1 -12    8.38    9.32
  -7   1 -12    1.03    5.87
  -7  -1 -12    0.13    7.06
   7   1  12    7.06    7.78
   7  -1  12   -0.56    5.62
  -7   1 -14    7.76    7.73
  -7   1 -14    7.47    5.21
  -7  -1 -14   18.22    9.34
   7   1  14    4.17    7.36
   7  -1  14   -1.30    7.33
  -7   1 -16  465.99   40.36
  -7   1 -16  557.31   41.54
  -7  -1 -16  548.27   44.83
   7   1  16  557.31   45.55
   7  -1  16  461.36   42.57
  -7   1 -18  219.06   27.24
  -7   1 -18  232.85   28.54
  -7  -1 -18  221.46   30.47
   7   1  18  193.86   28.50
   7  -1  18  222.90   31.11
  -7  -1 -20   28.40   12.34
  -7   1 -20    8.08    9.88
  -7   1 -20   11.62    7.74
  -7  -1 -20   11.43    9.20
   7   1  20   12.01   11.82
   7  -1  20   30.29   14.58
  -7  -1 -22   14.63   13.70
  -7   1 -22   11.15   10.95
  -7   1 -22    2.42    9.08
  -7  -1 -22   -7.25   10.42
   7   1  22   -3.16   11.35
   7  -1  22   -5.83   12.36
  -7   1 -24    1.14    9.76
  -7  -1 -24    1.16    8.82
   7   1  24    7.90   12.43
   7  -1  24    9.39   16.42
  -7  -1 -26   -1.74   10.72
   7   1  26  -16.38   11.95
   7  -2 -27   29.24   15.41
  -7   2  27   66.11   20.84
   7   2 -27   50.74   19.39
   7   2 -25   11.93   10.65
   7  -2 -25    8.33   10.92
  -7   2  25   22.50   16.91
   7   2 -25  -10.29   12.54
   7  -2 -23   -2.76   12.05
   7   2 -23   30.19   13.02
  -7  -2  23   33.16   12.34
  -7   2  23    5.83   10.00
   7   2 -23   15.07    9.59
   7   2 -21   56.31   16.79
   7  -2 -21   41.88   12.49
   7  -2 -21   48.57   16.88
   7   2 -21   50.26   13.98
  -7  -2  21   61.15   16.37
  -7  -2  21   50.99   13.62
  -7   2  21   41.39   14.34
   7   2 -19   13.81   11.63
   7  -2 -19   -5.01   10.42
  -7  -2  19   22.49   11.33
   7  -2 -19   21.08   10.65
  -7  -2  19   12.67    8.35
  -7   2  19   19.49   12.46
   7   2 -17   55.83   16.54
  -7  -2  17   40.07   11.64
   7  -2 -17   38.48   12.55
  -7   2  17   39.96   13.51
  -7  -2  17   41.88   11.24
  -7  -2  15   15.81    9.71
   7   2 -15    6.75    7.85
  -7   2  15   12.93    4.09
   7  -2 -15    8.12    5.58
  -7   2  15    2.48    5.47
  -7  -2  15   10.90    6.31
  -7  -2  13   56.62    8.22
   7  -2 -13   51.31   11.89
  -7  -2  13   49.85   11.68
   7   2 -13   45.31   13.30
  -7   2  13   50.10   12.94
  -7  -2  13   64.27   11.01
   7  -2 -13   64.33    6.91
  -7  -2  11   -0.20    5.37
   7  -2 -11   -2.87    5.90
   7   2 -11   -5.89    7.82
  -7   2  11   17.18    9.93
  -7  -2  11   -0.55    4.92
   7  -2 -11    5.07    4.13
  -7  -2   9   -4.53    7.04
   7   2  -9    2.02    3.38
  -7   2   9    8.94    8.21
   7   2  -9   -3.99    7.65
  -7  -2   9    0.37    3.97
   7  -2  -9    1.90    3.98
  -7   2   9    0.51    2.64
   7  -2  -9   -7.44    6.87
   7   2  -7    7.57    6.66
  -7   2   7    9.96    4.63
   7  -2  -7   20.38    9.31
   7  -2  -7   12.74    3.74
  -7  -2   7    1.25    6.07
  -7   2   7   25.69    9.74
   7   2  -7    9.69    4.72
  -7  -2   7    5.49    4.01
   7  -2  -7   19.07    6.69
  -7   2   5 1329.35   49.99
  -7  -2   5 1296.25   56.58
   7   2  -5 1234.42   57.50
   7   2  -5 1384.20   48.46
  -7   2   5 1225.95   57.71
  -7  -2   5 1318.97   46.79
   7  -2  -5 1307.33   51.10
  -7   2   3   47.22    8.96
  -7   2   3   36.19    9.80
  -7  -2   3   49.55   10.20
   7   2  -3   53.58    7.96
   7   2  -3   33.59    8.85
   7  -2  -3   63.07   12.41
  -7   2   1  163.14   17.13
  -7  -2   1  146.78   16.95
   7  -2  -1  161.20   17.55
   7  -2  -1  221.09   21.25
   7   2  -1  180.31   17.83
  -7   2   1  168.90   18.65
   7   2  -1  202.81   16.60
  -7   2   1  236.30   17.24
  -7   2  -1   34.03    6.31
   7   2   1   31.87    8.29
  -7  -2  -1   24.75    8.83
   7  -2   1   34.19    8.92
   7   2   1   57.37   11.74
  -7   2  -1   30.84    8.63
  -7   2  -1   26.08    8.27
  -7   2  -3  123.24   16.57
  -7   2  -3  138.42   16.04
  -7  -2  -3  125.05   16.20
   7  -2   3  151.26   17.29
   7   2   3  139.60   16.24
  -7   2  -3  161.80   11.40
  -7   2  -5  192.30   18.50
  -7  -2  -5  179.39   20.08
  -7   2  -5  185.29   20.59
   7   2   5  196.89   19.85
   7  -2   5  181.69   20.08
  -7  -2  -5  204.42   15.29
  -7   2  -7  214.30   22.90
  -7   2  -7  220.94   20.60
  -7  -2  -7  194.30   22.41
  -7  -2  -7  236.46   16.11
   7   2   7  212.66   21.45
   7  -2   7  218.63   23.31
  -7   2  -9    9.13    7.30
  -7   2  -9   36.54    9.41
   7   2   9   27.75    8.60
  -7  -2  -9   27.76   10.49
   7  -2   9   30.95    9.20
  -7   2 -11  331.97   30.98
  -7   2 -11  386.51   29.22
  -7  -2 -11  359.06   33.16
   7   2  11  366.01   31.37
   7  -2  11  342.47   33.06
  -7   2 -13   25.56   11.17
  -7   2 -13   39.17   10.64
   7   2  13   57.22   13.74
  -7  -2 -13   33.90   11.95
   7  -2  13   35.38   11.82
  -7   2 -15   12.53    8.32
  -7   2 -15   23.71    9.31
   7   2  15    4.20    7.22
  -7  -2 -15    8.60    7.52
   7  -2  15   26.10   12.04
  -7   2 -17    7.50    7.28
  -7   2 -17   11.48   10.84
   7   2  17    1.23    7.68
  -7  -2 -17  -11.57   10.14
   7  -2  17    9.05    9.27
  -7   2 -19   -8.50    9.58
   7  -2  19   -7.11   11.94
  -7   2 -19    7.64    9.60
   7   2  19   19.09   13.55
  -7  -2 -19   -8.41   10.60
  -7   2 -21   47.09   15.56
  -7   2 -21   35.28   11.16
   7   2  21   65.80   19.41
  -7  -2 -21   41.21   15.33
   7  -2  21   47.10   17.18
  -7   2 -23    4.33   10.32
   7   2  23   -9.73   10.26
  -7  -2 -23   -1.84   12.74
   7  -2  23    8.61   12.87
   7   2  25  -13.79   13.99
  -7  -2 -25    3.56   13.28
   7  -2  25    9.00   15.86
   7   2  27   27.82   15.04
   7  -3 -26   22.79   16.67
   7   3 -26  -12.40   16.94
  -7   3  26    0.58   14.15
   7  -3 -24    2.93   11.57
  -7  -3  24   33.06   14.07
  -7   3  24   24.67   12.74
   7   3 -24   29.59   14.40
   7  -3 -22   -8.53   11.29
   7   3 -22   -4.48    7.02
  -7  -3  22    3.18    8.23
  -7   3  22   -7.81   11.16
   7   3 -22   17.90   12.63
   7   3 -20   92.75   21.07
   7  -3 -20   77.38   20.78
   7  -3 -20  102.26   18.10
  -7  -3  20   87.58   19.50
  -7   3  20   75.16   18.95
   7   3 -18   -3.07   10.37
   7  -3 -18   -2.85    9.35
  -7  -3  18  -13.47   10.02
   7  -3 -18   18.88   10.84
  -7   3  18   13.48   11.42
  -7  -3  18    4.25    5.44
   7   3 -16  131.49   23.07
  -7  -3  16  141.74   20.82
   7  -3 -16  139.32   18.58
  -7  -3  16  151.80   16.69
  -7   3  16  100.10   19.67
  -7  -3  14   68.59   13.94
   7   3 -14   69.77   16.44
  -7   3  14   96.26   18.98
  -7  -3  14   96.27   12.74
   7  -3 -14   92.12   15.35
   7  -3 -14   86.24    9.92
  -7  -3  12  204.37   23.91
   7  -3 -12  170.65   19.53
   7   3 -12  149.73   21.56
  -7  -3  12  176.89   15.61
  -7   3  12  174.06   22.93
   7  -3 -12  194.17   16.15
   7  -3 -10   58.22    9.39
  -7   3  10   61.30    8.78
  -7  -3  10   49.99   11.95
   7   3 -10   44.00   12.79
  -7   3  10   51.35   13.32
  -7  -3  10   50.25    7.54
   7  -3 -10   42.66    9.52
  -7   3   8  187.85   16.22
  -7  -3   8  161.20   19.82
   7   3  -8  193.97   13.31
  -7   3   8  167.66   21.69
  -7  -3   8  190.83   13.19
   7  -3  -8  182.98   18.85
   7   3  -8  175.18   21.61
   7  -3  -8  199.92   17.80
  -7   3   6  376.43   24.58
  -7  -3   6  375.45   29.74
   7   3  -6  360.25   29.66
   7   3  -6  396.97   19.06
  -7   3   6  374.66   31.22
   7  -3  -6  356.08   25.01
  -7   3   4   11.61    6.98
   7   3  -4   16.39    9.50
  -7  -3   4    1.03    4.91
  -7  -3   4   16.18    9.23
   7   3  -4   -0.78    2.53
  -7   3   4   -1.80    6.48
   7  -3  -4    3.83    6.55
  -7   3   2  163.29   18.13
  -7  -3   2  136.39   16.52
  -7  -3   2  192.05   22.04
   7  -3  -2  137.86   15.39
   7   3  -2  157.48   18.17
  -7   3   2  147.63   18.20
   7   3  -2  168.25   13.49
   7  -3  -2  156.98   17.53
  -7   3   0  202.26   20.06
  -7  -3   0  191.63   19.61
   7  -3   0  209.57   19.73
   7   3   0  191.48   18.64
  -7   3   0  165.04   19.48
   7   3   0  232.40   17.49
  -7   3   0  223.40   18.17
   7  -3   0  222.46   22.17
  -7   3  -2   33.61    9.35
  -7  -3  -2   27.68    8.47
   7  -3   2   32.61    8.10
   7   3   2   35.57    7.76
  -7   3  -2   33.28    9.39
  -7   3  -2   36.13    7.54
   7  -3   2   55.81   14.38
  -7  -3  -4  255.29   20.25
  -7   3  -4  224.93   23.12
  -7   3  -4  236.30   20.71
  -7  -3  -4  220.44   22.44
   7   3   4  258.91   22.39
   7  -3   4  221.90   21.88
   7   3   4  232.42   20.43
   7  -3   4  233.25   24.73
  -7   3  -6   76.44   14.55
  -7   3  -6   97.00   13.31
   7   3   6  102.16   14.75
  -7  -3  -6   71.88   14.11
   7  -3   6   87.14   14.77
   7  -3   6   99.93    9.05
  -7  -3  -6   95.24   12.27
   7  -3   8   39.93    5.68
  -7  -3  -8   31.48    8.11
  -7   3  -8   18.27    8.53
  -7   3  -8   16.33    5.88
   7   3   8   47.73   11.11
  -7  -3  -8   22.60    8.83
   7  -3   8   42.10   11.46
  -7   3 -10   30.55   10.79
  -7   3 -10   36.00    9.21
   7   3  10   39.27   11.10
  -7  -3 -10   50.07   13.14
   7  -3  10   37.76   12.05
   7  -3  10   43.49    6.07
  -7   3 -12  307.53   31.95
  -7   3 -12  334.31   27.05
  -7  -3 -12  278.65   31.19
   7   3  12  319.70   28.59
   7  -3  12  290.68   31.80
   7  -3  12  336.63   18.11
  -7   3 -14   62.48   15.77
  -7   3 -14   64.15   11.90
   7   3  14   50.57   13.08
  -7  -3 -14   45.90   14.36
   7  -3  14   34.79   12.19
  -7   3 -16   10.69    7.49
  -7   3 -16   16.19    7.24
   7   3  16   11.49    7.16
  -7  -3 -16    5.22    8.44
   7  -3  16   10.09    8.38
  -7  -3 -18   44.78   15.26
  -7   3 -18   41.58   16.10
  -7   3 -18   45.12   12.42
   7   3  18   46.53   15.40
   7  -3  18   63.16   18.27
  -7   3 -20   45.49   16.38
   7   3  20   38.56   16.44
  -7  -3 -20   34.57   14.72
   7  -3  20   21.44   13.95
  -7   3 -22   27.84   13.05
   7   3  22   27.39   13.32
  -7  -3 -22  -12.47   13.88
   7  -3  22   45.88   20.42
   7  -3  24   75.93   26.61
   7   3  24   67.15   19.87
  -7  -3 -24   78.58   23.68
   7   3  26  106.63   23.46
  -7  -4  25  -13.87   11.08
  -7   4  25  -11.85   10.51
   7   4 -25  -17.94   15.50
   7  -4 -25    6.54   12.83
   7  -4 -23    6.20   10.36
  -7  -4  23   10.21   11.44
  -7   4  23   16.23   13.38
   7   4 -23  -11.37   10.64
   7  -4 -21   84.36   20.25
  -7  -4  21   98.04   20.94
  -7   4  21   73.45   20.26
   7   4 -21   87.51   21.14
   7   4 -19  125.42   24.80
   7  -4 -19   94.03   22.55
  -7  -4  19  131.08   22.63
  -7   4  19  110.61   23.52
   7   4 -17    4.27    9.58
   7  -4 -17   10.92    9.18
  -7  -4  17  -19.59   13.53
   7  -4 -17   -0.16    6.26
  -7   4  17   10.76    9.32
  -7  -4  15  299.18   31.95
   7   4 -15  289.84   33.47
   7  -4 -15  294.45   26.56
  -7   4  15  302.26   33.81
  -7  -4  13   39.03    6.73
   7  -4 -13   39.09   10.32
   7   4 -13   37.49   13.61
  -7  -4  13   14.69    9.16
  -7   4  13   40.99   14.68
  -7  -4  11   14.65    9.52
   7   4 -11   14.52    9.67
   7  -4 -11    4.82    5.35
  -7   4  11   -1.47    7.58
  -7  -4  11   10.67    2.56
  -7   4   9   -1.41    3.67
  -7  -4   9    0.79    8.72
   7   4  -9   22.93   10.47
  -7   4   9   -1.74    7.22
   7  -4  -9   10.80    6.76
  -7   4   7  556.15   33.17
  -7  -4   7  582.40   40.05
   7   4  -7  565.30   39.47
  -7   4   7  551.26   39.83
  -7   4   5  792.88   41.92
  -7  -4   5  773.95   41.05
  -7  -4   5  793.21   47.90
   7   4  -5  763.39   45.10
   7   4  -5  828.72   26.74
  -7   4   5  756.29   47.31
   7  -4  -5  749.07   43.16
  -7   4   3   18.19    6.61
  -7  -4   3   20.39    7.09
  -7  -4   3   39.93   13.30
   7  -4  -3   17.12    6.55
  -7   4   3   28.39   10.29
   7   4  -3   30.60    5.02
   7   4  -3   24.77    9.34
   7  -4  -3   17.62    7.54
  -7   4   1  310.76   26.94
  -7  -4   1  337.78   30.32
   7  -4  -1  318.88   23.98
   7   4  -1  328.20   25.86
  -7   4   1  291.05   27.20
   7   4  -1  367.75   20.84
   7  -4  -1  299.13   27.21
  -7  -4   1  316.42   25.65
  -7   4  -1   82.94   14.32
   7   4   1   99.19   14.11
  -7  -4  -1  102.03   15.39
   7  -4   1   80.18   13.14
  -7   4  -1   86.00   14.63
   7  -4   1   90.16   14.96
   7  -4   3    4.64    4.85
  -7   4  -3   -1.96    6.38
  -7  -4  -3    6.80    5.89
  -7  -4  -3   12.77    7.22
   7  -4   3   -3.49    6.36
   7   4   3   -1.99    5.79
  -7   4  -3    4.03    6.08
   7  -4   3   -4.97    6.19
  -7   4  -5  694.68   45.73
  -7  -4  -5  835.72   48.60
   7   4   5  774.86   41.45
   7  -4   5  777.30   45.37
  -7  -4  -5  800.40   42.73
   7   4   5  851.68   39.69
   7  -4   5  845.34   37.39
   7  -4   5  735.71   47.44
   7  -4   7   33.53    7.01
  -7   4  -7   39.50   12.18
  -7   4  -7   36.12    7.48
   7   4   7   35.42   10.40
   7   4   7   41.45    9.89
  -7  -4  -7   31.68   10.76
   7  -4   7   28.82   10.61
  -7  -4  -7   34.18    8.39
   7  -4   7   59.08   16.34
  -7  -4  -9    1.05    5.34
  -7   4  -9    5.60    9.26
  -7   4  -9   -6.14    7.50
   7  -4   9   -0.45    3.20
   7   4   9    4.80    5.69
  -7  -4  -9    6.31    7.61
   7  -4   9   -9.81    7.50
  -7   4 -11  148.21   21.82
  -7   4 -11  188.49   18.61
   7   4  11  170.50   20.59
  -7  -4 -11  134.76   21.81
   7  -4  11  152.82   23.19
   7  -4  11  169.10   14.82
  -7  -4 -11  187.36   19.79
  -7   4 -13   21.28   12.06
  -7   4 -13    7.31    5.96
   7   4  13   -5.54    7.71
  -7  -4 -13   21.51   12.53
   7  -4  13    3.55    8.12
  -7   4 -15  322.00   35.59
  -7   4 -15  343.59   27.96
  -7  -4 -15  300.25   35.76
   7   4  15  292.16   29.69
   7  -4  15  294.07   34.89
  -7   4 -17    8.46    8.54
   7   4  17    4.58    7.38
   7  -4  17   -1.53    9.96
  -7  -4 -17    8.99    8.36
  -7   4 -19   -0.19    8.66
   7   4  19   -0.69    9.51
   7  -4  19   -8.64    9.93
  -7  -4 -19    4.25   11.22
  -7   4 -21    6.15   12.12
   7   4  21   -9.15   14.21
  -7  -4 -21    4.55    9.39
   7  -4  21    0.50   10.38
  -7   4 -23   16.76   11.86
  -7  -4 -23   -3.92   10.60
   7  -4  23   10.81   10.99
  -7  -5  26  157.50   30.50
   7  -5 -24   31.98   16.74
  -7  -5  24  105.93   26.48
  -7   5  24   60.26   21.73
   7   5 -24   46.47   17.92
   7  -5 -22   27.68   16.85
  -7  -5  22   52.78   17.89
  -7   5  22   14.59   13.40
   7   5 -22   27.15   15.92
   7  -5 -20   16.62   13.03
  -7  -5  20   10.06   12.25
   7   5 -20   12.15   10.14
  -7   5  20    5.45   12.21
   7   5 -18  124.79   25.00
   7  -5 -18  100.00   22.87
  -7  -5  18   96.23   20.02
  -7   5  18   90.63   21.36
   7  -5 -16   68.32   17.10
  -7  -5  16   85.20   18.55
   7   5 -16   96.81   21.48
  -7   5  16   77.81   20.16
   7   5 -14  177.47   26.02
  -7  -5  14  169.87   25.91
   7  -5 -14  173.52   19.26
  -7   5  14  144.52   24.03
   7   5 -12    5.51    9.67
  -7  -5  12   -8.65    9.98
   7  -5 -12  -11.18    7.40
  -7   5  12    2.09    8.66
   7   5 -10    4.93    9.94
  -7  -5  10    5.69   10.13
   7  -5 -10   -2.39    6.02
  -7   5  10   10.89    8.38
  -7   5   8   90.29   14.30
  -7  -5   8   67.65   13.80
   7  -5  -8  111.65   15.20
   7   5  -8   86.14   16.56
  -7   5   8   70.97   15.50
  -7   5   6  332.26   27.36
  -7  -5   6  321.56   25.18
  -7  -5   6  302.70   29.75
  -7   5   6  314.78   31.37
   7   5  -6  309.52   29.27
  -7   5   4  116.67   16.70
  -7   5   4  102.22   16.98
  -7  -5   4   98.91   14.57
  -7  -5   4  130.37   19.16
   7   5  -4  129.74   17.99
   7   5  -4  111.29    6.48
  -7   5   2   12.96    7.60
  -7  -5   2    4.49    8.39
  -7  -5   2    3.92    6.59
   7  -5  -2    6.26    5.42
   7   5  -2    0.06    5.17
  -7   5   2    1.56    6.06
   7   5  -2    8.32    3.42
   7  -5  -2    6.40    7.46
  -7   5   0   78.75   15.39
  -7  -5   0   88.12   17.44
  -7  -5   0   66.88   12.43
  -7   5   0   70.19   14.64
   7  -5   0   70.59   12.13
   7   5   0   76.99   13.08
   7  -5   0   61.19   13.62
   7   5   2   61.66   10.76
   7  -5   2   42.57    8.87
  -7   5  -2   58.10   14.23
  -7  -5  -2   59.45   12.82
   7  -5   2   54.92   11.26
  -7  -5  -2   58.16   13.06
  -7   5  -2   50.22   12.57
   7  -5   2   39.53   12.67
  -7   5  -4  264.45   28.29
  -7  -5  -4  279.93   27.31
   7  -5   4  293.23   23.70
   7   5   4  316.08   23.37
   7  -5   4  263.78   25.19
  -7   5  -4  276.15   27.78
  -7  -5  -4  304.39   27.83
   7  -5   4  282.08   29.63
   7  -5   6    7.32    6.57
  -7   5  -6   -9.15    9.86
   7   5   6   -2.12    3.85
  -7  -5  -6   -0.12    7.12
   7  -5   6   -1.97    7.36
  -7  -5  -6   -0.12    5.77
   7  -5   6  -11.50    9.59
  -7   5  -8  160.86   23.92
   7   5   8  166.84   18.89
   7   5   8  154.58   14.76
  -7  -5  -8  140.52   21.46
   7  -5   8  146.46   22.29
   7  -5   8  160.03   16.81
  -7  -5  -8  151.25   19.66
   7  -5   8  140.98   22.55
  -7  -5 -10   10.36    7.48
  -7   5 -10    1.21    7.77
   7   5  10   15.88    6.20
   7   5  10   15.66    7.88
  -7  -5 -10   -2.82    6.85
   7  -5  10   20.89   10.71
   7  -5  10   12.73    5.80
   7  -5  10   16.93   12.55
  -7   5 -12  209.92   19.79
  -7   5 -12  176.25   25.97
   7   5  12  205.93   23.09
  -7  -5 -12  162.20   25.62
   7  -5  12  163.77   25.29
   7   5  12  198.83   16.98
  -7  -5 -12  155.86   21.98
  -7   5 -14   16.44   11.07
   7   5  14   41.60   12.05
   7  -5  14   24.27   11.95
  -7  -5 -14   32.77   13.23
  -7   5 -16  174.77   28.57
   7   5  16  195.46   23.94
   7  -5  16  196.06   30.85
  -7  -5 -16  174.96   28.79
  -7   5 -18   -4.12    8.92
   7   5  18   11.80   10.93
   7  -5  18    2.23    9.02
  -7  -5 -18    1.74   10.57
  -7   5 -20   -1.72   10.78
   7  -5  20   34.47   14.83
  -7  -5 -20   15.46   14.27
  -7   5 -22   32.65   16.52
   7  -5  22   -6.04   18.59
  -7  -5 -22   30.66   17.17
  -7  -6  25   -9.35   13.66
   7  -6 -23   29.51   14.29
  -7  -6  23    4.05   10.55
  -7   6  23   21.28   12.75
   7   6 -23   14.29   13.43
   7  -6 -21   11.01   13.60
  -7  -6  21   -7.36   14.61
  -7   6  21   -7.29   12.27
   7   6 -21   18.05   12.43
   7  -6 -19   22.71   14.68
  -7  -6  19   42.09   13.28
  -7   6  19   33.96   15.61
   7   6 -19   51.93   20.79
   7  -6 -17  194.98   30.38
  -7  -6  17  193.60   30.21
  -7   6  17  184.61   30.59
   7   6 -17  176.28   29.19
   7   6 -15    9.40    9.62
   7  -6 -15    7.58    8.97
  -7  -6  15    8.53   10.71
  -7   6  15   31.93   16.24
   7   6 -13   38.28   13.25
   7  -6 -13   58.32   16.10
  -7  -6  13   39.32   15.05
  -7   6  13   27.24    9.46
   7   6 -11   46.68   14.76
   7  -6 -11   38.85    8.62
  -7  -6  11   68.90   18.55
  -7   6  11   65.09   16.56
   7   6  -9   33.84   10.73
   7  -6  -9   48.97   10.40
  -7  -6   9   24.44    8.63
  -7   6   9   45.65   14.38
  -7  -6   7  245.22   21.72
  -7  -6   7  202.36   26.95
   7   6  -7  225.87   27.05
  -7   6   7  257.15   19.01
  -7   6   7  207.26   27.13
  -7  -6   5  179.92   19.20
  -7   6   5  151.29   20.71
  -7  -6   5  137.62   22.05
   7   6  -5  166.16   21.56
  -7   6   5  192.82   16.74
  -7   6   5  149.00   22.79
  -7   6   3  314.38   30.44
  -7  -6   3  341.48   27.45
  -7  -6   3  304.95   32.46
   7   6  -3  320.56   29.03
   7  -6  -3  317.89   22.97
   7   6  -3  301.48   13.40
  -7   6   3  300.15   31.21
   7   6  -3  335.78   13.85
   7  -6  -1   33.29    8.72
  -7   6   1   61.25   14.06
  -7  -6   1   67.94   18.11
  -7  -6   1   32.90    8.97
   7   6  -1   50.59   10.83
   7  -6  -1   57.27   10.68
  -7   6   1   50.38   13.02
   7   6  -1   59.66    7.91
   7  -6   1   -5.09    7.34
  -7   6  -1    6.20    6.23
  -7  -6  -1   12.34    5.47
   7  -6   1    8.92    6.57
   7   6   1   11.23    4.72
   7   6   1   13.70    5.89
  -7  -6  -1   23.16   10.26
  -7   6  -1   17.08    9.50
   7  -6   1    7.15    8.06
   7  -6   3   80.60   13.36
  -7   6  -3   69.56   15.97
   7  -6   3   87.67   17.20
  -7  -6  -3   82.43   15.60
   7  -6   3   78.11   13.26
   7   6   3   88.28   13.01
  -7  -6  -3   95.28   17.14
  -7   6  -3   85.99   16.55
   7  -6   5   53.32   12.31
  -7   6  -5   41.19   13.86
  -7  -6  -5   40.92   11.33
   7  -6   5   53.79   13.30
   7   6   5   52.85   10.14
  -7  -6  -5   54.53   14.14
   7  -6   5   26.93   10.21
  -7   6  -7  130.26   21.85
   7   6   7  124.13   12.94
  -7  -6  -7  118.42   20.63
   7  -6   7  124.05   19.34
   7  -6   7  120.17   21.78
  -7  -6  -7  112.19   17.84
   7  -6   7  116.79   16.54
  -7  -6  -9    8.47    9.27
  -7   6  -9    3.29    6.44
  -7  -6  -9    9.77    6.90
   7  -6   9    8.95    8.58
   7   6   9   14.38    5.77
   7  -6   9    5.61    5.22
   7  -6   9    2.96    9.22
  -7  -6 -11   10.47    8.69
  -7   6 -11   26.38   13.55
   7   6  11   14.09    8.48
  -7  -6 -11    3.56    7.41
   7  -6  11   21.04   11.40
   7  -6  11   11.70    6.83
   7  -6  11   32.39   15.47
  -7   6 -13    1.95    9.67
   7   6  13   -1.76    7.00
  -7  -6 -13   -9.84   10.23
   7  -6  13   -1.29    7.93
  -7   6 -15   -0.62   11.09
   7  -6  15    1.30    9.18
  -7  -6 -15   22.68   11.10
  -7   6 -17    4.90   10.20
   7  -6  17   15.25   13.75
  -7  -6 -17    4.06    9.11
  -7   6 -19   54.71   17.56
   7   6  19   77.34   22.24
   7  -6  19   44.70   17.33
  -7  -6 -19   30.17   13.90
  -7   6 -21   42.13   16.71
   7  -6  21   -2.44   14.23
  -7  -6 -21   68.97   23.40
   7   6  21   22.94   16.26
  -7   6 -23   -2.05   14.03
  -7  -7  22   69.25   23.61
   7  -7 -20    2.32   11.40
  -7  -7  20   -3.59   10.55
  -7   7  20   -0.67    8.98
   7   7 -20    5.29   11.98
   7  -7 -18   53.37   18.58
  -7  -7  18   45.42   19.91
  -7   7  18   40.72   17.01
   7   7 -18   45.37   17.59
   7  -7 -16   88.07   23.12
  -7  -7  16  102.77   24.07
  -7   7  16   80.46   20.01
   7   7 -16   98.45   23.57
   7  -7 -14    0.56    7.36
  -7  -7  14    9.83   10.68
  -7   7  14   -0.57    8.05
   7   7 -14   21.38   14.26
   7   7 -12    6.19    9.44
   7  -7 -12    6.21    9.29
  -7  -7  12    8.65   11.29
  -7   7  12   -3.38   10.55
   7   7 -10   -8.83    9.28
   7  -7 -10    7.92    7.12
  -7  -7  10  -17.12   15.90
  -7   7  10    0.01    9.55
   7   7  -8    1.70    6.54
  -7  -7   8   -1.26   13.41
  -7   7   8   11.58    8.31
  -7  -7   6  543.30   34.09
  -7  -7   6  461.14   42.94
   7   7  -6  509.89   41.24
  -7   7   6  500.36   44.04
  -7   7   4  213.83   26.90
  -7  -7   4  217.54   21.89
   7  -7  -4  192.32   18.02
   7   7  -4  218.22   25.72
  -7  -7   4  166.79   25.83
  -7   7   4  213.67   27.87
  -7   7   2  212.53   27.96
  -7  -7   2  279.58   25.90
  -7  -7   2  275.22   32.09
   7   7  -2  283.58   27.73
   7  -7  -2  288.71   22.47
  -7   7   2  294.84   31.49
   7  -7   0  123.40   18.55
  -7   7   0  131.21   22.24
   7   7   0  145.79   19.02
  -7  -7   0  185.55   27.80
  -7  -7   0  138.58   19.58
   7  -7   0  127.06   16.16
   7   7   0  152.03   14.28
  -7  -7   0  147.90   22.58
  -7   7   0  141.62   21.41
   7  -7   2  -10.92    8.93
  -7   7  -2    0.63    8.84
   7   7   2   13.44    7.00
  -7  -7  -2    9.60    8.45
   7  -7   2   -9.25    7.42
   7   7   2   11.49    6.66
  -7   7  -2    6.23    6.95
  -7  -7  -2    4.48    9.30
   7  -7   2  -16.96   13.33
   7  -7   4   83.84   16.83
   7   7   4   84.60   13.20
  -7  -7  -4   71.85   15.86
   7  -7   4   79.90   14.69
   7   7   4   65.81   13.45
  -7   7  -4   62.57   14.37
  -7  -7  -4   79.01   18.71
   7  -7   4   64.08   16.05
  -7   7  -4   76.80   17.24
   7  -7   6   53.36   13.23
  -7   7  -6   46.67   13.74
   7   7   6   55.64    9.68
  -7  -7  -6   53.44   15.21
   7  -7   6   68.50   14.99
   7   7   6   51.89   11.69
   7  -7   6   32.39   13.82
  -7  -7  -6   46.03   12.92
  -7  -7  -8   44.84   13.96
  -7   7  -8   46.60   16.21
  -7  -7  -8   58.30   16.32
   7  -7   8   59.77   15.27
   7   7   8   48.11   14.29
   7  -7   8   32.34   11.41
   7  -7   8   42.24   12.86
  -7  -7 -10  139.35   22.54
  -7   7 -10  128.52   24.84
  -7  -7 -10  169.55   27.00
   7  -7  10  129.35   22.22
   7   7  10  114.37   20.04
   7  -7  10  144.18   20.17
   7  -7  10  156.37   26.81
  -7  -7 -12   48.95   14.23
  -7   7 -12   38.38   14.14
  -7  -7 -12   47.86   15.07
   7  -7  12   80.92   17.96
   7   7  12   55.51   16.49
   7  -7  12   71.94   20.94
  -7   7 -14   -0.45   10.39
   7  -7  14   -2.43    9.73
  -7  -7 -14    1.34    9.15
   7   7  14   -6.57   12.41
   7  -7  14   31.93   19.78
  -7   7 -16   54.07   17.56
   7  -7  16   82.11   21.05
  -7  -7 -16   69.54   20.59
   7   7  16   79.59   21.21
  -7   7 -18   -5.10   10.38
   7  -7  18    6.11   13.30
  -7  -7 -18   -9.94    9.98
   7   7  18   -6.71   11.68
  -7   7 -20    5.39   14.04
   7  -7  20   68.87   21.52
   7   7  20   76.78   22.68
  -7   7 -22   37.69   20.54
   7  -8 -19   26.32   16.53
  -7  -8  19   18.35   14.23
   7   8 -19    4.26   11.91
  -7   8  19    2.08   10.03
   7  -8 -17    4.47   11.40
  -7  -8  17   14.48   14.03
  -7   8  17   -7.32   14.04
   7   8 -17    6.86   11.82
   7  -8 -15   36.93   18.04
  -7  -8  15   35.26   18.32
   7   8 -15   26.44   14.42
  -7   8  15   -1.36   11.95
   7  -8 -13   50.40   16.75
  -7  -8  13   45.00   17.12
  -7   8  13   29.74   15.50
   7   8 -13   47.08   19.65
   7  -8 -11   15.82   12.27
  -7  -8  11   -1.05   11.04
  -7   8  11   26.34   16.12
   7   8 -11    9.65   10.92
   7  -8  -9  128.37   23.45
  -7  -8   9  143.08   25.27
  -7   8   9  120.12   23.49
   7   8  -9  131.03   22.76
   7   8  -7   22.48   11.51
   7  -8  -7   14.97   10.76
  -7  -8   7    2.71    9.63
  -7   8   7   40.25   16.36
   7   8  -5   17.76    8.01
   7  -8  -5    9.34   10.09
  -7  -8   5   -0.11   10.88
  -7   8   5   12.76   10.27
   7   8  -3    8.67    6.78
   7  -8  -3    4.18    5.71
  -7  -8   3    0.24   12.45
  -7  -8   3    3.15    5.71
  -7   8   3    7.02   10.26
   7  -8  -1  117.92   21.41
   7   8  -1  124.18   19.06
  -7   8   1  103.79   20.95
  -7  -8   1  167.11   26.99
  -7  -8   1  105.95   17.50
  -7   8   1  111.89   20.22
  -7  -8   1   93.05   19.53
   7  -8   1  -12.67   12.83
   7   8   1    8.89    6.11
  -7  -8  -1    8.44    7.50
  -7   8  -1   -5.84    9.54
  -7  -8  -1   20.08    9.47
  -7   8  -1   10.00   10.26
   7  -8   3  131.26   21.10
   7   8   3  109.17   15.27
  -7   8  -3  111.64   21.91
  -7  -8  -3  114.82   20.55
   7  -8   3  116.19   16.67
   7   8   3  148.04   18.16
  -7   8  -3  138.86   22.26
  -7  -8  -3  104.22   21.30
   7  -8   3  111.21   23.04
   7  -8   5   44.98   13.84
  -7   8  -5   28.38   13.38
  -7  -8  -5   32.77   12.39
   7  -8   5   32.38   10.46
   7   8   5   42.17   11.69
   7  -8   5   10.99    9.05
  -7  -8  -5   31.78   13.15
  -7   8  -7  343.96   39.77
  -7  -8  -7  390.86   39.77
   7  -8   7  365.68   35.10
   7   8   7  374.33   33.93
  -7  -8  -7  340.80   36.91
   7  -8   7  362.37   35.26
   7  -8   7  343.49   40.39
  -7  -8  -9   -3.29    9.13
  -7   8  -9   12.20   10.63
  -7  -8  -9   48.61   17.64
   7  -8   9   26.56   13.19
   7   8   9   15.40   10.78
   7  -8   9    5.00   12.96
   7  -8   9   20.27   12.15
  -7  -8 -11   86.78   19.29
  -7   8 -11   96.61   23.93
  -7  -8 -11  102.16   22.79
   7  -8  11   71.91   18.27
   7   8  11   91.13   19.54
   7  -8  11  108.99   24.37
  -7  -8 -13   23.27   13.38
  -7   8 -13   31.52   16.21
  -7  -8 -13    3.97   11.91
   7  -8  13   19.58   14.37
   7   8  13   33.41   13.93
   7  -8  13   48.21   22.28
  -7   8 -15   39.96   18.39
  -7  -8 -15   54.27   19.02
   7  -8  15   68.56   19.10
   7   8  15   72.73   20.95
  -7   8 -17  111.08   27.11
  -7  -8 -17   93.66   24.33
   7  -8  17   80.91   22.30
   7   8  17  101.94   24.53
  -7   8 -19  -12.08   13.35
   7  -8  19    7.06   14.08
   7  -9 -18   15.26   16.03
   7  -9 -16   10.26   16.00
  -7  -9  16   27.02   18.08
   7   9 -16   -2.28   14.01
  -7   9  16   -5.05   11.25
   7  -9 -14   76.16   20.86
  -7  -9  14  169.55   31.80
  -7   9  14  118.46   25.48
   7   9 -14  114.49   25.45
   7  -9 -12    2.67   11.39
  -7  -9  12  -14.58   17.97
  -7   9  12   -2.87   11.58
   7   9 -12   -1.15    9.47
   7  -9 -10   26.56   13.66
  -7  -9  10    3.14   12.93
  -7   9  10   55.79   19.28
   7   9 -10   47.22   17.70
   7  -9  -8   21.01   13.98
  -7  -9   8  -10.97   16.65
  -7   9   8   34.33   16.16
   7   9  -8   16.55   10.78
  -7  -9   6   16.90    9.76
  -7   9   6   30.11   14.72
   7   9  -6   24.04   12.19
   7  -9  -6   34.17   12.62
   7  -9  -4    4.35    8.63
  -7  -9   4    6.62   12.90
  -7   9   4   -4.96    9.28
  -7  -9   4   -3.89   10.04
   7   9  -4   -2.00    7.69
   7  -9  -2   97.72   23.37
  -7  -9   2   62.56   18.57
  -7   9   2   61.18   17.41
  -7  -9   2   59.67   19.36
   7   9  -2   50.38   12.99
   7  -9   0    4.72    9.01
  -7  -9   0   15.57   10.36
  -7   9   0    3.26    9.03
  -7  -9   0   -0.28   10.04
   7   9   0    5.83    7.68
   7  -9   2   18.89    8.12
  -7   9  -2   33.07   15.21
  -7  -9  -2   28.91   10.37
  -7   9  -2   14.14    7.79
  -7  -9  -2    6.49    9.39
   7  -9   4  139.90   23.14
  -7   9  -4  197.90   31.95
  -7  -9  -4  134.17   26.06
  -7  -9  -4  164.80   25.07
  -7   9  -4  155.14   23.43
   7  -9   4  126.88   25.59
   7  -9   6   82.17   19.48
  -7   9  -6   86.73   23.04
  -7  -9  -6  104.16   21.94
   7  -9   6   76.57   20.28
  -7  -9  -6   71.55   18.87
   7  -9   8  121.31   22.78
  -7  -9  -8  128.39   26.33
  -7   9  -8  101.73   23.27
  -7  -9  -8  106.96   21.95
   7   9   8  111.85   20.47
   7  -9   8   75.77   20.59
  -7  -9 -10   -0.60   11.14
  -7   9 -10   28.13   15.26
   7  -9  10   22.97   16.89
  -7  -9 -10    4.65    9.40
   7  -9  10    1.80    8.37
   7   9  10  -12.80   10.71
  -7  -9 -12   12.55   10.47
  -7   9 -12   -7.86   11.89
  -7  -9 -12   15.05   14.02
   7  -9  12    1.90    9.53
   7   9  12   -0.34    9.77
   7  -9  12   17.95   12.93
  -7   9 -14    8.94   13.31
  -7  -9 -14    0.68   10.66
   7  -9  14    6.91   13.46
   7   9  14   18.94   12.54
   7  -9  14   51.73   21.09
  -7  -9 -16   15.72   17.55
   7  -9  16    6.92   12.61
   7   9  16   29.94   15.20
   7  -9  16   62.18   27.48
   7   9  18   95.82   25.02
   7 -10 -15   -7.62   11.04
   7  10 -15   -6.37   11.09
  -7  10  15  -10.24   11.94
   7 -10 -13  -15.89   12.99
  -7 -10  13    3.37   18.37
  -7  10  13  -18.85   15.32
   7  10 -13    4.78   11.49
   7 -10 -11   30.54   16.21
  -7 -10  11   -3.43   20.62
   7  10 -11   27.51   15.88
  -7  10  11   11.43   11.39
   7 -10  -9  -11.51   11.39
  -7 -10   9   15.42   11.55
   7  10  -9    2.58    9.51
  -7  10   9    5.08    9.47
   7 -10  -7    8.25   13.40
  -7 -10   7  -19.23   11.29
   7  10  -7   -4.48    8.37
  -7 -10   7    8.22   11.95
  -7  10   7   -7.23    9.49
  -7 -10   5    6.68   11.22
   7  10  -5   12.88    8.30
  -7  10   5   12.45   10.86
  -7 -10   5   12.31    9.47
  -7 -10   3   50.89   20.90
  -7 -10   3   32.69   17.48
  -7  10   3   40.55   15.54
   7 -10  -1   28.69   15.23
  -7 -10   1   57.55   23.65
  -7  10   1   15.44   10.22
  -7 -10   1   17.62   13.53
   7 -10   1    9.50    9.13
  -7  10  -1   17.91   11.58
  -7 -10  -1   25.76   13.62
   7 -10   3    3.85   11.70
  -7  10  -3   14.93   10.87
   7 -10   3   18.75   12.09
  -7 -10  -3   36.05   16.29
   7 -10   5    8.63   11.02
  -7 -10  -5    0.01    7.57
   7 -10   5   23.08   18.16
  -7 -10  -5   13.38   10.67
  -7 -10  -7  104.11   23.57
   7 -10   7   95.29   22.66
  -7  10  -7   88.61   22.95
  -7 -10  -7  115.75   24.45
   7 -10   7   69.86   19.53
  -7 -10  -9   22.70   15.13
  -7  10  -9   30.20   20.12
  -7 -10  -9   25.62   16.48
   7 -10   9  -19.25   16.23
  -7 -10 -11    9.72   12.02
  -7  10 -11    2.91   10.00
  -7 -10 -11   -7.60   13.30
   7 -10  11   -0.78   14.18
  -7 -10 -13   11.18   12.52
  -7 -10 -13   14.09   17.79
   7 -11 -14   30.38   17.96
   7  11 -12   65.75   24.01
  -7  11  12  -17.79   17.49
   7  11 -10   76.37   21.42
  -7  11  10   42.48   19.51
  -7 -11   8   91.81   22.28
  -7  11   8   49.19   21.13
   7  11  -8   76.23   20.31
  -7 -11   6   67.59   21.36
  -7 -11   6   45.97   17.94
  -7  11   6   74.38   22.97
  -7 -11   4   21.44   18.02
  -7  11   4   16.28   14.77
  -7 -11   4   16.08   15.76
   7 -11  -2   28.53   20.05
  -7 -11   2    2.19   11.92
  -7  11   2   -5.26   12.32
   7 -11   0   20.82   15.63
  -7  11   0    0.68   11.94
  -7 -11   0   22.23   16.52
   7 -11   2  -10.11   11.92
  -7  11  -2   11.16   11.42
  -7 -11  -2   -9.53   11.54
   7 -11   4   30.20   10.39
   7 -11   4   33.69   19.11
  -7 -11  -4   46.00   16.91
  -7 -11  -6   10.97   11.86
   7 -11   6    3.60    8.95
  -7 -11  -8   45.36   16.42
  -7 -11 -10   64.07   23.89
  -7 -11 -10   24.99   13.81
  -7 -11 -12    3.95   12.03
  -7  12   7  139.01   29.87
  -7  12   5    6.54   14.52
   7 -12   1   85.04   24.64
   7 -12   3   -2.70   14.68
   7 -12   5   -4.96   17.20
   8   0 -28   20.36   17.53
   8   0 -26   14.42   14.44
   8   0 -26  -10.55   13.75
  -8   0  26   -6.45   12.46
   8   0 -24   36.31   14.72
   8   0 -24   53.19   19.55
  -8   0  24   31.50   11.75
   8   0 -22    3.81    9.66
   8   0 -22  -21.04   14.02
  -8   0  22   -1.79    8.52
   8   0 -20   13.08   11.37
  -8   0  20    7.25    8.97
  -8   0  18 1854.05   71.97
   8   0 -18 1526.89   81.17
  -8   0  18 1607.59   79.08
  -8   0  16  649.32   36.58
   8   0 -16  544.07   43.47
  -8   0  16  546.15   41.07
  -8   0  14 2257.96   77.06
   8   0 -14 1987.53   88.36
  -8   0  14 2023.57   84.89
  -8   0  12  171.30   10.17
  -8   0  12  178.27   17.42
  -8   0  12  160.66   20.06
   8   0 -12  170.28   21.97
  -8   0  10  658.96   33.35
   8   0 -10  569.63   39.66
  -8   0  10  577.15   37.45
   8   0  -8  165.17   19.42
  -8   0   8  202.91   20.16
  -8   0   8  209.55   14.40
   8   0  -6  538.80   36.27
  -8   0   6  609.52   35.48
  -8   0   6  677.36   30.84
  -8   0   4 1936.11   70.96
   8   0  -4 1883.82   73.58
  -8   0   2   -0.01    5.62
  -8   0   2   -1.02    4.84
  -8   0   0   27.68    8.67
   8   0   0   34.06    9.38
  -8   0  -2  199.30   20.37
   8   0   2  214.41   21.25
  -8   0  -4 1648.68   68.37
   8   0   4 1647.36   68.26
  -8   0  -6   76.99   13.30
   8   0   6   59.78   12.07
  -8   0  -8  161.42   20.08
   8   0   8  156.61   20.27
  -8   0 -10  682.87   43.93
   8   0  10  684.05   45.73
  -8   0 -12  107.18   17.63
   8   0  12  107.62   19.01
  -8   0 -14   97.19   18.56
   8   0  14  119.59   21.43
  -8   0 -16  381.47   37.35
  -8   0 -16  417.61   38.82
   8   0  16  388.38   39.31
  -8   0 -18   -6.40   10.65
  -8   0 -18   -3.95    8.36
   8   0  18    3.92    9.09
  -8   0 -20   13.41   12.61
  -8   0 -20   32.53   13.52
   8   0  20   20.82   11.27
  -8   0 -22   22.43   11.82
  -8   0 -22   -5.72    8.49
   8   0  22   29.52   14.31
  -8   0 -24  -21.57   13.42
   8   0  24    3.44   13.07
  -8   0 -26   -2.82   11.34
   8   1 -27   -0.93    9.26
   8  -1 -27    0.19   13.85
  -8   1  27   15.19   15.13
   8   1 -27   26.71   13.76
   8  -1 -25    8.60   10.52
   8  -1 -25    6.85    9.52
   8   1 -25   39.20   16.67
  -8   1  25   -0.45   10.28
   8   1 -25   21.17   13.52
   8   1 -23   72.04   20.23
   8  -1 -23   47.78   15.65
   8  -1 -23   49.66   18.51
   8   1 -23   62.09   17.56
  -8   1  23   45.14   13.99
  -8  -1  23   76.77   17.30
   8   1 -21    7.34   10.57
   8  -1 -21  -15.85   12.07
   8  -1 -21    7.79   10.60
  -8  -1  21    1.82    9.17
  -8   1  21    8.34    8.95
  -8  -1  21    9.10    8.35
   8   1 -19   20.25   11.98
  -8  -1  19   -2.02    8.29
   8  -1 -19   -0.47    6.86
  -8   1  19   -3.71    7.45
  -8  -1  19    8.61   10.21
  -8  -1  17  880.32   49.37
  -8   1  17  917.95   40.09
   8   1 -17  763.17   54.60
   8  -1 -17  765.88   52.26
  -8   1  17  773.91   53.11
  -8  -1  17  783.77   48.74
  -8  -1  15   21.53    7.61
  -8   1  15   29.46    6.83
   8   1 -15   14.51    7.73
   8  -1 -15   13.29   10.17
  -8   1  15   19.14    9.90
  -8  -1  15   19.31    7.75
  -8  -1  13  698.78   27.11
  -8  -1  13  630.53   38.24
  -8   1  13  717.33   32.00
   8   1 -13  589.68   43.67
   8  -1 -13  596.38   42.53
  -8   1  13  608.00   42.65
  -8  -1  13  627.13   39.17
  -8   1  11  380.71   17.10
  -8  -1  11  358.24   26.81
   8   1 -11  324.33   30.57
   8  -1 -11  324.39   29.17
  -8   1  11  315.80   28.99
  -8  -1  11  366.36   27.45
  -8  -1  11  331.94   14.67
  -8   1   9   39.14    6.33
   8   1  -9   33.87   11.12
   8  -1  -9   34.59    6.62
  -8  -1   9   42.01   10.24
   8  -1  -9   28.81    8.63
  -8   1   9   46.72   11.55
  -8  -1   9   22.81    6.73
  -8   1   7  157.38   13.97
   8  -1  -7  176.04   14.70
  -8  -1   7  176.72   18.63
   8  -1  -7  150.66   18.26
   8   1  -7  140.33   18.71
  -8   1   7  167.12   19.28
  -8  -1   7  173.70   17.29
  -8   1   5   20.71    7.12
   8   1  -5   18.94    8.22
   8  -1  -5   33.56   10.72
   8  -1  -5   28.31    8.23
  -8   1   5   23.29    8.62
  -8  -1   5   26.71    7.23
  -8   1   5   24.30    6.51
  -8  -1   3  249.95   23.13
   8   1  -3  298.36   25.05
  -8   1   3  254.48   22.46
  -8  -1   3  270.35   20.50
  -8  -1   1  135.25   16.74
   8  -1  -1  163.34   18.09
   8   1  -1  173.86   19.77
  -8   1   1  127.17   17.06
  -8   1  -1  377.57   28.27
  -8  -1  -1  365.96   28.46
   8   1   1  389.72   28.31
   8  -1   1  385.55   27.91
  -8   1  -1  341.98   27.52
  -8   1  -3  290.66   13.96
  -8   1  -3  247.06   22.47
  -8  -1  -3  262.77   24.56
   8   1   3  269.08   24.26
   8  -1   3  249.95   23.93
  -8   1  -5    3.99    6.66
  -8  -1  -5    6.02    6.38
   8   1   5    2.22    4.59
   8  -1   5    3.86    6.25
  -8  -1  -5    7.96    3.05
  -8   1  -7  316.63   26.55
  -8  -1  -7  326.59   28.68
   8   1   7  340.78   28.49
   8  -1   7  288.31   27.47
  -8  -1  -7  273.65   13.44
  -8   1  -9  213.97   24.09
  -8   1  -9  228.93   23.33
  -8  -1  -9  209.00   24.27
   8   1   9  197.79   22.83
   8  -1   9  207.44   24.60
  -8   1 -11  132.01   19.73
  -8   1 -11  105.23   16.80
  -8  -1 -11  107.51   18.62
   8   1  11  118.78   19.15
   8  -1  11  118.60   20.48
  -8   1 -13   -0.42    7.39
  -8   1 -13  -11.22    8.87
  -8  -1 -13   15.36   10.75
   8   1  13    4.27    7.12
   8  -1  13    0.05    7.42
  -8   1 -15   80.34   17.41
  -8   1 -15  105.84   18.85
  -8  -1 -15   78.23   17.27
   8   1  15  100.32   19.64
   8  -1  15   97.36   20.42
  -8   1 -17   20.39   12.96
  -8   1 -17   28.69   12.04
  -8  -1 -17    9.35    9.70
   8   1  17   23.99   11.32
   8  -1  17   34.74   13.25
  -8   1 -19    1.02    8.01
  -8   1 -19   -0.29    7.84
  -8  -1 -19   -0.38    8.35
   8   1  19   16.54   10.90
   8  -1  19  -16.15   11.44
  -8  -1 -21   62.72   16.47
  -8   1 -21   72.25   19.21
  -8   1 -21   97.70   21.16
  -8  -1 -21   54.16   17.21
   8   1  21   90.74   22.54
   8  -1  21   69.72   18.98
  -8  -1 -23    5.11   10.71
  -8   1 -23    2.47    9.55
  -8  -1 -23  -15.34   13.31
   8   1  23   -9.29   10.31
   8  -1  23    9.32   11.67
  -8   1 -23   -8.61    9.54
  -8  -1 -25   46.17   18.73
   8   1  25   18.29   14.93
   8  -2 -26   43.02   20.25
  -8   2  26    4.62   10.95
   8   2 -26   20.48   15.26
   8  -2 -24    9.41   11.11
   8   2 -24   37.31   14.08
  -8   2  24   33.50   13.06
   8   2 -24   23.89   12.92
   8   2 -22   -1.03   11.04
   8  -2 -22   -3.50   11.25
   8  -2 -22   10.07    7.65
   8   2 -22    2.43    9.56
  -8  -2  22   13.41   10.64
  -8   2  22   12.18   11.03
   8   2 -20   -1.81    7.33
  -8  -2  20    3.49    9.27
   8  -2 -20    3.63    7.74
  -8   2  20   -1.56    9.31
  -8  -2  20   -6.31    6.26
  -8  -2  18  316.41   32.23
   8   2 -18  272.22   33.23
   8  -2 -18  276.13   29.41
  -8   2  18  266.81   31.42
  -8  -2  18  303.15   28.46
  -8  -2  16  247.80   26.93
   8   2 -16  222.58   29.13
   8  -2 -16  231.87   25.90
  -8  -2  16  223.20   22.91
  -8   2  16  181.14   25.67
  -8  -2  14   -1.45    6.60
   8  -2 -14    5.64    6.61
   8   2 -14   -6.79   11.24
  -8   2  14    3.68    6.46
  -8  -2  14    0.90    4.81
   8  -2 -12   11.33    7.92
  -8  -2  12  -15.48   10.32
   8   2 -12    7.09   10.17
  -8   2  12    0.44    6.41
  -8  -2  12    1.33    4.30
  -8   2  10   38.96    6.67
  -8  -2  10   20.70    6.36
  -8  -2  10   30.75    7.89
   8  -2 -10   22.18    7.61
   8   2 -10   19.04    8.43
  -8   2  10   40.87   11.72
   8   2  -8   11.56    7.48
  -8   2   8    2.14    3.33
   8  -2  -8    1.52    2.92
  -8  -2   8    9.99    7.31
  -8  -2   8   10.27    5.24
   8  -2  -8    5.91    6.10
   8   2  -8   -1.03    3.40
  -8   2   8   10.55    8.58
  -8   2   6  309.06   22.09
   8  -2  -6  379.75   20.18
  -8  -2   6  330.10   27.34
   8   2  -6  322.88   28.55
   8   2  -6  399.02   23.48
  -8   2   6  304.72   27.47
  -8  -2   6  335.98   22.06
   8  -2  -6  305.75   26.22
  -8   2   4   58.35   10.56
  -8  -2   4   57.27   11.21
   8   2  -4   53.74   11.35
   8   2  -4   67.00   10.03
  -8   2   4   45.79   12.00
  -8   2   2  128.72   15.05
  -8  -2   2  111.87   15.16
   8  -2  -2  134.18   16.28
   8   2  -2  128.26   16.23
   8   2  -2  162.23   15.38
  -8   2   2  132.60   17.23
  -8   2   0  206.72   20.09
  -8  -2   0  198.42   20.75
   8  -2   0  204.41   20.16
  -8   2   0  180.85   21.22
   8   2   0  213.78   20.82
  -8   2   0  251.09   17.52
  -8   2  -2   12.44    4.11
  -8   2  -2    0.91    5.94
  -8   2  -2    3.96    5.15
  -8  -2  -2    8.60    7.03
   8   2   2   13.99    7.78
   8  -2   2   15.72    6.82
  -8   2  -2    8.32    7.15
  -8   2  -4   14.33    7.80
  -8   2  -4    4.49    5.73
  -8  -2  -4    8.09    6.18
   8   2   4   17.09    6.86
   8  -2   4    5.58    7.43
  -8   2  -4   11.57    3.18
  -8   2  -6  181.08   21.45
  -8   2  -6  205.01   20.85
  -8  -2  -6  194.94   21.97
   8   2   6  204.64   21.40
   8  -2   6  203.96   22.07
  -8  -2  -6  223.85   15.77
  -8   2  -8  415.23   34.54
  -8   2  -8  421.28   31.22
  -8  -2  -8  405.60   34.33
   8   2   8  417.75   32.69
   8  -2   8  394.37   34.17
  -8  -2  -8  457.44   22.90
  -8   2 -10  122.46   19.42
  -8   2 -10  103.61   15.62
   8   2  10  118.71   17.60
  -8  -2 -10  113.20   18.64
   8  -2  10  104.52   17.76
  -8   2 -12  101.44   19.15
  -8   2 -12   88.14   15.56
   8   2  12   63.36   14.20
  -8  -2 -12   92.57   17.96
   8  -2  12   83.88   17.67
  -8   2 -14   39.65   13.72
  -8   2 -14   23.78    8.84
   8   2  14   19.50    8.37
  -8  -2 -14   39.40   13.89
   8  -2  14   30.75   12.94
  -8   2 -16   24.99   12.01
  -8   2 -16   14.86    8.34
   8   2  16   15.50    9.55
  -8  -2 -16    6.32    9.14
   8  -2  16   18.91   11.13
  -8   2 -18    2.65    8.48
  -8   2 -18   33.41   10.70
   8   2  18  -14.08   11.84
  -8  -2 -18    4.28    6.98
   8  -2  18   29.74   13.66
  -8   2 -20    1.56    8.30
   8   2  20   19.69   13.92
  -8  -2 -20   13.32    9.94
   8  -2  20   15.28   11.32
  -8   2 -20    4.27    8.94
  -8   2 -22    6.88   11.16
  -8   2 -22   12.62    8.30
   8   2  22   35.33   17.02
  -8  -2 -22   18.10   13.81
   8  -2  22    7.61   13.92
   8   2  24   29.93   16.15
  -8  -2 -24   64.53   23.54
   8  -2  24   45.63   22.29
   8   2  26    8.38   18.22
   8  -3 -25   10.56   12.95
  -8   3  25    1.99   11.23
   8   3 -25   -6.74   15.65
   8   3 -23   31.70   14.99
   8  -3 -23   40.79   14.85
  -8  -3  23    8.18    9.50
  -8   3  23   10.87   11.69
   8   3 -21   -0.16    7.71
   8  -3 -21  -11.87   14.00
  -8  -3  21  -27.37   13.59
  -8   3  21  -19.25   13.17
   8   3 -19  114.57   24.99
  -8  -3  19  113.79   19.79
   8  -3 -19  102.10   18.50
  -8   3  19   92.19   20.80
  -8  -3  17  391.46   36.43
   8   3 -17  308.26   35.70
   8  -3 -17  350.07   32.48
  -8   3  17  380.48   39.00
  -8  -3  15   21.19   10.86
   8   3 -15   13.12   10.03
  -8   3  15   13.43    9.85
  -8  -3  15   13.33    6.88
   8  -3 -15   14.44    7.54
   8  -3 -15   13.01    5.02
   8  -3 -13   -3.34    6.31
  -8  -3  13   13.11    7.18
   8   3 -13   -4.38    7.74
  -8   3  13    5.46    7.36
  -8  -3  13    7.83    5.07
   8  -3 -13    8.45    5.30
   8  -3 -11    9.88    5.10
  -8   3  11    1.64    3.36
  -8  -3  11  -14.00   10.88
   8   3 -11   -1.86    8.13
   8  -3 -11   -1.12    6.44
  -8   3  11   11.25    8.69
  -8  -3  11    3.39    4.77
  -8   3   9    7.43    3.99
  -8  -3   9   -6.71    9.12
   8  -3  -9   13.50    7.84
   8   3  -9   12.37    4.56
   8   3  -9   14.65    9.16
  -8   3   9   10.47    8.68
  -8  -3   9    9.60    3.92
   8  -3  -9   11.02    5.69
  -8   3   7  276.80   21.43
   8  -3  -7  297.85   15.16
  -8  -3   7  269.63   26.35
   8   3  -7  259.38   26.83
   8   3  -7  324.78   18.77
  -8   3   7  274.36   27.87
  -8  -3   7  292.31   17.83
   8  -3  -7  271.92   24.79
   8  -3  -7  285.46   22.94
  -8   3   5   16.82    6.33
   8   3  -5   27.36   10.45
  -8  -3   5   10.54    5.66
  -8  -3   5   26.94   10.28
   8   3  -5   19.14    4.98
  -8   3   5   14.06    7.07
   8  -3  -5   17.64    7.66
  -8   3   3   17.69    6.89
  -8  -3   3   18.55    7.41
   8  -3  -3   27.57    8.71
   8   3  -3   14.58    8.38
   8   3  -3   29.73    6.26
  -8   3   3   19.42    8.81
   8  -3  -3   25.59    8.16
  -8   3   1   84.79   13.68
  -8  -3   1   77.41   13.35
   8  -3  -1   84.85   12.56
   8   3  -1   81.10   13.25
  -8   3   1   75.38   14.06
   8   3  -1   93.62   11.47
   8  -3  -1  101.72   15.90
  -8   3  -1   19.29    8.28
  -8  -3  -1   10.74    6.51
   8   3   1    0.49    5.85
   8  -3   1    3.34    5.36
  -8   3  -1   -2.34    6.51
  -8   3  -1   14.06    5.45
   8  -3   1   19.18   10.20
  -8   3  -3  729.26   44.69
  -8  -3  -3  713.97   43.84
   8   3   3  739.56   42.23
   8  -3   3  757.56   44.01
  -8   3  -3  734.92   45.45
   8   3   3  771.08   41.24
  -8   3  -3  905.83   35.87
  -8   3  -5   20.78    8.77
  -8   3  -5   25.13    8.57
   8   3   5   12.25    6.34
  -8  -3  -5    8.13    7.26
   8  -3   5   -2.10    7.62
  -8  -3  -5    3.50    4.22
  -8   3  -7   56.05   13.72
  -8   3  -7   52.41   10.74
   8   3   7   64.47   12.87
  -8  -3  -7   73.42   15.16
   8  -3   7   58.86   14.33
  -8  -3  -7   55.88    9.15
  -8   3  -9  123.62   19.75
  -8   3  -9  125.12   16.80
   8   3   9  157.49   20.67
[truncated: 224,410 more chars]
