# Supplementary material for: Intramolecular Tricarbonyl‐Ene Reactions and α‐Hydroxy‐β‐Diketone Rearrangements Inspired by the Biosynthesis of Polycyclic Polyprenylated Acylphloroglucinols
Source: Angew Chem Int Ed Engl. 2022 Jul 14;61(34):e202203311. doi: 10.1002/anie.202203311 (PMC9541541; doi:10.1002/anie.202203311)
Supplement: Supplementary file 2 — Supporting Information [file ANIE-61-0-s004.cif]

data_4-ab16
_audit_creation_date               2021-08-01
_audit_creation_method
;
Olex2 1.2
(compiled 2018.05.29 svn.r3508 for OlexSys, GUI svn.r5506)
;
_shelx_SHELXL_version_number       '2014/7'
_audit_contact_author_address      ?
_audit_contact_author_email        ?
_audit_contact_author_name         ''
_audit_contact_author_phone        ?
_publ_contact_author_id_orcid      ?
_publ_section_references
;
Bourhis, L.J., Dolomanov, O.V., Gildea, R.J., Howard, J.A.K., Puschmann, H.
 (2015). Acta Cryst. A71, 59-75.

Dolomanov, O.V., Bourhis, L.J., Gildea, R.J, Howard, J.A.K. & Puschmann, H.
 (2009), J. Appl. Cryst. 42, 339-341.

Sheldrick, G.M. (2015). Acta Cryst. C71, 3-8.
;
_chemical_name_common              ?
_chemical_name_systematic          ?
_chemical_formula_moiety           '1.33(C18 H29 O4)'
_chemical_formula_sum              'C24 H38.67 O5.33'
_chemical_formula_weight           412.55
_chemical_melting_point            ?
_chemical_oxdiff_formula           C25O8H15
loop_
  _atom_type_symbol
  _atom_type_description
  _atom_type_scat_dispersion_real
  _atom_type_scat_dispersion_imag
  _atom_type_scat_source
 'C' 'C' 0.0033 0.0016 'International Tables Vol C Tables 4.2.6.8 and 6.1.1.4'
 'H' 'H' 0.0000 0.0000 'International Tables Vol C Tables 4.2.6.8 and 6.1.1.4'
 'O' 'O' 0.0106 0.0060 'International Tables Vol C Tables 4.2.6.8 and 6.1.1.4'

_shelx_space_group_comment
;
The symmetry employed for this shelxl refinement is uniquely defined
by the following loop, which should always be used as a source of
symmetry information in preference to the above space-group names.
They are only intended as comments.
;
_space_group_crystal_system        'orthorhombic'
_space_group_IT_number             61
_space_group_name_H-M_alt          'P b c a'
_space_group_name_Hall             '-P 2ac 2ab'
loop_
  _space_group_symop_operation_xyz
 'x, y, z'
 '-x+1/2, -y, z+1/2'
 '-x, y+1/2, -z+1/2'
 'x+1/2, -y+1/2, -z'
 '-x, -y, -z'
 'x-1/2, y, -z-1/2'
 'x, -y-1/2, z-1/2'
 '-x-1/2, y-1/2, z'

_cell_length_a                     9.48300(10)
_cell_length_b                     17.5388(2)
_cell_length_c                     20.3501(3)
_cell_angle_alpha                  90
_cell_angle_beta                   90
_cell_angle_gamma                  90
_cell_volume                       3384.64(7)
_cell_formula_units_Z              6
_cell_measurement_reflns_used      25910
_cell_measurement_temperature      149.9(2)
_cell_measurement_theta_max        28.7490
_cell_measurement_theta_min        3.7380
_shelx_estimated_absorpt_T_max     0.996
_shelx_estimated_absorpt_T_min     0.971
_exptl_absorpt_coefficient_mu      0.084
_exptl_absorpt_correction_T_max    1.00000
_exptl_absorpt_correction_T_min    0.98744
_exptl_absorpt_correction_type     multi-scan
_exptl_absorpt_process_details
;
CrysAlisPro 1.171.38.46 (Rigaku Oxford Diffraction, 2015)
Empirical absorption correction using spherical harmonics,
 implemented in SCALE3 ABSPACK scaling algorithm.
;
_exptl_absorpt_special_details     ?
_exptl_crystal_colour              'clear light colourless'
_exptl_crystal_colour_lustre       clear
_exptl_crystal_colour_modifier     light
_exptl_crystal_colour_primary      colourless
_exptl_crystal_density_diffrn      1.214
_exptl_crystal_density_meas        ?
_exptl_crystal_density_method      ?
_exptl_crystal_description         block
_exptl_crystal_F_000               1352
_exptl_crystal_size_max            0.35
_exptl_crystal_size_mid            0.26
_exptl_crystal_size_min            0.05
_exptl_transmission_factor_max     ?
_exptl_transmission_factor_min     ?
_diffrn_reflns_av_R_equivalents    0.0653
_diffrn_reflns_av_unetI/netI       0.0242
_diffrn_reflns_Laue_measured_fraction_full  0.998
_diffrn_reflns_Laue_measured_fraction_max  0.965
_diffrn_reflns_limit_h_max         12
_diffrn_reflns_limit_h_min         -12
_diffrn_reflns_limit_k_max         24
_diffrn_reflns_limit_k_min         -24
_diffrn_reflns_limit_l_max         27
_diffrn_reflns_limit_l_min         -27
_diffrn_reflns_number              139242
_diffrn_reflns_point_group_measured_fraction_full  0.998
_diffrn_reflns_point_group_measured_fraction_max  0.965
_diffrn_reflns_theta_full          25.242
_diffrn_reflns_theta_max           29.380
_diffrn_reflns_theta_min           3.319
_diffrn_ambient_environment        N~2~
_diffrn_ambient_temperature        149.9(2)
_diffrn_detector                   'CCD plate'
_diffrn_detector_area_resol_mean   16.1695
_diffrn_detector_type              Eos
_diffrn_measured_fraction_theta_full  0.998
_diffrn_measured_fraction_theta_max  0.965
_diffrn_measurement_details
;
List of Runs (angles in degrees, time in seconds):

  # Type    Start    End  Width  t~exp~   \w     \q     \k     \f   Frames
--------------------------------------------------------------------------
  1  \w    -25.00  61.00   1.00   30.00    --   18.87 -99.00  30.00   86
  2  \w    -25.00  61.00   1.00   30.00    --   18.87 -99.00-180.00   86
  3  \w    -50.00  40.00   1.00   30.00    --   18.87 -57.00  60.00   90
  4  \w    -88.00   2.00   1.00   30.00    --  -19.50 -57.00 -90.00   90
  5  \w    -50.00  51.00   1.00   30.00    --  -19.50  77.00 -90.00  101
  6  \w    -88.00   2.00   1.00   30.00    --  -19.50 -57.00 120.00   90
  7  \w    -25.00  22.00   1.00   30.00    --  -19.50 -99.00  60.00   47
  8  \w    -88.00   2.00   1.00   30.00    --  -19.50 -57.00-150.00   90
  9  \w    -91.00   5.00   1.00   30.00    --  -19.50 -42.00 -10.00   96
 10  \w    -25.00  61.00   1.00   30.00    --   18.87 -99.00 120.00   86
 11  \w    -25.00  61.00   1.00   30.00    --   18.87 -99.00 150.00   86
 12  \w    -25.00  61.00   1.00   30.00    --   18.87 -99.00 -90.00   86
 13  \w    -92.00   6.00   1.00   30.00    --  -19.50 -37.00  90.00   98
 14  \w    -25.00  22.00   1.00   30.00    --  -19.50 -99.00 -60.00   47
 15  \w    -95.00 -35.00   1.00   30.00    --  -19.50-178.00-150.00   60
 16  \w    -95.00 -35.00   1.00   30.00    --  -19.50-178.00 120.00   60
 17  \w    -54.00  92.00   1.00   30.00    --   18.87   0.00 -90.00  146
 18  \w    -25.00  61.00   1.00   30.00    --   18.87 -99.00 -60.00   86
 19  \w    -54.00  92.00   1.00   30.00    --   18.87   0.00-180.00  146
 20  \w    -54.00  92.00   1.00   30.00    --   18.87   0.00-150.00  146
 21  \w    -54.00  92.00   1.00   30.00    --   18.87   0.00-120.00  146
 22  \w    -95.00 -35.00   1.00   30.00    --  -19.50-178.00 150.00   60
 23  \w    -95.00 -35.00   1.00   30.00    --  -19.50-178.00  30.00   60
 24  \w    -54.00  12.00   1.00   30.00    --   18.87   0.00 -60.00   66
;
_diffrn_measurement_device         'four-circle diffractometer'
_diffrn_measurement_device_type    'Xcalibur, Eos'
_diffrn_measurement_method         '\w scans'
_diffrn_orient_matrix_type        
 'CrysAlisPro convention (1999,Acta A55,543-557)'
_diffrn_orient_matrix_UB_11        -0.0145988000
_diffrn_orient_matrix_UB_12        -0.0386576000
_diffrn_orient_matrix_UB_13        0.0076219000
_diffrn_orient_matrix_UB_21        -0.0623705000
_diffrn_orient_matrix_UB_22        0.0112860000
_diffrn_orient_matrix_UB_23        0.0166235000
_diffrn_orient_matrix_UB_31        -0.0386664000
_diffrn_orient_matrix_UB_32        -0.0035956000
_diffrn_orient_matrix_UB_33        -0.0296685000
_diffrn_radiation_monochromator    graphite
_diffrn_radiation_probe            x-ray
_diffrn_radiation_type             MoK\a
_diffrn_radiation_wavelength       0.71073
_diffrn_source                     'fine-focus sealed X-ray tube'
_diffrn_source_type                'Enhance (Mo) X-ray Source'
_reflns_Friedel_coverage           0.000
_reflns_Friedel_fraction_full      .
_reflns_Friedel_fraction_max       .
_reflns_number_gt                  3663
_reflns_number_total               4495
_reflns_odcompleteness_completeness  99.56
_reflns_odcompleteness_iscentric   1
_reflns_odcompleteness_theta       26.32
_reflns_special_details
;
 Reflections were merged by SHELXL according to the crystal
 class for the calculation of statistics and refinement.
 
 _reflns_Friedel_fraction is defined as the number of unique
 Friedel pairs measured divided by the number that would be
 possible theoretically, ignoring centric projections and
 systematic absences.
;
_reflns_threshold_expression       'I > 2\s(I)'
_computing_cell_refinement         'CrysAlisPro 1.171.38.46 (Rigaku OD, 2015)'
_computing_data_collection         'CrysAlisPro 1.171.38.46 (Rigaku OD, 2015)'
_computing_data_reduction          'CrysAlisPro 1.171.38.46 (Rigaku OD, 2015)'
_computing_molecular_graphics      'Olex2 (Dolomanov et al., 2009)'
_computing_publication_material    'Olex2 (Dolomanov et al., 2009)'
_computing_structure_refinement    'ShelXL (Sheldrick, 2015)'
_computing_structure_solution      'olex2.solve (Bourhis et al., 2015)'
_refine_diff_density_max           0.527
_refine_diff_density_min           -0.560
_refine_diff_density_rms           0.051
_refine_ls_extinction_coef         .
_refine_ls_extinction_method       none
_refine_ls_goodness_of_fit_ref     1.052
_refine_ls_hydrogen_treatment      constr
_refine_ls_matrix_type             full
_refine_ls_number_parameters       208
_refine_ls_number_reflns           4495
_refine_ls_number_restraints       0
_refine_ls_R_factor_all            0.0719
_refine_ls_R_factor_gt             0.0541
_refine_ls_restrained_S_all        1.052
_refine_ls_shift/su_max            0.004
_refine_ls_shift/su_mean           0.000
_refine_ls_structure_factor_coef   Fsqd
_refine_ls_weighting_details      
 'w=1/[\s^2^(Fo^2^)+(0.0714P)^2^+1.7410P] where P=(Fo^2^+2Fc^2^)/3'
_refine_ls_weighting_scheme        calc
_refine_ls_wR_factor_gt            0.1345
_refine_ls_wR_factor_ref           0.1436
_refine_special_details            ?
_olex2_refinement_description
;
1. Fixed Uiso
 At 1.2 times of:
  All C(H) groups, All C(H,H) groups
 At 1.5 times of:
  All C(H,H,H) groups, All O(H) groups
2.a Ternary CH refined with riding coordinates:
 C00B(H00B), C00G(H00J)
2.b Secondary CH2 refined with riding coordinates:
 C00C(H00A,H00C)
2.c Idealised Me refined as rotating group:
 C00E(H00D,H00E,H00F), C00F(H00G,H00H,H00I), C00H(H00K,H00L,H00M), C00I(H00N,
 H00O,H00P), C00J(H00Q,H00R,H00S), C00K(H00T,H00U,H00V), C00L(H00W,H00X,H00Y),
 C00M(H00Z,H,HA)
2.d Idealised tetrahedral OH refined as rotating group:
 O001(H001)
;
_atom_sites_solution_hydrogens     geom
_atom_sites_solution_primary       iterative
_atom_sites_solution_secondary     ?
loop_
  _atom_site_label
  _atom_site_type_symbol
  _atom_site_fract_x
  _atom_site_fract_y
  _atom_site_fract_z
  _atom_site_U_iso_or_equiv
  _atom_site_adp_type
  _atom_site_occupancy
  _atom_site_site_symmetry_order
  _atom_site_calc_flag
  _atom_site_refinement_flags_posn
  _atom_site_refinement_flags_adp
  _atom_site_refinement_flags_occupancy
  _atom_site_disorder_assembly
  _atom_site_disorder_group
 O001 O 0.52960(10) 0.35635(5) 0.46746(5) 0.0184(2) Uani 1 1 d . . . . .
 H001 H 0.5076 0.3945 0.4884 0.028 Uiso 1 1 calc GR . . . .
 O002 O 0.49953(10) 0.39813(6) 0.29464(5) 0.0197(2) Uani 1 1 d . . . . .
 O003 O 0.54669(11) 0.52617(6) 0.42907(5) 0.0231(2) Uani 1 1 d . . . . .
 O004 O 0.46371(12) 0.28483(7) 0.24583(5) 0.0299(3) Uani 1 1 d . . . . .
 C005 C 0.46794(14) 0.35957(7) 0.40466(6) 0.0153(3) Uani 1 1 d . . . . .
 C006 C 0.54671(14) 0.41984(8) 0.36050(6) 0.0156(3) Uani 1 1 d . . . . .
 C007 C 0.52860(15) 0.29252(8) 0.36273(7) 0.0186(3) Uani 1 1 d . . . . .
 C008 C 0.49212(15) 0.32002(8) 0.29442(7) 0.0206(3) Uani 1 1 d . . . . .
 C009 C 0.52106(14) 0.50337(8) 0.37413(7) 0.0174(3) Uani 1 1 d . . . . .
 C00A C 0.80821(14) 0.43271(8) 0.40811(7) 0.0211(3) Uani 1 1 d . . . . .
 C00B C 0.70615(14) 0.39435(8) 0.36134(7) 0.0177(3) Uani 1 1 d . . . . .
 H00B H 0.7425 0.4036 0.3170 0.021 Uiso 1 1 calc R . . . .
 C00C C 0.68964(15) 0.30694(8) 0.36799(7) 0.0207(3) Uani 1 1 d . . . . .
 H00A H 0.7256 0.2894 0.4100 0.025 Uiso 1 1 calc R . . . .
 H00C H 0.7398 0.2808 0.3331 0.025 Uiso 1 1 calc R . . . .
 C00D C 0.30231(14) 0.36471(8) 0.41053(7) 0.0192(3) Uani 1 1 d . . . . .
 C00E C 0.84357(16) 0.40364(9) 0.46826(8) 0.0254(3) Uani 1 1 d . . . . .
 H00D H 0.7594 0.3933 0.4929 0.038 Uiso 1 1 calc GR . . . .
 H00E H 0.9003 0.4400 0.4916 0.038 Uiso 1 1 calc GR . . . .
 H00F H 0.8958 0.3572 0.4625 0.038 Uiso 1 1 calc GR . . . .
 C00F C 0.25573(16) 0.44399(9) 0.43370(8) 0.0258(3) Uani 1 1 d . . . . .
 H00G H 0.3095 0.4584 0.4717 0.039 Uiso 1 1 calc GR . . . .
 H00H H 0.1573 0.4429 0.4447 0.039 Uiso 1 1 calc GR . . . .
 H00I H 0.2712 0.4803 0.3992 0.039 Uiso 1 1 calc GR . . . .
 C00G C 0.47051(16) 0.55539(9) 0.31942(8) 0.0262(3) Uani 1 1 d . . . . .
 H00J H 0.3948 0.5293 0.2956 0.031 Uiso 1 1 calc R . . . .
 C00H C 0.22001(16) 0.34759(10) 0.34740(8) 0.0277(3) Uani 1 1 d . . . . .
 H00K H 0.2441 0.3845 0.3144 0.042 Uiso 1 1 calc GR . . . .
 H00L H 0.1207 0.3501 0.3563 0.042 Uiso 1 1 calc GR . . . .
 H00M H 0.2438 0.2975 0.3320 0.042 Uiso 1 1 calc GR . . . .
 C00I C 0.49070(17) 0.21030(8) 0.37689(8) 0.0270(3) Uani 1 1 d . . . . .
 H00N H 0.5051 0.1998 0.4227 0.040 Uiso 1 1 calc GR . . . .
 H00O H 0.5494 0.1773 0.3511 0.040 Uiso 1 1 calc GR . . . .
 H00P H 0.3936 0.2017 0.3659 0.040 Uiso 1 1 calc GR . . . .
 C00J C 0.25365(18) 0.30760(10) 0.46316(8) 0.0329(4) Uani 1 1 d . . . . .
 H00Q H 0.2829 0.2572 0.4509 0.049 Uiso 1 1 calc GR . . . .
 H00R H 0.1527 0.3091 0.4667 0.049 Uiso 1 1 calc GR . . . .
 H00S H 0.2949 0.3209 0.5047 0.049 Uiso 1 1 calc GR . . . .
 C00K C 0.87564(18) 0.50176(10) 0.38353(9) 0.0351(4) Uani 1 1 d . . . . .
 H00T H 0.9258 0.4903 0.3437 0.053 Uiso 1 1 calc GR . . . .
 H00U H 0.9405 0.5207 0.4159 0.053 Uiso 1 1 calc GR . . . .
 H00V H 0.8051 0.5397 0.3748 0.053 Uiso 1 1 calc GR . . . .
 C00L C 0.5923(2) 0.57002(11) 0.27134(9) 0.0373(4) Uani 1 1 d . . . . .
 H00W H 0.6655 0.5980 0.2932 0.056 Uiso 1 1 calc GR . . . .
 H00X H 0.5585 0.5990 0.2346 0.056 Uiso 1 1 calc GR . . . .
 H00Y H 0.6292 0.5222 0.2561 0.056 Uiso 1 1 calc GR . . . .
 C00M C 0.4120(2) 0.62960(10) 0.34698(11) 0.0454(5) Uani 1 1 d . . . . .
 H00Z H 0.3345 0.6186 0.3758 0.068 Uiso 1 1 calc GR . . . .
 H H 0.3800 0.6613 0.3115 0.068 Uiso 1 1 calc GR . . . .
 HA H 0.4846 0.6557 0.3710 0.068 Uiso 1 1 calc GR . . . .

loop_
  _atom_site_aniso_label
  _atom_site_aniso_U_11
  _atom_site_aniso_U_22
  _atom_site_aniso_U_33
  _atom_site_aniso_U_23
  _atom_site_aniso_U_13
  _atom_site_aniso_U_12
 O001 0.0220(5) 0.0191(5) 0.0140(5) 0.0003(4) -0.0024(4) 0.0016(4)
 O002 0.0222(5) 0.0227(5) 0.0141(5) 0.0000(4) -0.0020(4) -0.0025(4)
 O003 0.0242(5) 0.0201(5) 0.0251(5) -0.0046(4) -0.0024(4) 0.0010(4)
 O004 0.0342(6) 0.0353(6) 0.0203(5) -0.0101(5) 0.0001(4) -0.0057(5)
 C005 0.0163(6) 0.0147(6) 0.0148(6) 0.0003(5) -0.0007(5) -0.0021(5)
 C006 0.0163(6) 0.0177(6) 0.0128(6) 0.0006(5) -0.0015(5) -0.0003(5)
 C007 0.0206(6) 0.0166(6) 0.0186(6) -0.0021(5) 0.0003(5) -0.0013(5)
 C008 0.0195(6) 0.0230(7) 0.0191(7) -0.0032(5) 0.0013(5) -0.0023(5)
 C009 0.0136(6) 0.0168(6) 0.0218(7) 0.0024(5) 0.0003(5) -0.0006(5)
 C00A 0.0135(6) 0.0203(7) 0.0294(7) -0.0030(5) -0.0009(5) 0.0014(5)
 C00B 0.0165(6) 0.0186(6) 0.0181(6) 0.0000(5) 0.0019(5) 0.0005(5)
 C00C 0.0199(7) 0.0173(6) 0.0249(7) -0.0031(5) 0.0000(5) 0.0028(5)
 C00D 0.0156(6) 0.0231(7) 0.0190(6) -0.0004(5) 0.0007(5) -0.0027(5)
 C00E 0.0206(7) 0.0278(7) 0.0279(7) -0.0022(6) -0.0042(6) 0.0001(6)
 C00F 0.0167(6) 0.0310(8) 0.0296(8) -0.0058(6) 0.0017(6) 0.0022(6)
 C00G 0.0262(8) 0.0218(7) 0.0305(8) 0.0088(6) -0.0036(6) 0.0031(6)
 C00H 0.0184(7) 0.0371(9) 0.0277(8) -0.0051(6) -0.0044(6) -0.0044(6)
 C00I 0.0324(8) 0.0170(7) 0.0315(8) -0.0020(6) -0.0019(7) -0.0041(6)
 C00J 0.0258(8) 0.0387(9) 0.0344(8) 0.0098(7) 0.0071(7) -0.0065(7)
 C00K 0.0258(8) 0.0347(9) 0.0448(10) 0.0114(8) -0.0110(7) -0.0116(7)
 C00L 0.0372(9) 0.0386(9) 0.0362(9) 0.0208(7) 0.0016(8) -0.0001(8)
 C00M 0.0522(12) 0.0256(9) 0.0584(12) 0.0111(8) -0.0003(10) 0.0155(8)

_geom_special_details
;
 All esds (except the esd in the dihedral angle between two l.s. planes)
 are estimated using the full covariance matrix.  The cell esds are taken
 into account individually in the estimation of esds in distances, angles
 and torsion angles; correlations between esds in cell parameters are only
 used when they are defined by crystal symmetry.  An approximate (isotropic)
 treatment of cell esds is used for estimating esds involving l.s. planes.
;
loop_
  _geom_bond_atom_site_label_1
  _geom_bond_atom_site_label_2
  _geom_bond_distance
  _geom_bond_site_symmetry_2
  _geom_bond_publ_flag
 O001 H001 0.8200 . ?
 O001 C005 1.4065(16) . ?
 O002 C006 1.4633(15) . ?
 O002 C008 1.3716(18) . ?
 O003 C009 1.2120(17) . ?
 O004 C008 1.1964(18) . ?
 C005 C006 1.5758(18) . ?
 C005 C007 1.5627(19) . ?
 C005 C00D 1.5778(18) . ?
 C006 C009 1.5109(19) . ?
 C006 C00B 1.5768(18) . ?
 C007 C008 1.511(2) . ?
 C007 C00C 1.5516(19) . ?
 C007 C00I 1.514(2) . ?
 C009 C00G 1.5171(19) . ?
 C00A C00B 1.5149(19) . ?
 C00A C00E 1.368(2) . ?
 C00A C00K 1.458(2) . ?
 C00B H00B 0.9800 . ?
 C00B C00C 1.5471(19) . ?
 C00C H00A 0.9700 . ?
 C00C H00C 0.9700 . ?
 C00D C00F 1.533(2) . ?
 C00D C00H 1.533(2) . ?
 C00D C00J 1.537(2) . ?
 C00E H00D 0.9600 . ?
 C00E H00E 0.9600 . ?
 C00E H00F 0.9600 . ?
 C00F H00G 0.9600 . ?
 C00F H00H 0.9600 . ?
 C00F H00I 0.9600 . ?
 C00G H00J 0.9800 . ?
 C00G C00L 1.536(2) . ?
 C00G C00M 1.522(2) . ?
 C00H H00K 0.9600 . ?
 C00H H00L 0.9600 . ?
 C00H H00M 0.9600 . ?
 C00I H00N 0.9600 . ?
 C00I H00O 0.9600 . ?
 C00I H00P 0.9600 . ?
 C00J H00Q 0.9600 . ?
 C00J H00R 0.9600 . ?
 C00J H00S 0.9600 . ?
 C00K H00T 0.9600 . ?
 C00K H00U 0.9600 . ?
 C00K H00V 0.9600 . ?
 C00L H00W 0.9600 . ?
 C00L H00X 0.9600 . ?
 C00L H00Y 0.9600 . ?
 C00M H00Z 0.9600 . ?
 C00M H 0.9600 . ?
 C00M HA 0.9600 . ?

loop_
  _geom_angle_atom_site_label_1
  _geom_angle_atom_site_label_2
  _geom_angle_atom_site_label_3
  _geom_angle
  _geom_angle_site_symmetry_1
  _geom_angle_site_symmetry_3
  _geom_angle_publ_flag
 C005 O001 H001 109.5 . . ?
 C008 O002 C006 106.17(10) . . ?
 O001 C005 C006 110.37(10) . . ?
 O001 C005 C007 108.24(10) . . ?
 O001 C005 C00D 110.33(10) . . ?
 C006 C005 C00D 118.47(11) . . ?
 C007 C005 C006 91.08(10) . . ?
 C007 C005 C00D 116.80(11) . . ?
 O002 C006 C005 101.70(10) . . ?
 O002 C006 C009 111.80(11) . . ?
 O002 C006 C00B 103.26(10) . . ?
 C005 C006 C00B 104.96(10) . . ?
 C009 C006 C005 118.00(11) . . ?
 C009 C006 C00B 115.29(11) . . ?
 C008 C007 C005 100.24(11) . . ?
 C008 C007 C00C 103.70(11) . . ?
 C008 C007 C00I 115.14(12) . . ?
 C00C C007 C005 101.65(10) . . ?
 C00I C007 C005 121.70(12) . . ?
 C00I C007 C00C 112.07(12) . . ?
 O002 C008 C007 107.70(11) . . ?
 O004 C008 O002 121.96(14) . . ?
 O004 C008 C007 130.32(14) . . ?
 O003 C009 C006 117.20(12) . . ?
 O003 C009 C00G 122.82(13) . . ?
 C006 C009 C00G 119.95(12) . . ?
 C00E C00A C00B 123.60(13) . . ?
 C00E C00A C00K 120.60(14) . . ?
 C00K C00A C00B 115.69(13) . . ?
 C006 C00B H00B 106.3 . . ?
 C00A C00B C006 119.58(11) . . ?
 C00A C00B H00B 106.3 . . ?
 C00A C00B C00C 116.73(11) . . ?
 C00C C00B C006 100.65(10) . . ?
 C00C C00B H00B 106.3 . . ?
 C007 C00C H00A 110.8 . . ?
 C007 C00C H00C 110.8 . . ?
 C00B C00C C007 104.78(11) . . ?
 C00B C00C H00A 110.8 . . ?
 C00B C00C H00C 110.8 . . ?
 H00A C00C H00C 108.9 . . ?
 C00F C00D C005 111.22(11) . . ?
 C00F C00D C00J 106.87(12) . . ?
 C00H C00D C005 115.61(12) . . ?
 C00H C00D C00F 106.78(12) . . ?
 C00H C00D C00J 107.66(12) . . ?
 C00J C00D C005 108.32(12) . . ?
 C00A C00E H00D 109.5 . . ?
 C00A C00E H00E 109.5 . . ?
 C00A C00E H00F 109.5 . . ?
 H00D C00E H00E 109.5 . . ?
 H00D C00E H00F 109.5 . . ?
 H00E C00E H00F 109.5 . . ?
 C00D C00F H00G 109.5 . . ?
 C00D C00F H00H 109.5 . . ?
 C00D C00F H00I 109.5 . . ?
 H00G C00F H00H 109.5 . . ?
 H00G C00F H00I 109.5 . . ?
 H00H C00F H00I 109.5 . . ?
 C009 C00G H00J 108.3 . . ?
 C009 C00G C00L 109.29(12) . . ?
 C009 C00G C00M 111.04(14) . . ?
 C00L C00G H00J 108.3 . . ?
 C00M C00G H00J 108.3 . . ?
 C00M C00G C00L 111.48(15) . . ?
 C00D C00H H00K 109.5 . . ?
 C00D C00H H00L 109.5 . . ?
 C00D C00H H00M 109.5 . . ?
 H00K C00H H00L 109.5 . . ?
 H00K C00H H00M 109.5 . . ?
 H00L C00H H00M 109.5 . . ?
 C007 C00I H00N 109.5 . . ?
 C007 C00I H00O 109.5 . . ?
 C007 C00I H00P 109.5 . . ?
 H00N C00I H00O 109.5 . . ?
 H00N C00I H00P 109.5 . . ?
 H00O C00I H00P 109.5 . . ?
 C00D C00J H00Q 109.5 . . ?
 C00D C00J H00R 109.5 . . ?
 C00D C00J H00S 109.5 . . ?
 H00Q C00J H00R 109.5 . . ?
 H00Q C00J H00S 109.5 . . ?
 H00R C00J H00S 109.5 . . ?
 C00A C00K H00T 109.5 . . ?
 C00A C00K H00U 109.5 . . ?
 C00A C00K H00V 109.5 . . ?
 H00T C00K H00U 109.5 . . ?
 H00T C00K H00V 109.5 . . ?
 H00U C00K H00V 109.5 . . ?
 C00G C00L H00W 109.5 . . ?
 C00G C00L H00X 109.5 . . ?
 C00G C00L H00Y 109.5 . . ?
 H00W C00L H00X 109.5 . . ?
 H00W C00L H00Y 109.5 . . ?
 H00X C00L H00Y 109.5 . . ?
 C00G C00M H00Z 109.5 . . ?
 C00G C00M H 109.5 . . ?
 C00G C00M HA 109.5 . . ?
 H00Z C00M H 109.5 . . ?
 H00Z C00M HA 109.5 . . ?
 H C00M HA 109.5 . . ?

_shelx_res_file
;
    4-ab16.res created by SHELXL-2014/7

TITL ossama4_a.res in Pbca
REM Old TITL Ossama4 in Pbca
REM SHELXT solution in Pbca
REM R1 0.137, Rweak 0.165, Alpha 0.030, Orientation as input
REM Formula found by SHELXT: C18 O4
CELL 0.71073 9.483 17.5388 20.3501 90 90 90
ZERR 6 0.0001 0.0002 0.0003 0 0 0
LATT 1
SYMM 0.5-X,-Y,0.5+Z
SYMM -X,0.5+Y,0.5-Z
SYMM 0.5+X,0.5-Y,-Z
SFAC C H O
UNIT 144 232 32

L.S. 4 0 0
PLAN  20
SIZE 0.35 0.26 0.05
BOND $H
list 4
fmap 2 53
acta
REM <olex2.extras>
REM <HklSrc "%.\\4-AB16.hkl">
REM </olex2.extras>

WGHT    0.071400    1.741000
FVAR       0.33775
O001  3    0.529599    0.356348    0.467459    11.00000    0.02203    0.01908 =
         0.01401    0.00026   -0.00244    0.00158
AFIX 147
H001  2    0.507579    0.394485    0.488389    11.00000   -1.50000
AFIX   0
O002  3    0.499528    0.398125    0.294639    11.00000    0.02224    0.02265 =
         0.01413    0.00002   -0.00200   -0.00247
O003  3    0.546692    0.526166    0.429074    11.00000    0.02422    0.02013 =
         0.02507   -0.00462   -0.00237    0.00100
O004  3    0.463714    0.284834    0.245826    11.00000    0.03424    0.03526 =
         0.02027   -0.01010    0.00012   -0.00568
C005  1    0.467941    0.359569    0.404660    11.00000    0.01633    0.01474 =
         0.01476    0.00029   -0.00067   -0.00214
C006  1    0.546708    0.419838    0.360496    11.00000    0.01626    0.01766 =
         0.01276    0.00064   -0.00145   -0.00031
C007  1    0.528602    0.292522    0.362727    11.00000    0.02056    0.01661 =
         0.01859   -0.00212    0.00029   -0.00130
C008  1    0.492119    0.320024    0.294423    11.00000    0.01949    0.02303 =
         0.01914   -0.00316    0.00128   -0.00225
C009  1    0.521059    0.503373    0.374134    11.00000    0.01363    0.01685 =
         0.02176    0.00240    0.00027   -0.00057
C00A  1    0.808209    0.432705    0.408110    11.00000    0.01347    0.02030 =
         0.02943   -0.00300   -0.00087    0.00141
C00B  1    0.706152    0.394351    0.361343    11.00000    0.01647    0.01860 =
         0.01814   -0.00003    0.00193    0.00049
AFIX  13
H00B  2    0.742517    0.403610    0.316978    11.00000   -1.20000
AFIX   0
C00C  1    0.689636    0.306935    0.367991    11.00000    0.01987    0.01733 =
         0.02487   -0.00308   -0.00004    0.00283
AFIX  23
H00A  2    0.725565    0.289439    0.409994    11.00000   -1.20000
H00C  2    0.739792    0.280781    0.333096    11.00000   -1.20000
AFIX   0
C00D  1    0.302312    0.364715    0.410528    11.00000    0.01558    0.02310 =
         0.01897   -0.00043    0.00066   -0.00267
C00E  1    0.843571    0.403643    0.468257    11.00000    0.02058    0.02784 =
         0.02786   -0.00222   -0.00419    0.00007
AFIX 137
H00D  2    0.759350    0.393316    0.492872    11.00000   -1.50000
H00E  2    0.900338    0.439965    0.491616    11.00000   -1.50000
H00F  2    0.895845    0.357247    0.462501    11.00000   -1.50000
AFIX   0
C00F  1    0.255725    0.443990    0.433697    11.00000    0.01674    0.03099 =
         0.02961   -0.00584    0.00172    0.00220
AFIX 137
H00G  2    0.309491    0.458397    0.471690    11.00000   -1.50000
H00H  2    0.157321    0.442863    0.444729    11.00000   -1.50000
H00I  2    0.271193    0.480348    0.399178    11.00000   -1.50000
AFIX   0
C00G  1    0.470511    0.555390    0.319423    11.00000    0.02622    0.02183 =
         0.03049    0.00881   -0.00359    0.00305
AFIX  13
H00J  2    0.394751    0.529319    0.295593    11.00000   -1.20000
AFIX   0
C00H  1    0.220012    0.347591    0.347401    11.00000    0.01838    0.03712 =
         0.02773   -0.00506   -0.00442   -0.00439
AFIX 137
H00K  2    0.244056    0.384478    0.314399    11.00000   -1.50000
H00L  2    0.120684    0.350105    0.356251    11.00000   -1.50000
H00M  2    0.243752    0.297464    0.332017    11.00000   -1.50000
AFIX   0
C00I  1    0.490699    0.210304    0.376891    11.00000    0.03244    0.01699 =
         0.03147   -0.00198   -0.00191   -0.00405
AFIX 137
H00N  2    0.505109    0.199834    0.422705    11.00000   -1.50000
H00O  2    0.549385    0.177254    0.351080    11.00000   -1.50000
H00P  2    0.393566    0.201685    0.365871    11.00000   -1.50000
AFIX   0
C00J  1    0.253652    0.307604    0.463157    11.00000    0.02577    0.03866 =
         0.03435    0.00980    0.00710   -0.00653
AFIX 137
H00Q  2    0.282942    0.257160    0.450948    11.00000   -1.50000
H00R  2    0.152742    0.309121    0.466690    11.00000   -1.50000
H00S  2    0.294885    0.320866    0.504697    11.00000   -1.50000
AFIX   0
C00K  1    0.875636    0.501757    0.383530    11.00000    0.02583    0.03474 =
         0.04480    0.01143   -0.01097   -0.01160
AFIX 137
H00T  2    0.925767    0.490345    0.343744    11.00000   -1.50000
H00U  2    0.940457    0.520717    0.415871    11.00000   -1.50000
H00V  2    0.805078    0.539675    0.374790    11.00000   -1.50000
AFIX   0
C00L  1    0.592349    0.570022    0.271337    11.00000    0.03715    0.03856 =
         0.03622    0.02078    0.00164   -0.00014
AFIX 137
H00W  2    0.665523    0.598027    0.293250    11.00000   -1.50000
H00X  2    0.558456    0.598992    0.234560    11.00000   -1.50000
H00Y  2    0.629232    0.522195    0.256142    11.00000   -1.50000
AFIX   0
C00M  1    0.412020    0.629596    0.346984    11.00000    0.05219    0.02561 =
         0.05836    0.01108   -0.00029    0.01554
AFIX 137
H00Z  2    0.334518    0.618649    0.375830    11.00000   -1.50000
H     2    0.380015    0.661285    0.311529    11.00000   -1.50000
HA    2    0.484630    0.655665    0.370980    11.00000   -1.50000
AFIX   0
HKLF 4

REM  ossama4_a.res in Pbca
REM R1 =  0.0541 for    3663 Fo > 4sig(Fo)  and  0.0719 for all    4495 data
REM    208 parameters refined using      0 restraints

END

WGHT      0.0708      1.7786

REM Highest difference peak  0.527,  deepest hole -0.560,  1-sigma level  0.051
Q1    1   0.8040  0.3553  0.4836  11.00000  0.05    0.53
Q2    1   0.5241  0.4613  0.3646  11.00000  0.05    0.38
Q3    1   0.4893  0.3201  0.3835  11.00000  0.05    0.37
Q4    1   0.4953  0.3942  0.3840  11.00000  0.05    0.34
Q5    1   0.2649  0.3575  0.3788  11.00000  0.05    0.33
Q6    1   0.6242  0.4039  0.3627  11.00000  0.05    0.32
Q7    1   0.7025  0.3540  0.3666  11.00000  0.05    0.32
Q8    1   0.6041  0.2991  0.3634  11.00000  0.05    0.31
Q9    1   0.3821  0.3595  0.4062  11.00000  0.05    0.30
Q10   1   0.2851  0.4002  0.4228  11.00000  0.05    0.29
Q11   1   0.8533  0.5186  0.3386  11.00000  0.05    0.27
Q12   1   0.5097  0.2585  0.3785  11.00000  0.05    0.26
Q13   1   0.8397  0.4654  0.3952  11.00000  0.05    0.25
Q14   1   0.4906  0.5287  0.3424  11.00000  0.05    0.25
Q15   1   0.5108  0.3017  0.3271  11.00000  0.05    0.25
Q16   1   0.5317  0.5618  0.2989  11.00000  0.05    0.25
Q17   1   0.2760  0.3388  0.4395  11.00000  0.05    0.24
Q18   1   0.7559  0.4130  0.3848  11.00000  0.05    0.24
Q19   1   0.5320  0.4067  0.3230  11.00000  0.05    0.23
Q20   1   0.5232  0.3004  0.2623  11.00000  0.05    0.20
;
_shelx_res_checksum                81203
_shelx_hkl_file
;
   0   0   4 5534.41  129.82
   0   0   4 5537.13  130.02
   0   0   4 5320.26  129.29
   0   0   4 5169.69  129.70
   0   0   4 5561.77  130.07
   0   0  -4 5135.84  129.87
   0   0   4 5310.66  129.70
   0   0  -4 5494.87  128.72
   0   0   4 5470.59  130.06
   0   0  -4 5217.34  129.83
   0   0  -4 5403.99  129.07
   0   0   4 5565.92  129.98
   0   0  -4 5643.78  129.83
   0   0   4 5107.57  129.83
   0   0   4 5449.84  129.08
   0   0   4 5453.77  128.71
   0   0  -4 5293.20  129.48
   0   0   4 5550.45  129.93
   0   0  -4 5432.29  129.37
   0   0  -4 5375.93  128.71
   0   0   4 5484.47  129.61
   0   0  -4 5208.86  129.88
   0   0  -4 5360.49  128.70
   0   0  -4 5405.97  129.73
   0   0  -4 5199.66  129.90
   0   0  -4 5314.63  129.94
   0   0  -4 5543.34  128.74
   0   0   4 5374.83  128.67
   0   0   5    1.01    1.72
   0   0   5    1.32    1.85
   0   0  -5   -1.61    1.12
   0   0   5    2.52    1.47
   0   0  -5    0.48    1.08
   0   0   5    0.68    1.33
   0   0   5    2.57    1.98
   0   0   5   -0.71    1.07
   0   0  -5    1.24    1.82
   0   0  -5    2.32    1.85
   0   0  -5   -0.56    1.60
   0   0  -5   -1.91    2.06
   0   0  -5    3.22    2.08
   0   0  -5    1.61    1.65
   0   0   5   -1.51    1.61
   0   0   5    4.08    1.91
   0   0  -5    0.71    1.38
   0   0   5   -0.87    1.68
   0   0   5    0.20    1.48
   0   0  -5    0.66    1.02
   0   0   5   -0.32    1.62
   0   0   5    1.82    1.46
   0   0  -5    2.99    1.89
   0   0  -5    1.25    2.13
   0   0   5    0.38    1.11
   0   0   5    0.87    1.97
   0   0  -5    1.01    1.25
   0   0  -5   -0.23    1.26
   0   0  -6  140.88    6.05
   0   0   6  134.82    5.32
   0   0   6  146.38    6.21
   0   0  -6  137.12    4.94
   0   0  -6  135.53    6.08
   0   0   6  121.37    5.83
   0   0   6  149.44    6.37
   0   0  -6  133.14    4.97
   0   0   6  139.49    6.14
   0   0   6  134.20    5.58
   0   0  -6  123.95    6.09
   0   0   6  135.37    6.17
   0   0  -6  124.36    6.06
   0   0  -6  127.29    6.02
   0   0   6  147.90    6.32
   0   0   6  136.38    4.97
   0   0  -6  140.40    6.32
   0   0   6  144.94    6.33
   0   0  -6  131.00    4.95
   0   0  -6  141.71    6.40
   0   0  -6  143.66    5.69
   0   0  -6  137.75    4.98
   0   0   6  133.93    4.90
   0   0  -6  119.96    5.68
   0   0   6  141.35    5.87
   0   0   6  135.86    6.20
   0   0   6  140.33    6.24
   0   0   6  135.09    6.16
   0   0  -6  139.09    5.36
   0   0   7    0.41    1.17
   0   0   7    2.17    1.60
   0   0   7    0.60    1.99
   0   0   7    2.46    1.91
   0   0   7   -0.65    1.64
   0   0   7    3.57    1.81
   0   0  -7   -0.20    1.73
   0   0   7    1.83    1.85
   0   0  -7    1.19    1.33
   0   0  -7    1.05    1.47
   0   0  -7   -0.12    1.74
   0   0   7   -0.74    1.76
   0   0   7    1.09    1.42
   0   0  -7   -3.29    2.03
   0   0   7    0.45    1.31
   0   0   7    1.23    1.76
   0   0  -7    0.50    1.24
   0   0   7   -1.26    2.09
   0   0  -7    0.72    1.90
   0   0  -7   -1.63    1.96
   0   0  -7   -0.71    1.64
   0   0   7   -0.49    1.62
   0   0  -7    0.28    2.02
   0   0  -7    1.94    1.66
   0   0   7    1.47    1.86
   0   0  -7   -0.39    1.18
   0   0   7    1.04    1.16
   0   0  -7    0.80    1.22
   0   0   8  862.87   23.27
   0   0   8  891.47   24.07
   0   0  -8  907.85   23.45
   0   0  -8  947.07   24.78
   0   0  -8  850.68   25.23
   0   0  -8  844.50   25.43
   0   0  -8  875.76   23.37
   0   0  -8  841.88   24.74
   0   0  -8  909.41   23.43
   0   0   8  937.40   25.10
   0   0   8  897.78   23.42
   0   0   8  847.32   25.12
   0   0  -8  922.69   25.43
   0   0   8  918.49   25.48
   0   0  -8  848.27   25.45
   0   0  -8  829.40   25.43
   0   0  -8  854.37   25.56
   0   0   8  849.80   25.20
   0   0  -8  824.13   25.49
   0   0   8  848.20   24.39
   0   0  -8  874.24   23.41
   0   0  -9   -0.51    2.37
   0   0   9    0.09    1.46
   0   0   9    0.56    1.32
   0   0  -9    2.70    2.43
   0   0  -9   -0.08    2.30
   0   0   9    0.32    1.77
   0   0  -9    1.98    1.48
   0   0  -9    1.58    2.44
   0   0  -9    2.44    1.51
   0   0  -9    3.18    1.64
   0   0  -9    3.00    1.94
   0   0   9    3.45    2.11
   0   0   9    1.95    2.24
   0   0  -9    2.15    2.27
   0   0   9   -0.44    1.40
   0   0  -9    0.31    1.97
   0   0  -9    1.29    1.38
   0   0  -9   -1.75    2.13
   0   0  10  389.84   14.89
   0   0  10  415.28   14.14
   0   0  10  403.99   15.02
   0   0  10  424.08   12.98
   0   0 -10  398.90   15.16
   0   0 -10  429.40   15.52
   0   0 -10  455.53   13.17
   0   0 -10  402.89   15.38
   0   0 -10  406.84   14.90
   0   0 -10  445.82   13.09
   0   0 -10  382.97   14.36
   0   0 -10  399.98   15.29
   0   0  10  419.76   12.89
   0   0 -10  419.27   13.00
   0   0 -10  419.94   12.97
   0   0  10  434.29   13.82
   0   0 -10  421.32   15.37
   0   0  11   -0.31    1.89
   0   0  11    4.76    3.11
   0   0 -11    0.58    1.99
   0   0 -11    0.40    1.29
   0   0 -11    0.51    1.28
   0   0 -11    3.76    2.96
   0   0 -11    1.40    1.36
   0   0 -11   -0.35    1.36
   0   0  11    3.32    1.60
   0   0  11    0.53    2.42
   0   0 -11   -0.99    2.32
   0   0 -11    0.72    2.49
   0   0 -11    3.14    2.66
   0   0 -11    1.87    2.50
   0   0  11   -0.58    1.34
   0   0 -11    0.46    2.28
   0   0 -12  573.04   17.08
   0   0 -12  560.23   17.02
   0   0  12  534.96   18.42
   0   0 -12  602.31   17.20
   0   0 -12  547.32   19.85
   0   0 -12  606.27   17.25
   0   0 -12  525.29   19.89
   0   0  12  549.15   16.85
   0   0  12  584.57   17.13
   0   0 -12  552.73   19.87
   0   0 -12  556.49   19.90
   0   0 -12  519.47   19.23
   0   0  12  530.74   19.22
   0   0 -12  545.60   19.94
   0   0 -12  605.48   17.21
   0   0  12  540.23   19.50
   0   0 -12  553.27   18.99
   0   0  13    0.66    2.11
   0   0  13    2.84    1.57
   0   0 -13    3.77    2.55
   0   0 -13    3.27    1.59
   0   0 -13    6.85    3.22
   0   0 -13    3.72    2.84
   0   0 -13   -1.32    2.45
   0   0 -13    3.98    1.72
   0   0 -13   -0.60    2.26
   0   0 -13    3.61    1.68
   0   0 -13    2.25    1.57
   0   0 -13    4.04    1.90
   0   0 -13    5.60    3.04
   0   0  13    2.64    1.56
   0   0  13    0.41    2.27
   0   0  13    3.88    2.72
   0   0 -13   -1.68    2.49
   0   0 -14   81.50    6.93
   0   0 -14   81.11    6.95
   0   0 -14  100.16    5.44
   0   0 -14   93.40    5.26
   0   0 -14   88.14    7.14
   0   0  14   77.93    6.76
   0   0 -14   81.85    6.88
   0   0 -14   88.04    5.11
   0   0 -14   81.95    6.36
   0   0 -14   91.65    5.25
   0   0  14   81.50    6.66
   0   0 -14   86.92    5.11
   0   0  14   93.50    6.32
   0   0 -14   82.56    6.71
   0   0 -14   84.47    7.15
   0   0 -15    0.47    1.52
   0   0 -15    4.64    3.19
   0   0 -15    2.42    2.69
   0   0 -15   -3.77    3.08
   0   0  15   -0.57    2.83
   0   0 -15   -0.57    2.70
   0   0  15    0.29    2.52
   0   0  15    3.40    2.40
   0   0 -15    1.40    1.76
   0   0 -15    1.37    1.48
   0   0 -15   -0.55    2.28
   0   0 -15    0.59    2.76
   0   0 -15   -1.14    2.72
   0   0 -16   13.32    4.15
   0   0 -16   13.28    2.32
   0   0  16   11.06    3.59
   0   0 -16   14.37    3.50
   0   0 -16    8.20    3.59
   0   0 -16   12.26    3.48
   0   0  16   12.86    3.23
   0   0 -16   14.65    2.45
   0   0 -16    8.74    3.01
   0   0  16    9.52    3.76
   0   0 -16   10.06    3.68
   0   0 -16   12.80    3.61
   0   0 -17    4.57    3.44
   0   0 -17    2.50    1.90
   0   0 -17   -0.90    2.90
   0   0 -17    0.75    1.83
   0   0 -17    5.53    3.50
   0   0 -17    9.31    4.25
   0   0 -17    4.24    3.52
   0   0  17    3.25    3.32
   0   0 -17   -2.81    3.21
   0   0  17    4.81    3.45
   0   0  17   -0.70    2.49
   0   0 -17    3.27    2.13
   0   0 -17    0.77    3.52
   0   0 -18 1010.47   35.27
   0   0 -18  981.70   34.18
   0   0  18 1029.83   32.79
   0   0  18  984.86   34.18
   0   0 -18 1109.35   30.35
   0   0 -18 1001.04   35.03
   0   0 -18 1072.54   30.14
   0   0  18  956.12   34.20
   0   0 -18 1001.07   33.58
   0   0 -18  999.99   35.31
   0   0 -18  966.93   34.88
   0   0 -18 1116.56   30.36
   0   0 -19   24.55    5.65
   0   0 -19   23.72    5.62
   0   0 -19   14.33    5.24
   0   0 -19   13.83    2.88
   0   0  19   30.45    5.75
   0   0  19   13.20    4.30
   0   0 -19   17.21    4.86
   0   0 -19   17.46    3.04
   0   0 -19   16.90    4.99
   0   0 -19   16.38    3.02
   0   0  19   23.11    5.28
   0   0 -20    6.22    4.00
   0   0  20    2.38    3.59
   0   0 -20    1.82    3.58
   0   0 -20    5.21    4.43
   0   0  20    1.49    3.43
   0   0 -20    3.28    4.23
   0   0  20    7.50    3.28
   0   0 -20    2.73    3.44
   0   0  21    3.34    3.66
   0   0  21    2.32    4.00
   0   0 -21   -0.99    3.48
   0   0 -21    0.01    3.68
   0   0  21   -1.57    2.81
   0   0 -21    4.34    3.69
   0   0 -21   -4.12    3.93
   0   0 -21    2.61    3.23
   0   0 -22    4.33    3.63
   0   0 -22   12.70    5.07
   0   0 -22    1.87    3.55
   0   0  22   10.27    3.84
   0   0  22    7.16    3.99
   0   0  22    8.84    4.12
   0   0 -22    5.01    4.42
   0   0 -22    3.00    3.48
   0   0  23    2.91    3.99
   0   0 -23    1.66    4.51
   0   0 -23   -0.55    3.98
   0   0 -23    1.17    4.08
   0   0 -23    6.42    4.22
   0   0 -23    5.78    4.65
   0   0  23    1.45    3.68
   0   0 -24   53.00    7.87
   0   0  24   39.87    6.97
   0   0 -24   42.04    7.46
   0   0 -24   51.44    7.99
   0   0 -24   50.11    8.04
   0   0 -24   45.69    7.70
   0   0 -25    4.34    4.55
   0   0 -25    1.39    4.59
   0   0 -25    1.55    3.94
   0   0 -25   -2.18    4.41
   0   0  25   -7.50    5.28
   0   0 -25    8.58    4.28
   0   0  26   86.30   10.17
   0   0 -26   71.38    9.40
   0   0 -27    8.36    5.20
   0  -1  -4   -0.65    0.94
   0  -1  -4   -0.28    1.07
   0   1  -4   -1.25    1.10
   0  -1   4   -0.16    1.47
   0  -1   4    3.49    1.53
   0   1  -4   -0.10    1.07
   0   1   4   -0.20    1.49
   0  -1  -4    0.08    0.99
   0  -1   4    3.00    1.17
   0   1   4    0.27    1.84
   0   1  -4    1.80    1.20
   0  -1   4    1.14    1.43
   0  -1   4    0.58    1.16
   0  -1   4    1.08    1.37
   0  -1   4    1.62    0.95
   0   1   4    1.24    2.05
   0   1   4   -0.64    1.53
   0   1  -4    0.33    1.07
   0   1  -4    0.17    1.41
   0  -1  -4   -0.25    0.95
   0   1  -4    1.45    1.59
   0   1   4    0.69    1.09
   0  -1  -4   -0.78    1.43
   0   1  -4    0.21    1.52
   0  -1  -4    2.99    1.89
   0   1   4   -0.68    0.99
   0   1   4   -0.51    1.03
   0  -1   4    2.74    1.52
   0  -1   4    0.76    1.40
   0   1   4   -1.62    1.50
   0   1  -4   -0.08    1.40
   0  -1   4    0.42    1.33
   0   1  -4    0.31    1.04
   0   1  -4   -1.81    1.53
   0   1  -4    0.74    1.51
   0  -1  -4    7.11    2.46
   0   1  -4    0.61    1.07
   0  -1  -4    8.35    2.67
   0  -1  -4    1.41    1.44
   0  -1   4   -0.19    1.41
   0   1  -4    1.88    1.57
   0   1  -4    0.24    1.46
   0  -1  -4    7.36    2.67
   0   1   4    0.58    1.83
   0   1  -4    1.08    1.00
   0  -1   4    2.97    1.72
   0  -1   4   -0.20    1.35
   0   1   4    0.00    1.50
   0   1   4    0.78    1.37
   0  -1  -4    2.73    1.83
   0  -1   4    1.53    1.11
   0  -1  -4    0.05    0.98
   0   1  -4    1.18    1.32
   0  -1   4    0.21    1.45
   0  -1  -5    0.03    1.82
   0  -1   5    1.88    1.83
   0  -1   5   -1.45    1.50
   0   1   5    0.45    1.33
   0  -1   5    0.41    1.14
   0   1  -5   -0.20    1.37
   0  -1   5    1.95    1.88
   0  -1   5    1.00    1.68
   0   1  -5   -0.57    1.07
   0   1  -5    0.16    1.44
   0  -1  -5   -1.73    1.22
   0  -1  -5   -0.22    1.12
   0  -1  -5   -5.12    2.14
   0  -1   5    0.41    1.38
   0   1   5   -0.49    1.19
   0   1   5    1.32    1.41
   0   1  -5   -1.04    1.65
   0   1  -5   -0.63    1.18
   0   1   5   -1.43    1.61
   0  -1  -5   -1.91    1.83
   0   1  -5    1.12    1.19
   0  -1  -5   -0.11    1.12
   0   1   5    1.17    1.57
   0   1   5   -1.01    1.87
   0   1   5    0.92    1.53
   0  -1   5    5.83    2.03
   0   1  -5   -1.12    1.95
   0   1   5    0.90    1.96
   0  -1  -5    2.08    1.67
   0   1   5    0.97    1.08
   0  -1  -5   -0.03    1.70
   0   1  -5    2.15    1.77
   0  -1  -5   -0.69    1.34
   0   1  -5   -0.39    1.68
   0  -1  -5   -0.59    1.71
   0   1  -5    1.40    1.51
   0  -1  -5   -4.54    2.11
   0  -1   5    0.40    1.26
   0   1  -5    1.41    1.19
   0  -1  -5    1.14    2.02
   0   1  -5    0.38    1.26
   0  -1   5    0.20    1.55
   0  -1   5    2.72    1.23
   0   1   5    0.41    1.08
   0   1   5    2.04    1.70
   0   1   5   -2.38    1.94
   0   1  -5    1.40    1.79
   0   1  -5    0.96    1.65
   0  -1   5    1.48    1.78
   0  -1   5   -0.82    1.59
   0  -1  -5    0.70    1.03
   0  -1  -5    1.24    1.15
   0   1   5   -0.66    1.66
   0  -1   5   -0.37    1.51
   0  -1   5    0.73    1.25
   0   1  -5    1.85    1.81
   0  -1  -6    0.16    1.12
   0  -1   6    0.58    1.63
   0   1  -6    0.95    1.22
   0   1   6   -0.13    1.12
   0  -1   6   -0.90    1.52
   0   1   6    0.50    1.56
   0   1  -6   -2.07    2.14
   0   1  -6    0.90    1.18
   0  -1  -6    0.95    1.14
   0   1  -6    0.45    1.42
   0   1   6   -1.71    1.64
   0  -1  -6   -0.63    1.63
   0  -1  -6   -2.27    1.71
   0  -1   6   -0.23    1.24
   0  -1   6    5.26    2.14
   0  -1   6   -0.66    1.65
   0  -1  -6   -0.37    1.96
   0  -1  -6    3.39    2.10
   0  -1   6   -0.92    1.72
   0   1   6    0.11    1.21
   0  -1   6   -0.68    1.19
   0   1  -6   -2.23    1.94
   0  -1  -6   -0.51    1.78
   0   1  -6   -0.15    1.17
   0   1   6    1.50    1.68
   0   1  -6   -1.01    1.69
   0   1  -6   -0.55    1.71
   0  -1   6   -0.15    1.78
   0   1   6    1.94    1.87
   0   1  -6   -1.59    1.66
   0   1   6   -1.78    2.22
   0   1   6   -0.58    1.14
   0  -1   6    0.31    1.28
   0   1  -6    1.11    1.76
   0   1   6   -0.48    1.87
   0   1   6   -1.26    1.88
   0   1  -6    0.02    1.33
   0   1  -6   -0.25    2.05
   0  -1  -6    0.58    1.98
   0   1   6    0.39    2.07
   0   1  -6   -0.24    1.22
   0  -1   6   -1.02    1.74
   0  -1   6    1.47    1.81
   0  -1  -6    0.33    1.03
   0  -1   6    0.19    1.82
   0  -1  -6   -0.11    1.14
   0   1  -6    0.50    1.54
   0  -1   6   -0.15    1.18
   0  -1   6    0.13    1.43
   0  -1  -6    3.29    2.00
   0  -1  -6    0.14    1.71
   0  -1  -6    0.16    1.16
   0  -1   6    1.28    1.77
   0   1   6    1.22    1.76
   0   1   6    0.16    1.88
   0   1  -6    0.84    1.72
   0  -1  -6    0.63    1.46
   0   1   7   -1.46    1.96
   0  -1   7   -2.16    1.82
   0  -1  -7    2.94    1.90
   0   1  -7   -0.10    1.95
   0  -1   7    3.63    2.10
   0  -1  -7    2.79    2.16
   0  -1  -7    1.06    1.89
   0   1   7    0.16    1.55
   0  -1  -7   -0.51    1.14
   0   1  -7   -1.28    1.61
   0   1  -7    1.53    1.69
   0   1   7   -4.63    2.36
   0   1  -7    1.49    1.84
   0   1  -7    1.55    1.31
   0   1   7    0.99    1.86
   0  -1   7    1.17    1.65
   0   1  -7   -0.95    1.24
   0   1  -7   -0.02    1.88
   0   1   7    0.20    1.91
   0  -1  -7    1.58    1.59
   0   1  -7   -0.01    1.93
   0  -1   7    1.41    1.26
   0  -1   7    1.15    1.85
   0   1   7   -0.51    1.45
   0  -1  -7    0.30    1.16
   0   1  -7    0.96    2.06
   0   1   7   -0.63    1.52
   0  -1   7   -1.01    1.77
   0  -1   7   -0.50    1.43
   0  -1   7   -0.26    1.41
   0  -1  -7   -0.02    1.99
   0   1  -7   -0.74    1.12
   0  -1   7   -0.65    1.93
   0  -1  -7   -0.66    1.91
   0  -1   7    2.08    1.99
   0  -1   7   -0.34    1.20
   0  -1  -7    0.32    1.95
   0   1   7    2.93    2.04
   0   1   7   -0.63    1.15
   0  -1  -7    0.24    1.16
   0  -1   7    0.91    1.69
   0   1   7    0.24    1.11
   0   1   7   -0.84    1.80
   0   1  -7   -1.89    2.21
   0  -1  -7    0.43    1.25
   0   1  -7   -0.23    1.34
   0  -1  -7   -0.31    1.80
   0  -1   7   -0.38    1.62
   0  -1  -7    0.09    1.97
   0   1   7    0.85    1.66
   0  -1   7   -1.89    1.99
   0   1  -7   -0.87    1.68
   0   1  -7   -0.53    1.15
   0  -1   7    0.61    1.35
   0   1  -7    1.93    1.69
   0   1   7    1.23    1.81
   0  -1  -8    1.14    1.45
   0  -1  -8   -0.34    1.64
   0  -1   8    3.81    2.20
   0  -1   8    0.56    1.44
   0  -1  -8    2.87    2.42
   0   1  -8    3.37    2.44
   0  -1   8    3.76    1.53
   0  -1  -8    0.96    1.26
   0   1   8    5.32    2.08
   0   1  -8    2.34    2.48
   0  -1  -8    1.67    1.44
   0   1  -8    3.00    2.46
   0   1  -8    5.70    2.58
   0   1   8    2.01    1.29
   0   1  -8    1.25    1.43
   0   1  -8    3.75    1.51
   0   1  -8   -1.45    2.19
   0  -1  -8    3.29    2.49
   0  -1  -8    4.95    2.65
   0   1   8    4.35    2.17
   0   1  -8    1.89    1.42
   0   1   8    2.32    1.99
   0  -1   8   -0.21    1.40
   0   1  -8    0.84    2.09
   0   1   8    4.43    2.33
   0  -1   8    0.93    1.91
   0  -1   8   -0.18    1.51
   0   1  -8    1.95    1.59
   0  -1  -8    3.78    2.55
   0  -1   8    3.44    2.04
   0   1  -8    3.35    1.92
   0   1   8    0.35    1.28
   0   1  -8    0.23    1.27
   0   1  -8    1.75    1.97
   0   1  -8    5.16    2.39
   0  -1  -8    3.47    2.44
   0  -1  -8    0.72    2.12
   0  -1  -8    2.70    2.28
   0  -1  -8    0.35    1.41
   0   1  -9    0.81    1.56
   0  -1  -9    0.54    2.09
   0  -1  -9   -0.38    1.42
   0  -1   9    0.12    1.69
   0   1  -9    1.89    1.72
   0  -1   9    1.11    2.17
   0  -1  -9    2.90    2.32
   0  -1  -9    3.92    2.66
   0  -1  -9    0.40    1.47
   0   1  -9    1.29    1.55
   0   1   9   -1.15    2.10
   0   1  -9    1.02    2.18
   0   1  -9    3.59    2.69
   0  -1  -9    0.21    2.36
   0   1   9   -1.74    2.46
   0  -1  -9   -0.78    2.54
   0  -1  -9   -0.35    1.34
   0  -1   9   -0.20    2.08
   0  -1  -9   -0.55    1.27
   0   1  -9    2.14    2.19
   0   1  -9    1.82    1.52
   0  -1  -9   -1.30    1.34
   0   1  -9    4.17    2.49
   0  -1   9   -0.79    1.48
   0   1   9    0.32    1.42
   0   1  -9   -0.03    1.71
   0  -1   9    0.28    1.43
   0  -1  -9    3.24    2.71
   0   1  -9    2.03    2.27
   0   1  -9    1.51    1.48
   0  -1  -9    1.67    2.17
   0   1   9    1.49    1.87
   0   1  -9    1.44    2.32
   0  -1   9   -0.25    1.38
   0   1  -9    0.28    1.50
   0   1   9    0.77    1.30
   0  -1  10    0.55    1.69
   0   1  10    4.73    2.11
   0   1 -10    7.31    3.26
   0   1 -10    0.88    1.51
   0   1 -10    5.65    2.93
   0  -1 -10    0.86    1.37
   0  -1  10    0.96    1.42
   0   1 -10    3.15    1.88
   0  -1 -10    3.19    1.53
   0  -1 -10    2.38    1.73
   0   1 -10    1.53    1.97
   0  -1 -10    4.39    2.56
   0  -1 -10    6.41    3.01
   0   1 -10    0.28    1.57
   0  -1  10   -0.02    1.72
   0   1  10    2.76    2.32
   0  -1 -10    2.55    1.48
   0   1 -10    0.31    1.52
   0   1  10    3.20    2.47
   0  -1  10    5.10    2.61
   0   1 -10   -1.84    2.31
   0  -1 -10    9.17    3.17
   0   1 -10    2.95    2.49
   0  -1 -10    0.49    2.39
   0  -1 -10    6.77    2.61
   0  -1 -10    3.48    1.60
   0   1 -10    3.64    2.51
   0   1  10    2.35    1.80
   0  -1  10    1.90    2.35
   0  -1 -10    1.77    2.51
   0   1 -10    1.52    1.53
   0   1 -10    1.87    2.29
   0   1 -10    1.84    1.52
   0   1  10    3.73    1.61
   0  -1 -10    4.31    2.32
   0   1 -11    2.04    1.64
   0   1 -11    2.41    2.96
   0   1  11   -2.09    1.90
   0   1 -11    1.21    1.60
   0   1 -11    2.74    2.49
   0  -1 -11   -1.10    2.64
   0   1  11   -0.82    2.41
   0  -1 -11    0.38    2.18
   0  -1 -11    1.09    2.49
   0  -1 -11    0.41    1.55
   0  -1  11    2.00    1.61
   0   1 -11    2.16    1.63
   0  -1  11    3.02    2.70
   0   1  11    2.63    2.35
   0   1 -11    1.84    2.89
   0  -1  11    0.95    1.96
   0   1 -11   -0.42    1.42
   0  -1  11    3.10    2.77
   0   1 -11    0.93    2.33
   0  -1 -11   -1.53    1.51
   0  -1 -11    0.99    2.67
   0  -1 -11    0.37    1.26
   0  -1 -11   -0.86    1.41
   0  -1 -11   -0.97    2.37
   0   1  11    1.26    1.65
   0  -1 -11   -0.09    1.40
   0   1 -11   -0.51    2.15
   0  -1 -11   -0.16    2.34
   0   1  11   -1.45    1.56
   0   1 -11    0.96    2.53
   0  -1 -11   -0.78    2.21
   0   1 -11    1.68    2.52
   0   1 -11    1.91    1.73
   0  -1 -11   -1.19    1.25
   0  -1  12    0.56    2.29
   0   1 -12   -0.15    2.39
   0  -1 -12    2.55    2.26
   0  -1  12    0.45    2.23
   0  -1  12   -1.08    1.50
   0   1  12    2.93    1.54
   0  -1 -12    9.58    3.31
   0   1  12    2.76    2.43
   0  -1 -12    2.41    2.61
   0   1 -12    0.66    1.35
   0   1 -12    0.12    1.86
   0   1  12    7.30    2.45
   0  -1 -12    2.48    1.43
   0  -1 -12    6.94    3.13
   0  -1 -12    4.44    2.54
   0  -1 -12    2.76    1.49
   0  -1 -12    5.52    2.70
   0   1 -12    0.21    2.49
   0   1 -12   -0.10    1.34
   0  -1 -12    4.77    1.54
   0   1  12    4.60    2.79
   0   1 -12    3.12    2.66
   0   1 -12   -2.27    1.57
   0  -1  12    2.55    2.01
   0   1 -12   -0.70    2.14
   0  -1 -12    3.20    1.54
   0   1 -12    0.54    1.56
   0   1 -12    1.02    1.42
   0  -1 -12    3.32    2.76
   0   1 -12    0.72    2.26
   0  -1 -12    3.57    1.68
   0   1 -12    0.66    2.55
   0   1 -13   -1.01    1.37
   0   1  13   -1.43    1.46
   0  -1  13    0.62    1.75
   0   1  13   -2.52    2.23
   0   1 -13   -4.69    2.53
   0  -1  13   -1.14    2.30
   0  -1 -13   -0.17    2.59
   0   1 -13    0.51    2.30
   0  -1 -13   -0.77    2.41
   0  -1 -13    1.22    2.42
   0  -1 -13    0.46    1.31
   0   1 -13   -0.08    1.34
   0   1 -13    0.64    1.33
   0  -1  13   -0.33    1.36
   0   1  13   -2.43    2.51
   0   1 -13   -1.99    2.47
   0  -1  13    2.39    2.50
   0   1  13   -1.16    2.63
   0   1 -13    1.42    2.48
   0  -1 -13   -0.03    2.31
   0  -1 -13   -0.31    1.35
   0  -1 -13    0.88    2.11
   0   1 -13    0.94    1.38
   0   1 -13   -1.10    2.74
   0   1 -13    2.15    2.73
   0  -1 -13   -1.00    1.43
   0   1 -13    0.86    1.56
   0   1 -13   -1.49    2.63
   0  -1 -13    1.25    1.25
   0   1 -13    1.34    1.54
   0  -1 -13    3.00    2.94
   0  -1 -13    1.58    1.48
   0   1 -14   -0.90    2.66
   0   1 -14    0.21    1.55
   0   1 -14    1.48    2.70
   0  -1 -14   -0.02    1.54
   0  -1  14   -0.88    1.61
   0   1 -14    0.39    1.52
   0   1 -14    3.28    3.00
   0   1 -14    0.11    1.63
   0  -1 -14   -0.09    1.32
   0   1  14    0.76    1.63
   0  -1  14    1.12    2.39
   0   1 -14   -1.65    1.47
   0  -1 -14   -0.85    2.83
   0  -1  14    0.92    2.47
   0  -1 -14    0.54    1.67
   0   1  14    0.66    2.64
   0   1 -14    2.32    2.87
   0  -1 -14    2.95    3.04
   0  -1 -14    0.33    1.31
   0   1 -14   -2.56    2.33
   0  -1  14   -0.35    1.97
   0   1 -14    2.90    2.85
   0  -1 -14   -0.60    1.44
   0  -1 -14    4.86    2.67
   0  -1 -14   -1.16    2.53
   0   1  14   -0.78    2.33
   0   1 -14    0.18    2.47
   0   1 -14   -1.53    1.57
   0   1  14   -1.37    2.57
   0  -1 -14   -0.82    2.41
   0   1 -14   -0.18    1.45
   0  -1 -14   -1.21    2.50
   0   1 -15    1.23    3.01
   0   1 -15    0.65    2.81
   0   1  15    2.41    2.70
   0  -1 -15   -2.23    2.96
   0   1 -15    1.23    2.81
   0  -1  15    0.83    2.60
   0  -1 -15    1.12    1.48
   0   1 -15   -0.09    1.50
   0  -1  15    0.54    2.08
   0   1  15    1.66    2.69
   0   1 -15   -2.13    2.64
   0  -1  15   -1.76    1.66
   0   1 -15   -0.69    2.09
   0   1  15    5.90    3.56
   0  -1 -15    2.83    1.59
   0  -1 -15    2.19    1.71
   0  -1  15   -1.35    2.41
   0  -1 -15    2.43    3.18
   0  -1 -15    1.86    1.71
   0  -1 -15    0.61    2.35
   0   1 -15    0.47    2.86
   0  -1 -15    1.68    3.23
   0  -1 -15    2.72    3.28
   0   1 -15   -1.66    2.50
   0   1 -15   -0.03    1.50
   0  -1 -15    3.21    1.76
   0  -1 -15    4.98    3.31
   0  -1 -16   -1.64    1.65
   0  -1 -16    3.05    2.80
   0   1 -16   -1.63    3.04
   0  -1 -16    0.90    3.09
   0   1  16    5.86    3.40
   0  -1  16    0.83    1.86
   0  -1 -16    5.46    3.36
   0   1  16   -2.71    2.73
   0  -1 -16    3.08    3.05
   0  -1  16    0.79    2.10
   0   1 -16    1.43    2.98
   0   1 -16    1.41    1.70
   0   1 -16   -0.35    1.60
   0   1 -16    3.55    3.18
   0  -1 -16   -0.61    3.22
   0  -1 -16   -1.13    1.67
   0  -1 -16    2.66    2.74
   0   1  16   -3.10    2.63
   0  -1  16   -1.45    2.78
   0   1 -16    2.33    2.61
   0   1 -16   -0.66    3.16
   0   1 -16    1.20    3.04
   0  -1 -16    1.12    1.76
   0  -1  16   -3.69    3.20
   0   1  17   -0.16    2.47
   0  -1  17   -3.43    3.04
   0   1  17   -1.14    2.92
   0   1 -17    2.24    2.09
   0  -1  17    3.93    2.61
   0   1  17   -0.60    2.88
   0  -1 -17    2.48    3.10
   0  -1 -17   -4.64    3.44
   0   1 -17    2.40    3.23
   0  -1 -17   -0.44    1.71
   0  -1 -17   -0.27    2.80
   0  -1 -17   -2.70    1.70
   0  -1 -17   -0.12    1.59
   0   1 -17    1.31    1.89
   0  -1 -17    2.59    3.48
   0   1 -17   -0.42    3.33
   0  -1 -17   -0.08    3.25
   0   1 -17    0.00    2.89
   0   1 -17   -3.67    3.08
   0  -1  17   -0.54    1.86
   0  -1  17   -0.97    3.20
   0   1 -17   -0.61    3.20
   0  -1 -17   -1.56    2.85
   0   1 -17    1.11    3.15
   0   1  18    3.07    4.01
   0  -1 -18   -0.95    1.86
   0   1 -18    1.60    3.06
   0  -1  18    0.79    3.12
   0   1  18   -0.43    3.37
   0   1 -18    2.73    3.50
   0  -1 -18   -3.95    3.10
   0   1 -18    5.75    4.00
   0   1 -18    2.69    3.98
   0   1  18   -1.31    2.51
   0  -1  18    3.96    2.68
   0   1 -18   -0.81    3.31
   0  -1 -18    3.50    3.33
   0  -1 -18   -1.85    1.97
   0  -1 -18    3.86    3.78
   0   1 -18   -0.42    1.81
   0  -1 -18    0.23    3.19
   0   1 -18   -0.21    1.99
   0   1 -18    1.43    3.38
   0  -1 -18    4.35    3.95
   0  -1 -18   -0.31    1.96
   0  -1 -18    0.21    3.32
   0  -1  18    0.01    2.88
   0  -1 -19    1.46    2.08
   0   1 -19   -1.52    3.41
   0   1 -19    3.13    3.60
   0  -1 -19   -1.60    3.63
   0  -1  19   -2.66    3.60
   0   1  19    6.10    3.29
   0  -1 -19    1.29    2.00
   0   1  19   16.20    4.82
   0  -1 -19    3.58    4.14
   0  -1  19    1.21    3.58
   0  -1 -19    0.25    3.70
   0   1 -19   -1.28    1.95
   0   1 -19    0.31    3.25
   0   1 -19   -0.88    1.79
   0  -1 -19    3.97    3.99
   0  -1  19    3.54    3.22
   0  -1 -19    5.40    3.83
   0   1 -19    3.62    3.85
   0  -1 -19   -2.46    3.18
   0  -1 -19   -0.10    1.85
   0   1 -19    2.82    3.61
   0   1  19   -0.16    3.57
   0   1 -19   -1.78    3.52
   0   1 -20    2.59    3.42
   0   1 -20    0.22    3.23
   0  -1  20    0.25    3.26
   0  -1 -20   -3.36    4.04
   0   1  20    2.40    3.13
   0   1 -20    4.50    3.64
   0  -1  20    0.64    3.37
   0   1  20   -0.78    3.67
   0   1  20    9.42    4.62
   0  -1 -20   -1.79    3.80
   0  -1 -20    1.38    3.67
   0  -1  20    1.85    2.64
   0  -1 -20   -0.79    3.40
   0   1 -20   -2.81    3.44
   0  -1 -20   -1.12    3.30
   0   1 -20   -2.35    3.21
   0  -1 -20    3.20    3.32
   0   1 -21   -1.13    3.44
   0  -1  21   -0.50    3.24
   0   1 -21   -3.54    3.80
   0  -1  21   -6.41    3.80
   0   1 -21   -2.35    3.71
   0   1 -21    1.31    3.56
   0  -1 -21    1.15    3.24
   0  -1 -21   -3.92    4.03
   0   1  21    2.70    3.66
   0   1 -21   -5.51    4.59
   0  -1 -21    3.18    3.86
   0  -1 -21   -0.33    3.98
   0  -1 -21   -5.53    3.76
   0   1  21    3.70    3.76
   0  -1  21   -2.50    2.78
   0   1  21    2.96    3.21
   0   1  22   -6.37    4.25
   0   1  22   -2.83    3.55
   0  -1 -22   -3.51    3.83
   0  -1 -22   -2.85    3.91
   0   1 -22   -0.84    3.98
   0  -1  22    1.63    3.49
   0  -1 -22   -7.35    4.73
   0   1  22    2.36    3.63
   0  -1 -22    1.53    3.72
   0   1 -22    2.75    3.61
   0   1 -22    0.39    4.22
   0  -1 -22   -0.42    3.77
   0   1 -22   -0.62    3.60
   0   1 -22    4.18    4.23
   0  -1  22    1.83    2.75
   0  -1  22   -3.82    3.91
   0  -1 -23    6.58    5.00
   0  -1  23   -1.27    4.24
   0  -1 -23    1.74    3.63
   0   1  23   -6.88    3.35
   0   1 -23   -4.81    4.51
   0  -1 -23   -3.27    4.26
   0   1 -23   -0.30    4.02
   0   1 -23    2.62    4.71
   0  -1 -23    1.32    3.72
   0  -1 -23    3.27    4.34
   0   1  23    6.02    4.54
   0   1 -23    8.44    4.53
   0   1  23   -2.15    3.76
   0   1 -23    4.19    3.98
   0   1 -24    5.33    4.98
   0   1 -24   -4.67    4.84
   0   1  24    0.19    4.16
   0   1  24   13.16    5.25
   0  -1 -24    5.56    4.80
   0  -1 -24    0.67    4.05
   0  -1 -24   -2.87    4.03
   0   1 -24    3.23    4.41
   0   1 -24    2.64    4.33
   0   1 -24    4.51    4.10
   0  -1 -24   -2.25    4.30
   0  -1 -24    3.85    4.51
   0  -1  24   -1.66    3.82
   0  -1 -25   -1.88    4.10
   0   1 -25    1.58    4.59
   0  -1 -25   -1.85    3.98
   0   1 -25   -3.84    5.36
   0  -1  25    2.76    4.16
   0   1 -25    6.46    5.64
   0  -1 -25   -2.17    4.88
   0   1 -25    5.99    5.05
   0   1  25   12.19    5.82
   0  -1 -25    7.47    5.36
   0   1 -25   -4.77    4.78
   0   1  26    8.49    5.02
   0   1 -26    7.41    5.23
   0  -1 -26    5.11    4.90
   0  -1  26   -0.81    4.55
   0   1 -27    1.20    4.61
   0   2  -3 4460.30  108.30
   0   2   3 4640.34  108.85
   0  -2   3 4603.48  109.05
   0   2   3 4540.10  108.39
   0   2  -3 4459.75  108.98
   0  -2  -3 4496.85  108.80
   0   2  -3 4381.36  109.47
   0  -2  -3 4479.53  108.88
   0   2   3 4654.67  109.64
   0  -2  -3 4592.66  109.65
   0  -2   3 4347.47  109.34
   0   2   3 4558.52  108.92
   0   2   3 4637.15  108.88
   0  -2  -3 4524.99  108.29
   0  -2   3 4380.63  108.27
   0   2  -3 4469.02  108.67
   0   2  -3 4617.82  109.13
   0   2  -3 4684.15  109.49
   0  -2  -3 4528.82  109.26
   0   2   3 4696.67  109.70
   0   2   3 4643.33  109.35
   0  -2   3 4680.85  109.53
   0  -2  -3 4541.37  108.67
   0   2  -3 4601.93  109.13
   0  -2   3 4434.24  109.04
   0  -2  -3 4406.56  109.54
   0   2  -3 4469.30  109.00
   0  -2  -3 4527.34  108.84
   0  -2   3 4449.58  109.00
   0  -2   3 4633.74  109.62
   0  -2  -3 4538.27  108.80
   0   2  -3 4635.83  109.14
   0   2   3 4360.04  109.52
   0  -2   3 4681.40  109.46
   0   2   3 4584.84  109.36
   0   2   3 4635.91  108.86
   0  -2  -3 4529.51  109.61
   0   2  -3 4417.37  109.19
   0  -2   3 4443.97  108.31
   0  -2   3 4404.94  109.03
   0   2  -3 4557.45  108.24
   0  -2   3 4627.12  109.16
   0   2  -3 4263.61  109.35
   0   2  -3 4620.40  109.13
   0   2  -3 4506.32  109.11
   0  -2   3 4652.56  109.31
   0   2   3 4461.53  109.55
   0  -2  -3 4364.21  109.52
   0  -2   3 4412.94  109.04
   0  -2  -3 4546.76  108.82
   0  -2   3 4478.02  108.66
   0  -2  -3 4467.90  109.28
   0   2   3 4514.81  108.63
   0  -2   3 4481.15  108.22
   0   2  -3 4439.18  109.40
   0  -2   3 4414.01  109.04
   0  -2   3 4593.45  109.34
   0   2   3 4526.90  108.27
   0   2  -3 4422.01  108.28
   0   2   3 4681.58  109.53
   0  -2  -3 4433.23  109.37
   0   2   3 4621.26  109.31
   0   2  -4  381.40   10.25
   0  -2   4  377.18   11.53
   0   2   4  385.46   11.51
   0  -2   4  352.74   10.86
   0  -2   4  367.55   10.29
   0   2   4  372.06   11.48
   0   2   4  358.93   11.54
   0   2   4  398.39   10.69
   0  -2   4  352.61   10.82
   0  -2   4  370.21   11.21
   0  -2   4  349.94   10.80
   0  -2   4  386.59   11.23
   0   2  -4  351.65   11.40
   0  -2   4  356.51   10.17
   0   2   4  400.61   11.67
   0   2  -4  386.44   10.93
   0  -2  -4  372.67   10.57
   0  -2  -4  385.96   11.67
   0   2   4  389.51   11.71
   0   2   4  386.61   10.26
   0  -2   4  358.41   10.50
   0  -2   4  362.32   10.51
   0   2   4  378.53   11.35
   0   2  -4  361.24   11.40
   0   2  -4  365.57   11.11
   0   2   4  373.99   10.77
   0  -2  -4  393.55   10.29
   0   2  -4  382.03   10.92
   0  -2  -4  361.10   10.70
   0   2   4  390.68   10.28
   0  -2   4  366.22   11.15
   0  -2  -4  351.68   11.32
   0   2  -4  368.27   10.53
   0  -2  -4  382.04   10.23
   0   2   4  373.14   11.35
   0   2  -4  393.35   11.00
   0  -2  -4  373.85   11.52
   0   2  -4  388.89   11.47
   0  -2  -4  379.65   10.60
   0  -2   4  362.83   11.55
   0   2  -4  379.70   11.53
   0   2   4  398.80   11.62
   0  -2  -4  376.39   11.64
   0  -2  -4  350.27   11.36
   0   2  -4  370.30   11.31
   0  -2   4  369.70   11.47
   0   2   4  375.16   10.63
   0  -2   4  374.69   11.36
   0   2  -4  358.92   11.15
   0  -2  -4  374.80   10.57
   0   2  -4  365.81   10.51
   0   2  -4  382.20   10.92
   0  -2  -4  375.23   11.31
   0   2  -4  372.92   10.29
   0  -2   4  387.46   11.51
   0  -2  -4  346.89   11.46
   0   2  -4  366.59   11.13
   0   2   4  393.29   10.66
   0  -2   4  359.84   10.84
   0  -2   4  361.34   11.34
   0  -2  -5  603.66   16.71
   0   2  -5  620.45   17.01
   0  -2   5  633.56   18.12
   0  -2  -5  603.08   16.97
   0   2  -5  653.18   17.95
   0  -2  -5  635.87   18.26
   0   2  -5  625.31   17.10
   0   2   5  624.95   16.85
   0   2   5  640.59   18.09
   0   2   5  592.09   18.03
   0  -2   5  623.50   17.05
   0  -2  -5  649.40   18.07
   0   2  -5  597.97   18.03
   0   2  -5  620.66   16.24
   0  -2   5  595.73   16.48
   0   2  -5  588.74   17.83
   0  -2   5  606.82   17.04
   0   2  -5  582.03   17.52
   0   2   5  632.16   17.94
   0  -2   5  589.61   16.99
   0  -2   5  609.12   17.69
   0  -2  -5  618.58   18.07
   0   2  -5  595.30   17.59
   0  -2  -5  690.67   18.45
   0   2  -5  649.02   17.18
   0   2   5  649.72   17.93
   0   2  -5  592.16   17.73
   0   2   5  622.90   17.04
   0   2  -5  634.43   17.02
   0   2  -5  654.96   16.63
   0  -2   5  600.69   17.73
   0  -2   5  636.96   18.08
   0  -2   5  600.67   16.20
   0  -2   5  635.86   18.09
   0   2   5  669.56   18.01
   0   2  -5  572.81   17.85
   0  -2  -5  611.59   16.72
   0   2  -5  646.70   17.16
   0  -2   5  667.70   18.06
   0  -2   5  621.90   18.09
   0  -2   5  599.16   16.94
   0   2   5  649.08   18.26
   0   2   5  641.19   18.27
   0   2   5  656.98   18.28
   0   2   5  638.48   16.84
   0   2   5  675.07   18.34
   0   2   5  628.27   16.54
   0  -2   5  641.65   17.80
   0   2   5  623.97   16.81
   0  -2  -5  607.52   17.79
   0  -2   5  596.91   16.99
   0  -2  -5  700.69   18.35
   0  -2  -5  645.92   16.21
   0  -2   5  642.40   16.94
   0   2  -5  641.22   17.16
   0  -2  -5  601.18   16.71
   0  -2  -5  611.18   17.75
   0  -2  -5  593.04   17.89
   0  -2   5  644.54   17.88
   0   2   5  619.24   16.15
   0  -2   6  448.59   13.98
   0  -2  -6  416.51   13.58
   0   2  -6  403.14   13.71
   0   2  -6  394.92   13.40
   0   2  -6  441.68   12.75
   0  -2  -6  466.08   13.88
   0  -2   6  440.13   13.64
   0  -2   6  463.02   14.02
   0   2   6  437.26   13.89
   0   2  -6  411.15   12.85
   0   2  -6  454.93   13.78
   0  -2   6  447.88   13.93
   0   2  -6  408.75   13.62
   0   2  -6  430.05   12.38
   0   2  -6  408.53   13.58
   0  -2   6  412.50   12.59
   0  -2   6  450.20   12.81
   0   2  -6  435.72   12.77
   0  -2   6  442.18   13.00
   0  -2  -6  429.97   12.71
   0  -2  -6  444.54   11.59
   0   2  -6  417.60   13.58
   0   2   6  425.64   11.56
   0  -2  -6  451.81   14.09
   0  -2   6  443.19   13.60
   0   2   6  457.16   14.07
   0   2   6  427.89   12.43
   0  -2  -6  421.47   12.34
   0   2   6  476.06   14.25
   0   2   6  435.04   12.47
   0  -2   6  417.02   12.64
   0   2  -6  388.35   13.67
   0  -2   6  446.44   13.80
   0   2   6  431.72   13.71
   0   2   6  445.48   12.36
   0   2  -6  433.15   11.64
   0  -2   6  440.76   14.02
   0   2   6  446.87   13.90
   0  -2  -6  411.23   13.67
   0  -2   6  426.14   11.61
   0   2   6  459.41   13.85
   0  -2   6  409.07   13.53
   0  -2  -6  425.81   13.90
   0   2  -6  425.07   12.92
   0   2   6  449.32   14.04
   0  -2   6  415.26   12.28
   0   2  -6  438.53   12.78
   0   2  -6  442.06   12.78
   0  -2   6  453.17   13.72
   0  -2  -6  427.36   12.38
   0   2   6  412.12   13.81
   0  -2  -6  404.27   13.73
   0   2   6  423.28   13.58
   0  -2  -6  408.30   13.76
   0  -2   6  423.44   12.86
   0   2  -6  444.48   12.80
   0  -2  -6  432.37   13.69
   0   2   6  429.80   12.72
   0  -2  -6  417.82   12.36
   0   2   7  273.13    9.95
   0  -2   7  273.76    9.46
   0   2  -7  256.58    8.85
   0   2   7  274.27   10.14
   0   2  -7  256.25   10.16
   0   2  -7  279.38    9.03
   0  -2  -7  270.19    8.61
   0  -2   7  261.76    8.69
   0   2   7  275.57    8.69
   0  -2   7  263.27    9.99
   0   2   7  265.88   10.03
   0  -2  -7  251.01   10.13
   0   2  -7  244.68    9.86
   0   2  -7  266.58    8.79
   0  -2   7  255.20    8.84
   0  -2  -7  268.05   10.10
   0   2   7  261.23    9.00
   0  -2   7  257.66    8.85
   0  -2  -7  266.17    9.00
   0   2   7  272.95   10.37
   0  -2  -7  273.66    8.62
   0  -2   7  275.38   10.02
   0  -2   7  278.06   10.21
   0   2  -7  261.98    9.91
   0  -2  -7  272.76    8.64
   0  -2  -7  259.00   10.00
   0  -2   7  250.76    9.25
   0  -2  -7  257.41   10.23
   0  -2  -7  266.61   10.26
   0   2  -7  278.82    9.02
   0  -2   7  255.50   10.06
   0   2  -7  246.87    9.86
   0   2  -7  255.99    9.29
   0   2   7  246.27   10.05
   0  -2   7  270.44    9.20
   0   2   7  275.07    8.65
   0   2   7  273.78    8.69
   0   2   7  291.25   10.50
   0  -2   7  277.58   10.10
   0  -2   7  290.25   10.45
   0   2   7  275.99   10.35
   0  -2  -7  276.58    7.63
   0   2  -7  282.41    9.06
   0  -2  -7  229.02    9.65
   0   2   7  275.69   10.30
   0  -2  -7  249.65   10.10
   0   2  -7  242.38    9.93
   0   2  -7  276.44   10.06
   0  -2   7  255.06    7.62
   0  -2  -7  274.30    8.64
   0  -2  -7  275.03    9.99
   0   2  -7  270.08    8.96
   0  -2   7  263.14    9.91
   0   2  -7  246.51    9.81
   0   2   7  282.48   10.18
   0   2  -7  271.63    9.37
   0  -2  -8  958.73   24.34
   0   2   8  933.13   24.26
   0   2   8  910.75   24.75
   0  -2  -8  911.84   24.16
   0  -2  -8  905.27   22.70
   0   2  -8  922.91   24.61
   0  -2  -8  914.73   24.72
   0   2  -8  866.72   26.01
   0  -2   8  964.41   25.59
   0  -2   8  981.57   25.25
   0  -2  -8  921.61   24.21
   0  -2  -8  882.23   26.33
   0  -2   8  848.83   24.39
   0  -2  -8  883.94   26.30
   0   2  -8  957.17   24.74
   0   2  -8  894.51   24.48
   0   2   8  848.95   26.24
   0  -2   8  879.32   22.74
   0   2  -8  850.09   26.02
   0  -2   8  861.15   24.40
   0  -2  -8  889.66   26.18
   0  -2  -8  914.87   24.21
   0   2  -8  877.23   26.05
   0  -2  -8  891.01   26.43
   0   2  -8  956.36   24.73
   0  -2   8  864.82   25.95
   0   2  -8  980.16   25.60
   0  -2  -8  849.80   25.99
   0   2  -8  770.55   26.00
   0  -2   8  860.11   25.17
   0  -2   8  875.76   24.41
   0   2  -8  858.34   26.06
   0  -2  -8  908.00   26.29
   0   2  -8  904.71   25.34
   0   2   8  858.04   25.73
   0   2   8  950.82   24.52
   0   2  -8  976.53   24.79
   0  -2   8  910.03   25.29
   0   2  -8  964.08   24.77
   0   2  -8  839.68   26.15
   0   2   8  963.15   24.31
   0   2  -9  393.16   12.21
   0  -2  -9  380.86   11.63
   0   2  -9  389.79   12.13
   0   2  -9  391.59   12.16
   0   2  -9  348.80   13.45
   0  -2  -9  358.47   13.38
   0   2  -9  397.09   13.07
   0  -2   9  392.44   12.73
   0  -2  -9  392.80   11.73
   0   2  -9  359.79   11.86
   0   2  -9  346.47   13.33
   0  -2   9  363.91   13.47
   0  -2  -9  360.59   13.53
   0  -2  -9  370.23   12.13
   0   2  -9  348.47   13.53
   0  -2   9  337.29    9.88
   0  -2   9  365.18   12.00
   0   2   9  349.18   13.57
   0   2  -9  361.05   13.41
   0   2  -9  429.32   14.63
   0   2   9  378.47   12.22
   0   2   9  394.10   11.74
   0   2   9  357.90   13.17
   0  -2  -9  369.80   13.79
   0  -2  -9  348.92   13.66
   0  -2   9  399.64   13.13
   0  -2  -9  353.91    9.83
   0  -2  -9  374.72   11.62
   0  -2  -9  362.19   13.78
   0  -2  -9  370.15   13.56
   0   2  -9  395.43   12.16
   0  -2   9  355.48   11.80
   0  -2   9  356.45   11.82
   0   2  -9  370.58   12.92
   0  -2   9  374.19   12.88
   0  -2  -9  382.35   11.63
   0   2  -9  360.96   13.45
   0  -2   9  404.58   12.76
   0   2   9  381.15   11.66
   0   2  -9  386.99   12.11
   0  -2  10  395.90   13.02
   0  -2  10  410.87   13.35
   0   2  10  430.81   12.94
   0   2 -10  404.83   15.08
   0  -2  10  412.15   14.96
   0  -2  10  454.14   14.29
   0   2 -10  441.94   13.43
   0   2  10  428.63   13.55
   0   2 -10  426.35   13.57
   0   2 -10  434.01   15.49
   0  -2 -10  416.98   15.33
   0  -2 -10  435.34   12.95
   0   2  10  442.99   12.96
   0  -2 -10  381.52   15.12
   0  -2 -10  426.07   15.40
   0  -2 -10  438.62   12.98
   0  -2 -10  413.74   14.98
   0  -2 -10  419.64   15.20
   0   2 -10  448.52   13.47
   0   2  10  409.40   15.22
   0  -2  10  411.41   14.30
   0   2 -10  441.61   13.41
   0  -2 -10  434.33   12.97
   0   2 -10  453.07   13.51
   0   2 -10  343.74   14.78
   0   2 -10  418.75   13.20
   0   2  10  415.82   14.75
   0  -2  10  406.67   13.10
   0   2 -10  414.21   15.20
   0  -2 -10  424.42   13.49
   0   2 -10  412.59   15.08
   0   2 -10  413.67   14.42
   0  -2 -10  410.75   15.21
   0  -2 -10  429.66   12.91
   0   2 -10  392.88   14.86
   0   2 -11  714.31   19.69
   0   2 -11  673.59   19.44
   0  -2 -11  657.51   19.82
   0   2 -11  615.83   21.51
   0  -2  11  636.84   19.67
   0   2 -11  690.80   19.60
   0   2 -11  692.89   19.60
   0  -2 -11  697.80   19.18
   0   2  11  637.34   21.11
   0   2 -11  670.92   19.95
   0   2 -11  705.27   19.67
   0   2 -11  631.94   20.80
   0  -2 -11  644.22   21.81
   0  -2  11  634.05   20.68
   0  -2 -11  657.66   19.01
   0  -2  11  631.88   19.24
   0   2 -11  614.35   21.54
   0   2  11  623.99   21.71
   0  -2 -11  640.92   21.62
   0   2 -11  624.49   21.73
   0  -2 -11  671.70   19.09
   0  -2 -11  630.80   21.82
   0   2 -11  651.70   21.77
   0   2 -11  550.07   21.26
   0   2  11  685.45   19.07
   0   2  11  649.98   21.63
   0   2  11  664.90   19.80
   0  -2 -11  630.13   21.84
   0  -2 -11  639.22   21.71
   0  -2 -11  658.68   19.00
   0  -2 -11  624.32   21.32
   0  -2  11  622.43   21.40
   0  -2 -12   29.41    4.23
   0  -2 -12   24.53    3.87
   0   2  12   26.38    3.71
   0  -2  12   33.90    4.42
   0   2 -12   28.00    2.86
   0   2 -12   26.02    2.98
   0  -2 -12   26.54    3.76
   0   2  12   21.43    3.75
   0  -2 -12   23.70    3.00
   0  -2  12   26.68    2.85
   0  -2 -12   25.39    4.22
   0  -2 -12   29.13    2.73
   0   2 -12   28.12    3.00
   0   2 -12   23.73    3.91
   0  -2 -12   24.30    3.91
   0   2 -12   24.25    3.48
   0  -2 -12   27.01    2.63
   0   2  12   26.83    2.72
   0  -2 -12   25.35    2.64
   0   2 -12   35.71    3.29
   0  -2 -12   31.28    2.88
   0  -2  12   23.19    2.96
   0   2 -12   22.41    3.91
   0   2  12   28.01    4.01
   0  -2  12   29.84    3.81
   0   2 -12   21.37    3.79
   0   2 -12   25.92    2.73
   0   2 -12   24.71    3.96
   0   2 -12   25.62    3.81
   0   2 -12   30.71    3.15
   0  -2 -12   30.15    4.40
   0   2 -13    7.77    3.25
   0  -2 -13    5.25    2.09
   0  -2 -13    3.73    1.77
   0   2  13    2.98    2.74
   0  -2 -13    3.88    1.58
   0   2  13    1.68    2.41
   0  -2 -13    2.69    1.50
   0  -2  13    6.34    2.62
   0  -2  13    5.35    2.08
   0  -2 -13    7.19    2.84
   0  -2 -13   -0.08    2.25
   0   2 -13    4.33    2.67
   0   2 -13    5.69    2.56
   0  -2 -13    5.04    2.65
   0   2  13    7.08    2.59
   0  -2 -13    4.13    2.74
   0  -2 -13    2.32    1.37
   0   2 -13    3.77    1.70
   0  -2  13    5.19    2.71
   0   2 -13    3.88    1.72
   0   2  13    2.03    1.61
   0   2 -13    1.10    2.75
   0  -2 -13    5.12    3.33
   0   2 -13    0.94    1.48
   0   2 -13    6.49    2.90
   0   2 -13    3.05    1.83
   0  -2 -13    4.08    1.51
   0   2 -13    2.48    1.70
   0  -2 -13    2.45    2.49
   0   2 -13    2.36    1.64
   0  -2  13    2.52    1.46
   0   2 -13    5.40    2.67
   0   2 -14  122.97    8.46
   0   2 -14  133.31    8.95
   0   2  14  137.28    6.49
   0   2 -14  136.17    8.28
   0  -2  14  131.46    7.23
   0   2  14  143.41    8.42
   0   2 -14  128.06    8.60
   0  -2 -14  120.69    8.56
   0  -2 -14  127.47    8.69
   0  -2  14  129.50    6.63
   0  -2 -14  133.00    8.76
   0  -2  14  116.30    8.26
   0   2 -14  124.46    8.63
   0   2 -14  122.87    8.77
   0   2 -14  132.71    6.79
   0  -2 -14  134.29    7.15
   0  -2 -14  127.49    8.24
   0  -2 -14  138.99    6.56
   0  -2 -14  137.94    6.52
   0  -2 -14  146.95    6.67
   0  -2 -14  133.95    6.49
   0  -2 -14  136.03    6.55
   0  -2 -14  124.59    8.40
   0   2  14  129.86    8.51
   0  -2  14  117.54    7.69
   0   2 -14  135.20    6.82
   0  -2 -14  121.81    8.67
   0   2  14  131.07    8.84
   0   2 -15  300.15   14.47
   0  -2 -15  279.03   13.71
   0  -2 -15  330.46   11.65
   0  -2 -15  350.95   11.81
   0   2 -15  285.87   14.24
   0  -2 -15  334.05   11.70
   0   2 -15  277.75   14.54
   0   2 -15  315.62   11.88
   0  -2 -15  286.04   14.53
   0  -2 -15  281.40   14.42
   0   2  15  299.46   14.30
   0   2 -15  311.21   11.85
   0   2 -15  282.14   14.22
   0   2  15  304.77   13.60
   0   2  15  297.82   14.41
   0  -2 -15  305.82   14.62
   0  -2 -15  300.92   14.51
   0  -2  15  308.99   13.70
   0   2 -15  308.35   13.92
   0  -2 -15  338.19   11.68
   0  -2  15  276.08   13.89
   0   2 -15  306.43   14.61
   0  -2 -15  310.58   11.43
   0  -2 -15  281.54   14.23
   0  -2  15  312.95   11.73
   0  -2  15  301.81   12.49
   0  -2  16   26.83    3.23
   0  -2  16   25.36    3.63
   0   2 -16   23.85    3.22
   0  -2 -16   25.69    2.95
   0   2 -16   23.79    4.55
   0  -2  16   24.06    4.41
   0  -2 -16   19.69    4.51
   0   2  16   24.50    4.94
   0   2  16   21.92    4.29
   0  -2 -16   17.65    4.16
   0   2 -16   31.90    5.23
   0   2 -16   30.76    5.62
   0   2  16   20.24    4.35
   0  -2 -16   19.24    3.98
   0  -2 -16   25.38    2.95
   0   2 -16   27.51    3.47
   0  -2 -16   24.92    3.06
   0   2 -16   24.69    4.85
   0  -2  16   25.96    4.48
   0  -2 -16   27.90    4.85
   0   2 -16   29.17    4.97
   0   2 -16   31.29    5.21
   0  -2 -16   27.54    4.83
   0  -2 -16   16.39    4.08
   0   2 -17    8.43    2.34
   0   2 -17    5.31    3.81
   0   2 -17    9.18    3.66
   0   2 -17   14.02    4.12
   0   2 -17   13.23    4.30
   0  -2  17   12.04    3.55
   0  -2 -17   12.05    2.36
   0  -2 -17   12.12    2.27
   0  -2  17   11.08    2.40
   0   2  17   15.10    3.61
   0   2  17   13.91    4.32
   0   2 -17   12.18    2.78
   0  -2 -17    9.59    4.13
   0   2 -17   14.22    4.25
   0  -2 -17    9.54    3.20
   0   2  17   17.67    4.78
   0  -2 -17   13.47    3.94
   0  -2 -17   16.75    4.25
   0  -2  17   14.31    3.11
   0  -2 -17   16.84    2.60
   0   2 -17   16.35    3.79
   0  -2  17    9.13    3.83
   0  -2 -17    2.56    3.32
   0  -2 -17    8.37    3.74
   0   2 -18   77.49    8.23
   0   2  18   83.39    8.21
   0   2 -18   85.53    7.62
   0   2 -18   79.49    7.91
   0  -2 -18   89.80    8.67
   0   2 -18   87.70    8.44
   0   2 -18   92.22    6.08
   0  -2 -18   86.97    8.26
   0  -2 -18   92.63    8.42
   0   2 -18   81.92    5.80
   0   2 -18   78.17    8.01
   0  -2  18   82.06    5.67
   0  -2 -18   84.80    8.36
   0  -2 -18   99.20    5.95
   0  -2 -18   93.61    5.77
   0  -2 -18   92.46    8.09
   0  -2 -18   94.76    5.74
   0  -2  18   83.46    7.57
   0  -2  18   84.29    6.61
   0  -2  18   86.88    7.99
   0   2  18   96.24    7.85
   0  -2 -18   98.45    9.07
   0   2  18   91.38    8.43
   0   2 -18   95.36    8.36
   0   2 -19  889.30   33.03
   0  -2 -19  893.33   33.25
   0  -2 -19  920.70   32.03
   0  -2  19  877.22   32.25
   0   2 -19  879.29   32.74
   0  -2  19  858.29   31.31
   0   2 -19  904.47   32.86
   0   2  19  874.42   31.15
   0   2 -19  899.96   32.93
   0   2 -19 1002.18   28.34
   0  -2 -19  906.01   33.22
   0   2 -19 1014.42   28.43
   0   2  19  892.04   32.76
   0   2  19  926.45   32.81
   0  -2  19  932.74   29.82
   0   2 -19  919.97   31.77
   0  -2 -19  892.39   32.99
   0  -2 -19  945.36   33.11
   0  -2 -19  925.70   33.14
   0   2 -19  892.84   33.23
   0  -2  20  117.29    8.33
   0  -2  20  116.42    9.92
   0  -2 -20  113.01   10.00
   0   2 -20  114.93   10.24
   0   2 -20  108.20   10.00
   0  -2 -20  120.66    9.98
   0   2  20  119.45   10.33
   0  -2 -20  120.43   10.39
   0   2 -20  120.66    9.76
   0  -2 -20  124.43   10.52
   0   2 -20  109.20    9.76
   0   2 -20  118.10   10.08
   0   2  20  128.54   10.69
   0   2 -20  105.24    9.76
   0   2  20  109.12    8.93
   0  -2 -20  130.50   10.89
   0  -2 -20  119.01   10.00
   0  -2  20  114.86    9.50
   0   2  21    4.67    3.97
   0  -2 -21    9.28    4.84
   0   2 -21   14.50    4.62
   0  -2 -21    9.11    3.91
   0   2  21   11.09    4.21
   0   2 -21   18.31    5.50
   0  -2  21    8.87    3.27
   0  -2  21    0.67    3.60
   0   2 -21   10.15    3.97
   0   2 -21    4.55    4.09
   0   2 -21    5.24    3.90
   0  -2 -21   11.00    4.60
   0  -2  21   14.52    4.99
   0  -2 -21    0.31    3.66
   0  -2 -21   16.03    5.09
   0   2 -21   13.40    4.86
   0   2  21   13.63    4.56
   0  -2 -21    6.66    4.29
   0  -2 -22   -0.14    3.61
   0   2 -22    1.17    3.65
   0   2  22   13.11    5.18
   0  -2  22   -3.31    4.24
   0  -2 -22   -2.67    3.56
   0   2  22    0.82    3.75
   0   2 -22   -4.86    4.27
   0   2 -22   -6.40    4.92
   0  -2 -22    0.58    3.98
   0  -2 -22   -2.36    3.90
   0   2 -22    0.13    3.45
   0  -2 -22    1.81    3.30
   0   2 -22    2.78    4.39
   0  -2 -22   -3.62    3.76
   0   2  22    0.14    3.04
   0   2 -22    0.62    3.59
   0   2 -23    3.30    4.13
   0   2 -23   13.06    5.40
   0   2  23    7.47    4.97
   0  -2  23   11.76    5.05
   0  -2 -23   20.96    5.83
   0   2 -23    8.52    4.51
   0  -2 -23   10.52    5.13
   0  -2 -23    3.39    3.87
   0  -2 -23    9.68    4.62
   0   2 -23    8.62    5.03
   0   2  23   24.58    6.17
   0   2 -23    3.60    3.74
   0   2  23    9.55    3.77
   0  -2 -24   49.08    7.55
   0   2 -24   46.35    7.38
   0  -2 -24   59.42    8.64
   0   2  24   52.46    8.25
   0   2  24   50.58    8.16
   0   2 -24   52.65    7.99
   0   2 -24   61.64    8.59
   0  -2 -24   53.14    7.83
   0  -2 -24   63.51    8.98
   0  -2  24   53.61    7.81
   0   2 -24   61.30    8.72
   0   2  24   51.92    6.99
   0   2 -24   41.96    7.35
   0  -2 -25   55.52    8.58
   0   2 -25   30.35    7.28
   0  -2 -25   51.20    7.91
   0   2 -25   36.96    7.42
   0   2 -25   57.49    7.94
   0   2 -25   33.65    6.98
   0   2  25   52.84    8.20
   0  -2 -25   43.12    8.00
   0  -2 -25   43.91    7.67
   0  -2  25   51.92    8.23
   0   2 -25   45.97    8.17
   0   2 -26   15.11    5.69
   0  -2 -26   17.12    5.94
   0   2  26   11.15    6.10
   0  -2  26   17.71    5.84
   0   2 -27  147.05   13.05
   0   3   0    0.58    0.72
   0   3   0    1.01    0.71
   0   3   0    0.10    1.11
   0   3   0   -1.12    1.15
   0  -3   0    1.22    1.11
   0   3   0   -0.01    1.21
   0  -3   0   -0.14    0.73
   0   3   0    0.95    1.32
   0  -3   0    1.26    0.97
   0   3   0   -1.37    1.23
   0   3   1    1.30    0.94
   0   3  -1    0.14    1.28
   0   3   1    0.37    1.29
   0   3   1    0.66    1.18
   0  -3   1    1.23    1.37
   0  -3  -1    0.81    0.99
   0  -3  -1    0.46    0.97
   0  -3  -1    0.69    1.02
   0   3   1    1.31    1.32
   0  -3   1   -0.52    1.31
   0  -3   1    1.93    1.48
   0   3  -1    0.40    0.73
   0   3  -1    0.23    1.19
   0  -3   1    0.37    1.22
   0   3  -1   -0.03    1.26
   0  -3  -1   -1.29    1.39
   0   3   1    2.61    1.43
   0  -3  -1    1.41    1.32
   0   3  -1   -1.41    1.15
   0   3  -1    1.60    1.22
   0   3  -1   -0.08    1.28
   0  -3  -1    0.90    0.92
   0  -3   1    0.15    0.72
   0  -3   1   -0.61    1.22
   0   3   1    3.32    1.08
   0   3  -1    0.71    1.31
   0  -3  -1    2.93    1.43
   0  -3   1    1.02    1.37
   0   3   1    0.14    0.73
   0  -3  -1    0.52    1.30
   0   3   1    0.11    0.95
   0  -3   1    0.87    1.44
   0   3   1    0.84    1.00
   0  -3  -1    1.35    1.31
   0   3  -1   -0.82    1.20
   0  -3   1    0.65    1.14
   0  -3  -1    1.06    1.35
   0   3  -1    1.23    1.38
   0   3   1    0.43    1.17
   0   3   1    0.09    0.92
   0  -3  -1   -0.48    0.99
   0  -3   1    1.13    1.19
   0  -3  -2    1.20    1.00
   0   3  -2   -1.31    1.09
   0  -3   2    2.26    1.28
   0  -3  -2   -0.24    1.02
   0  -3  -2   -0.75    1.38
   0   3   2    0.94    0.98
   0   3   2    1.31    1.14
   0   3  -2    0.55    1.29
   0   3   2   -1.21    1.34
   0  -3   2   -1.58    1.19
   0   3  -2    1.68    1.52
   0  -3   2   -0.10    1.41
   0   3   2    0.41    0.94
   0  -3  -2    0.66    1.43
   0   3  -2    0.47    1.35
   0   3   2   -0.74    1.40
   0   3  -2    0.23    1.32
   0  -3   2    2.32    1.50
   0  -3  -2    0.26    1.23
   0   3   2   -0.91    1.18
   0  -3   2    0.30    1.23
   0   3  -2   -0.76    1.36
   0   3   2   -0.07    1.31
   0  -3  -2   -0.51    1.21
   0   3  -2    0.75    1.12
   0  -3  -2   -0.67    1.31
   0  -3   2    0.61    1.36
   0   3   2   -0.78    1.27
   0  -3  -2    1.39    1.20
   0  -3  -2   -0.24    0.92
   0   3   2    1.14    1.36
   0  -3  -2    0.17    1.28
   0  -3  -2    0.05    1.28
   0   3   2   -0.95    1.39
   0   3  -2    0.89    1.36
   0  -3  -2    0.89    1.51
   0  -3  -2    1.77    1.07
   0  -3   2   -0.46    1.42
   0  -3  -2    1.82    1.33
   0  -3   2    2.01    1.50
   0   3   2   -0.26    1.27
   0  -3   2   -0.50    1.08
   0   3  -2    1.75    1.25
   0   3  -2   -1.17    1.45
   0   3  -2   -0.25    1.12
   0   3   3   -0.89    1.75
   0  -3  -3   -0.60    1.34
   0  -3  -3   -0.10    0.92
   0  -3   3    0.36    1.59
   0   3   3   -1.02    1.36
   0   3  -3   -0.58    1.43
   0  -3   3   -1.50    1.34
   0  -3  -3    0.32    0.93
   0   3   3    3.74    1.84
   0  -3  -3    0.26    1.10
   0  -3   3    0.37    1.26
   0   3   3   -0.18    1.17
   0   3  -3   -0.57    1.60
   0  -3   3   -1.99    1.76
   0   3   3    2.06    1.60
   0   3  -3    0.34    1.38
   0  -3  -3    1.94    1.86
   0  -3  -3    0.33    1.32
   0  -3  -3    0.04    1.59
   0   3   3   -0.50    1.26
   0   3   3    1.87    1.51
   0   3  -3   -1.20    1.45
   0   3   3    1.43    1.40
   0   3  -3   -0.32    1.38
   0   3  -3   -1.87    1.73
   0   3  -3    1.89    1.42
   0   3   3   -0.30    0.91
   0  -3   3    1.23    1.34
   0  -3   3   -2.54    1.58
   0   3   3    1.77    1.06
   0  -3   3   -0.76    1.50
   0  -3   3    0.06    1.48
   0   3   3   -0.63    1.46
   0  -3  -3    0.38    1.30
   0   3   3    0.07    1.34
   0   3  -3    2.53    1.42
   0   3  -3   -0.96    1.54
   0   3  -3   -0.30    1.43
   0   3   3    2.15    1.92
   0  -3  -3    0.08    1.35
   0  -3   3   -0.62    1.33
   0   3  -3    2.67    1.41
   0   3   3    0.98    1.41
   0   3  -3    0.88    1.46
   0   3  -3   -1.06    1.40
   0  -3   3    0.12    1.47
   0  -3  -3    1.08    1.42
   0  -3  -3   -0.48    1.34
   0  -3   3   -0.24    1.41
   0   3   3    2.09    1.50
   0  -3  -3    1.57    1.51
   0  -3  -3   -0.99    1.37
   0  -3  -3    1.40    1.44
   0  -3  -3    1.82    1.37
   0  -3  -4    2.07    2.14
   0  -3  -4    1.49    1.42
   0  -3   4    0.78    1.26
   0   3  -4    1.33    1.61
   0  -3  -4   -0.84    1.00
   0  -3   4    0.39    1.59
   0  -3  -4    2.66    1.45
   0   3   4   -0.97    1.38
   0   3  -4    3.04    2.17
   0   3  -4    2.21    1.70
   0   3  -4    3.64    1.96
   0   3   4    0.92    1.93
   0  -3   4   -0.50    1.49
   0  -3   4    4.63    1.96
   0  -3   4   -1.92    1.93
   0  -3  -4   -1.73    1.58
   0   3   4    1.03    1.37
   0   3   4   -1.61    1.74
   0  -3   4    2.31    1.71
   0   3   4    9.30    2.59
   0  -3   4    1.93    1.14
   0  -3  -4   -0.94    1.37
   0  -3  -4    0.08    1.62
   0  -3  -4    1.72    1.40
   0   3   4   -0.25    0.97
   0   3   4   -0.26    1.34
   0   3  -4    1.34    1.52
   0   3  -4   -0.73    1.60
   0   3   4   -1.36    1.53
   0  -3  -4   -1.30    1.43
   0   3   4   -0.91    1.07
   0  -3   4    0.82    1.71
   0   3   4   -0.90    1.45
   0  -3  -4   -2.33    1.70
   0  -3   4   -0.27    1.59
   0   3   4    2.52    1.98
   0  -3   4    1.54    1.51
   0  -3   4   -1.54    1.61
   0  -3   4    0.61    1.49
   0   3  -4    1.78    1.65
   0   3  -4    1.29    1.68
   0  -3  -4   -0.83    1.70
   0   3  -4   -0.50    1.55
   0   3  -4    0.97    1.58
   0  -3  -4    2.42    2.16
   0  -3  -4   -1.34    1.35
   0   3  -4    0.13    0.84
   0   3  -4    0.22    1.60
   0   3  -4    0.93    1.55
   0   3  -4    2.69    1.27
   0   3  -4    4.18    1.38
   0   3  -4    2.40    1.83
   0   3   4    0.40    1.28
   0  -3   4    0.07    1.50
   0   3   4    0.39    1.14
   0   3   4    1.79    1.97
   0   3   4   -2.55    1.86
   0   3   4    1.05    1.43
   0  -3   4    2.61    1.25
   0  -3  -5    1.31    1.73
   0  -3   5    0.78    1.63
   0   3   5   -0.80    2.08
   0  -3  -5    3.05    2.09
   0   3   5   -1.50    1.40
   0  -3  -5    2.24    1.50
   0  -3   5    1.92    1.31
   0   3  -5   -0.26    1.64
   0   3   5    2.55    2.17
   0  -3   5    0.71    1.26
   0   3  -5    1.04    1.20
   0  -3  -5   -0.60    1.09
   0   3  -5    0.47    1.64
   0   3   5    1.91    1.80
   0  -3   5    0.49    1.49
   0   3   5    1.07    1.75
   0   3   5   -2.46    2.19
   0  -3  -5    0.68    1.37
   0   3   5   -0.18    1.53
   0   3  -5    1.37    1.47
   0   3  -5   -0.06    1.38
   0   3   5    0.12    1.55
   0   3   5    1.29    1.15
   0  -3  -5   -0.02    1.78
   0  -3   5    3.85    2.01
   0  -3  -5    1.05    1.63
   0  -3   5    1.44    1.69
   0  -3   5    1.23    1.52
   0  -3   5    1.71    1.34
   0  -3  -5    1.37    1.44
   0  -3  -5    3.16    1.30
   0   3   5    0.10    1.41
   0  -3   5    1.81    1.75
   0   3  -5    0.16    1.53
   0   3   5   -0.87    1.40
   0  -3  -5    0.63    1.31
   0  -3   5   -8.66    1.85
   0   3  -5   -0.52    1.79
   0  -3   5    2.65    1.84
   0   3  -5    0.87    1.38
   0  -3  -5    1.34    1.61
   0   3   5    4.85    1.45
   0  -3  -5   -1.44    1.70
   0   3  -5    1.51    1.13
   0   3   5    1.78    1.90
   0  -3   5    1.99    1.44
   0  -3   5    2.24    1.79
   0   3  -5    2.31    2.10
   0   3  -5    0.40    1.84
   0   3   5    0.54    1.15
   0   3  -5   -0.75    1.41
   0  -3   5    1.26    0.96
   0  -3  -5    1.49    1.40
   0   3  -5    1.17    1.13
   0   3  -5    1.52    1.77
   0  -3   5    0.49    1.46
   0   3   5    1.21    1.51
   0   3  -5    0.95    1.73
   0  -3  -5    1.33    1.96
   0   3  -5   -0.44    0.94
   0  -3   5    1.03    1.76
   0   3   6    1.09    1.26
   0   3  -6    7.68    2.02
   0  -3  -6    1.30    1.07
   0   3   6   -0.36    1.03
   0  -3   6    4.48    1.52
   0  -3   6    8.59    1.81
   0  -3   6    5.56    2.13
   0   3  -6    5.53    2.12
   0  -3  -6   -0.78    1.35
   0   3  -6   12.99    2.46
   0  -3  -6   -3.54    2.22
   0   3  -6    1.61    1.83
   0  -3  -6   -1.36    1.90
   0   3   6    0.75    1.31
   0  -3  -6   -0.74    2.05
   0  -3  -6   -2.16    1.99
   0   3  -6    4.09    1.54
   0  -3   6    5.14    1.77
   0  -3   6    5.41    1.37
   0   3   6    0.30    1.38
   0  -3  -6   -0.31    1.66
   0  -3   6    5.99    1.76
   0  -3   6    9.27    2.05
   0  -3   6   10.85    2.50
   0   3  -6    2.41    1.78
   0   3   6    0.69    1.81
   0   3  -6    4.94    2.03
   0  -3   6    6.86    1.96
   0  -3   6    4.69    2.27
   0   3  -6    5.86    2.25
   0  -3   6   12.16    2.27
   0  -3   6    3.85    1.99
   0   3   6   -1.15    1.37
   0   3  -6    0.37    1.50
   0   3  -6    4.66    1.93
   0  -3   6    7.41    2.05
   0   3  -6    3.61    2.09
   0  -3   6    6.71    2.03
   0   3   6   -0.29    1.31
   0  -3  -6   -1.89    1.41
   0   3  -6    3.15    1.99
   0   3   6    0.60    2.09
   0   3  -6    0.40    1.57
   0  -3   6   11.16    1.52
   0  -3   6   11.96    2.39
   0   3   6    0.58    1.14
   0  -3  -6    1.12    1.36
   0  -3   6    8.24    1.80
   0   3   6    0.80    1.63
   0   3  -6    5.66    1.45
   0   3   6    2.34    2.18
   0   3  -6    9.66    2.31
   0   3  -6    7.41    2.29
   0  -3   6   10.52    2.45
   0   3   6   -1.05    1.88
   0   3   6    0.77    1.46
   0   3   6   -2.42    1.85
   0   3   6   -0.20    1.92
   0  -3  -6    1.79    1.40
   0  -3  -6   -1.08    1.29
   0  -3  -6    0.01    1.71
   0  -3  -6    0.65    1.97
   0  -3  -7    0.24    1.97
   0   3   7    0.38    1.64
   0  -3   7    0.72    1.99
   0   3  -7   -0.16    1.51
   0  -3  -7   -0.21    1.89
   0   3   7    0.53    1.37
   0  -3   7   -2.01    1.72
   0   3  -7   -0.84    1.88
   0   3  -7   -1.58    1.78
   0   3   7    0.82    1.37
   0   3   7   -0.72    1.46
   0  -3  -7   -2.20    2.24
   0   3   7    1.39    1.93
   0   3  -7    0.85    1.18
   0  -3  -7   -2.14    1.61
   0   3  -7    0.35    1.26
   0  -3   7    0.51    1.52
   0  -3   7   11.58    2.99
   0  -3  -7    1.40    1.39
   0   3  -7   -0.91    1.52
   0   3  -7    0.11    1.44
   0   3  -7   -0.37    1.33
   0  -3   7   10.74    2.45
   0   3  -7    0.31    1.81
   0   3  -7    2.26    2.53
   0  -3  -7    2.30    2.21
   0   3  -7   -2.07    2.10
   0   3  -7    4.77    2.39
   0  -3  -7   -0.67    1.40
   0  -3  -7    0.89    0.97
   0   3   7    1.33    2.23
   0  -3   7    3.86    2.23
   0   3  -7   -0.17    1.85
   0   3  -7    1.10    1.58
   0  -3   7   -0.64    1.26
   0  -3   7    0.93    1.56
   0   3   7    0.68    1.00
   0   3   7    1.25    1.34
   0  -3   7    0.83    1.02
   0  -3   7    2.86    2.00
   0  -3   7   -2.90    2.04
   0  -3   7   -0.45    1.51
   0  -3   7   -0.82    1.75
   0  -3   7   -0.38    1.63
   0   3   7    2.38    2.00
   0   3  -7   -1.06    1.49
   0   3   7    1.30    1.15
   0  -3  -7    3.92    2.21
   0   3   7   -0.77    0.52
   0  -3  -7    1.37    1.45
   0  -3   7   -0.08    1.14
   0  -3  -8   -0.34    2.23
   0  -3   8   -0.14    1.29
   0  -3  -8   -0.19    2.36
   0   3  -8    1.06    2.10
   0   3   8    1.50    1.38
   0   3  -8   -1.75    2.50
   0   3  -8    0.25    1.70
   0   3  -8    0.56    2.08
   0   3  -8    1.59    1.58
   0  -3  -8   -5.10    2.57
   0  -3   8    1.59    1.69
   0   3  -8    1.38    1.63
   0   3   8    2.88    2.63
   0  -3   8   -0.48    0.93
   0   3  -8    2.36    2.15
   0  -3  -8    0.68    1.63
   0  -3  -8    0.83    0.99
   0   3  -8    1.76    1.68
   0   3   8   -1.31    1.45
   0  -3   8   -0.46    1.17
   0   3  -8    0.53    2.02
   0  -3   8    1.57    1.59
   0  -3   8    0.04    1.54
   0  -3  -8   -0.11    1.40
   0   3  -8   -0.63    2.31
   0   3  -8    0.56    1.62
   0  -3  -8   -2.31    2.36
   0  -3  -8    1.33    1.59
   0   3   8   -0.31    1.55
   0  -3  -8    0.26    1.41
   0   3   8    1.41    2.15
   0  -3  -8   -0.05    1.98
   0   3   8    0.83    1.15
   0   3  -8    0.87    1.54
   0   3  -8   -0.80    1.20
   0  -3   8   -0.53    1.95
   0  -3  -8    1.62    2.33
   0   3  -8   -2.01    1.77
   0  -3   8    1.96    2.02
   0   3  -9   -0.67    2.28
   0   3  -9    0.32    1.63
   0   3  -9   -0.36    1.56
   0  -3  -9   -1.51    1.95
   0   3  -9    1.79    2.25
   0   3   9   -1.28    2.19
   0   3  -9    2.73    2.07
   0  -3   9   -0.93    0.90
   0   3   9    0.51    1.57
   0  -3  -9   -1.05    1.38
   0  -3  -9    1.54    2.19
   0   3  -9   -0.03    1.52
   0  -3  -9   -0.70    2.38
   0   3  -9   -0.27    1.64
   0  -3   9    2.96    1.63
   0   3  -9   -0.92    2.37
   0   3  -9    1.92    2.26
   0   3  -9    0.43    1.35
   0  -3  -9   -0.06    1.46
   0  -3   9   -0.46    1.46
   0   3   9   -0.81    1.34
   0  -3  -9    0.50    2.55
   0  -3  -9   -1.51    2.59
   0   3  -9   -3.11    2.35
   0  -3  -9    0.48    1.38
   0   3   9    1.91    1.31
   0  -3  -9   -1.30    2.43
   0   3  -9   -1.33    1.75
   0  -3   9   -1.17    1.58
   0   3   9   -1.23    2.38
   0   3   9   -0.85    1.38
   0  -3   9    0.60    1.81
   0   3  -9   -1.27    1.58
   0  -3  -9   -0.24    1.52
   0  -3   9    0.40    1.26
   0  -3   9    2.47    2.49
   0  -3   9   -0.28    1.73
   0   3  -9   -3.02    2.39
   0  -3  -9    0.56    1.60
   0  -3  -9    0.32    0.81
   0   3  10   -0.37    1.45
   0  -3 -10   -0.50    2.38
   0   3 -10   -0.68    1.57
   0   3 -10   -0.70    1.56
   0  -3  10    2.30    1.79
   0   3  10    0.99    2.57
   0   3 -10   -0.56    2.30
   0   3  10   -0.20    1.50
   0   3 -10    0.60    1.60
   0  -3 -10    1.49    2.39
   0  -3 -10    2.29    1.68
   0   3 -10    4.01    2.52
   0   3 -10   -0.51    2.51
   0   3 -10   -2.31    2.45
   0  -3  10    1.08    1.48
   0  -3 -10   -0.55    2.46
   0  -3 -10   -0.14    1.43
   0   3  10    0.41    1.49
   0  -3 -10    0.71    2.27
   0   3 -10   -0.56    2.59
   0  -3 -10    2.91    2.76
   0  -3 -10    0.26    1.38
   0   3 -10    2.94    2.46
   0   3 -10    0.54    1.58
   0  -3  10    0.41    0.81
   0   3 -10   -0.17    1.70
   0  -3  10    0.28    1.58
   0  -3  10    0.00    1.59
   0  -3  10    1.30    2.19
   0  -3 -10    0.33    1.33
   0   3 -10    3.18    2.25
   0  -3  10    1.54    2.36
   0  -3 -10   -0.93    1.43
   0  -3 -10    0.61    0.80
   0   3  10    5.35    2.58
   0   3  10    1.10    1.48
   0  -3 -10   -1.13    2.64
   0   3 -10   -0.97    1.20
   0   3 -11   -0.07    2.25
   0   3  11    1.66    2.32
   0   3 -11   -1.16    1.53
   0   3 -11    1.84    2.21
   0  -3 -11   -1.15    2.18
   0   3  11    2.81    1.18
   0   3 -11    0.22    2.19
   0  -3 -11    4.91    2.60
   0  -3 -11   -0.17    1.48
   0   3  11    1.83    1.57
   0   3 -11    1.90    1.61
   0   3 -11   -2.40    2.38
   0  -3  11   -0.53    1.97
   0   3 -11   -1.36    1.73
   0  -3 -11    0.99    1.60
   0   3  11    1.65    1.36
   0   3 -11    0.13    2.17
   0  -3  11   -0.38    0.71
   0   3 -11   -0.12    1.41
   0  -3 -11    2.76    1.68
   0  -3  11    0.53    2.24
   0  -3 -11    2.99    2.85
   0  -3 -11    1.30    2.47
   0  -3  11   -0.30    1.60
   0  -3 -11    4.25    2.69
   0   3  11   -0.60    1.31
   0  -3 -11    0.76    1.32
   0  -3 -11    3.47    1.79
   0  -3  11    1.28    1.45
   0   3 -11    0.57    2.56
   0   3  11    0.37    2.79
   0  -3 -11    0.10    2.52
   0   3 -11   -0.02    1.54
   0  -3 -11    0.39    0.62
   0   3 -11    2.43    2.35
   0  -3  11   -0.64    1.58
   0   3 -11    1.14    1.66
   0  -3 -12   -0.65    1.43
   0  -3  12   -1.44    2.45
   0   3 -12   -3.06    2.46
   0   3  12   -3.30    1.75
   0  -3 -12   -0.39    2.59
   0   3  12    0.24    1.07
   0  -3 -12   -1.32    2.45
   0   3 -12   -2.98    2.94
   0  -3  12   -0.73    1.65
   0   3  12    1.41    2.59
   0  -3  12    0.39    0.62
   0   3 -12    0.53    2.42
   0  -3  12    2.74    2.27
   0  -3 -12    1.21    1.34
   0   3 -12    0.29    2.26
   0  -3 -12    0.27    1.36
   0  -3 -12    0.33    0.48
   0   3 -12   -0.18    1.46
   0  -3  12    5.09    1.93
   0   3  12    1.07    1.57
   0  -3  12   -1.20    1.70
   0  -3 -12    3.39    2.74
   0  -3 -12   -0.82    2.25
   0   3  12    0.78    2.12
   0   3 -12   -1.42    2.23
   0   3  12    2.21    1.81
   0  -3 -12   -0.34    1.46
   0  -3 -12    1.12    2.56
   0  -3 -12    0.01    1.38
   0   3 -12    0.50    2.31
   0   3 -12    0.82    2.49
   0  -3 -12    1.14    2.14
   0  -3  13   -1.00    2.21
   0  -3  13    0.01    1.48
   0  -3 -13    0.86    1.42
   0   3  13    6.57    2.80
   0   3 -13   -2.62    1.64
   0  -3 -13   -3.11    3.03
   0  -3 -13    0.64    1.59
   0  -3 -13    0.54    2.65
   0  -3 -13    2.25    2.64
   0  -3  13    2.40    2.69
   0   3 -13   -1.27    2.61
   0   3 -13   -2.82    2.48
   0   3  13    0.72    1.13
   0   3 -13   -2.94    2.49
   0   3  13    0.64    2.51
   0   3  13    0.58    1.58
   0  -3 -13   -0.81    2.77
   0  -3  13   -0.37    0.44
   0  -3 -13    0.63    2.36
   0   3  13    2.27    2.73
   0  -3 -13   -0.34    1.32
   0  -3 -13   -1.36    2.44
   0  -3 -13   -1.28    1.43
   0   3 -13   -2.68    2.51
   0  -3 -13    1.07    1.66
   0   3 -13   -0.06    2.50
   0   3 -13   -0.01    2.52
   0  -3  13    2.10    1.62
   0  -3 -14   -1.15    2.76
   0  -3 -14    2.08    1.48
   0   3  14   -0.28    1.19
   0   3 -14    0.12    2.22
   0   3 -14    0.78    2.46
   0  -3 -14    5.33    3.07
   0  -3  14   -1.45    1.71
   0   3 -14   -0.08    2.59
   0   3  14   -0.45    2.91
   0  -3 -14   -0.36    1.67
   0   3  14    0.28    2.45
   0  -3 -14    0.61    1.45
   0   3 -14    4.02    3.27
   0  -3 -14    2.62    2.46
   0  -3 -14   -3.19    2.96
   0   3 -14    0.34    2.66
   0   3  14   -0.47    2.80
   0  -3 -14    0.58    1.44
   0   3 -14    0.69    1.68
   0  -3  14    2.99    2.71
   0  -3 -14   -0.41    2.83
   0  -3  14   -0.04    1.75
   0  -3 -14    0.38    2.61
   0  -3 -14   -1.26    1.47
   0   3 -14   -0.36    2.56
   0  -3  14    4.21    2.66
   0   3  15    2.27    3.14
   0  -3  15   -2.86    3.06
   0  -3 -15    1.31    1.81
   0   3 -15   -1.72    2.97
   0   3 -15    2.24    1.82
   0  -3 -15   -2.18    3.12
   0   3 -15    1.33    2.33
   0   3  15    0.88    1.31
   0   3 -15   -0.27    1.94
   0   3 -15    0.94    2.98
   0   3 -15    1.06    2.92
   0   3  15   -5.31    2.68
   0  -3 -15   -1.43    1.56
   0  -3 -15    0.86    2.79
   0  -3 -15    0.70    1.78
   0  -3 -15   -0.09    2.82
   0   3 -15   -3.04    3.06
   0  -3 -15   -1.18    2.57
   0  -3  15    0.31    2.46
   0   3 -15    3.70    3.36
   0  -3  15    0.01    1.85
   0  -3 -15   -4.37    3.32
   0   3  15   -1.40    2.56
   0  -3 -15    0.77    1.62
   0  -3  15    4.00    2.07
   0  -3 -15   -1.26    2.74
   0   3 -16    0.12    3.24
   0  -3 -16    3.09    3.58
   0   3 -16   -1.54    3.01
   0  -3  16    3.53    3.32
   0   3 -16    1.67    2.04
   0   3 -16    2.66    2.19
   0  -3 -16    2.27    3.44
   0  -3 -16    4.24    3.08
   0   3 -16    6.00    3.59
   0  -3  16    0.41    2.70
   0   3 -16   -6.56    2.99
   0  -3 -16    4.15    3.78
   0  -3 -16   -0.58    1.87
   0  -3 -16    1.93    1.87
   0  -3  16   -1.23    1.92
   0  -3 -16    1.65    1.64
   0   3  16    3.23    3.03
   0   3  16    3.70    3.20
   0   3  16   -0.47    3.23
   0  -3 -16    1.86    2.85
   0  -3 -16    2.96    2.99
   0  -3 -16    2.92    2.16
   0   3 -16    1.16    2.94
   0   3 -16   -0.55    3.00
   0  -3  16   -2.08    2.12
   0  -3 -17   -1.18    2.87
   0  -3  17    4.14    2.32
   0   3  17   -4.14    3.42
   0   3 -17    1.94    3.46
   0   3 -17    1.69    2.05
   0  -3  17   -1.47    2.77
   0  -3 -17    0.04    3.46
   0  -3 -17    1.15    3.16
   0   3 -17    4.00    3.94
   0   3  17    1.37    2.77
   0  -3  17    1.81    2.26
   0   3 -17    3.28    3.13
   0   3 -17   -3.49    3.25
   0   3 -17   -0.93    2.82
   0  -3 -17   -0.43    3.29
   0  -3 -17   -0.38    1.74
   0   3 -17    1.34    2.20
   0   3  17   -1.06    3.56
   0  -3  17    1.46    3.29
   0  -3 -17    1.15    1.86
   0  -3 -17    4.03    3.74
   0  -3 -17    3.64    3.35
   0   3 -17    1.87    3.12
   0  -3 -17   -1.53    2.00
   0  -3 -18   -1.14    1.78
   0   3  18   -1.85    2.92
   0  -3  18    5.26    2.71
   0  -3 -18    6.41    4.17
   0  -3 -18    1.16    3.31
   0  -3 -18    3.11    3.19
   0   3 -18   -1.18    1.83
   0  -3  18   -0.10    3.15
   0  -3 -18    1.36    1.90
   0   3 -18   -0.83    3.09
   0   3  18    1.23    3.37
   0  -3  18   -1.09    1.93
   0   3  18    4.75    4.09
   0  -3 -18   -3.01    3.35
   0  -3 -18    0.91    3.49
   0   3 -18    3.54    3.17
   0   3 -18   -0.38    3.24
   0  -3 -18    1.23    3.52
   0  -3  18   -1.81    3.08
   0   3 -18   -0.89    1.96
   0   3 -18    2.79    3.22
   0   3 -18    0.34    3.01
   0  -3 -18    0.00    1.77
   0   3 -18   -2.06    3.24
   0   3 -19    0.21    3.82
   0  -3 -19    3.26    3.52
   0   3  19   -0.85    2.95
   0   3 -19    0.11    1.94
   0  -3 -19    0.00    3.56
   0  -3  19   -3.62    3.47
   0  -3  19   -4.93    3.30
   0   3 -19   -1.21    2.02
   0   3  19    1.09    3.28
   0  -3  19    1.30    2.61
   0   3  19    8.79    4.74
   0  -3 -19    2.36    3.36
   0  -3 -19   -0.35    3.35
   0   3 -19   -3.46    3.03
   0   3 -19   -3.26    3.48
   0  -3 -19    4.48    4.25
   0   3 -19    4.85    4.04
   0   3 -19   -0.39    3.09
   0   3 -19   -0.68    2.98
   0  -3 -19    3.10    3.46
   0   3 -20    2.47    4.18
   0   3 -20    4.69    4.24
   0   3 -20   -2.18    3.18
   0  -3  20    1.82    2.49
   0   3  20    7.58    4.32
   0   3 -20    4.39    3.88
   0  -3 -20   -0.76    3.13
   0   3 -20   -2.65    3.31
   0  -3  20   -5.12    3.93
   0   3  20    0.65    3.13
   0  -3 -20   -2.82    3.86
   0   3 -20    8.52    4.72
   0  -3 -20    0.98    3.48
   0   3  20   -0.39    3.54
   0  -3 -20    6.06    3.51
   0  -3 -20   -0.60    3.59
   0  -3  20    2.97    3.95
   0  -3  21   -0.65    3.44
   0  -3 -21   -0.20    3.54
   0   3  21    1.71    3.84
   0  -3 -21    1.22    3.90
   0   3 -21    0.98    3.66
   0   3 -21   -0.75    3.70
   0   3  21   -4.81    3.70
   0   3 -21   -2.17    3.88
   0   3 -21   -2.10    3.50
   0   3 -21    2.47    3.86
   0  -3 -21   -2.14    3.58
   0   3  21    0.59    3.44
   0  -3 -21    0.05    3.76
   0   3 -21    6.64    4.36
   0  -3 -21   -3.30    3.86
   0  -3  22    1.07    3.41
   0   3 -22   -0.65    3.68
   0  -3 -22    3.08    3.86
   0   3  22    2.02    3.64
   0   3 -22   -6.20    4.67
   0   3 -22   -4.45    4.15
   0  -3 -22    3.34    3.53
   0   3  22   -0.82    4.14
   0  -3 -22   -2.19    3.44
   0  -3 -22   -2.09    3.99
   0   3 -22   -3.15    3.92
   0   3 -22   -3.22    3.98
   0  -3 -22   -2.50    3.71
   0   3  22   12.41    4.57
   0   3 -22    4.71    3.67
   0   3 -23    1.59    3.94
   0   3 -23   -3.31    4.08
   0   3  23   -1.46    3.32
   0  -3 -23    1.24    3.81
   0  -3 -23    2.90    4.45
   0   3  23   -5.28    3.82
   0   3 -23    3.77    4.39
   0  -3 -23   -1.98    3.73
   0   3 -23    3.71    4.84
   0   3 -23    7.40    4.30
   0   3  23   14.88    5.75
   0  -3  23   -6.59    4.66
   0   3 -23    3.11    4.29
   0  -3 -23    5.80    4.82
   0  -3 -23    4.64    4.30
   0  -3 -24   -4.02    4.66
   0   3 -24   -2.95    4.06
   0  -3  24   13.59    5.09
   0  -3 -24   -5.63    4.58
   0   3 -24    1.23    4.65
   0  -3 -24    6.57    5.05
   0   3  24    0.37    4.17
   0   3  24   10.60    4.37
   0  -3 -24    3.59    4.51
   0   3 -24    1.60    4.07
   0   3  24    0.67    4.74
   0   3 -24    0.72    4.23
   0   3 -24    1.75    4.52
   0  -3 -24    3.95    4.14
   0  -3  25   -9.19    4.70
   0   3  25    6.43    4.28
   0   3 -25   11.67    5.60
   0  -3 -25    5.34    5.08
   0   3 -25    3.19    4.76
   0  -3 -25    3.30    4.65
   0  -3 -25    3.76    4.47
   0   3 -25   -2.41    4.26
   0  -3 -25    7.47    5.49
   0   3 -25    2.93    4.78
   0   3 -25    0.94    4.67
   0   3  25   -1.21    4.18
   0   3  25   13.45    5.79
   0  -3  26    0.01    4.50
   0  -3 -26  -11.46    5.94
   0   3 -26   -0.33    4.10
   0   3 -27    0.73    4.53
   0  -4   0 1593.06   41.91
   0   4   0 1777.08   42.15
   0  -4   0 1606.68   41.88
   0  -4   0 1680.37   42.07
   0  -4   0 1606.09   41.20
   0   4   0 1759.58   42.11
   0   4   0 1623.70   40.26
   0  -4   0 1626.18   41.47
   0  -4   0 1569.15   41.85
   0   4   0 1739.61   42.09
   0   4   0 1586.30   41.95
   0  -4   0 1597.52   41.88
   0  -4   0 1565.12   41.84
   0  -4   0 1623.32   40.25
   0   4   0 1752.47   42.10
   0   4   0 1740.26   42.07
   0   4   0 1661.25   40.30
   0   4   0 1668.17   41.28
   0  -4  -1 2043.04   52.06
   0  -4   1 2131.65   50.51
   0   4   1 2076.48   51.09
   0   4  -1 2012.36   51.17
   0  -4  -1 2015.38   52.04
   0  -4  -1 1994.57   52.01
   0  -4   1 2029.76   52.18
   0  -4  -1 2026.39   52.05
   0  -4  -1 2160.26   52.28
   0   4   1 2118.68   52.20
   0   4  -1 2036.89   50.43
   0  -4  -1 2050.89   51.41
   0   4   1 2152.39   51.14
   0   4  -1 2168.59   52.36
   0   4  -1 2166.90   52.36
   0   4  -1 2189.85   52.39
   0   4   1 2123.50   52.19
   0  -4  -1 2042.28   51.21
   0  -4   1 2034.87   52.17
   0   4   1 2141.84   52.22
   0  -4  -1 2000.85   51.00
   0   4   1 2086.53   51.46
   0   4  -1 2051.91   52.17
   0   4   1 2093.34   52.14
   0   4   1 2052.93   52.15
   0  -4  -1 2095.76   51.06
   0   4   1 2071.64   51.05
   0   4  -1 2205.30   52.42
   0  -4   1 2035.85   51.74
   0  -4  -1 2022.02   52.05
   0   4  -1 2152.72   52.34
   0  -4   1 2011.57   52.13
   0  -4   1 2010.63   52.14
   0  -4   1 2055.46   52.21
   0   4  -1 2134.59   52.24
   0   4   1 2069.88   51.26
   0  -4   1 2168.82   52.29
   0   4  -1 2124.55   51.83
   0   4  -2   33.22    3.05
   0  -4  -2   26.49    2.09
   0  -4  -2   32.12    2.60
   0  -4  -2   24.40    2.07
   0  -4  -2   28.59    2.26
   0  -4   2   35.21    2.98
   0   4   2   31.57    2.58
   0   4   2   28.30    2.28
   0  -4  -2   29.12    2.83
   0   4  -2   28.39    2.16
   0   4  -2   34.68    3.05
   0  -4   2   25.36    2.61
   0   4   2   28.20    2.59
   0  -4  -2   26.04    2.67
   0  -4   2   28.29    2.23
   0  -4  -2   25.96    2.77
   0   4   2   29.18    2.57
   0   4  -2   24.24    2.46
   0   4   2   36.49    2.71
   0  -4  -2   29.01    2.71
   0   4   2   27.78    2.07
   0  -4  -2   33.66    2.79
   0   4  -2   31.55    3.00
   0   4  -2   32.82    3.15
   0  -4   2   34.47    3.31
   0   4   2   26.19    2.12
   0  -4  -2   31.73    2.45
   0  -4  -2   28.19    2.74
   0   4  -2   30.07    2.94
   0   4  -2   23.35    2.19
   0  -4   2   29.83    2.78
   0  -4  -2   26.64    2.31
   0  -4   2   36.82    3.34
   0  -4   2   36.06    3.28
   0   4   2   27.84    2.05
   0  -4   2   37.54    3.38
   0   4   2   40.81    2.81
   0   4  -2   31.71    2.99
   0   4  -2   26.77    2.27
   0   4   2   28.52    2.75
   0  -4   2   29.05    2.05
   0   4  -2   28.75    2.85
   0  -4   2   35.79    3.35
   0   4   2   33.53    2.70
   0  -4   3  906.42   24.31
   0   4  -3  885.14   24.14
   0  -4  -3  857.27   24.07
   0   4  -3  900.26   24.57
   0   4  -3  921.76   24.59
   0   4  -3  871.12   23.50
   0   4   3  937.62   24.32
   0   4  -3  904.09   24.55
   0   4   3  851.79   24.54
   0   4  -3  913.89   23.79
   0  -4   3  958.75   23.98
   0  -4  -3  870.58   23.92
   0  -4   3  849.03   24.32
   0  -4   3  926.58   23.69
   0  -4  -3  859.96   24.07
   0   4  -3  895.73   24.50
   0  -4   3  834.41   24.27
   0  -4  -3  880.92   24.15
   0   4  -3  911.26   24.59
   0   4   3  924.50   24.25
   0  -4   3  896.40   24.19
   0  -4  -3  891.53   24.65
   0  -4  -3  913.66   23.15
   0   4   3  919.40   23.69
   0  -4  -3  879.09   24.15
   0   4   3  901.52   23.18
   0   4  -3  920.89   24.55
   0  -4  -3  913.33   23.44
   0   4  -3  859.74   23.04
   0  -4   3  846.45   24.34
   0   4   3  875.45   24.10
   0   4   3  957.36   24.36
   0  -4  -3  911.58   24.15
   0   4   3  925.37   24.25
   0  -4  -3  873.99   23.98
   0  -4  -3  890.18   23.62
   0  -4   3  925.79   23.82
   0  -4  -3  929.80   23.14
   0  -4  -3  874.95   24.13
   0  -4   3  966.95   24.56
   0   4   3  944.13   24.30
   0   4   3  893.45   24.19
   0  -4   3  849.03   24.30
   0   4  -3  866.13   23.73
   0  -4   3  832.10   24.28
   0  -4  -3  927.97   24.28
   0   4   3  947.81   24.11
   0   4  -3  846.58   24.29
   0   4   3  909.39   23.43
   0  -4  -3  931.69   24.23
   0  -4  -4  108.40    5.35
   0   4  -4  108.12    5.27
   0  -4  -4  104.85    5.10
   0   4   4  110.61    4.62
   0   4   4  113.97    5.04
   0  -4   4  103.27    5.15
   0  -4  -4  105.19    5.57
   0   4   4  115.85    5.06
   0   4   4  112.93    4.23
   0  -4   4  113.20    5.35
   0   4  -4  111.54    5.30
   0  -4   4  105.72    5.27
   0  -4   4  113.54    4.99
   0  -4  -4  110.38    4.19
   0   4   4  109.10    4.89
   0   4   4  107.08    5.46
   0   4   4  119.49    5.25
   0  -4  -4  115.85    4.93
   0   4   4  110.23    4.22
   0   4   4  120.63    5.11
   0   4   4  115.91    5.08
   0   4  -4  110.42    5.27
   0  -4  -4  107.69    5.05
   0  -4  -4  109.30    4.97
   0   4   4  105.21    5.34
   0  -4  -4  106.13    4.92
   0  -4  -4  115.33    4.28
   0  -4  -4  116.98    5.37
   0   4  -4   98.58    3.52
   0   4  -4  112.09    5.44
   0   4   4  116.77    5.21
   0   4  -4  110.81    5.28
   0   4  -4   98.24    4.82
   0   4  -4  102.77    4.90
   0   4  -4  109.06    5.28
   0   4  -4  104.03    5.26
   0   4  -4  107.31    5.23
   0   4  -4  104.73    4.66
   0  -4  -4  107.76    4.93
   0  -4   4   98.37    5.11
   0  -4   4  114.55    4.98
   0   4   4  117.43    5.04
   0   4  -4  100.62    4.88
   0  -4   4  108.09    4.95
   0  -4   4  106.22    5.35
   0   4  -4  101.35    3.53
   0  -4  -4  109.88    4.98
   0   4   4  131.27    5.95
   0  -4  -4  107.95    4.96
   0   4  -4  102.54    4.50
   0  -4   4  104.67    5.33
   0  -4   4  114.89    5.06
   0   4  -4  101.98    4.92
   0  -4   4   94.76    5.16
   0   4   4  114.09    5.38
   0  -4  -4  109.80    4.96
   0  -4   5  402.18   12.47
   0  -4  -5  366.83   12.30
   0   4   5  404.28   12.14
   0   4  -5  374.88   12.09
   0  -4   5  374.62   12.31
   0   4  -5  392.41   12.77
   0  -4   5  380.97   12.15
   0  -4   5  362.91   12.21
   0   4   5  409.66   12.98
   0  -4   5  375.40   12.68
   0  -4  -5  381.47   12.96
   0  -4  -5  397.60   11.84
   0   4  -5  362.42   12.62
   0  -4  -5  381.17   10.98
   0   4   5  396.34   13.05
   0  -4  -5  354.17   12.41
   0   4   5  396.97   12.53
   0  -4   5  358.55   12.22
   0  -4  -5  370.79   11.90
   0   4  -5  371.25   11.79
   0   4  -5  378.81   11.94
   0   4   5  408.11   12.81
   0   4  -5  381.15   10.68
   0   4  -5  397.24   12.46
   0   4  -5  392.60   10.92
   0  -4  -5  369.12   11.89
   0   4  -5  402.14   12.50
   0   4   5  376.44   11.77
   0  -4   5  370.33   12.30
   0   4   5  400.61   12.07
   0   4  -5  373.34   12.62
   0  -4  -5  400.86   12.85
   0   4  -5  402.91   12.49
   0  -4   5  409.00   12.49
   0  -4  -5  371.02   11.90
   0   4   5  380.43   12.92
   0   4  -5  385.70   10.68
   0  -4  -5  364.85   12.32
   0   4   5  384.72   10.99
   0   4   5  388.98   12.02
   0   4   5  389.28   12.00
   0  -4   5  384.06   11.84
   0   4  -5  375.67   11.86
   0   4   5  405.45   12.45
   0   4  -5  404.33   12.51
   0  -4  -5  400.73   11.20
   0   4   5  378.08   11.02
   0  -4   5  371.13   12.67
   0   4  -5  363.76   12.20
   0  -4  -5  370.24   11.96
   0   4   5  389.44   11.79
   0  -4  -5  369.53   11.93
   0  -4  -5  380.92   12.73
   0   4   5  399.19   12.47
   0   4   5  362.21   12.63
   0  -4   5  386.49   12.65
   0   4  -6 1377.42   35.44
   0  -4   6 1332.66   36.82
   0   4   6 1358.46   37.86
   0   4  -6 1295.13   37.39
   0  -4  -6 1329.19   37.73
   0   4  -6 1327.96   37.46
   0   4  -6 1383.39   36.18
   0  -4   6 1342.62   36.86
   0   4   6 1447.07   37.54
   0   4   6 1451.84   36.57
   0   4  -6 1370.20   36.83
   0  -4  -6 1287.58   37.74
   0  -4   6 1474.81   37.75
   0   4   6 1488.54   37.95
   0  -4   6 1428.47   36.20
   0   4  -6 1431.51   35.51
   0  -4   6 1455.26   37.51
   0  -4   6 1496.05   37.93
   0  -4   6 1372.61   36.91
   0  -4  -6 1417.42   35.45
   0   4   6 1481.84   37.56
   0  -4  -6 1378.67   36.46
   0  -4  -6 1366.15   36.43
   0   4   6 1459.67   36.65
   0  -4  -6 1512.48   36.31
   0  -4  -6 1350.78   37.25
   0   4  -6 1448.59   35.41
   0  -4  -6 1323.67   37.46
   0   4  -6 1348.13   37.14
   0   4  -6 1400.76   36.99
   0   4   6 1464.85   37.62
   0  -4   6 1343.99   37.43
   0   4  -6 1329.70   36.66
   0  -4  -6 1385.05   36.60
   0   4  -6 1438.65   37.12
   0   4  -6 1494.47   37.89
   0  -4   6 1376.60   35.47
   0  -4  -6 1388.96   36.47
   0   4   6 1427.40   35.45
   0   4   6 1385.17   35.59
   0   4   6 1437.53   36.74
   0   4  -6 1463.97   37.19
   0   4  -6 1470.19   37.18
   0  -4   6 1499.47   37.64
   0  -4  -6 1364.55   37.29
   0   4   6 1495.47   38.23
   0   4  -6 1342.69   37.66
   0  -4  -6 1383.20   36.50
   0   4   6 1347.65   36.09
   0  -4   6 1454.41   37.12
   0   4  -6 1471.04   37.20
   0   4   6 1387.11   37.88
   0   4   6 1473.42   36.64
   0  -4   6 1327.08   35.33
   0  -4   6 1347.55   36.85
   0   4   6 1469.18   36.66
   0   4   7   16.30    2.80
   0  -4   7   16.51    2.46
   0  -4   7   16.45    2.57
   0  -4  -7   17.00    2.22
   0   4   7   18.09    2.97
   0   4  -7   22.10    2.71
   0   4  -7   14.10    2.81
   0   4  -7   18.27    2.51
   0   4   7   18.23    2.19
   0  -4  -7   17.75    2.33
   0  -4   7   12.79    2.34
   0   4  -7   18.67    1.87
   0  -4   7   20.30    2.18
   0  -4   7   16.33    1.95
   0  -4   7   19.57    2.69
   0  -4  -7   17.98    1.94
   0   4   7   17.37    2.19
   0   4   7   13.83    2.13
   0   4   7   15.36    1.94
   0  -4   7   14.41    2.50
   0  -4  -7   17.19    2.78
   0   4  -7   17.25    2.62
   0   4   7   18.33    2.54
   0  -4  -7   16.16    2.18
   0   4  -7   14.71    2.76
   0  -4  -7   19.49    2.70
   0  -4   7   15.30    2.06
   0  -4   7   17.01    2.60
   0   4  -7   20.46    2.15
   0  -4  -7   18.02    3.09
   0   4  -7   18.32    2.49
   0   4  -7   15.42    2.75
   0  -4  -7   18.70    2.34
   0  -4  -7   14.23    2.86
   0  -4   7   18.23    2.10
   0   4  -7   16.38    1.95
   0   4  -7   17.80    2.02
   0   4   7   19.90    2.10
   0  -4   7   17.11    2.76
   0  -4  -7   15.09    2.17
   0   4  -7   12.88    2.22
   0   4   7   18.81    1.85
   0   4   7   16.21    2.07
   0  -4   7   12.28    2.21
   0   4  -7   15.74    2.54
   0   4  -7   13.11    2.32
   0  -4  -7   15.18    2.82
   0   4  -7   14.54    2.70
   0  -4   8  238.10    9.27
   0   4  -8  238.80   10.30
   0  -4   8  228.26    9.92
   0   4  -8  256.56    9.51
   0  -4  -8  229.38    8.73
   0   4  -8  251.10    9.41
   0   4  -8  243.01    8.21
   0  -4   8  251.91    8.90
   0   4  -8  238.73    8.70
   0   4  -8  242.12   10.22
   0   4   8  248.71    9.12
   0   4  -8  228.06    9.58
   0   4  -8  230.27    9.63
   0  -4  -8  247.27    8.91
   0  -4  -8  246.90    9.14
   0  -4  -8  237.03    9.93
   0  -4   8  226.40    8.56
   0   4  -8  227.28    9.81
   0  -4  -8  255.79    8.38
   0   4   8  248.44    8.22
   0  -4  -8  237.95    8.83
   0  -4   8  251.89    8.36
   0  -4  -8  249.26    8.90
   0  -4  -8  225.66   10.08
   0  -4   8  230.87    8.09
   0   4   8  231.95   10.18
   0   4  -8  251.32    9.46
   0  -4   8  226.30    9.19
   0   4   8  250.22    8.93
   0   4  -8  256.05    9.45
   0   4   8  261.60    9.05
   0   4   8  246.52    8.94
   0   4  -8  242.05    8.33
   0  -4   8  254.35    8.75
   0  -4  -8  231.51   10.10
   0   4   8  241.28    8.50
   0  -4   8  238.70    9.34
   0  -4  -8  220.20   10.00
   0   4  -8  202.95    9.90
   0   4   8  235.80    8.22
   0  -4  -8  244.14   10.57
   0   4  -8  252.60    8.77
   0   4   8  229.26   10.32
   0  -4  -9  204.17    8.15
   0   4  -9  225.33    8.83
   0   4  -9  202.29    9.24
   0   4  -9  202.55    9.66
   0  -4  -9  185.47    9.49
   0  -4   9  229.09    8.40
   0   4  -9  221.95    8.83
   0  -4  -9  220.43    7.51
   0   4  -9  210.92    9.88
   0   4  -9  224.28    8.46
   0   4   9  218.93    7.76
   0   4  -9  205.42    8.25
   0   4   9  216.82    9.80
   0   4  -9  202.04    9.19
   0  -4   9  203.88    8.61
   0  -4   9  203.99    8.66
   0  -4   9  207.67    7.48
   0   4  -9  202.43    9.40
   0  -4  -9  214.31    8.55
   0  -4  -9  205.25    9.65
   0  -4   9  194.36    8.52
   0   4  -9  207.21    8.59
   0  -4   9  189.66    9.26
   0  -4   9  200.46    7.56
   0  -4   9  229.02    8.70
   0  -4  -9  207.60    8.20
   0  -4  -9  188.73    9.73
   0  -4  -9  209.98    8.24
   0   4   9  231.38    8.77
   0   4   9  194.93    9.78
   0  -4   9  206.77    8.32
   0  -4  -9  204.55    9.80
   0   4   9  221.47    8.40
   0  -4  -9  212.41    8.24
   0   4   9  206.23    8.01
   0  -4  -9  213.78    9.57
   0   4  -9  229.32    8.92
   0   4  -9  221.01    7.83
   0   4  -9  223.94    8.86
   0   4  -9  203.72    9.52
   0   4   9  221.77    8.40
   0   4  10  143.04    6.42
   0   4 -10  132.21    6.56
   0   4 -10   98.86    7.05
   0  -4  10  124.65    6.18
   0   4 -10  113.77    6.16
   0   4  10  124.47    8.02
   0   4 -10  125.91    6.22
   0  -4  10  114.15    7.10
   0   4  10  142.95    6.42
   0   4  10  107.81    3.96
   0  -4 -10  117.12    7.45
   0   4  10  122.70    6.00
   0   4 -10  123.95    6.32
   0   4 -10  110.52    7.24
   0  -4 -10  122.51    5.89
   0  -4  10  121.15    5.09
   0  -4  10  118.51    5.50
   0  -4 -10  117.53    7.10
   0  -4 -10  126.71    6.33
   0   4  10  131.28    5.75
   0  -4 -10  121.25    5.88
   0   4 -10  105.01    6.91
   0   4 -10  108.45    6.78
   0  -4 -10  124.04    5.95
   0  -4  10  107.54    5.99
   0  -4 -10  122.94    7.63
   0   4 -10  129.52    5.74
   0   4 -10  123.78    7.12
   0  -4  10  108.34    6.10
   0  -4 -10  119.95    5.87
   0  -4 -10  113.68    7.43
   0   4 -10  110.70    7.21
   0   4  10  121.68    7.31
   0  -4 -10  118.78    5.88
   0  -4  10  119.84    6.21
   0  -4 -10  125.86    5.08
   0  -4  10  131.53    6.52
   0  -4 -10  118.28    7.60
   0   4 -11   62.00    4.53
   0  -4 -11   52.86    5.50
   0   4 -11   64.08    5.43
   0  -4  11   61.39    3.97
   0  -4  11   58.27    4.41
   0  -4 -11   65.29    4.19
   0  -4 -11   62.71    4.10
   0  -4 -11   65.29    3.31
   0  -4  11   57.68    5.22
   0  -4 -11   58.49    5.52
   0   4  11   62.48    5.31
   0  -4 -11   60.36    4.08
   0   4  11   58.67    2.72
   0   4  11   67.16    4.34
   0  -4 -11   63.02    5.43
   0   4  11   72.96    4.45
   0  -4 -11   64.10    5.50
   0   4 -11   64.26    5.45
   0  -4  11   63.60    3.37
   0  -4  11   59.82    4.41
   0   4 -11   68.92    4.74
   0   4 -11   57.79    5.27
   0   4  11   64.56    4.04
   0   4 -11   58.46    5.14
   0   4 -11   64.24    4.05
   0  -4 -11   71.38    4.36
   0  -4 -11   64.92    4.13
   0   4 -11   59.36    5.52
   0   4  11   59.54    5.63
   0  -4 -11   63.50    5.64
   0  -4  11   60.13    4.57
   0   4 -11   54.95    5.44
   0  -4 -11   66.58    4.52
   0  -4 -12   38.45    3.39
   0   4  12   38.22    3.41
   0   4 -12   31.48    4.43
   0  -4 -12   38.50    3.41
   0  -4 -12   41.44    3.68
   0   4 -12   45.00    3.57
   0  -4 -12   42.59    3.48
   0   4 -12   40.11    3.91
   0   4  12   36.57    4.67
   0   4 -12   39.38    4.55
   0  -4  12   38.39    4.12
   0  -4  12   40.87    4.76
   0  -4 -12   41.30    5.01
   0  -4 -12   34.70    4.49
   0  -4 -12   36.32    4.71
   0   4 -12   39.67    3.73
   0   4  12   39.17    3.39
   0   4 -12   42.20    4.54
   0   4  12   38.82    2.25
   0  -4  12   34.85    3.48
   0  -4 -12   40.28    4.70
   0  -4  12   31.79    3.47
   0  -4 -12   39.15    3.45
   0   4  12   39.02    4.57
   0  -4  12   39.34    2.59
   0  -4 -12   44.44    4.92
   0  -4  12   39.43    3.47
   0   4 -12   36.12    4.46
   0   4 -12   40.42    4.66
   0  -4 -12   41.51    2.51
   0   4  12   45.57    3.50
   0   4 -12   37.97    4.74
   0   4  13   89.62    6.81
   0  -4 -13   99.38    4.01
   0   4  13   90.86    4.02
   0   4 -13   90.93    7.23
   0  -4  13   90.36    4.03
   0  -4 -13  100.67    5.49
   0   4 -13   96.50    7.24
   0  -4 -13   97.42    5.48
   0  -4 -13   96.09    5.42
   0  -4  13   99.67    5.57
   0  -4  13   95.18    5.82
   0  -4 -13   84.09    7.05
   0  -4 -13   84.46    6.91
   0   4 -13   78.16    6.57
   0  -4 -13   93.22    5.86
   0   4  13  100.43    5.55
   0   4 -13   88.22    5.64
   0   4 -13   86.26    7.19
   0  -4  13   85.76    6.78
   0  -4  13   93.91    5.84
   0   4 -13   94.71    7.17
   0  -4 -13   96.61    5.44
   0   4  13   86.03    7.08
   0  -4 -13   94.15    7.26
   0   4 -13   95.97    6.21
   0  -4 -13   90.32    7.27
   0   4 -13   97.93    7.12
   0  -4 -13   88.12    6.94
   0  -4  13   94.43    6.36
   0   4 -14   12.88    3.47
   0  -4 -14   15.73    1.37
   0  -4  14   15.96    1.58
   0  -4  14   16.11    2.71
   0  -4  14   14.69    3.27
   0   4 -14   17.72    2.78
   0   4 -14   13.31    3.40
   0   4  14   13.02    3.26
   0   4 -14   12.45    3.25
   0   4 -14   17.08    3.74
   0   4 -14   14.00    3.55
   0  -4 -14   16.26    2.54
   0  -4  14   16.23    2.88
   0  -4 -14   20.48    2.86
   0   4 -14   12.61    2.91
   0  -4 -14   16.46    3.74
   0  -4 -14   12.19    3.36
   0   4  14   14.90    1.72
   0   4 -14   18.64    3.90
   0  -4 -14   19.86    4.16
   0  -4 -14   16.23    2.55
   0  -4 -14    9.84    3.14
   0  -4  14   13.35    2.45
   0  -4 -14   18.81    4.12
   0  -4 -14   15.56    2.53
   0   4  14   18.91    4.27
   0  -4  14   20.59    3.92
   0   4 -15   18.35    4.08
   0   4  15   18.38    4.38
   0  -4 -15   25.86    3.10
   0  -4 -15   14.55    3.95
   0  -4 -15   27.66    4.60
   0  -4  15   25.98    4.62
   0   4 -15   23.13    4.64
   0  -4 -15   27.56    3.24
   0   4 -15   26.92    4.52
   0  -4 -15   24.62    3.00
   0  -4 -15   25.01    3.47
   0   4 -15   21.83    4.45
   0   4 -15   24.85    4.39
   0   4  15   19.72    3.96
   0  -4 -15   26.80    3.30
   0  -4  15   25.62    3.24
   0   4 -15   22.93    3.13
   0  -4 -15   24.74    4.73
   0  -4 -15   28.20    4.75
   0   4 -15   23.65    4.17
   0  -4  15   27.05    3.99
   0  -4 -15   20.01    4.56
   0   4  15   22.68    4.17
   0  -4  15   20.70    3.06
   0   4 -16 1303.76   41.85
   0  -4 -16 1285.22   41.90
   0   4  16 1287.76   41.50
   0  -4 -16 1422.04   38.75
   0  -4 -16 1432.62   37.40
   0   4 -16 1396.81   38.26
   0  -4 -16 1318.69   41.68
   0  -4 -16 1275.84   41.78
   0   4 -16 1286.64   41.22
   0   4  16 1338.11   41.08
   0  -4 -16 1290.99   41.81
   0  -4  16 1290.17   39.46
   0   4 -16 1219.62   41.01
   0  -4 -16 1414.78   37.51
   0  -4 -16 1426.87   37.42
   0   4 -16 1308.74   42.07
   0  -4  16 1339.34   37.96
   0   4 -16 1350.49   39.96
   0  -4  16 1308.57   41.18
   0   4  16 1268.78   41.73
   0   4 -16 1284.16   41.59
   0  -4 -16 1446.92   37.53
   0  -4 -16 1253.75   41.10
   0  -4  16 1314.30   37.73
   0  -4  17    8.65    3.88
   0  -4 -17   -2.53    3.62
   0   4  17    5.58    3.78
   0   4 -17   -0.31    2.36
   0  -4 -17    4.20    3.66
   0  -4  17    0.55    2.45
   0   4 -17    2.89    4.04
   0  -4 -17    1.75    2.85
   0   4 -17    4.48    4.40
   0  -4 -17   -1.52    3.09
   0  -4 -17    4.30    2.76
   0  -4  17    3.54    4.23
   0  -4 -17    9.15    3.00
   0   4 -17    2.98    2.62
   0  -4 -17    3.16    2.55
   0   4  17    1.40    3.50
   0  -4 -17    3.12    3.09
   0   4 -17   13.67    4.74
   0   4 -17    4.14    3.15
   0   4 -17   10.85    4.45
   0   4 -17    9.22    4.09
   0  -4 -17    3.58    2.78
   0  -4 -17    2.45    3.88
   0  -4  17    2.52    2.73
   0   4  17    1.98    3.51
   0   4  18  141.30   10.09
   0   4  18  120.00    9.71
   0  -4 -18  135.90   10.15
   0  -4 -18  141.42   10.66
   0   4 -18  146.21    8.24
   0   4 -18  122.14    9.96
   0   4 -18  135.97   10.48
   0  -4 -18  129.88   10.39
   0  -4 -18  152.14    7.61
   0  -4 -18  151.91    7.69
   0  -4 -18  149.18   10.65
   0   4 -18  143.30   10.50
   0   4 -18  142.68    9.46
   0   4 -18  154.37    8.43
   0  -4 -18  152.06   11.01
   0  -4  18  132.07    9.24
   0  -4  18  151.96    8.30
   0  -4  18  139.00   10.29
   0  -4 -18  157.57    7.76
   0  -4 -18  145.20    8.46
   0   4  18  147.89   11.21
   0   4 -18  141.17   10.42
   0  -4 -18  162.05    7.87
   0   4 -18  142.60   10.44
   0  -4  18  141.58    8.22
   0   4 -19   15.39    4.78
   0   4 -19   17.46    3.28
   0  -4 -19   11.81    4.34
   0   4 -19   11.49    4.88
   0   4  19   11.81    3.60
   0  -4  19   18.66    3.47
   0  -4 -19    7.55    3.99
   0   4  19   14.23    4.19
   0   4 -19   17.74    4.70
   0  -4 -19   23.65    5.06
   0  -4 -19    6.12    4.22
   0   4 -19   17.30    5.01
   0   4  19   15.92    4.81
   0  -4 -19   15.82    4.96
   0   4 -19   13.21    3.97
   0  -4  19   17.48    4.50
   0   4 -19   14.84    4.50
   0   4 -19   18.57    3.33
   0   4 -20  143.49   10.14
   0  -4 -20  160.90   11.87
   0   4  20  141.88   11.07
   0   4 -20  150.20   11.32
   0  -4 -20  156.69   11.56
   0   4 -20  143.92   11.10
   0  -4 -20  149.01   11.66
   0   4 -20  143.49   11.37
   0  -4 -20  135.16   10.74
   0   4  20  151.21   10.86
   0  -4 -20  129.83   10.96
   0   4  20  155.59   11.91
   0   4 -20  154.42   11.51
   0   4 -20  130.79   11.11
   0  -4  20  142.40   10.86
   0  -4  21   26.40    5.65
   0   4  21   24.85    5.93
   0  -4 -21   15.67    4.61
   0   4 -21   22.27    5.88
   0   4 -21   20.72    5.34
   0   4 -21   26.18    5.53
   0   4 -21   24.93    5.61
   0   4  21   21.75    5.34
   0  -4 -21   16.66    5.20
   0   4 -21   21.09    4.89
   0  -4 -21   14.71    5.27
   0   4 -21   22.20    5.43
   0   4  21   13.66    4.32
   0  -4 -21   30.94    6.08
   0  -4 -21   17.54    5.35
   0   4 -22   44.06    7.50
   0  -4 -22   29.20    6.19
   0   4 -22   34.65    5.56
   0   4  22   26.51    5.83
   0  -4  22   34.43    6.36
   0   4 -22   30.03    6.75
   0  -4 -22   17.14    4.20
   0   4  22   31.57    6.80
   0  -4 -22   26.80    6.00
   0   4 -22   24.91    5.53
   0   4 -22   31.22    6.21
   0   4  22   30.71    5.67
   0   4 -22   29.93    6.41
   0  -4 -22   25.75    5.50
   0  -4 -22   30.01    6.36
   0   4 -23   14.30    4.94
   0   4 -23    2.87    4.24
   0  -4 -23    6.54    4.16
   0   4 -23    7.96    4.24
   0   4 -23   -0.53    4.12
   0   4  23    5.98    4.69
   0  -4 -23   10.92    5.17
   0   4 -23    9.14    4.95
   0  -4 -23    4.64    4.23
   0  -4 -23    8.17    4.28
   0   4  23    9.45    4.74
   0  -4  23    8.57    4.25
   0   4  23    5.52    3.67
   0   4 -23   13.01    5.58
   0  -4 -23    5.22    4.37
   0  -4 -24    9.68    4.80
   0   4  24   15.50    4.96
   0   4 -24   12.59    5.15
   0   4 -24    9.39    4.68
   0   4 -24    8.14    4.81
   0   4 -24    5.54    4.83
   0   4  24    1.90    4.66
   0   4 -24    6.50    4.90
   0  -4  24    4.96    4.47
   0  -4 -24    8.80    4.64
   0   4 -24    4.08    4.09
   0  -4 -24   13.75    5.75
   0  -4 -24   10.21    4.67
   0   4  24   24.07    6.50
   0  -4 -24    4.38    3.65
   0   4  25   -1.87    4.97
   0  -4 -25   -3.59    4.79
   0   4  25    2.69    3.84
   0  -4 -25    0.51    4.28
   0   4 -25    0.61    4.61
   0  -4  25    3.17    4.25
   0   4 -25   -3.62    4.24
   0  -4 -25   -0.82    4.40
   0   4 -25   -5.10    4.62
   0  -4 -25    0.48    4.24
   0  -4 -25   -2.62    4.90
   0   4  25   -1.57    4.59
   0   4 -25    2.48    3.99
   0   4 -25    7.10    5.50
   0   4 -25    5.46    4.86
   0   4  26    2.89    4.12
   0  -4  26    1.93    4.39
   0   5   0   -0.22    0.67
   0   5   0   -2.47    2.02
   0  -5   0    0.88    0.70
   0   5   0    0.92    1.10
   0  -5   0   -2.27    1.93
   0   5   0    0.91    1.97
   0   5   0    2.15    2.14
   0   5   0    0.45    1.13
   0   5   0   -0.21    1.86
   0  -5   0    0.11    1.65
   0  -5   0    0.66    1.79
   0   5   0    1.06    1.80
   0  -5   0    5.37    2.10
   0  -5   0    0.27    1.87
   0  -5   0    0.33    1.02
   0  -5   0   -0.81    1.36
   0  -5   0   -0.62    1.97
   0  -5   0    0.92    1.88
   0   5   0    1.00    1.59
   0   5   0    0.64    2.03
   0  -5  -1    1.02    1.96
   0  -5   1    0.12    0.88
   0   5  -1    0.18    1.85
   0   5   1    0.37    1.30
   0   5   1    1.74    1.92
   0  -5   1    0.31    1.94
   0   5  -1    1.25    0.89
   0   5  -1    0.40    1.45
   0   5  -1    0.07    1.89
   0  -5   1    1.70    1.84
   0  -5  -1   -0.95    1.80
   0   5  -1    0.69    1.93
   0   5   1    0.58    1.85
   0   5  -1    0.23    0.65
   0   5   1    0.41    1.22
   0   5  -1    1.40    1.46
   0  -5  -1   -1.02    1.79
   0   5   1    0.55    1.29
   0   5  -1    1.11    1.99
   0  -5  -1    2.63    1.84
   0  -5   1    2.30    2.16
   0   5  -1   -0.67    0.74
   0   5   1    2.32    1.80
   0   5  -1    0.03    1.85
   0   5  -1   -0.59    1.92
   0   5  -1   -0.04    1.73
   0   5   1    0.27    1.69
   0  -5  -1   -1.29    1.34
   0  -5  -1    0.42    1.76
   0  -5  -1    0.78    1.87
   0  -5   1    1.78    1.62
   0  -5   1    0.78    1.84
   0   5   1    1.89    1.93
   0  -5  -1    0.45    1.55
   0  -5   1   -0.30    0.65
   0  -5   1    1.00    2.03
   0  -5   1    0.54    1.87
   0  -5  -1    0.66    1.38
   0   5   1    1.52    1.30
   0  -5  -2    2.13    1.97
   0   5  -2   -1.24    1.78
   0  -5  -2    2.09    1.94
   0  -5   2   -0.92    1.90
   0   5  -2    0.97    1.66
   0   5   2    1.07    1.31
   0  -5   2   -0.82    1.77
   0  -5   2    0.31    1.85
   0   5   2    0.71    1.36
   0   5   2   -0.46    1.01
   0  -5  -2    0.55    1.76
   0  -5  -2   13.86    2.73
   0   5  -2    0.20    1.57
   0  -5  -2    1.86    1.67
   0  -5   2   -0.42    1.59
   0   5   2   -1.73    1.92
   0   5  -2    0.84    1.61
   0   5  -2    0.45    1.07
   0  -5  -2    0.96    1.35
   0   5   2   -0.56    1.85
   0  -5   2   -1.26    1.88
   0  -5  -2   -0.29    1.79
   0   5  -2    0.61    1.72
   0  -5   2   -2.02    2.03
   0   5  -2   -0.97    1.83
   0   5   2    1.86    1.44
   0  -5   2    1.38    1.84
   0  -5   2    0.92    1.45
   0  -5  -2   -1.21    1.42
   0   5   2    1.03    1.79
   0   5  -2    0.90    1.79
   0  -5  -2    0.98    1.31
   0   5  -2   -1.45    1.50
   0   5   2   -0.18    1.29
   0   5   2    1.42    1.58
   0  -5   2    1.32    1.48
   0  -5   2    0.59    1.04
   0   5  -2    2.39    1.76
   0   5   2   -1.63    1.79
   0  -5  -2    1.46    1.84
   0  -5  -2    1.28    1.36
   0   5   2    0.33    1.78
   0   5  -3    1.25    1.14
   0   5  -3    1.73    1.26
   0   5   3   -0.52    1.11
   0  -5   3   -0.02    1.50
   0   5   3    1.12    1.63
   0   5  -3    0.45    1.43
   0   5   3   -1.09    1.74
   0   5   3   -0.35    1.66
   0   5   3   -0.37    1.82
   0  -5   3    0.06    1.91
   0  -5  -3   -0.01    1.71
   0  -5   3    1.51    1.83
   0  -5   3   -0.80    1.76
   0  -5   3   -0.28    1.83
   0  -5  -3    1.49    1.36
   0  -5   3    1.13    1.63
   0  -5  -3    1.98    1.82
   0  -5  -3   -1.74    1.52
   0  -5  -3    2.35    1.43
   0   5   3    0.58    1.59
   0   5   3   -0.64    1.59
   0  -5  -3   -0.85    1.58
   0   5  -3    0.02    1.84
   0   5   3   -1.69    1.72
   0   5  -3   -0.27    1.33
   0  -5   3    2.84    1.89
   0   5  -3   -0.97    1.76
   0   5  -3    0.72    1.64
   0  -5  -3    1.90    1.27
   0   5   3   -0.57    1.53
   0   5  -3   -0.47    1.78
   0   5  -3   -0.86    1.66
   0  -5  -3    1.70    1.60
   0  -5  -3   -1.03    1.43
   0  -5  -3    0.28    1.72
   0  -5   3    0.37    1.22
   0   5   3    0.94    1.42
   0  -5  -3   -0.21    2.02
   0   5  -3    1.69    1.61
   0   5   3    0.09    1.07
   0  -5  -3   -0.71    1.87
   0  -5  -3    2.01    1.70
   0  -5  -3    2.81    2.00
   0   5  -3    1.06    1.67
   0   5  -3    1.04    1.75
   0  -5   3   -0.06    1.75
   0   5   3   -0.98    1.22
   0  -5  -4    3.71    2.47
   0  -5   4    0.88    1.54
   0  -5  -4    6.43    2.09
   0  -5  -4    2.80    2.26
   0   5   4    1.80    1.78
   0   5   4    1.68    1.59
   0  -5  -4    0.28    1.17
   0   5  -4    0.86    1.86
   0   5   4    0.04    1.61
   0   5  -4   -2.52    2.09
   0   5  -4    1.54    1.47
   0   5   4    0.72    1.99
   0  -5  -4    4.72    2.13
   0  -5  -4    1.76    2.20
   0  -5  -4    0.95    0.72
   0   5  -4   -0.98    1.57
   0  -5  -4    2.29    2.59
   0  -5  -4    0.44    2.35
   0   5   4    2.38    1.87
   0  -5   4   -0.68    1.84
   0   5   4    0.60    1.90
   0   5   4    0.67    1.66
   0   5  -4    1.99    1.90
   0  -5   4   -0.13    1.95
   0   5  -4    2.01    1.88
   0   5  -4   -0.45    1.78
   0   5   4    1.80    1.33
   0   5  -4    2.58    1.41
   0   5  -4    1.90    1.78
   0  -5   4    0.69    1.53
   0  -5  -4    1.93    1.43
   0   5  -4    1.80    1.37
   0   5   4    1.62    1.84
   0   5  -4    1.45    1.42
   0  -5   4   -0.25    1.81
   0   5  -4    0.73    1.57
   0  -5   4    3.48    1.72
   0  -5  -4    2.21    2.28
   0  -5  -4    0.73    2.03
   0  -5  -4    2.17    1.62
   0  -5   4    1.01    1.79
   0  -5   4    1.56    1.62
   0  -5   4    1.85    1.41
   0  -5   4   -1.05    1.87
   0  -5  -4    3.75    2.14
   0   5   4   -1.62    1.33
   0  -5  -4    4.39    2.04
   0   5   4    0.85    2.03
   0  -5   4    1.91    1.87
   0  -5  -4    6.95    2.22
   0   5   4    2.65    2.08
   0   5   5   11.56    2.76
   0  -5   5    3.52    1.63
   0  -5   5   -2.47    2.09
   0  -5   5    1.21    1.81
   0  -5  -5    6.79    2.53
   0  -5   5    1.11    1.52
   0   5  -5    0.37    0.66
   0   5   5   12.38    2.90
   0  -5  -5    6.67    2.70
   0   5  -5    9.11    2.19
   0  -5  -5   13.26    3.14
   0  -5  -5   10.15    2.64
   0  -5   5    1.38    1.88
   0   5  -5   -1.93    1.89
   0   5   5   -0.61    1.40
   0   5  -5    0.64    1.55
   0  -5   5    1.09    1.66
   0  -5   5    1.36    1.57
   0   5   5   12.54    2.78
   0   5   5   14.84    3.60
   0   5   5   10.46    2.85
   0  -5  -5    6.56    2.57
   0   5  -5    2.21    1.86
   0   5   5   13.87    3.67
   0  -5   5    1.92    1.70
   0   5   5    5.94    1.82
   0   5  -5    7.64    2.66
   0   5  -5   -2.22    1.74
   0   5  -5   -2.00    1.86
   0  -5  -5    1.37    1.62
   0  -5  -5   16.27    3.22
   0   5   5    2.39    1.78
   0  -5  -5   10.26    2.65
   0  -5   5   -0.66    1.92
   0  -5  -5   -0.96    1.10
   0  -5  -5    0.03    1.10
   0  -5  -5   11.27    2.78
   0  -5  -5    9.11    2.32
   0   5   5   11.32    2.86
   0   5  -5    0.86    1.69
   0   5  -5   -0.31    1.61
   0   5   5    3.96    2.63
   0   5  -5   -0.73    0.99
   0  -5  -5    7.88    2.69
   0   5  -5    1.47    1.89
   0  -5  -5   -1.13    1.67
   0  -5   5   -1.21    2.07
   0   5   5    7.72    2.51
   0   5   5   -1.51    1.23
   0   5  -5    1.75    1.80
   0   5  -5    0.45    0.61
   0  -5   5   -0.70    1.86
   0   5  -5    0.45    1.80
   0   5   5    8.13    3.21
   0   5  -5   -0.37    1.94
   0  -5   6   -1.48    1.93
   0  -5   6    1.58    1.56
   0   5  -6   -0.81    1.77
   0  -5  -6    1.83    1.38
   0  -5  -6   -0.28    1.85
   0   5  -6    0.24    0.95
   0   5   6    0.55    1.03
   0   5  -6    1.96    2.03
   0   5  -6    0.65    1.60
   0   5   6   -1.07    1.92
   0  -5  -6    1.11    1.65
   0   5   6    0.74    1.72
   0   5   6    2.48    1.82
   0  -5  -6    0.18    1.53
   0   5   6   -2.66    1.61
   0   5   6    0.99    1.47
   0  -5  -6   -0.09    1.64
   0  -5  -6    0.72    1.50
   0  -5  -6    2.73    2.06
   0  -5  -6   -0.31    1.11
   0  -5   6   -0.86    1.82
   0   5  -6    3.02    1.94
   0   5  -6   -0.02    1.68
   0   5  -6   -0.61    0.97
   0   5   6    1.07    1.56
   0   5   6   -0.11    1.36
   0   5   6   -0.28    2.23
   0  -5   6    0.91    1.47
   0  -5   6   -0.99    1.83
   0  -5   6    1.90    1.74
   0  -5   6    0.96    1.95
   0   5  -6    3.11    1.80
   0  -5  -6   -0.99    1.70
   0   5   6   -0.49    2.38
   0   5  -6    0.03    1.56
   0  -5  -6   -0.04    2.18
   0  -5  -6    0.49    1.54
   0   5  -6    1.12    1.75
   0   5   6    1.40    1.65
   0   5  -6   -0.15    1.49
   0   5  -6    0.95    1.81
   0   5   6    0.95    1.13
   0  -5   6    1.23    1.66
   0   5  -6    2.89    2.12
   0   5  -6    1.42    1.72
   0   5  -6    0.46    0.86
   0  -5   6   -0.14    1.96
   0  -5  -6    5.13    2.49
   0   5   6   -1.03    1.45
   0  -5   7   -1.13    2.20
   0  -5  -7    0.23    1.63
   0   5   7    0.43    1.51
   0  -5   7    1.82    1.89
   0   5  -7   -0.79    1.97
   0  -5  -7   -0.05    1.36
   0   5  -7   -0.66    1.77
   0  -5  -7    1.07    2.05
   0   5  -7    6.20    2.86
   0  -5  -7   -0.95    2.38
   0  -5   7    0.06    1.94
   0   5  -7   -1.90    1.38
   0   5  -7    1.22    1.04
   0  -5   7    0.03    1.27
   0  -5  -7   -1.31    2.04
   0   5  -7   -1.94    1.78
   0  -5  -7    3.25    2.67
   0   5  -7    2.19    2.11
   0   5  -7   -0.25    1.99
   0  -5  -7   -0.95    1.70
   0   5   7    1.28    2.00
   0   5  -7    1.61    1.87
   0  -5   7    5.88    2.32
   0   5  -7    1.72    2.20
   0   5   7    0.01    2.38
   0   5  -7    0.84    1.86
   0   5   7    1.17    1.50
   0  -5   7    0.33    1.88
   0   5   7    0.06    1.62
   0  -5  -7    1.34    1.77
   0   5  -7    0.59    1.96
   0   5  -7    0.35    1.97
   0   5   7    0.30    1.56
   0  -5  -7   -0.41    1.95
   0  -5  -7    0.50    1.21
   0   5   7   -0.85    1.33
   0   5   7    0.90    1.63
   0  -5   7    4.55    2.26
   0   5   7   -0.22    1.13
   0   5   7    1.07    1.67
   0  -5  -7    1.26    1.75
   0  -5  -7    3.14    2.32
   0   5  -7    1.32    1.65
   0   5  -7   -0.45    1.13
   0  -5  -8   -0.66    1.18
   0   5   8    0.95    1.29
   0  -5  -8   -0.42    2.19
   0   5  -8    1.02    1.52
   0  -5  -8    0.16    2.52
   0  -5   8    0.00    1.84
   0  -5  -8    0.16    2.41
   0  -5  -8   -0.59    1.63
   0   5   8   -0.11    1.41
   0   5   8   -2.80    2.77
   0  -5   8   -0.97    1.91
   0  -5  -8   -0.80    1.88
   0  -5  -8   -0.98    2.14
   0   5  -8   -1.39    2.02
   0  -5   8    2.44    2.08
   0   5  -8   -0.04    1.03
   0   5   8   -0.74    2.38
   0   5  -8    0.70    2.17
   0  -5   8    2.59    1.76
   0   5  -8   -1.30    2.02
   0   5  -8    2.26    2.13
   0  -5  -8    2.46    1.82
   0   5   8    0.70    1.58
   0   5   8    0.03    1.13
   0   5  -8    1.44    1.39
   0  -5  -8    1.27    1.21
   0   5   8    0.28    1.61
   0   5  -8    2.15    2.59
   0   5   8   -1.51    1.64
   0   5  -8   -1.31    1.87
   0   5  -8   -0.49    1.23
   0  -5   8   -0.73    1.85
   0  -5   8    0.56    2.23
   0  -5   8    0.49    1.41
   0   5   8    0.42    1.56
   0   5  -8    0.16    1.99
   0  -5  -8    0.60    1.54
   0  -5  -8   -0.30    1.63
   0   5   8    1.04    1.59
   0  -5   8    4.88    1.94
   0  -5  -8   -0.51    1.61
   0  -5   9   -1.33    2.04
   0   5   9    0.00    1.74
   0   5   9   -1.24    1.37
   0   5   9   -1.43    2.27
   0  -5  -9   -1.42    1.78
   0   5  -9    0.30    1.07
   0   5   9    2.19    1.86
   0  -5   9    1.35    1.87
   0  -5   9    0.87    1.31
   0  -5  -9   -0.03    2.28
   0   5  -9    0.24    2.06
   0  -5  -9   -1.73    1.64
   0  -5  -9    0.70    2.57
   0   5  -9    2.19    2.09
   0   5   9   -1.54    1.96
   0  -5  -9   -0.56    1.62
   0   5  -9    0.07    1.41
   0   5   9    0.06    1.38
   0  -5  -9    0.36    1.22
   0  -5   9    2.30    1.78
   0  -5  -9    1.40    1.97
   0   5  -9    1.73    2.31
   0  -5  -9   -2.42    2.77
   0   5  -9   -0.62    1.25
   0  -5   9    4.35    2.19
   0  -5   9    1.50    2.19
   0   5  -9    1.54    1.44
   0  -5  -9   -1.76    2.38
   0   5   9   -4.14    3.03
   0   5  -9    2.22    2.43
   0   5   9    0.56    1.15
   0  -5   9    1.95    2.08
   0   5  -9   -4.73    2.34
   0   5  -9   -0.45    2.33
   0  -5  -9   -0.10    1.64
   0  -5  -9    0.72    1.60
   0  -5   9    0.20    1.32
   0  -5  10    1.39    1.83
   0  -5 -10    0.46    1.56
   0   5  10    1.04    1.23
   0  -5 -10   -0.13    1.46
   0   5  10    4.95    2.72
   0   5 -10    0.30    2.13
   0  -5 -10   -2.14    2.41
   0  -5  10   -0.11    1.73
   0  -5  10    0.35    2.09
   0  -5  10    3.18    1.80
   0   5 -10    0.38    2.24
   0  -5  10    3.91    2.30
   0  -5 -10   -4.28    2.93
   0   5 -10   -1.10    1.40
   0   5 -10    1.08    2.36
   0  -5  10    1.25    2.20
   0  -5 -10    1.60    2.47
   0   5  10    2.57    1.61
   0  -5  10   -0.89    1.34
   0   5 -10    0.54    1.13
   0  -5 -10   -0.80    2.64
   0   5  10   -1.77    2.42
   0   5  10    1.97    1.71
   0  -5 -10   -0.10    1.64
   0  -5 -10   -1.45    1.58
   0   5 -10    0.00    2.13
   0   5 -10   -0.96    2.03
   0  -5 -10   -0.79    1.14
   0  -5 -10   -0.81    2.23
   0   5 -10   -0.86    2.21
   0   5 -10    1.26    1.50
   0  -5 -10   -0.36    1.47
   0  -5  10    1.57    1.23
   0   5 -10   -0.59    2.36
   0   5  10    0.79    1.69
   0   5  10   -2.10    1.57
   0   5 -11   -0.95    2.70
   0  -5 -11    1.09    1.13
   0  -5 -11    0.53    2.41
   0  -5  11    0.24    1.20
   0  -5 -11   -1.67    1.78
   0  -5 -11   -1.65    1.70
   0   5 -11   -2.47    1.75
   0   5 -11   -1.74    2.06
   0  -5 -11   -2.21    1.80
   0   5 -11   -0.10    1.11
   0   5  11    1.13    2.73
   0   5  11   -0.63    1.46
   0   5 -11   -0.03    2.08
   0  -5 -11   -0.69    1.59
   0  -5 -11   -2.41    2.42
   0  -5 -11    3.39    2.62
   0  -5  11    1.53    1.35
   0  -5 -11    0.98    1.44
   0  -5 -11    2.18    2.60
   0   5  11    1.02    2.46
   0  -5  11   -0.89    1.22
   0  -5  11    1.19    1.91
   0   5 -11   -1.71    2.63
   0  -5  11   -0.94    1.80
   0  -5  11    2.80    1.91
   0   5 -11   -0.76    2.14
   0   5 -11    0.61    2.08
   0   5  11    0.00    1.29
   0  -5  11   -1.96    2.47
   0   5 -11   -0.70    1.79
   0  -5 -11    0.37    2.14
   0  -5  12    2.39    1.97
   0  -5  12   -0.99    2.03
   0   5  12   -1.08    2.33
   0   5  12    0.71    1.50
   0  -5 -12    3.10    3.06
   0   5 -12   -1.23    2.37
   0  -5 -12   -0.96    2.63
   0   5  12   -2.66    2.81
   0  -5 -12   -0.01    1.11
   0   5 -12   -1.58    2.59
   0  -5 -12   -0.32    1.58
   0   5 -12   -0.33    2.32
   0  -5 -12   -0.17    1.59
   0   5 -12   -2.38    2.87
   0  -5 -12    1.87    1.83
   0   5 -12    0.91    1.85
   0  -5 -12    1.30    2.49
   0   5 -12    1.42    1.30
   0   5  12    2.19    1.36
   0  -5 -12    0.13    1.47
   0   5 -12   -0.97    1.72
   0  -5  12    0.23    1.43
   0   5 -12    0.31    2.41
   0  -5 -12   -6.14    3.14
   0  -5 -12   -1.71    1.61
   0  -5  12    3.69    2.01
   0   5 -12   -3.80    2.69
   0  -5 -12   -1.07    2.59
   0  -5  12    0.71    2.40
   0  -5  12    0.78    1.22
   0  -5 -13    4.17    2.79
   0  -5 -13    0.35    1.54
   0   5  13    1.36    1.83
   0  -5  13    1.66    1.83
   0   5  13    4.88    3.03
   0   5 -13   -2.21    2.53
   0  -5  13    0.38    1.12
   0  -5 -13    3.59    3.28
   0   5  13    0.43    1.45
   0  -5 -13    0.62    1.93
   0   5 -13    0.29    1.43
   0   5 -13    1.91    2.57
   0  -5  13    3.70    2.90
   0  -5  13    0.50    1.79
   0  -5  13    4.49    2.91
   0   5 -13    0.21    2.93
   0   5 -13    1.05    1.89
   0   5  13   -0.04    3.03
   0  -5 -13    0.27    1.63
   0   5  13    0.04    0.37
   0  -5 -13    2.59    2.70
   0  -5 -13    2.87    3.03
   0  -5 -13    1.80    1.17
   0  -5 -13    1.84    2.46
   0   5 -13    1.11    2.61
   0  -5 -13    0.54    1.70
   0   5 -13   -0.95    2.44
   0   5 -13   -0.82    1.95
   0   5 -13   -2.35    2.64
   0  -5 -13   -0.53    1.52
   0  -5  13    0.50    1.42
   0  -5 -14    2.86    1.79
   0  -5 -14    1.16    1.76
   0  -5 -14    3.32    3.07
   0   5  14    1.45    3.42
   0  -5 -14    0.40    1.18
   0  -5 -14    1.91    2.71
   0  -5  14    0.71    1.56
   0  -5  14    0.66    1.09
   0  -5 -14    0.73    2.69
   0   5 -14   -0.47    2.73
   0   5 -14   -0.42    1.81
   0  -5 -14    0.37    3.05
   0   5 -14    2.25    2.61
   0   5 -14   -0.74    2.70
   0  -5  14    1.51    2.18
   0   5  14    1.54    2.61
   0  -5 -14    2.17    1.80
   0  -5  14    0.32    1.84
   0  -5 -14    3.00    3.30
   0  -5  14   -0.14    1.96
   0  -5  14   -1.52    2.51
   0   5  14    0.68    0.53
   0   5 -14   -1.86    2.74
   0   5 -14   -0.96    1.96
   0   5  14    2.50    2.09
   0  -5 -14    0.48    1.76
   0   5  14    0.28    0.57
   0  -5 -14    0.46    1.56
   0   5 -14   -4.57    3.24
   0   5 -14   -2.32    2.74
   0  -5 -15   -0.89    1.80
   0   5 -15   -1.27    2.74
   0   5  15   -1.89    1.93
   0  -5 -15    0.57    1.76
   0   5 -15    0.07    2.64
   0  -5  15   -0.80    2.87
   0  -5  15   -1.06    1.99
   0  -5 -15    3.19    3.24
   0  -5  15    5.61    3.06
   0   5 -15    4.60    3.01
   0  -5  15    0.78    2.04
   0  -5 -15    4.89    2.38
   0   5 -15    1.43    2.75
   0   5 -15   -5.73    4.00
   0   5  15   -1.79    3.07
   0  -5 -15    3.18    2.93
   0   5 -15    0.04    1.91
   0  -5  15    1.20    1.62
   0  -5 -15   -0.06    0.78
   0  -5 -15   -2.40    3.30
   0   5  15   -6.36    3.99
   0   5 -15   -3.64    3.00
   0  -5 -15    0.35    2.73
   0   5 -15   -0.87    2.06
   0  -5 -15   -3.02    3.32
   0  -5 -15   -0.92    1.86
   0  -5 -15   -0.53    1.76
   0  -5 -16   -1.57    2.90
   0   5 -16    0.47    2.21
   0  -5 -16   -0.12    2.05
   0  -5 -16    0.30    1.97
   0   5 -16    1.99    2.89
   0  -5  16   -2.23    2.02
   0   5 -16    0.54    2.22
   0  -5 -16   -1.16    3.17
   0  -5 -16   -1.62    3.23
   0  -5 -16   -2.63    2.12
   0  -5  16    3.31    3.34
   0   5  16   -1.05    2.07
   0   5 -16   -0.18    2.76
   0   5 -16   -1.03    3.04
   0   5  16   -2.63    3.57
   0   5 -16   -1.24    3.56
   0   5 -16    3.19    3.24
   0  -5 -16   -1.57    3.05
   0  -5 -16    0.52    1.87
   0  -5  16    0.65    2.01
   0  -5 -16   -0.51    2.75
   0   5  16    3.25    3.22
   0  -5 -16    1.16    1.91
   0  -5  16    2.08    1.89
   0  -5 -17   -0.41    1.87
   0  -5 -17   -0.07    1.97
   0   5  17   -3.50    3.45
   0   5 -17    4.13    3.17
   0   5  17    3.02    3.96
   0  -5 -17    1.57    2.81
   0   5 -17   -1.37    3.23
   0  -5  17    4.16    2.37
   0  -5 -17    3.30    3.74
   0   5 -17   -1.04    2.26
   0   5 -17    2.03    3.26
   0  -5 -17    0.15    2.96
   0  -5 -17    2.84    1.73
   0  -5 -17    0.13    1.98
   0  -5  17   -1.66    3.03
   0  -5 -17   -0.85    2.90
   0  -5  17    1.99    2.47
   0   5 -17    0.46    2.65
   0   5 -17    0.94    2.94
   0   5 -17    0.78    3.14
   0  -5 -17   -0.93    2.04
   0   5  17    0.45    2.11
   0   5  17    2.19    3.31
   0  -5 -17    4.72    3.75
   0   5  18   -0.61    3.40
   0  -5 -18   -2.44    2.19
   0  -5 -18   -2.19    1.78
   0   5 -18   -0.68    3.01
   0  -5 -18   -1.51    2.50
   0  -5 -18    1.31    3.42
   0  -5 -18   -2.82    1.81
   0  -5 -18   -2.23    3.74
   0   5  18    1.29    2.28
   0   5 -18    1.86    2.23
   0   5 -18   -1.48    2.08
   0   5  18   -2.84    3.01
   0  -5 -18   -2.10    2.01
   0   5 -18   -0.82    2.58
   0   5 -18    0.36    3.26
   0  -5 -18   -6.90    3.85
   0  -5  18   -2.80    3.63
   0  -5  18   -1.10    2.17
   0   5  18   -3.43    3.49
   0  -5  18    0.59    2.38
   0  -5 -18    2.89    3.54
   0   5 -18    1.69    3.45
   0   5 -18   -2.50    3.03
   0   5 -18    0.73    3.29
   0  -5 -18    2.51    3.55
   0  -5 -19    0.88    3.45
   0   5  19    6.57    4.30
   0   5 -19   -1.54    3.86
   0   5 -19    6.56    4.14
   0   5 -19    0.71    3.00
   0   5  19   -0.68    2.37
   0   5  19   -1.07    3.06
   0  -5  19   -3.75    3.81
   0  -5 -19    0.83    3.39
   0   5 -19   -1.63    2.26
   0  -5 -19   -0.10    2.37
   0   5 -19    2.56    3.62
   0   5 -19   -2.54    3.60
   0  -5 -19    0.48    3.37
   0   5  19   -2.16    3.29
   0  -5 -19    1.20    3.31
   0  -5 -19   -5.26    4.10
   0   5 -19   -0.58    3.65
   0   5 -19    0.85    2.20
   0   5  20   -2.12    3.45
   0  -5 -20   -0.61    2.37
   0   5 -20   -1.95    3.30
   0  -5 -20   -0.62    3.64
   0  -5 -20    3.37    3.67
   0   5  20   -2.73    4.07
   0   5 -20    0.26    3.49
   0  -5 -20    2.77    4.16
   0   5 -20   -3.22    4.07
   0   5  20    3.66    4.12
   0   5 -20    6.39    4.01
   0   5 -20    2.07    3.19
   0  -5 -20   -0.71    3.28
   0   5 -20    2.33    3.88
   0  -5  20    3.18    3.94
   0  -5 -20   -1.85    3.56
   0   5 -21    5.30    3.89
   0   5 -21   -5.44    3.34
   0  -5 -21   -0.87    3.91
   0  -5 -21   -2.70    3.89
   0  -5 -21    3.85    4.58
   0   5  21    4.91    4.14
   0   5 -21   -0.47    4.17
   0   5  21   -3.14    4.17
   0  -5 -21    2.25    3.44
   0   5  21   13.97    5.69
   0  -5  21    1.32    3.88
   0   5 -21    2.65    4.30
   0   5 -21   -1.91    3.84
   0   5 -21   -2.47    4.03
   0  -5 -21    6.29    4.65
   0   5  22    1.52    4.13
   0   5  22    5.19    4.97
   0  -5 -22    2.33    3.65
   0   5  22   -2.88    3.53
   0   5 -22    7.97    4.49
   0  -5 -22   -2.69    3.77
   0  -5  22    4.05    3.86
   0  -5 -22    4.23    3.81
   0   5 -22    2.31    3.60
   0   5 -22   -2.82    4.34
   0   5 -22   -3.52    4.64
   0  -5 -22   -4.91    4.80
   0   5 -22    5.35    3.76
   0  -5 -22    0.43    3.93
   0   5 -22    6.36    3.85
   0   5 -23   -6.87    4.57
   0  -5 -23    3.43    4.07
   0  -5 -23   -0.68    4.51
   0  -5  23    6.52    4.75
   0  -5 -23    3.78    4.21
   0   5 -23   -2.60    4.61
   0   5  23   -1.41    3.88
   0   5  23   12.84    5.84
   0   5  23    0.32    3.90
   0   5 -23    3.26    3.88
   0   5 -23   -2.08    4.08
   0  -5 -23   -2.18    4.24
   0   5 -23    0.80    4.10
   0  -5 -23   -0.31    4.27
   0   5 -23   -2.89    3.74
   0   5 -24    4.20    4.85
   0   5 -24    1.31    4.71
   0   5 -24    5.94    4.86
   0   5 -24   -5.65    4.92
   0  -5 -24    2.92    4.94
   0   5  24   -0.75    3.99
   0  -5  24    0.23    4.04
   0   5 -24    3.04    4.28
   0  -5 -24   -4.12    4.57
   0  -5 -24   -2.00    4.19
   0   5  24    2.85    5.13
   0  -5 -24   -1.86    4.52
   0   5 -24    4.41    4.99
   0  -5 -24    8.31    4.14
   0   5  24    2.36    4.14
   0   5 -25    6.55    4.83
   0   5  25   -3.85    4.63
   0  -5 -25   -6.25    5.56
   0  -5 -25    5.13    5.24
   0   5 -25   -1.83    4.07
   0   5 -25   -0.57    4.10
   0  -5 -25  -10.14    5.29
   0   5  25   -4.89    4.38
   0  -5 -25    2.46    4.42
   0   5  25    6.62    4.98
   0  -5  25   -2.95    5.13
   0  -5  26    1.42    5.19
   0  -5 -26   -1.03    4.75
   0   5  26    3.20    4.45
   0   6   0  209.07    8.41
   0  -6   0  209.09    8.38
   0  -6   0  185.34    8.10
   0   6   0  192.43    7.49
   0   6   0  191.88    5.76
   0   6   0  202.48    8.37
   0  -6   0  202.39    8.33
   0  -6   0  193.97    8.20
   0  -6   0  194.36    8.27
   0   6   0  205.65    8.38
   0   6   0  200.56    6.40
   0  -6   0  188.67    7.40
   0  -6   0  194.95    7.78
   0   6   0  204.67    8.39
   0  -6   0  200.86    8.30
   0   6   0  198.77    6.43
   0   6   0  215.52    8.51
   0  -6   0  194.27    6.37
   0  -6   1   79.68    4.97
   0  -6  -1   77.84    5.01
   0  -6  -1   80.58    3.91
   0   6  -1   88.38    5.18
   0   6  -1   88.34    5.17
   0   6  -1   78.73    5.00
   0   6  -1   79.52    3.07
   0   6  -1   77.40    4.09
   0  -6   1   79.30    3.08
   0  -6   1   88.35    5.15
   0   6   1   95.61    5.30
   0  -6  -1   85.68    4.60
   0  -6  -1   83.74    5.20
   0  -6   1   89.97    4.72
   0   6   1   86.20    3.99
   0   6   1   75.55    2.86
   0   6   1   88.70    5.12
   0  -6   1   86.55    3.37
   0  -6  -1   94.55    5.22
   0  -6   1   88.19    5.14
   0  -6  -1   82.58    4.30
   0   6   1   89.50    4.04
   0   6  -1   85.09    5.06
   0  -6   1   87.45    5.01
   0   6  -1   84.70    3.12
   0  -6  -1   83.69    5.24
   0  -6   1   91.09    5.24
   0  -6  -1   84.39    5.19
   0   6   1   94.92    5.27
   0   6   1   87.07    3.98
   0   6   1   83.61    4.41
   0   6  -1   84.97    4.64
   0   6  -1   92.35    5.33
   0   6  -1   90.88    5.25
   0  -6   1   93.26    5.12
   0   6   1   79.48    5.05
   0   6   1   89.33    5.13
   0  -6   1   81.06    5.00
   0   6  -1   82.24    3.28
   0  -6  -1   90.71    5.29
   0   6  -1   86.37    5.15
   0  -6   2  741.99   21.17
   0  -6   2  664.00   20.94
   0  -6  -2  691.80   20.89
   0   6   2  709.18   19.79
   0  -6  -2  691.35   20.91
   0  -6   2  672.47   20.99
   0   6  -2  760.58   21.39
   0  -6  -2  673.34   19.66
   0   6   2  756.95   21.19
   0  -6   2  696.50   20.87
   0  -6   2  677.70   20.98
   0   6   2  717.89   20.00
   0   6   2  724.78   19.83
   0   6  -2  745.94   21.35
   0  -6  -2  743.86   21.19
   0   6  -2  766.90   21.41
   0   6  -2  757.59   21.23
   0  -6  -2  675.19   20.81
   0  -6  -2  685.65   19.71
   0  -6  -2  681.61   20.85
   0   6   2  738.83   21.18
   0   6   2  741.68   19.81
   0  -6   2  667.52   20.97
   0   6   2  743.44   19.91
   0   6   2  717.63   19.00
   0  -6  -2  700.73   19.92
   0   6  -2  688.63   20.95
   0   6   2  748.18   21.16
   0   6  -2  760.88   21.44
   0  -6  -2  727.40   19.86
   0   6  -2  697.06   19.96
   0   6   2  756.65   21.17
   0   6   2  696.54   20.97
   0  -6   2  748.69   19.01
   0   6  -2  669.50   19.65
   0   6  -2  757.94   21.39
   0  -6   2  674.77   20.46
   0   6  -2  694.96   18.80
   0  -6   2  649.02   20.90
   0  -6  -2  691.16   20.71
   0  -6  -2  686.58   20.83
   0   6  -3  526.54   15.98
   0   6   3  573.68   17.12
   0  -6   3  522.01   17.06
   0  -6  -3  544.11   16.89
   0   6  -3  526.94   16.80
   0   6  -3  593.65   17.47
   0  -6  -3  524.11   16.25
   0  -6  -3  526.67   15.71
   0   6   3  578.03   17.15
   0   6  -3  597.87   17.48
   0   6   3  526.33   16.95
   0   6  -3  527.20   17.00
   0   6  -3  528.44   15.35
   0   6   3  551.05   15.85
   0   6   3  554.05   15.86
   0   6  -3  585.12   17.43
   0  -6  -3  523.06   16.28
   0  -6  -3  539.09   16.85
   0  -6   3  529.66   17.11
   0  -6   3  523.09   17.07
   0  -6  -3  531.64   17.02
   0  -6   3  517.94   16.94
   0  -6  -3  540.59   16.90
   0  -6  -3  579.39   17.20
   0   6  -3  532.42   16.08
   0  -6  -3  516.62   15.96
   0   6   3  573.91   16.51
   0  -6   3  576.60   16.18
   0   6   3  565.61   17.10
   0  -6   3  567.46   17.13
   0   6   3  533.84   15.51
   0   6  -3  585.94   17.43
   0  -6  -3  519.01   15.71
   0   6   3  536.60   16.26
   0   6   3  570.79   17.13
   0  -6  -3  538.09   16.86
   0   6  -3  580.42   17.34
   0  -6   3  516.27   16.79
   0  -6  -3  548.01   16.33
   0   6   3  575.65   16.28
   0   6   3  521.69   17.00
   0  -6  -3  534.38   16.84
   0   6  -3  598.48   17.50
   0  -6   3  554.73   15.60
   0  -6   3  519.47   17.04
   0  -6   4  917.65   24.42
   0  -6   4  919.30   25.14
   0   6  -4  838.00   24.07
   0  -6   4  918.04   24.02
   0  -6   4  803.21   24.97
   0   6  -4  839.49   24.92
   0   6   4  846.67   25.37
   0  -6  -4  824.73   24.57
   0  -6   4  916.17   25.04
   0   6  -4  842.81   25.02
   0   6   4  885.35   23.80
   0  -6  -4  845.45   24.83
   0   6   4  898.95   24.00
   0  -6   4  821.93   25.05
   0  -6  -4  850.57   24.48
   0  -6  -4  849.26   24.81
   0   6   4  856.69   24.71
   0   6  -4  839.29   23.00
   0  -6  -4  841.66   23.45
   0  -6   4  813.85   25.03
   0   6  -4  837.84   23.74
   0  -6   4  813.18   25.00
   0   6   4  832.17   24.83
   0   6   4  915.85   25.07
   0   6  -4  850.18   24.18
   0  -6  -4  884.39   23.80
   0  -6  -4  868.33   25.35
   0   6   4  929.79   25.15
   0  -6  -4  911.63   24.87
   0   6   4  936.96   25.19
   0  -6  -4  829.67   24.76
   0  -6   4  867.86   25.16
   0  -6  -4  904.82   22.39
   0   6   4  894.21   23.57
   0  -6   4  851.35   25.17
   0  -6  -4  894.87   24.99
   0   6   4  934.97   25.00
   0  -6  -4  920.55   23.47
   0   6   4  935.42   24.68
   0   6   4  926.15   25.11
   0  -6  -4  929.60   25.13
   0  -6  -4  839.60   24.29
   0  -6  -4  849.95   24.85
   0   6   5   17.26    1.88
   0   6   5   18.79    2.56
   0  -6   5   16.22    2.80
   0   6   5   16.06    2.51
   0  -6   5   15.07    2.81
   0  -6  -5   14.98    2.58
   0   6  -5   16.59    2.09
   0   6  -5   14.98    2.52
   0   6   5   20.90    2.69
   0   6   5   14.73    2.58
   0   6  -5   15.93    2.62
   0  -6  -5   22.23    2.76
   0  -6   5   17.60    2.46
   0   6   5   14.54    2.30
   0  -6  -5   17.80    2.70
   0   6   5   18.12    2.63
   0   6   5   15.35    2.35
   0  -6  -5   17.16    1.87
   0   6  -5   15.90    2.16
   0  -6  -5   13.64    2.01
   0  -6   5   16.64    2.87
   0  -6   5   16.43    2.44
   0   6  -5   17.04    2.79
   0  -6  -5   16.62    1.99
   0   6   5   17.64    2.15
   0  -6   5   17.61    2.30
   0  -6   5   15.42    2.42
   0  -6   5   19.12    3.03
   0  -6  -5   17.15    2.57
   0  -6  -5   12.81    2.85
   0  -6  -5   15.24    2.33
   0   6   5   18.18    2.50
   0  -6  -5   15.74    1.15
   0   6  -5   13.01    2.18
   0   6   5   14.08    2.57
   0  -6  -5   16.46    2.85
   0  -6  -5   17.14    2.74
   0  -6  -5   15.56    2.64
   0  -6  -5   15.68    2.67
   0   6  -5   16.93    2.85
   0  -6  -5   15.04    2.58
   0  -6   5   14.09    2.71
   0  -6  -6    1.61    1.65
   0   6   6    1.42    1.47
   0  -6   6    2.86    2.38
   0   6   6    1.24    1.66
   0  -6  -6    1.61    1.90
   0  -6  -6    1.26    1.78
   0  -6   6    3.79    2.16
   0   6  -6   -0.78    1.75
   0   6   6   -2.25    2.59
   0  -6  -6    0.16    2.27
   0   6  -6    1.04    1.06
   0   6  -6    4.26    2.29
   0   6   6   -2.63    2.24
   0  -6   6    2.13    1.68
   0  -6  -6    2.73    2.15
   0  -6   6    2.46    1.71
   0   6   6    1.03    1.76
   0   6   6    0.16    1.23
   0   6   6    0.86    2.04
   0   6  -6   -1.35    1.76
   0  -6   6    0.98    1.62
   0  -6  -6    0.33    1.76
   0  -6  -6    1.72    1.81
   0   6  -6   -0.52    0.79
   0  -6   6    3.09    2.06
   0  -6  -6   -0.05    1.11
   0  -6  -6    1.31    2.37
   0   6   6    0.37    1.88
   0   6  -6   -0.85    1.62
   0   6  -6    0.74    1.58
   0  -6  -6    0.61    1.78
   0  -6  -6    0.18    1.75
   0   6  -6    1.11    1.79
   0  -6   6   -0.18    2.08
   0  -6   6   -0.74    2.02
   0  -6   6   -2.46    2.30
   0  -6  -6    1.55    1.84
   0   6   6    2.07    2.03
   0   6  -6    0.09    2.00
   0  -6  -6    0.28    1.26
   0   6   7   97.95    6.39
   0   6   7   95.89    4.43
   0  -6   7   87.83    5.76
   0  -6   7   92.51    5.87
   0   6   7   97.01    5.33
   0  -6   7   84.41    5.69
   0  -6  -7   99.35    5.56
   0   6  -7   93.21    3.95
   0   6  -7   87.59    5.90
   0   6   7   90.91    6.09
   0   6  -7   91.25    5.34
   0  -6  -7   95.51    6.58
   0  -6  -7   99.76    4.59
   0  -6  -7   94.73    5.40
   0  -6   7   86.89    5.93
   0  -6  -7   97.74    5.53
   0  -6  -7  111.29    5.59
   0   6  -7   92.47    5.70
   0  -6  -7   95.67    5.75
   0  -6  -7   95.87    6.15
   0  -6  -7   97.51    5.48
   0   6  -7  105.63    6.54
   0  -6   7   94.12    5.33
   0  -6  -7   94.34    5.92
   0   6   7   98.57    4.60
   0   6  -7   89.15    5.54
   0  -6  -7  104.12    5.72
   0  -6   7   87.40    5.82
   0  -6  -7  102.71    5.89
   0   6  -7  102.51    4.45
   0   6  -7   91.24    5.26
   0   6   7  100.80    5.25
   0   6  -7  102.90    5.44
   0   6  -8   74.57    3.72
   0  -6   8   66.20    4.37
   0  -6  -8   70.44    4.74
   0   6   8   61.54    4.28
   0   6   8   68.05    3.86
   0  -6   8   66.06    4.94
   0  -6  -8   69.40    4.74
   0   6   8   68.31    5.44
   0  -6  -8   66.47    5.21
   0  -6  -8   67.62    5.06
   0  -6  -8   69.37    3.81
   0   6  -8   62.90    4.93
   0   6  -8   71.32    4.78
   0   6  -8   68.05    4.96
   0  -6  -8   71.34    4.73
   0  -6   8   66.80    5.04
   0   6  -8   67.79    4.57
   0  -6  -8   69.67    4.71
   0   6  -8   68.55    5.34
   0   6  -8   68.72    3.59
   0  -6   8   60.94    5.18
   0  -6  -8   59.24    5.31
   0  -6  -8   78.27    4.56
   0   6  -8   62.03    4.53
   0  -6  -8   57.57    5.23
   0  -6  -8   67.52    4.67
   0  -6   8   66.37    5.04
   0   6   8   65.24    5.38
   0   6   8   72.26    3.85
   0   6   8   68.32    4.50
   0  -6  -8   69.29    5.13
   0  -6   8   67.74    4.98
   0   6  -8   72.21    5.63
   0  -6   9  601.89   20.70
   0   6  -9  586.70   19.61
   0  -6  -9  635.40   19.44
   0   6  -9  626.76   17.98
   0  -6   9  618.39   20.00
   0  -6  -9  619.23   19.34
   0  -6   9  608.17   19.93
   0  -6   9  603.04   19.89
   0   6  -9  679.84   17.97
   0   6   9  663.34   18.03
   0  -6  -9  618.84   20.54
   0   6  -9  633.03   20.11
   0   6   9  617.18   21.22
   0  -6  -9  586.77   20.94
   0  -6  -9  644.04   19.75
   0  -6  -9  686.66   19.26
   0  -6  -9  588.69   21.14
   0  -6  -9  607.73   20.83
   0   6  -9  598.74   20.22
   0   6   9  623.06   18.16
   0   6   9  610.55   18.82
   0   6   9  616.93   21.19
   0   6  -9  599.76   19.78
   0  -6  -9  626.80   19.37
   0  -6   9  604.58   19.91
   0  -6  -9  585.21   20.36
   0  -6  -9  661.92   18.07
   0   6  -9  613.03   20.86
   0   6  -9  630.87   19.03
   0   6  -9  601.12   20.95
   0  -6   9  636.52   19.13
   0  -6  -9  636.01   19.51
   0   6 -10   -0.36    2.04
   0  -6  10    1.17    1.87
   0  -6 -10   -0.41    1.74
   0  -6  10    0.45    1.83
   0   6  10   -2.10    2.95
   0  -6 -10    0.45    2.40
   0  -6 -10    0.58    1.77
   0   6  10    0.14    1.16
   0   6 -10   -2.11    2.35
   0  -6 -10    1.28    1.64
   0  -6 -10    0.57    2.31
   0   6  10   -0.62    1.47
   0  -6  10   -0.83    1.27
   0  -6 -10    1.18    2.38
   0   6 -10   -2.44    2.19
   0   6 -10    1.09    1.03
   0   6 -10    1.00    2.19
   0   6 -10    0.65    1.36
   0  -6  10   -0.44    1.44
   0   6 -10   -1.72    2.45
   0  -6  10   -0.31    1.86
   0   6 -10    0.15    1.93
   0   6  10   -0.56    1.40
   0  -6 -10   -1.30    2.64
   0  -6  10   -0.76    2.24
   0   6  10   -0.01    2.55
   0  -6 -10    0.46    1.64
   0  -6 -10   -0.34    1.24
   0  -6 -10    1.76    1.99
   0  -6 -10    0.11    2.58
   0  -6 -11  364.09   12.81
   0  -6  11  328.80   13.15
   0  -6 -11  384.15   12.24
   0  -6  11  331.42   13.17
   0  -6 -11  341.81   14.14
   0   6  11  319.30   14.35
   0  -6  11  348.60   12.09
   0  -6 -11  368.85   12.81
   0  -6 -11  341.49   14.32
   0  -6 -11  324.61   14.58
   0  -6 -11  341.97   14.58
   0  -6 -11  353.81   12.81
   0   6 -11  331.97   13.61
   0   6 -11  338.16   14.07
   0   6  11  344.06   11.93
   0   6  11  363.08   11.60
   0   6 -11  360.17   11.57
   0  -6  11  363.65   12.33
   0   6 -11  340.28   13.31
   0  -6  11  317.83   13.98
   0  -6 -11  349.05   12.63
   0   6  11  329.34   14.69
   0   6 -11  337.59   14.42
   0  -6 -11  320.67   14.57
   0   6 -11  342.43   12.09
   0   6 -11  329.13   14.36
   0   6 -11  336.78   13.65
   0   6 -11  333.73   14.64
   0  -6  11  328.57   13.14
   0  -6 -11  352.07   13.03
   0   6 -12   29.71    3.99
   0   6 -12   37.90    3.14
   0  -6  12   35.98    4.07
   0  -6 -12   36.10    3.60
   0  -6 -12   37.95    3.58
   0  -6  12   29.84    4.36
   0   6 -12   32.86    4.66
   0   6  12   30.13    4.72
   0  -6  12   37.00    3.22
   0   6 -12   38.87    3.64
   0   6 -12   39.38    4.12
   0   6 -12   32.07    4.39
   0   6 -12   42.25    4.82
   0  -6 -12   42.00    3.87
   0  -6 -12   36.89    4.85
   0  -6 -12   33.78    4.70
   0   6 -12   36.02    4.75
   0  -6 -12   31.67    4.67
   0   6 -12   37.98    4.60
   0  -6 -12   32.46    3.59
   0  -6  12   32.14    3.90
   0   6  12   41.15    4.88
   0  -6 -12   40.44    3.74
   0  -6 -12   34.89    3.05
   0   6  12   35.66    3.37
   0  -6 -12   37.28    4.59
   0   6  12   35.82    3.04
   0  -6 -12   31.09    4.50
   0  -6  12   33.07    3.99
   0   6 -13   18.62    4.09
   0   6  13   31.05    2.99
   0   6 -13   23.27    3.26
   0   6  13   32.21    3.37
   0  -6 -13   26.01    4.13
   0   6 -13   28.43    4.32
   0  -6 -13   26.58    4.24
   0  -6 -13   28.67    3.33
   0  -6  13   28.92    3.91
   0  -6 -13   22.11    3.91
   0   6 -13   28.79    4.41
   0  -6 -13   28.30    4.42
   0  -6 -13   23.18    4.59
   0   6  13   25.36    4.41
   0  -6  13   31.11    2.96
   0   6  13   31.00    4.96
   0   6 -13   24.07    4.02
   0  -6  13   23.86    3.56
   0   6 -13   27.06    4.26
   0   6 -13   25.18    4.03
   0   6 -13   29.45    2.91
   0  -6 -13   33.48    3.58
   0  -6 -13   32.63    2.87
   0  -6 -13   33.84    3.48
   0  -6 -13   29.31    3.41
   0  -6  13   26.20    4.33
   0  -6 -13   29.19    3.67
   0   6 -13   27.64    3.73
   0  -6 -14   23.19    4.14
   0   6 -14   26.39    4.10
   0  -6 -14   22.22    3.13
   0   6 -14   17.41    3.56
   0  -6 -14   23.15    4.54
   0   6 -14   28.17    3.85
   0  -6 -14   20.56    4.37
   0   6 -14   24.58    4.15
   0  -6 -14   22.86    4.45
   0   6  14   22.53    4.42
   0  -6 -14   27.76    3.46
   0   6 -14   24.85    4.63
   0  -6 -14   24.17    3.15
   0   6 -14   21.31    4.07
   0   6  14   34.84    5.46
   0   6  14   31.09    3.47
   0  -6 -14   27.15    2.55
   0  -6 -14   26.93    3.49
   0  -6  14   23.72    3.74
   0   6 -14   25.16    3.33
   0   6 -14   31.37    5.17
   0  -6 -14   27.83    3.39
   0  -6 -14   17.87    4.07
   0  -6  14   25.09    3.70
   0  -6  14   26.50    4.43
   0   6 -15   52.27    6.40
   0   6  15   53.10    6.78
   0  -6 -15   50.42    6.14
   0  -6 -15   59.71    4.91
   0  -6  15   49.99    4.90
   0   6 -15   55.64    6.18
   0   6  15   54.37    4.64
   0  -6 -15   57.12    4.69
   0  -6 -15   61.20    5.18
   0  -6  15   42.12    5.60
   0   6 -15   47.37    5.97
   0   6 -15   59.51    6.33
   0  -6 -15   63.95    6.67
   0  -6 -15   49.60    6.29
   0   6 -15   49.43    5.80
   0  -6  15   56.24    5.15
   0  -6 -15   55.70    6.21
   0   6 -15   53.37    5.99
   0   6  15   65.91    6.60
   0  -6 -15   56.21    4.77
   0   6 -15   59.45    5.11
   0   6 -15   53.60    5.14
   0  -6 -15   50.88    4.59
   0  -6 -15   50.70    6.53
   0   6  16   -1.18    3.73
   0  -6 -16    6.33    3.08
   0  -6  16   -0.36    1.67
   0  -6 -16    4.33    2.08
   0  -6  16    5.05    2.53
   0  -6 -16    4.24    2.21
   0   6  16    4.92    3.37
   0   6 -16    4.02    3.50
   0   6 -16    9.30    3.81
   0   6 -16    6.77    3.43
   0  -6 -16    1.88    1.85
   0  -6 -16    5.65    2.26
   0  -6  16   -1.05    3.00
   0   6 -16    1.33    3.51
   0  -6 -16    1.80    3.24
   0  -6  16    4.98    2.68
   0   6  16    2.07    2.20
   0   6 -16    1.62    2.81
   0  -6 -16    0.60    3.24
   0  -6 -16    0.53    2.85
   0   6 -16    3.15    2.61
   0   6 -16    9.83    2.94
   0  -6 -16    2.89    2.12
   0  -6 -16    2.68    3.63
   0   6 -16    2.37    2.95
   0   6  17   14.92    3.09
   0  -6 -17   14.62    3.92
   0  -6  17    8.90    2.62
   0  -6 -17   22.70    3.16
   0  -6 -17   18.59    3.10
   0  -6  17   18.56    3.00
   0   6 -17   11.78    3.99
   0  -6 -17   17.91    3.14
   0  -6 -17   19.76    4.86
   0   6  17   16.81    4.48
   0   6 -17   19.11    3.56
   0  -6  17   19.56    3.60
   0   6 -17   14.14    3.99
   0  -6 -17   17.68    3.01
   0   6 -17   15.75    3.98
   0  -6 -17   15.50    4.39
   0  -6 -17   21.19    3.61
   0   6 -17   15.88    3.35
   0  -6  17    3.47    3.32
   0   6 -17   17.69    4.40
   0   6 -17   17.16    4.76
   0  -6 -17   13.62    4.24
   0  -6 -17   13.65    4.49
   0   6  17   15.00    4.64
   0  -6 -18    2.77    3.17
   0   6 -18    5.39    3.27
   0   6 -18    1.88    2.29
   0  -6 -18    6.10    2.46
   0  -6 -18    4.89    2.26
   0   6  18    3.77    2.54
   0  -6 -18    3.53    3.37
   0   6 -18    2.23    3.21
   0  -6 -18    4.85    2.22
   0  -6 -18    8.89    4.36
   0   6  18    3.98    3.91
   0   6 -18    4.50    3.24
   0  -6 -18    6.32    2.52
   0   6 -18    6.02    4.05
   0   6 -18    6.32    3.68
   0  -6  18    4.94    2.70
   0  -6 -18    4.49    2.78
   0  -6 -18    5.33    3.75
   0   6  18    5.94    4.33
   0  -6  18   -0.31    3.34
   0   6 -18    6.22    2.99
   0  -6 -18    6.44    4.20
   0   6  18    9.29    4.19
   0   6 -19    8.91    4.01
   0   6  19   12.89    4.41
   0   6 -19    1.96    2.62
   0  -6 -19    2.40    3.78
   0  -6 -19    8.00    4.15
   0   6 -19    6.61    3.79
   0  -6 -19    4.22    3.47
   0   6 -19    3.67    3.79
   0   6  19    9.10    4.55
   0   6 -19   20.21    5.49
   0   6 -19    5.45    3.98
   0  -6  19    5.61    3.97
   0  -6 -19    3.11    2.49
   0  -6 -19   -0.76    3.67
   0   6 -19    9.49    2.69
   0  -6 -19    7.40    4.36
   0   6  19    3.81    4.04
   0  -6 -20   10.55    4.50
   0   6  20    8.16    3.86
   0   6  20    6.29    3.84
   0  -6  20    5.61    3.98
   0   6 -20   13.48    4.84
   0   6 -20   11.59    4.32
   0   6 -20   10.38    4.88
   0  -6 -20   14.78    5.13
   0   6  20   10.07    3.72
   0  -6 -20    4.94    2.68
   0  -6 -20    3.59    4.08
   0   6 -20   10.48    4.26
   0   6 -20    7.92    4.43
   0   6 -20   12.12    4.30
   0  -6 -20    9.96    4.11
   0  -6 -20    5.09    4.17
   0   6 -21   37.08    6.41
   0  -6 -21   50.28    7.08
   0  -6  21   36.42    6.63
   0   6  21   43.09    6.85
   0  -6 -21   34.14    6.02
   0   6 -21   28.13    6.02
   0   6 -21   36.07    5.66
   0   6 -21   40.24    6.73
   0   6  21   46.11    7.66
   0   6 -21   25.36    5.43
   0  -6 -21   37.64    6.73
   0  -6 -21   38.17    6.30
   0   6  21   38.00    6.04
   0   6 -21   32.60    6.31
   0  -6 -21   34.45    6.61
   0   6  22   37.11    6.46
   0   6 -22   26.94    6.18
   0   6  22   63.76    7.91
   0  -6  22   33.02    6.18
   0  -6 -22   34.76    6.39
   0   6 -22   31.34    6.13
   0   6 -22   35.64    6.60
   0  -6 -22   34.17    6.59
   0   6 -22   34.34    5.76
   0   6 -22   39.09    7.02
   0  -6 -22   39.12    6.85
   0   6  22   43.08    7.80
   0   6 -22   45.72    6.87
   0  -6 -22   36.65    6.96
   0  -6 -22   42.14    6.87
   0  -6 -23    8.29    4.88
   0  -6  23    0.60    3.94
   0  -6 -23   -2.69    4.07
   0   6 -23   -0.65    4.27
   0  -6 -23    3.99    4.79
   0   6 -23   -0.63    4.11
   0   6  23   -1.77    4.36
   0  -6 -23    3.86    4.41
   0  -6 -23   12.96    5.72
   0   6 -23    1.12    4.12
   0   6  23    2.08    3.55
   0   6  23    4.70    5.16
   0   6 -23   -0.74    4.10
   0   6 -23   -1.41    3.76
   0   6 -24   30.38    6.66
   0  -6 -24   36.96    7.49
   0  -6 -24   29.05    6.93
   0  -6 -24   32.04    6.49
   0   6 -24   29.43    6.28
   0   6  24   24.16    6.96
   0   6 -24   22.74    6.44
   0  -6 -24   25.40    6.16
   0  -6  24   31.07    6.66
   0   6 -24   23.62    6.51
   0   6  24   31.86    6.79
   0   6 -24   27.88    6.96
   0   6  24   33.25    6.97
   0  -6 -24   36.53    7.31
   0  -6 -25   17.32    5.62
   0   6 -25   27.09    6.63
   0   6  25   29.22    6.58
   0  -6  25   24.59    6.51
   0  -6 -25   27.41    6.62
   0   6  25   24.90    6.23
   0   6 -25   24.55    6.79
   0   6 -25   37.36    7.30
   0   6  26   26.69    6.64
   0  -7   0    0.06    2.11
   0  -7   0    1.06    1.02
   0   7   0   -0.64    1.16
   0   7   0    0.01    1.41
   0   7   0    0.60    0.66
   0  -7   0    3.29    2.39
   0  -7   0    0.77    2.13
   0   7   0    0.60    1.13
   0  -7   0    0.76    2.11
   0  -7   0    0.15    1.85
   0  -7   0   -1.14    1.59
   0   7   0   -0.70    2.17
   0  -7   0   -2.76    2.36
   0  -7   1    1.12    2.20
   0   7  -1    0.10    2.11
   0   7  -1   -0.02    0.78
   0  -7   1    2.24    2.20
   0   7   1    0.18    0.89
   0  -7  -1    1.47    1.33
   0  -7  -1   -0.74    2.00
   0  -7   1   -0.17    0.89
   0  -7  -1    0.14    2.09
   0  -7  -1   -0.49    2.26
   0  -7   1    1.51    2.12
   0  -7  -1    0.91    1.72
   0  -7  -1    1.09    1.99
   0  -7   1   -0.48    1.92
   0   7  -1    1.04    1.77
   0  -7   1    1.25    2.15
   0   7   1    0.03    1.22
   0  -7  -1    0.82    1.62
   0   7  -1   -0.74    0.83
   0  -7   1   -1.22    1.73
   0   7   1    0.29    1.34
   0  -7   1    0.10    2.10
   0   7  -1   -0.21    0.82
   0   7   1    1.70    2.25
   0  -7  -1   -1.22    2.15
   0   7   1   -1.33    1.41
   0   7   1    0.08    0.56
   0  -7   1    1.53    0.84
   0   7  -1   -1.30    1.54
   0   7   1    0.05    1.14
   0  -7   2   -0.18    2.21
   0  -7  -2   -0.29    2.03
   0   7  -2    0.41    1.56
   0   7   2    0.00    0.66
   0  -7   2    3.87    2.22
   0   7  -2    1.12    2.00
   0   7   2   -0.97    1.69
   0   7   2   -0.05    1.57
   0  -7  -2   -0.53    2.06
   0  -7  -2    1.17    2.18
   0   7  -2    1.91    1.63
   0  -7  -2    1.58    1.58
   0  -7   2    0.92    1.11
   0   7   2    0.88    1.39
   0  -7  -2    1.01    2.15
   0  -7   2    2.76    2.30
   0  -7  -2   -0.02    1.50
   0  -7  -2    3.23    2.37
   0  -7   2   -0.68    1.91
   0   7  -2    0.95    1.10
   0   7   2   -1.08    1.03
   0  -7  -2    0.67    2.18
   0  -7   2    1.22    2.03
   0  -7  -2    0.94    1.61
   0   7   2   -1.33    2.09
   0  -7   2    1.40    2.04
   0   7   2    0.61    1.35
   0   7   3    1.26    1.63
   0   7   3   -0.25    1.39
   0  -7  -3   -0.78    1.59
   0  -7   3   -0.91    2.09
   0   7  -3    1.75    2.21
   0  -7   3   -0.27    1.27
   0  -7  -3    2.85    1.87
   0  -7  -3   -1.79    1.75
   0  -7   3   -0.03    1.83
   0   7   3    1.56    1.77
   0   7   3   -0.12    1.71
   0  -7  -3   -1.80    2.23
   0  -7  -3   -1.50    2.03
   0  -7  -3    0.02    1.39
   0  -7   3    3.26    1.91
   0  -7   3   -1.47    2.09
   0  -7  -3   -1.36    2.19
   0  -7   3    1.50    2.28
   0   7  -3    0.83    1.24
   0   7  -3    0.30    1.64
   0  -7   3   -2.46    2.29
   0   7  -3   -0.62    1.63
   0   7   3   -0.88    2.01
   0  -7  -3    3.39    2.31
   0  -7   3   -1.01    2.29
   0  -7  -3    0.13    2.09
   0   7   3   -2.31    2.13
   0   7   3    1.66    1.49
   0   7   3    0.45    1.19
   0   7  -3   -0.25    2.03
   0  -7  -3    0.59    1.43
   0  -7  -3   -1.62    2.30
   0  -7  -4    1.11    1.45
   0  -7  -4   -0.67    1.82
   0   7  -4    2.13    1.88
   0   7   4    2.96    2.27
   0  -7  -4    1.84    2.00
   0  -7  -4    0.56    1.02
   0  -7   4   -1.55    2.08
   0   7  -4    6.38    1.65
   0  -7  -4    0.78    2.10
   0  -7  -4   -0.03    1.41
   0   7  -4    0.49    2.07
   0  -7   4    1.51    2.40
   0  -7   4    0.18    1.36
   0  -7  -4    0.11    2.01
   0  -7   4    1.24    1.81
   0   7   4    0.54    1.39
   0  -7  -4   -1.15    1.98
   0   7   4    0.52    1.61
   0   7  -4    0.17    1.45
   0   7  -4    1.15    2.25
   0   7   4   -2.47    2.28
   0  -7   4   -1.62    2.07
   0  -7   4   -1.23    2.12
   0  -7   4    0.24    2.20
   0  -7  -4    0.22    1.74
   0   7   4    0.19    2.04
   0  -7  -4    6.27    2.92
   0  -7  -4    1.52    2.12
   0  -7  -4   -0.41    2.16
   0  -7  -4    3.87    1.95
   0   7   4    0.56    1.81
   0  -7  -4    3.13    1.99
   0   7  -4   -0.47    1.57
   0   7   4    0.08    1.47
   0  -7  -4    1.29    1.43
   0  -7   4   -0.61    2.26
   0   7   4    1.13    2.05
   0  -7  -5   -0.41    2.17
   0  -7  -5   10.56    3.27
   0  -7   5   -3.29    2.36
   0  -7   5    1.43    2.17
   0  -7  -5   -0.71    1.32
   0  -7  -5    1.53    2.13
   0   7   5    1.25    2.05
   0  -7   5    0.46    1.83
   0  -7  -5   -1.45    1.52
   0  -7   5   -0.72    1.47
   0   7   5    0.74    1.49
   0   7   5    0.59    1.37
   0   7   5    1.31    1.95
   0  -7  -5   -1.96    2.20
   0  -7   5   -0.01    2.10
   0   7   5   -1.15    2.09
   0   7  -5   -0.64    2.00
   0   7  -5    2.48    1.68
   0  -7   5    1.57    2.16
   0   7  -5    3.09    2.33
   0   7  -5    1.16    1.70
   0   7  -5   -0.42    2.29
   0  -7  -5    1.54    2.16
   0   7   5    1.69    1.64
   0  -7  -5   -0.85    1.49
   0  -7  -5    2.31    1.98
   0  -7  -5    0.56    0.76
   0  -7  -5   -0.40    2.08
   0  -7   5    0.02    2.23
   0  -7  -5    2.71    2.22
   0   7   5    0.12    2.21
   0  -7  -5   -0.53    1.83
   0  -7   5    0.80    2.13
   0   7  -6    7.01    2.25
   0  -7   6    5.16    2.39
   0  -7  -6    2.32    1.97
   0  -7  -6   -0.52    1.28
   0  -7  -6   -1.61    2.14
   0  -7   6    7.39    2.62
   0   7   6    0.22    1.89
   0   7   6   -0.61    1.44
   0  -7   6   13.05    2.50
   0  -7  -6    1.58    1.97
   0  -7  -6    2.09    2.13
   0   7   6   -0.55    1.29
   0  -7   6    8.20    2.10
   0  -7   6    4.02    2.34
   0   7  -6    9.65    2.22
   0  -7  -6   -1.92    2.07
   0   7  -6    5.88    2.38
   0  -7   6    5.55    2.20
   0   7  -6    6.98    2.23
   0  -7   6    5.65    2.31
   0  -7  -6    3.20    3.12
   0  -7   6    4.68    2.41
   0   7  -6    8.33    1.94
   0  -7  -6    0.69    1.15
   0   7  -6    8.69    2.37
   0  -7  -6    2.99    2.43
   0   7   6   -0.01    2.05
   0  -7  -6   -0.03    1.86
   0   7   6    0.45    1.64
   0   7   6   -1.73    2.66
   0   7  -6    8.55    2.95
   0  -7  -6   -0.52    1.93
   0  -7  -7   -3.08    1.96
   0  -7  -7    0.61    1.92
   0  -7   7   -0.39    2.13
   0  -7  -7    3.23    2.40
   0   7   7   -0.59    1.47
   0  -7  -7    0.16    1.85
   0   7  -7    0.98    1.81
   0   7  -7   -0.19    1.05
   0  -7  -7    0.57    1.78
   0  -7  -7   -1.11    1.85
   0   7  -7    1.99    1.88
   0  -7   7    2.62    2.17
   0   7   7   -2.57    2.91
   0  -7  -7   -3.13    2.00
   0   7  -7    2.98    2.71
   0   7  -7    0.19    1.87
   0  -7  -7   -0.53    1.29
   0   7   7   -0.25    1.23
   0  -7  -7    0.39    1.17
   0  -7   7   -2.81    2.26
   0  -7  -7    0.77    2.85
   0  -7  -7    0.91    1.83
   0   7  -7   -0.89    1.70
   0   7  -7   -0.19    0.65
   0  -7   7   -0.67    2.04
   0   7  -7    1.36    2.20
   0   7   7   -0.81    1.74
   0   7  -7    2.86    2.14
   0  -7   7   -1.89    2.29
   0   7   7   -4.22    2.85
   0  -7  -7   -2.34    2.20
   0   7  -8   -1.51    1.65
   0   7   8    2.17    2.61
   0  -7  -8   -0.20    1.96
   0  -7   8    2.15    2.16
   0   7   8    0.48    1.78
   0   7   8    0.86    1.42
   0  -7  -8    2.08    2.36
   0  -7   8   -0.81    2.35
   0  -7   8   -0.69    1.94
   0   7  -8    1.26    2.18
   0   7   8   -3.27    2.86
   0   7   8   -0.14    1.16
   0  -7  -8    0.37    2.31
   0  -7  -8    0.07    1.84
   0   7   8    0.86    1.96
   0   7  -8   -0.51    2.01
   0   7  -8    0.28    1.87
   0  -7  -8    1.00    1.22
   0  -7   8   -1.50    2.10
   0  -7  -8    8.03    2.66
   0   7  -8   -0.43    1.83
   0  -7  -8    2.13    2.19
   0  -7  -8    0.06    2.64
   0   7  -8   -0.59    0.82
   0   7  -8    1.46    1.96
   0  -7   8    3.08    2.22
   0   7  -8    0.05    0.95
   0   7  -8    3.56    2.49
   0  -7  -8    2.81    2.04
   0  -7  -8    3.85    2.36
   0  -7  -8    2.66    2.51
   0  -7  -9   -2.22    2.20
   0   7  -9    0.54    1.72
   0   7   9    1.98    1.62
   0   7   9   -0.25    2.29
   0  -7   9   -0.20    2.30
   0   7  -9    0.08    1.16
   0  -7  -9    2.48    1.89
   0   7  -9   -0.81    2.08
   0  -7  -9   -0.59    1.84
   0  -7  -9   -2.20    2.49
   0   7  -9    0.41    1.03
   0   7  -9    0.95    1.93
   0  -7   9   -0.88    1.96
   0   7   9   -0.06    1.21
   0  -7   9    0.28    2.06
   0  -7  -9   -1.56    1.20
   0  -7   9   -1.53    2.02
   0  -7  -9    2.10    2.31
   0  -7  -9   -1.60    1.87
   0   7  -9    1.92    2.42
   0  -7  -9    0.77    1.83
   0  -7  -9   -0.39    2.26
   0   7  -9   -0.51    2.17
   0   7   9   -3.15    2.75
   0   7   9    0.95    1.33
   0  -7  -9   -0.01    1.74
   0  -7   9   -0.76    1.89
   0  -7  -9    1.13    2.53
   0   7  -9   -0.59    2.17
   0   7  -9    1.51    1.90
   0   7 -10   -3.35    1.86
   0   7 -10    0.33    1.12
   0  -7 -10    0.66    1.85
   0   7 -10   -1.36    2.73
   0   7  10   -0.07    2.49
   0  -7 -10    2.74    2.34
   0  -7 -10    1.39    2.18
   0  -7  10   -2.21    2.30
   0  -7  10    0.33    2.17
   0   7 -10    3.27    2.31
   0   7 -10   -1.92    2.23
   0   7 -10   -1.22    2.28
   0  -7 -10   -2.43    2.35
   0  -7 -10    4.04    2.73
   0   7 -10   -0.43    1.18
   0   7 -10   -3.81    2.41
   0  -7  10   -1.00    1.30
   0  -7  10    2.21    2.11
   0  -7 -10   -0.62    1.86
   0   7  10    1.44    2.84
   0   7 -10   -2.43    2.05
   0   7  10    2.49    1.47
   0  -7 -10   -0.81    2.33
   0  -7 -10    2.31    2.83
   0   7  10    0.11    1.15
   0  -7 -10   -0.32    1.93
   0   7  10    0.75    1.90
   0  -7  10    0.68    2.17
   0  -7  10    2.11    2.37
   0  -7 -10    0.04    2.30
   0  -7  11    0.02    1.34
   0   7  11    2.52    2.79
   0  -7 -11   -1.10    1.85
   0   7 -11   -0.71    2.25
   0   7  11   -0.63    1.25
   0  -7 -11    0.34    2.72
   0  -7 -11   -1.20    2.62
   0  -7 -11   -0.55    2.44
   0  -7  11    1.68    2.73
   0  -7 -11   -1.21    1.86
   0   7 -11    0.68    1.29
   0   7 -11   -2.59    2.64
   0  -7 -11    0.01    2.36
   0  -7  11    1.56    2.31
   0   7 -11    0.09    1.08
   0  -7 -11   -0.62    1.94
   0   7  11   -0.45    1.51
   0  -7 -11    0.86    1.82
   0   7 -11   -2.05    2.45
   0   7  11    5.19    2.83
   0   7 -11   -0.81    2.32
   0  -7 -11    2.19    2.68
   0  -7  11   -2.23    2.17
   0  -7  11   -0.82    2.35
   0   7 -11    1.46    2.50
   0  -7 -11    1.95    2.14
   0   7  12   -1.70    2.93
   0  -7 -12   -0.96    2.69
   0   7 -12    1.89    1.66
   0  -7 -12    1.27    2.70
   0   7 -12   -0.82    2.21
   0   7 -12   -0.62    2.41
   0  -7 -12   -2.16    2.07
   0   7  12   -0.80    1.60
   0  -7 -12    0.75    2.91
   0   7 -12   -2.59    2.28
   0  -7 -12    1.81    2.36
   0  -7 -12   -0.87    1.77
   0  -7 -12    1.73    2.10
   0   7 -12    0.79    2.29
   0  -7 -12    2.36    2.79
   0   7 -12   -2.02    1.36
   0  -7 -12    2.21    1.80
   0  -7 -12   -0.97    1.88
   0   7 -12   -0.59    2.12
   0  -7  12    2.97    2.26
   0  -7  12   -2.23    2.44
   0  -7  12    4.25    2.53
   0   7  12   -0.45    1.23
   0   7  12    5.46    3.05
   0  -7  12   -1.11    2.11
   0   7 -12   -1.37    2.75
   0   7  13    0.76    1.59
   0  -7  13    3.21    2.25
   0  -7 -13   -0.47    3.03
   0   7 -13   -0.20    2.76
   0  -7 -13   -0.75    1.89
   0   7  13   -0.70    1.31
   0   7 -13   -0.67    2.10
   0  -7 -13   -2.18    2.89
   0   7 -13    2.16    2.32
   0  -7  13   -1.50    2.52
   0  -7  13    0.02    2.19
   0  -7 -13   -1.30    2.60
   0   7 -13   -3.57    3.04
   0   7 -13   -1.51    2.47
   0  -7 -13   -0.64    1.85
   0  -7 -13    0.24    1.77
   0  -7 -13   -1.50    2.15
   0  -7 -13   -0.05    3.12
   0   7 -13    1.36    2.96
   0   7  13   -5.13    3.36
   0  -7 -13    4.33    2.06
   0   7 -13    1.26    1.57
   0   7  13   -1.69    3.03
   0   7 -13    1.07    1.47
   0  -7 -13    4.52    2.99
   0   7 -13   -1.99    2.43
   0  -7  13   -0.32    2.23
   0   7  14   -0.86    1.79
   0  -7 -14   -3.03    3.21
   0   7 -14    1.36    2.54
   0  -7 -14   -0.73    1.71
   0  -7 -14   -0.68    2.90
   0   7  14    1.16    3.27
   0   7 -14   -2.50    2.81
   0  -7 -14    0.06    3.27
   0   7 -14   -0.66    3.03
   0   7 -14    1.14    2.65
   0  -7 -14   -1.18    2.04
   0   7  14    3.35    2.95
   0  -7  14    0.18    2.83
   0   7 -14    1.15    1.95
   0  -7  14   -2.62    2.41
   0  -7  14   -0.01    2.19
   0   7 -14   -1.67    2.70
   0  -7 -14    0.26    2.08
   0  -7 -14    1.29    1.78
   0  -7 -14    1.62    2.34
   0   7 -14    1.42    2.87
   0  -7 -14    2.84    3.39
   0   7 -14   -0.22    2.62
   0  -7 -14    4.03    3.17
   0  -7 -15   -1.38    3.51
   0   7 -15   -0.62    2.92
   0   7 -15    0.02    2.89
   0   7 -15    1.23    1.96
   0  -7 -15    0.18    1.93
   0  -7 -15    1.46    3.31
   0  -7 -15    1.86    2.78
   0  -7  15   -2.54    2.90
   0   7 -15    4.29    3.23
   0  -7  15   -0.89    2.32
   0  -7 -15    6.14    3.80
   0   7 -15   -0.29    2.87
   0   7  15    5.61    3.73
   0   7 -15   -3.13    3.67
   0  -7 -15   -0.65    2.03
   0  -7 -15    0.92    1.97
   0  -7 -15   -5.22    3.25
   0  -7  15   -0.38    2.27
   0   7  15    0.03    1.81
   0   7 -15    1.03    3.01
   0  -7 -15    3.58    2.07
   0   7  15    1.97    3.86
   0   7 -15   -1.45    2.15
   0  -7 -15   -0.38    2.07
   0  -7  16    1.90    2.29
   0  -7 -16    0.12    3.47
   0   7 -16   -4.15    2.87
   0   7 -16   -1.53    2.92
   0  -7 -16    0.86    3.52
   0   7  16   -3.37    3.22
   0   7 -16   -5.71    3.78
   0   7 -16    0.90    2.89
   0   7 -16   -2.41    3.27
   0  -7  16    5.98    3.67
   0  -7 -16   -2.53    2.33
   0   7  16    1.38    2.16
   0   7 -16    1.42    3.08
   0  -7 -16   -1.39    2.05
   0  -7 -16   -2.01    2.06
   0   7  16   -2.26    3.62
   0  -7 -16    9.17    3.88
   0   7 -16    2.78    2.38
   0  -7 -16    1.31    2.09
   0   7 -16    0.22    2.37
   0  -7 -16   -0.11    3.23
   0  -7 -16    3.17    2.16
   0  -7 -16    8.89    3.94
   0  -7  16   -2.88    2.56
   0   7 -17   -0.83    3.16
   0   7 -17   -0.71    2.34
   0  -7 -17    4.24    2.39
   0  -7 -17    2.89    2.56
   0  -7 -17   -2.04    3.27
   0  -7  17    4.47    2.66
   0  -7 -17    0.71    2.18
   0   7 -17    4.73    2.79
   0  -7 -17    0.71    2.13
   0   7 -17   -5.41    4.47
   0  -7 -17   -1.26    3.50
   0  -7 -17    4.51    4.09
   0   7  17    5.38    3.74
   0  -7 -17   -0.55    1.93
   0   7 -17   -1.59    2.95
   0  -7  17    0.18    2.45
   0   7 -17   -0.82    3.32
   0   7  17    2.79    2.56
   0   7 -17    3.90    3.47
   0  -7 -17   -1.23    3.34
   0  -7  17    1.63    3.53
   0   7  17    5.34    4.20
   0  -7 -17    3.02    3.82
   0   7 -17   -7.24    3.66
   0  -7  18   -2.18    3.70
   0  -7 -18   -2.42    2.26
   0  -7 -18    2.90    3.87
   0   7 -18    1.15    3.14
   0  -7 -18   -2.18    2.36
   0  -7 -18   -1.92    2.51
   0  -7 -18   -3.95    4.03
   0  -7 -18    4.13    3.77
   0  -7 -18   -1.37    3.54
   0   7 -18    0.77    3.28
   0   7 -18   -1.47    3.18
   0  -7  18    3.53    2.67
   0   7 -18   -5.03    3.14
   0  -7 -18    2.34    1.76
   0   7  18   -0.20    3.43
   0   7 -18    0.10    2.58
   0  -7 -18    2.33    2.31
   0   7  18    8.38    4.62
   0   7 -18    4.16    3.03
   0  -7 -18   -7.04    3.99
   0  -7  18   -4.49    2.72
   0   7 -18   -1.05    3.73
   0  -7 -19   -1.75    3.57
   0   7  19   -0.63    3.61
   0   7  19    2.00    3.79
   0  -7 -19    5.21    3.89
   0   7 -19    5.11    4.32
   0  -7 -19   -5.90    4.20
   0   7 -19   -0.37    3.45
   0  -7 -19    1.34    3.53
   0   7  19   -1.74    3.60
   0   7 -19    0.83    3.10
   0  -7 -19   -0.82    2.17
   0   7 -19    3.99    4.24
   0  -7 -19   -1.25    3.71
   0   7 -19   -0.78    2.70
   0   7 -19   -0.13    3.66
   0  -7  19   -3.92    3.88
   0   7 -19   -0.74    2.53
   0   7  20   -2.43    3.95
   0  -7 -20   -2.92    4.65
   0   7 -20   -0.30    2.81
   0   7 -20    4.14    4.25
   0  -7 -20    6.30    4.14
   0  -7 -20   -1.03    3.59
   0   7 -20    1.65    3.72
   0  -7  20   -3.22    3.88
   0   7 -20   -1.79    3.75
   0   7 -20    1.21    3.48
   0  -7 -20   -5.23    4.08
   0   7 -20   -2.72    3.42
   0   7  20    5.02    4.72
   0  -7 -20    4.16    4.13
   0   7  20    0.93    3.90
   0   7 -21    5.10    4.17
   0  -7  21    1.64    4.09
   0  -7 -21    1.42    3.96
   0   7 -21   -0.95    3.79
   0  -7 -21    2.96    3.66
   0   7 -21    3.54    4.06
   0  -7 -21    2.70    4.04
   0  -7 -21   -2.30    3.89
   0   7  21    1.91    3.87
   0  -7 -21   -0.22    4.09
   0   7 -21    0.54    3.50
   0   7  21   -4.02    3.99
   0   7  21   12.31    5.69
   0   7 -21    1.50    3.47
   0   7 -22   -0.28    3.79
   0   7 -22    2.52    4.37
   0   7  22   12.42    6.03
   0  -7  22    0.40    4.06
   0   7  22   -1.56    3.88
   0  -7 -22   -4.04    4.47
   0  -7 -22    2.46    3.54
   0   7 -22   -0.59    3.78
   0  -7 -22    7.02    4.57
   0   7  22    7.10    5.26
   0  -7 -22    6.72    4.51
   0   7 -22   -3.56    4.20
   0   7 -22    2.85    3.74
   0  -7 -22   -0.60    4.19
   0  -7 -23   -4.63    4.67
   0  -7 -23    8.95    5.48
   0  -7 -23   -4.13    3.96
   0   7 -23    1.46    4.55
   0  -7  23   -1.41    4.09
   0   7 -23    0.91    4.08
   0   7 -23    1.40    4.10
   0   7 -23    3.93    4.66
   0   7 -23   -3.18    4.69
   0   7  23   11.88    6.32
   0  -7 -23   -5.60    4.83
   0   7  23   -6.37    4.81
   0   7  23   -7.52    5.23
   0  -7 -23    1.07    4.05
   0   7 -24    7.04    4.57
   0   7  24   10.72    5.29
   0  -7 -24   -4.60    4.71
   0   7  24    1.77    4.90
   0  -7 -24    1.48    4.25
   0  -7 -24   -3.06    4.27
   0   7 -24    2.06    4.27
   0  -7 -24    0.34    4.63
   0  -7 -24   -2.92    4.20
   0  -7  24   -1.88    4.10
   0   7 -24    4.01    4.77
   0   7 -24   -1.80    4.61
   0   7  24   -6.07    4.59
   0   7 -24    4.78    4.69
   0   7 -25    3.96    4.91
   0  -7 -25   -1.27    4.58
   0  -7 -25    3.60    4.47
   0   7 -25    7.50    5.47
   0  -7  25   10.26    5.51
   0   7  25   -1.10    4.33
   0   7 -25    7.60    4.86
   0   8   0  100.03    3.76
   0  -8   0  115.23    6.73
   0  -8   0  116.38    6.30
   0   8   0  151.46    8.26
   0   8   0  115.00    4.70
   0   8   0  112.35    4.62
   0  -8   0  108.17    6.64
   0  -8   0  109.20    4.60
   0  -8   0  100.86    6.59
   0  -8   0  102.92    6.49
   0  -8   0  109.03    6.56
   0  -8   0  113.71    6.01
   0   8   0  108.17    5.86
   0   8   1 1185.26   30.58
   0  -8  -1 1203.88   34.11
   0  -8  -1 1196.05   33.06
   0   8   1 1248.09   31.89
   0  -8   1 1184.08   34.25
   0   8  -1 1174.62   34.18
   0  -8   1 1154.30   34.12
   0  -8  -1 1164.42   33.88
   0   8   1 1252.68   32.81
   0   8  -1 1217.66   30.29
   0  -8   1 1193.93   34.25
   0  -8  -1 1190.15   34.05
   0  -8  -1 1197.31   34.04
   0  -8   1 1221.20   33.16
   0  -8  -1 1186.16   34.01
   0   8  -1 1234.13   30.28
   0   8   1 1152.87   34.08
   0  -8   1 1202.36   30.21
   0   8  -1 1173.76   32.21
   0   8   1 1121.00   29.63
   0   8   1 1310.27   31.73
   0  -8  -1 1174.41   31.41
   0   8   1 1210.24   31.49
   0  -8   1 1241.87   30.41
   0  -8  -1 1172.91   32.55
   0  -8   1 1180.71   34.23
   0  -8   1 1188.37   34.25
   0   8  -1 1257.73   33.33
   0   8  -1 1261.99   30.34
   0  -8   1 1184.72   33.58
   0   8   2  127.24    7.30
   0  -8   2  142.64    7.79
   0   8   2  141.53    6.36
   0  -8  -2  141.02    7.39
   0  -8   2  132.79    7.67
   0  -8   2  130.64    7.59
   0  -8   2  146.84    5.34
   0   8   2  130.85    5.24
   0  -8  -2  130.59    7.17
   0  -8   2  135.79    7.26
   0  -8  -2  136.17    6.28
   0  -8  -2  129.14    5.96
   0   8   2  132.68    5.95
   0   8  -2  126.07    4.06
   0  -8   2  138.44    6.97
   0  -8  -2  131.20    7.15
   0   8   2  144.52    6.17
   0  -8  -2  136.76    7.31
   0  -8   2  130.26    7.49
   0  -8   2  132.17    7.62
   0   8  -2  125.54    6.11
   0   8  -2  128.50    5.05
   0  -8  -2  136.26    7.26
   0   8   2  148.91    6.27
   0   8   2  122.64    4.26
   0  -8  -2  125.88    6.31
   0   8  -2  137.74    7.45
   0   8  -2  127.29    4.11
   0  -8  -2  162.01    7.54
   0   8   3   71.79    5.38
   0   8   3   75.36    4.64
   0  -8  -3   70.68    5.46
   0   8   3   71.44    3.91
   0   8  -3   83.86    6.03
   0   8   3   68.44    5.10
   0  -8  -3   69.90    5.35
   0  -8   3   70.89    5.62
   0  -8  -3   65.54    5.15
   0  -8   3   71.19    5.19
   0  -8  -3   79.66    5.63
   0   8   3   66.71    4.44
   0  -8   3   75.32    5.59
   0   8   3   72.62    4.42
   0   8  -3   69.74    3.78
   0  -8   3   73.63    5.56
   0   8   3   77.78    4.59
   0   8  -3   65.45    4.53
   0  -8  -3   68.79    5.27
   0  -8   3   68.94    5.56
   0  -8  -3   66.47    4.40
   0  -8  -3   72.73    4.40
   0  -8  -3   70.36    4.50
   0   8  -3   67.94    4.43
   0  -8   3   71.94    3.90
   0   8  -3   72.68    5.59
   0  -8  -3   70.58    5.24
   0  -8   4  197.19    9.55
   0   8  -4  200.46    9.41
   0  -8   4  195.01    9.47
   0  -8  -4  210.68    8.26
   0  -8  -4  224.14    7.47
   0  -8   4  191.55    9.51
   0   8  -4  215.53    9.72
   0  -8  -4  199.53    9.31
   0   8   4  220.01    8.09
   0   8   4  231.75    8.84
   0   8  -4  202.10    8.52
   0   8   4  207.04    8.24
   0  -8  -4  202.71    9.40
   0   8  -4  197.73    8.38
   0   8   4  214.81    8.33
   0  -8  -4  204.51    8.81
   0  -8  -4  217.73    8.11
   0  -8  -4  212.40    8.30
   0  -8  -4  206.74    9.45
   0  -8   4  216.01    8.74
   0  -8  -4  200.71    9.34
   0  -8  -4  202.54    9.34
   0   8   4  205.94    8.77
   0   8   4  200.78    9.57
   0   8   4  206.48    9.41
   0  -8   4  185.30    9.34
   0  -8   4  211.26    8.00
   0  -8   4  186.58    9.28
   0  -8  -4  199.96    9.31
   0   8  -4  203.87    7.18
   0  -8  -4  206.65    8.75
   0  -8  -4  196.04    9.45
   0  -8   4  204.23    9.38
   0  -8  -5    2.30    2.23
   0  -8   5    5.42    2.60
   0  -8  -5    3.19    2.31
   0  -8  -5   -0.01    2.15
   0   8  -5    2.28    1.52
   0  -8  -5    3.60    1.63
   0  -8  -5    2.23    2.18
   0  -8  -5    3.67    1.14
   0  -8  -5    0.12    1.95
   0  -8   5    2.85    1.89
   0   8  -5    2.23    2.19
   0   8  -5    1.62    1.93
   0   8   5    3.90    2.43
   0  -8  -5    1.86    1.59
   0  -8   5    1.83    2.25
   0   8  -5    1.56    1.89
   0  -8  -5    3.71    1.95
   0  -8   5    0.62    2.25
   0   8   5    2.79    2.06
   0   8  -5    0.38    2.06
   0  -8  -5    3.37    2.72
   0  -8   5    3.26    2.38
   0  -8   5    1.57    2.22
   0  -8  -5    1.09    1.25
   0  -8  -5   -0.52    2.09
   0  -8  -5    0.84    2.12
   0   8   5    3.64    1.57
   0  -8   5    4.14    2.60
   0   8   5    3.22    1.53
   0  -8   5    2.25    1.61
   0  -8  -5    0.10    2.13
   0   8   5    1.47    2.17
   0   8   5    4.08    1.73
   0   8  -6    3.87    2.53
   0   8  -6   -0.83    1.98
   0  -8  -6    0.71    2.18
   0   8   6   -1.59    2.26
   0  -8   6   -1.27    2.52
   0  -8  -6    0.44    1.32
   0  -8  -6   -0.97    2.22
   0  -8  -6    1.76    1.48
   0  -8  -6    1.12    0.68
   0  -8   6    0.01    2.07
   0   8   6    1.09    1.48
   0  -8  -6    1.17    1.39
   0   8   6   -0.92    2.35
   0  -8  -6    0.92    1.78
   0  -8   6   -2.22    2.21
   0   8  -6    0.33    2.57
   0  -8  -6    2.21    2.34
   0   8   6   -1.04    2.11
   0   8  -6    4.08    1.94
   0  -8   6   -1.28    2.26
   0  -8  -6   -1.94    2.09
   0  -8   6    1.78    2.40
   0  -8   6    4.63    2.56
   0   8  -6   -1.54    2.23
   0   8  -6   -0.14    1.34
   0  -8  -6    2.62    2.31
   0   8   6    0.37    1.40
   0  -8   6    1.51    1.70
   0  -8  -6    1.34    2.54
   0  -8  -6    1.40    2.05
   0   8  -6    1.03    1.77
   0  -8  -6    0.89    2.07
   0  -8  -7    2.03    2.19
   0  -8   7    0.82    2.04
   0   8   7    0.22    1.90
   0   8  -7    0.38    1.91
   0   8  -7    0.56    2.24
   0   8  -7    0.38    2.14
   0  -8  -7    1.93    2.89
   0   8  -7    1.41    2.04
   0  -8   7   -0.21    2.20
   0   8  -7    2.23    1.24
   0  -8  -7    0.58    2.14
   0  -8  -7    2.36    2.31
   0  -8  -7    3.68    2.10
   0  -8  -7   -1.42    1.48
   0  -8   7   -0.08    2.25
   0  -8  -7    1.94    1.86
   0   8  -7    1.18    1.94
   0   8   7    0.30    1.24
   0   8   7    0.92    1.52
   0  -8  -7   -0.23    1.95
   0   8   7   -0.25    2.22
   0  -8  -7    2.18    2.19
   0  -8  -7    1.14    1.16
   0  -8  -7   -0.78    2.22
   0   8  -7    0.78    1.66
   0  -8   7   -0.10    2.07
   0  -8   7    4.67    2.60
   0  -8   7    0.42    2.28
   0   8   7   -0.79    2.30
   0   8  -7    1.22    1.74
   0  -8   8   39.66    4.31
   0   8  -8   41.55    3.94
   0  -8  -8   46.02    4.38
   0  -8  -8   40.77    4.13
   0  -8  -8   46.41    3.27
   0   8  -8   42.88    3.77
   0  -8  -8   48.58    3.35
   0   8  -8   34.06    2.02
   0  -8   8   46.51    4.69
   0   8  -8   47.71    4.48
   0  -8  -8   41.72    4.01
   0  -8  -8   43.92    4.60
   0  -8  -8   45.81    4.27
   0  -8  -8   42.87    4.30
   0   8   8   40.53    4.03
   0   8   8   41.89    4.81
   0   8  -8   51.60    3.20
   0  -8  -8   43.65    4.15
   0  -8   8   35.02    4.38
   0  -8   8   40.06    4.36
   0   8  -8   40.97    3.68
   0  -8  -8   39.52    4.82
   0   8  -8   42.62    4.58
   0  -8   8   39.49    4.42
   0   8   8   48.42    3.42
   0   8  -8   38.13    3.96
   0   8   8   32.31    4.21
   0  -8  -8   49.23    4.33
   0   8  -8   40.20    4.44
   0   8   9   58.31    3.70
   0   8  -9   34.19    4.52
   0   8  -9   44.33    4.73
   0  -8   9   42.76    4.78
   0   8  -9   40.56    4.29
   0   8   9   39.21    4.83
   0  -8   9   40.91    4.52
   0  -8  -9   48.32    5.39
   0  -8  -9   55.04    4.77
   0  -8  -9   54.39    5.12
   0   8  -9   39.69    4.22
   0   8  -9   37.04    3.80
   0   8   9   52.92    5.44
   0   8  -9   40.39    4.34
   0   8   9   54.60    4.47
   0   8  -9   40.02    3.93
   0  -8  -9   46.92    4.47
   0  -8  -9   53.65    3.59
   0  -8  -9   51.55    4.61
   0  -8  -9   56.97    4.92
   0  -8  -9   48.36    4.75
   0  -8  -9   46.74    5.03
   0  -8  -9   53.82    4.93
   0  -8  -9   44.57    4.31
   0   8  -9   40.73    2.56
   0  -8   9   36.53    4.28
   0   8  -9   46.31    3.10
   0  -8   9   49.61    4.95
   0  -8   9   43.14    4.59
   0  -8  10   37.31    4.29
   0   8 -10   39.18    4.24
   0  -8  10   37.62    4.36
   0  -8 -10   35.01    4.82
   0   8  10   41.41    4.04
   0  -8 -10   43.88    4.42
   0   8 -10   41.35    4.16
   0   8 -10   37.11    3.86
   0  -8  10   41.36    4.55
   0   8  10   39.85    3.11
   0   8 -10   39.28    4.89
   0  -8 -10   39.50    4.39
   0  -8 -10   44.56    4.43
   0   8  10   41.89    3.27
   0  -8 -10   46.15    4.88
   0  -8 -10   42.95    3.26
   0  -8  10   42.56    4.92
   0   8 -10   44.92    3.13
   0  -8 -10   46.25    4.28
   0  -8 -10   41.11    4.38
   0   8 -10   43.63    2.91
   0   8 -10   43.06    4.54
   0  -8  10   42.17    4.52
   0   8 -10   41.90    4.01
   0   8  10   30.62    4.69
   0   8 -10   38.53    4.78
   0  -8 -10   38.17    4.51
   0   8  10   39.06    4.81
   0  -8 -10   33.75    3.70
   0  -8 -10   44.74    5.05
   0  -8  11  115.57    5.95
   0  -8  11  108.77    7.35
   0  -8 -11  102.26    7.82
   0  -8 -11  107.51    8.14
   0  -8 -11  116.67    7.11
   0  -8  11  106.80    7.29
   0   8 -11   99.89    7.56
   0  -8  11   98.68    7.62
   0   8 -11  123.89    5.55
   0  -8  11  108.75    7.29
   0   8 -11  108.58    6.89
   0   8 -11  107.93    7.85
   0  -8  11  115.77    7.57
   0   8  11  114.55    5.76
   0   8  11  115.84    5.58
   0   8 -11  110.12    7.22
   0   8  11  108.90    8.08
   0   8 -11  122.32    5.47
   0  -8 -11  120.86    7.08
   0  -8 -11  115.94    7.80
   0  -8 -11  123.63    7.21
   0   8 -11  116.75    7.21
   0   8  11  111.74    8.20
   0  -8 -11  112.66    7.62
   0  -8 -11  119.71    7.07
   0  -8 -11  107.51    7.64
   0   8 -11  101.75    7.31
   0  -8 -11  119.26    7.04
   0  -8 -12    0.20    2.58
   0   8  12   -0.62    3.04
   0   8 -12   -1.17    2.52
   0  -8  12    2.67    2.42
   0  -8 -12    2.19    2.84
   0  -8 -12   -1.08    2.20
   0  -8 -12    0.87    2.85
   0  -8  12    0.87    2.27
   0  -8 -12    0.45    3.18
   0   8 -12    4.23    2.58
   0   8 -12    2.52    1.52
   0   8 -12   -1.37    2.59
   0  -8 -12    1.96    2.05
   0  -8 -12    1.43    2.00
   0   8  12    0.06    1.39
   0   8  12    2.16    1.66
   0   8 -12    1.59    2.69
   0   8  12    4.53    3.26
   0  -8  12   -0.32    2.13
   0  -8  12    3.34    2.87
   0   8 -12    2.28    1.30
   0   8 -12    3.37    3.05
   0  -8 -12    1.53    2.02
   0  -8 -12    1.05    2.89
   0  -8 -12    2.96    2.15
   0  -8  13  100.33    7.91
   0   8 -13   89.37    7.74
   0  -8  13   98.99    7.45
   0  -8 -13  112.57    7.19
   0   8 -13  119.14    5.77
   0   8  13  117.93    6.16
   0  -8 -13  107.66    8.01
   0  -8  13  119.15    7.77
   0  -8 -13   89.71    7.92
   0  -8 -13  107.45    8.01
   0   8 -13  105.62    8.03
   0   8 -13  101.15    7.31
   0   8 -13  107.77    7.61
   0   8  13  104.20    8.54
   0  -8 -13  102.37    8.15
   0  -8 -13  127.73    7.29
   0  -8 -13  117.77    7.15
   0  -8  13  105.63    7.52
   0   8 -13  119.22    6.13
   0   8 -13  118.44    7.88
   0   8  13  105.16    8.27
   0  -8 -13  116.02    6.99
   0   8 -13  102.27    7.99
   0  -8 -13  101.33    8.22
   0  -8 -13  112.99    6.95
   0  -8 -14   25.80    4.17
   0  -8 -14   33.84    5.13
   0  -8 -14   24.60    3.59
   0  -8  14   31.03    4.25
   0   8  14   19.53    5.00
   0   8 -14   29.07    4.60
   0  -8 -14   33.45    4.72
   0  -8  14   32.55    5.24
   0   8 -14   28.02    4.77
   0   8 -14   29.50    4.74
   0   8 -14   37.37    5.44
   0   8 -14   13.50    3.62
   0  -8 -14   32.91    4.17
   0  -8 -14   33.15    3.92
   0  -8 -14   26.70    4.61
   0   8  14   31.93    5.15
   0  -8 -14   30.06    3.67
   0   8  14   32.56    3.51
   0  -8  14   33.24    4.46
   0   8 -14   39.14    3.78
   0  -8 -14   26.69    4.94
   0  -8  14   28.49    4.25
   0  -8 -14   33.00    4.03
   0   8 -14   24.93    4.20
   0  -8 -15    9.30    4.15
   0  -8 -15    9.21    3.13
   0  -8  15   11.23    3.13
   0  -8 -15    6.27    2.31
   0   8 -15    5.66    3.36
   0   8 -15   11.79    2.52
   0  -8 -15   12.31    3.04
   0   8 -15    8.82    3.75
   0  -8 -15    9.21    3.92
   0  -8 -15   10.68    4.08
   0  -8 -15    9.08    3.41
   0   8 -15    9.36    3.36
   0  -8 -15    8.56    2.94
   0   8 -15    8.41    2.72
   0   8 -15    8.00    3.21
   0   8 -15    5.27    3.49
   0  -8 -15   12.96    2.87
   0  -8 -15    6.17    2.32
   0   8  15   14.54    4.61
   0  -8  15   11.93    3.35
   0   8  15    8.07    3.49
   0  -8  15   13.61    4.25
   0   8  15   11.56    2.44
   0  -8 -16   77.83    8.15
   0  -8 -16   63.67    7.23
   0  -8  16   72.48    6.33
   0  -8 -16   72.56    5.81
   0   8 -16   68.56    5.49
   0  -8  16   62.84    7.05
   0   8 -16   65.10    7.05
   0  -8 -16   75.86    5.97
   0  -8 -16   73.90    6.18
   0  -8 -16   79.42    5.96
   0  -8 -16   67.18    5.71
   0  -8 -16   62.76    6.70
   0   8 -16   67.83    7.60
   0  -8  16   60.28    5.99
   0   8 -16   62.47    6.86
   0   8 -16   67.65    6.86
   0   8  16   69.67    7.53
   0  -8 -16   74.87    8.05
   0   8 -16   77.70    6.62
   0   8 -16   58.80    6.58
   0   8  16   66.32    7.47
   0  -8 -16   70.31    7.37
   0   8 -17  365.56   15.56
   0  -8  17  323.19   14.97
   0  -8 -17  383.88   14.75
   0  -8 -17  361.21   17.17
   0   8 -17  374.47   14.60
   0  -8  17  338.60   17.01
   0  -8  17  338.68   15.30
   0  -8 -17  352.70   15.04
   0  -8 -17  348.72   17.30
   0  -8 -17  389.24   14.85
   0   8 -17  329.66   17.64
   0   8 -17  335.80   16.90
   0  -8 -17  379.11   14.78
   0   8  17  326.01   17.56
   0   8 -17  329.90   16.27
   0  -8 -17  361.56   14.51
   0   8  17  351.50   17.67
   0   8 -17  340.13   17.19
   0  -8 -17  328.40   17.68
   0   8 -17  336.89   16.53
   0  -8 -17  342.17   17.67
   0  -8 -17  338.77   17.73
   0  -8  18   -0.79    2.59
   0  -8 -18    4.93    2.70
   0   8  18    2.45    3.54
   0   8 -18    1.69    3.64
   0  -8 -18   10.07    4.32
   0  -8  18    1.75    2.95
   0   8 -18   -0.92    3.18
   0  -8 -18    2.93    3.06
   0  -8 -18    3.14    2.38
   0   8 -18    2.15    2.35
   0  -8  18   -6.56    3.98
   0   8 -18   -0.36    2.53
   0   8 -18   -0.35    3.19
   0  -8 -18   -6.44    3.70
   0  -8 -18   -0.25    3.46
   0  -8 -18    5.64    2.75
   0   8  18    3.89    4.71
   0   8 -18    0.61    3.32
   0  -8 -18   -0.74    2.26
   0  -8 -18    1.13    3.41
   0  -8 -18   -1.91    2.44
   0  -8 -19   41.70    6.51
   0  -8  19   45.82    6.69
   0   8 -19   36.69    4.87
   0   8  19   48.68    6.82
   0  -8 -19   38.98    6.49
   0   8 -19   40.09    6.35
   0  -8 -19   46.71    5.07
   0   8 -19   45.44    6.21
   0  -8 -19   34.36    6.19
   0  -8 -19   40.95    6.58
   0   8  19   37.67    6.98
   0   8 -19   38.31    6.63
   0   8 -19   35.37    5.85
   0  -8 -19   37.41    6.38
   0   8  20   12.45    4.80
   0   8 -20    6.91    4.65
   0   8  20   12.72    4.78
   0   8 -20    6.25    4.20
   0  -8 -20    5.97    3.76
   0  -8 -20    2.48    3.80
   0   8 -20    4.46    3.67
   0  -8 -20    6.73    4.16
   0  -8 -20    9.10    4.38
   0   8  20    2.01    4.52
   0   8 -20   10.39    4.11
   0  -8 -20    6.24    4.04
   0  -8  20   11.49    4.95
   0   8 -21    0.93    4.38
   0  -8 -21    6.80    4.82
   0  -8 -21    3.66    4.07
   0  -8 -21    1.04    4.24
   0   8  21    3.82    4.04
   0  -8 -21    0.34    3.60
   0   8 -21    7.96    4.27
   0  -8  21    0.33    4.01
   0   8 -21    2.81    3.79
   0  -8 -21   -0.49    4.08
   0   8  21    0.92    3.93
   0   8 -21    3.46    4.09
   0   8  21    2.10    4.65
   0  -8 -22   30.82    6.85
   0   8 -22   29.19    6.27
   0  -8 -22   35.69    6.53
   0  -8  22   35.59    6.44
   0   8  22   30.03    6.05
   0   8 -22   31.09    6.38
   0   8  22   42.77    7.74
   0   8 -22   28.38    6.00
   0   8 -22   26.11    6.06
   0  -8 -22   23.76    5.84
   0  -8 -22   39.02    7.05
   0   8  22   40.51    7.45
   0  -8 -22   31.83    6.55
   0  -8 -23    2.76    4.43
   0   8 -23   -3.83    4.00
   0  -8  23    1.55    4.26
   0   8  23   -3.01    4.00
   0  -8 -23   -8.88    5.31
   0   8  23   -0.77    4.77
   0  -8 -23    3.68    4.59
   0   8  23    3.63    4.80
   0   8 -23    2.60    4.82
   0  -8 -23   -2.91    4.48
   0   8 -23    4.46    5.36
   0  -8 -23   13.04    5.86
   0   8 -23    4.47    4.55
   0   8 -24   16.29    5.99
   0  -8  24   14.21    5.83
   0  -8 -24    0.73    4.43
   0   8 -24   15.15    5.21
   0  -8 -24   11.81    4.93
   0   8  24   13.44    5.19
   0   8 -24    6.56    4.49
   0   8  24    5.02    4.04
   0  -8  25   -3.83    4.95
   0  -8 -25    5.82    4.65
   0   8 -25    3.59    4.62
   0   8 -25    4.01    4.46
   0   9   0    2.76    2.15
   0  -9   0   -0.95    2.51
   0  -9   0    1.55    2.39
   0  -9   0    0.66    1.23
   0   9   0    0.78    1.48
   0   9   0   -0.97    2.30
   0  -9   0   -2.28    2.67
   0  -9   0    1.02    2.50
   0   9   0    4.70    1.47
   0  -9   0    0.64    1.87
   0  -9   0    1.92    1.96
   0   9   0    3.07    1.38
   0  -9   0    0.75    2.46
   0   9   0    0.37    0.69
   0   9  -1    1.31    1.83
   0  -9   1    0.45    1.05
   0  -9   1    1.84    2.97
   0   9   1    0.82    1.02
   0  -9   1    1.54    2.10
   0  -9   1    2.32    2.46
   0  -9   1    2.06    2.65
   0  -9   1    2.27    2.74
   0  -9  -1    2.25    1.49
   0   9  -1    0.97    0.94
   0  -9  -1    0.73    2.35
   0  -9  -1    2.93    2.41
   0   9  -1    0.55    2.52
   0   9   1   -0.20    2.27
   0  -9   1    1.56    1.08
   0  -9   1    3.11    2.89
   0  -9   1    0.95    1.71
   0  -9  -1    2.52    2.66
   0   9   1    0.92    1.38
   0  -9  -1    2.43    2.13
   0   9  -1    1.33    1.05
   0  -9  -1    0.52    2.35
   0  -9  -1    0.40    2.39
   0   9   1    0.41    0.61
   0   9   1   -0.82    1.45
   0   9   1    0.79    1.43
   0  -9  -1    2.46    1.97
   0   9  -1    1.49    1.19
   0  -9   2    0.80    2.64
   0  -9  -2    2.39    2.80
   0  -9   2    0.79    2.05
   0  -9  -2   -0.02    2.33
   0   9   2   -0.19    1.41
   0   9   2   -0.12    1.06
   0   9  -2    2.49    2.30
   0   9   2   -1.60    2.54
   0   9   2   -1.99    1.91
   0  -9  -2   -1.71    1.69
   0  -9  -2   -3.83    2.21
   0  -9   2    0.53    1.10
   0  -9   2    0.24    2.12
   0  -9   2    1.31    2.60
   0  -9  -2    0.41    1.69
   0  -9   2   -0.99    2.43
   0   9   2    1.09    1.73
   0  -9  -2    2.88    2.41
   0  -9   2    0.63    2.44
   0   9  -2    0.57    1.72
   0  -9  -2   -1.36    2.65
   0   9   2   -1.05    1.71
   0  -9   2   -1.50    2.38
   0  -9  -2   -0.89    2.49
   0   9  -2    0.16    1.03
   0   9   2    0.23    0.59
   0  -9  -2    0.54    2.46
   0  -9   3    0.74    2.34
   0   9   3   -1.56    2.07
   0   9  -3   -1.30    2.40
   0  -9   3    0.77    2.35
   0   9   3   -2.09    1.73
   0  -9  -3   -1.34    1.86
   0   9  -3    0.61    1.13
   0  -9   3    3.86    2.35
   0   9   3   -0.25    1.50
   0   9  -3    2.33    1.89
   0  -9   3    1.10    2.32
   0   9   3    0.70    1.79
   0  -9  -3   -1.60    2.29
   0  -9  -3    3.15    2.71
   0  -9   3    0.45    2.20
   0   9   3    3.95    2.64
   0  -9  -3   -0.62    2.32
   0   9   3    1.40    0.82
   0   9   3    0.25    1.84
   0  -9  -3    2.13    1.77
   0  -9  -3    2.71    2.60
   0  -9   3    0.20    1.14
   0  -9  -3    1.65    1.73
   0  -9  -3   -1.05    2.47
   0   9   3    0.08    1.17
   0  -9  -3    2.63    2.27
   0   9  -3    4.21    2.16
   0  -9   3    3.65    2.38
   0   9  -4    1.48    2.47
   0  -9   4   -0.79    2.31
   0  -9  -4    1.76    1.64
   0  -9  -4    0.75    1.85
   0  -9  -4    3.75    2.24
   0   9  -4   -1.41    1.90
   0   9   4   -2.04    2.21
   0   9  -4    0.70    1.88
   0  -9  -4    1.42    2.25
   0  -9  -4    0.20    1.47
   0   9   4    1.25    1.65
   0  -9   4    1.45    2.44
   0  -9   4    0.21    2.36
   0  -9  -4   -0.98    1.15
   0   9  -4    1.30    1.27
   0   9  -4    0.21    2.19
   0  -9  -4    0.48    1.48
   0  -9  -4   -1.32    2.32
   0  -9   4    1.59    2.39
   0  -9   4    0.31    2.52
   0   9   4    0.17    1.86
   0  -9   4    0.21    2.53
   0  -9  -4    1.03    2.45
   0   9   4   -0.70    1.40
   0  -9  -4   -0.82    2.13
   0  -9   4   -0.52    1.36
   0  -9  -4    1.23    2.39
   0   9   4    1.26    2.17
   0  -9  -4   -4.14    2.30
   0  -9  -5   -0.12    1.55
   0   9  -5   -1.28    2.22
   0  -9   5   -1.93    2.23
   0  -9  -5   -0.78    2.30
   0   9  -5    2.42    2.20
   0   9   5    1.24    2.10
   0   9   5    2.25    2.30
   0  -9   5    0.39    2.46
   0  -9   5   -0.48    2.39
   0  -9  -5   -1.05    1.47
   0  -9   5    0.55    2.05
   0   9   5   -3.35    2.30
   0  -9   5   -2.52    1.67
   0  -9  -5    0.24    2.44
   0  -9  -5   -0.74    2.18
   0   9   5   -1.17    1.58
   0  -9   5   -0.36    2.20
   0  -9  -5    2.06    2.38
   0  -9  -5    0.43    1.22
   0   9   5   -1.40    1.63
   0   9   5   -0.15    1.46
   0  -9  -5   -0.93    2.00
   0   9  -5    1.81    1.77
   0  -9  -5    1.94    1.89
   0  -9  -5   -0.77    0.96
   0  -9  -5   -2.26    2.51
   0   9  -5    2.48    1.49
   0  -9  -5    1.76    2.36
   0  -9   5    0.57    2.30
   0   9  -5    1.88    1.79
   0  -9  -5    0.27    2.25
   0   9   6   -2.70    2.43
   0  -9  -6    0.61    2.43
   0  -9  -6    0.43    1.64
   0   9  -6   -0.27    2.05
   0  -9   6    0.42    2.33
   0  -9  -6    1.78    1.98
   0  -9  -6    0.58    2.04
   0   9  -6    0.43    1.42
   0  -9  -6   -1.30    2.15
   0  -9  -6   -0.69    1.51
   0   9   6   -2.64    2.87
   0  -9   6    1.23    2.19
   0  -9  -6   -0.23    2.39
   0   9  -6    0.94    1.67
   0  -9   6   -2.55    2.21
   0  -9   6    1.19    2.26
   0  -9  -6   -0.28    1.29
   0   9  -6   -2.27    2.77
   0   9   6   -1.07    1.45
   0  -9  -6    1.43    2.12
   0  -9  -6    1.70    1.95
   0  -9   6   -2.05    2.56
   0  -9  -6    3.02    2.18
   0   9  -6    1.46    1.85
   0   9   6    0.41    2.06
   0   9  -6   -2.17    2.15
   0  -9   6    0.30    2.13
   0  -9  -6    1.52    2.32
   0  -9  -6    0.07    2.12
   0  -9  -6   -0.66    0.83
   0   9  -7   -0.12    1.63
   0  -9  -7    0.58    2.04
   0   9  -7    1.71    2.33
   0  -9  -7    1.18    2.61
   0  -9  -7    0.67    2.09
   0   9  -7   -0.91    1.47
   0  -9   7   -0.83    2.49
   0   9  -7   -0.15    1.44
   0  -9  -7   -1.88    2.16
   0  -9   7   -2.38    2.49
   0  -9   7   -4.83    2.79
   0  -9  -7    0.52    2.12
   0   9  -7   -2.17    2.85
   0  -9   7   -0.90    2.36
   0   9   7   -1.79    2.13
   0   9   7   -1.05    2.37
   0   9   7   -0.65    2.50
   0  -9  -7   -1.61    2.03
   0  -9  -7   -1.22    1.99
   0  -9   7    0.04    2.18
   0   9  -7   -1.82    2.19
   0  -9  -7   -2.93    2.15
   0  -9  -7    0.86    1.31
   0  -9  -7    2.51    2.17
   0  -9  -7    0.19    0.55
   0   9   7    0.35    1.48
   0  -9  -7   -2.05    2.35
   0  -9   7    0.82    2.46
   0   9  -7    2.07    2.01
   0  -9  -7    1.64    1.51
   0  -9  -8    2.06    3.01
   0   9  -8   -0.28    1.08
   0  -9  -8    2.16    2.44
   0   9  -8   -2.05    2.21
   0  -9  -8   -0.56    2.28
   0  -9   8   -0.08    2.27
   0  -9  -8   -0.19    1.21
   0  -9   8    2.68    2.81
   0  -9  -8    1.47    2.25
   0   9  -8   -1.90    1.80
   0  -9  -8   -0.36    2.10
   0  -9   8   -0.42    2.38
   0  -9  -8    2.69    2.46
   0  -9   8    1.13    2.24
   0   9   8   -1.68    1.42
   0   9  -8    2.11    1.74
   0  -9  -8   -0.48    1.21
   0   9   8    1.09    1.98
   0  -9  -8    1.70    2.56
   0   9  -8   -1.09    2.03
   0  -9   8    1.85    2.80
   0   9  -8   -2.69    2.40
   0   9  -8   -0.10    2.00
   0  -9  -8   -0.21    2.18
   0   9   8   -1.21    2.40
   0  -9   8   -1.33    2.24
   0  -9  -8   -1.01    2.03
   0   9  -8    2.32    2.01
   0   9   8   -2.02    2.91
   0  -9  -9   -0.48    1.37
   0  -9   9   -1.70    2.41
   0   9  -9    1.15    2.73
   0  -9  -9   -2.17    2.71
   0   9  -9   -1.42    2.14
   0   9   9    0.75    1.36
   0   9  -9    0.48    2.26
   0   9  -9   -0.84    1.21
   0  -9  -9    0.68    2.26
   0   9   9    1.76    2.07
   0   9   9    0.84    2.91
   0  -9  -9    2.84    2.92
   0   9  -9    0.81    0.57
   0   9  -9   -1.12    1.75
   0  -9  -9    0.88    2.07
   0  -9   9    1.00    2.59
   0  -9   9    0.32    2.33
   0  -9  -9   -0.56    2.00
   0   9   9    0.12    2.56
   0  -9   9   -1.90    2.41
   0  -9  -9    1.84    2.39
   0   9  -9   -1.06    2.03
   0  -9  -9   -0.24    2.05
   0  -9   9   -2.68    2.46
   0  -9  -9    0.21    2.16
   0   9  -9    1.07    2.35
   0  -9   9   -0.44    2.40
   0  -9  -9   -0.31    2.25
   0   9  -9    2.99    3.10
   0   9 -10   -0.24    1.81
   0   9  10    1.31    2.74
   0  -9 -10    2.13    2.81
   0  -9 -10    1.05    2.11
   0  -9  10    5.30    2.83
   0   9  10   -0.58    2.79
   0   9  10    3.79    2.30
   0  -9 -10    1.55    1.40
   0  -9  10    2.51    2.66
   0   9  10   -0.75    1.35
   0  -9 -10   -1.13    2.67
   0   9 -10   -0.64    1.99
   0   9 -10    0.44    2.05
   0  -9 -10    0.82    2.20
   0  -9  10    2.62    2.67
   0   9 -10   -2.98    2.31
   0  -9  10    0.00    2.45
   0  -9 -10   -0.59    2.18
   0   9 -10   -0.61    1.31
   0   9 -10    0.52    2.35
   0  -9 -10    1.07    2.27
   0   9 -10    7.17    3.44
   0  -9 -10   -3.85    2.87
   0  -9 -10    1.76    2.03
   0   9 -10   -3.96    2.13
   0  -9  10   -0.71    2.35
   0  -9 -10   -1.05    2.18
   0   9 -10    0.22    0.76
   0   9 -11    2.23    3.03
   0   9 -11    0.61    2.23
   0  -9  11    1.06    2.63
   0   9  11   -3.92    3.22
   0  -9 -11   -2.41    2.10
   0  -9  11   -0.50    2.23
   0  -9 -11   -0.66    2.53
   0   9 -11    2.49    2.16
   0   9 -11    1.02    2.15
   0  -9  11   -0.96    2.53
   0   9 -11    2.25    1.16
   0   9 -11    0.87    1.30
   0   9 -11    2.78    2.61
   0   9  11   -1.29    1.59
   0  -9 -11   -1.87    2.30
   0  -9 -11    1.10    1.37
   0  -9 -11    1.96    2.29
   0   9 -11   -3.22    2.93
   0  -9 -11    0.66    2.81
   0  -9 -11    1.75    2.22
   0  -9 -11    1.10    2.09
   0  -9  11    1.33    2.52
   0  -9 -11   -2.67    2.55
   0  -9  11    2.87    2.72
   0  -9 -11    1.69    2.75
   0   9  11    3.48    3.36
   0  -9 -12   -0.86    2.15
   0  -9 -12    0.26    2.21
   0  -9 -12    2.45    2.89
   0   9  12    4.64    3.38
   0   9  12    1.47    3.42
   0   9 -12    1.81    2.75
   0  -9 -12   -1.84    2.99
   0  -9 -12    0.21    2.36
   0  -9 -12    0.63    2.74
   0  -9 -12    1.41    2.32
   0   9 -12   -0.60    2.51
   0   9 -12    3.44    2.55
   0  -9  12   -1.71    2.60
   0  -9 -12    3.23    2.74
   0  -9  12    0.62    2.87
   0  -9  12   -1.31    2.66
   0   9 -12    1.34    1.32
   0   9 -12   -0.30    1.20
   0   9 -12   -1.09    2.81
   0  -9 -12   -0.02    2.54
   0  -9  12    5.63    2.88
   0   9 -12   -3.45    2.73
   0  -9 -12   -1.10    2.95
   0   9 -12   -0.71    2.54
   0  -9  13    2.07    3.44
   0  -9 -13    0.16    2.99
   0  -9 -13    2.32    2.37
   0  -9  13    3.57    2.69
   0  -9 -13   -0.03    2.13
   0   9 -13   -0.67    1.36
   0   9  13   -1.68    3.28
   0   9 -13    1.25    3.02
   0  -9  13    4.36    2.94
   0  -9 -13    0.82    2.16
   0  -9 -13   -0.32    3.12
   0  -9 -13   -1.93    3.19
   0   9 -13    0.73    3.40
   0   9  13    9.45    4.21
   0  -9 -13    0.38    2.19
   0  -9 -13    3.15    2.95
   0  -9 -13    3.99    2.93
   0   9 -13    0.56    2.58
   0   9 -13    2.54    2.54
   0   9 -13    1.83    2.79
   0  -9 -13   -2.27    2.13
   0  -9  13   -0.32    2.53
   0   9  13    4.52    2.21
   0   9 -14   -0.42    2.94
   0  -9 -14   -0.21    2.34
   0   9 -14   -0.01    2.64
   0  -9  14    0.57    2.41
   0  -9 -14   -0.92    3.20
   0  -9 -14   -3.24    3.51
   0   9 -14   -4.94    3.24
   0  -9  14   -1.76    2.58
   0  -9 -14   -1.40    3.26
   0  -9 -14   -1.30    2.87
   0  -9 -14   -1.56    2.46
   0  -9 -14    0.11    2.13
   0   9 -14    0.72    2.44
   0  -9  14    1.55    2.64
   0   9 -14   -1.33    1.71
   0   9  14    0.80    3.27
   0   9 -14   -0.42    2.63
   0   9  14    2.08    2.01
   0   9  14    2.13    3.76
   0   9 -14   -0.53    3.33
   0  -9 -14    0.77    2.13
   0  -9 -14   -7.69    4.23
   0  -9  14   -2.11    3.21
   0  -9 -14    1.80    2.27
   0   9 -15    0.00    2.93
   0  -9 -15    0.55    3.55
   0   9 -15    1.72    2.70
   0   9 -15    0.52    2.93
   0   9 -15    4.11    2.99
   0   9  15    0.19    3.45
   0  -9 -15    0.69    2.13
   0  -9 -15   -3.19    2.92
   0  -9 -15    2.41    2.37
   0   9  15    1.09    3.20
   0   9 -15    0.29    2.66
   0  -9 -15   -3.85    3.24
   0  -9 -15    1.94    3.65
   0  -9 -15   -0.30    2.16
   0  -9 -15    1.78    2.30
   0   9 -15    1.65    1.87
   0   9 -15   -0.06    3.19
   0  -9  15    1.18    2.93
   0  -9  15    1.98    3.11
   0  -9 -15   -5.05    4.16
   0  -9  15    1.17    2.64
   0  -9 -15   -1.41    2.28
   0  -9 -16   -2.80    2.67
   0  -9 -16   -0.22    2.19
   0   9 -16   -3.23    3.37
   0  -9 -16    3.00    2.66
   0   9 -16   -2.28    3.28
   0   9  16    2.15    3.53
   0  -9  16    6.06    3.73
   0  -9  16    5.71    2.88
   0   9 -16    6.27    3.31
   0  -9 -16    0.20    2.18
   0   9 -16    1.52    3.01
   0   9 -16    8.50    3.76
   0  -9 -16   -2.42    4.09
   0  -9 -16    3.37    2.42
   0  -9 -16    4.84    3.30
   0  -9 -16    4.22    3.39
   0  -9  16    0.81    2.73
   0  -9 -16   -2.96    3.94
   0   9  16    2.72    3.55
   0  -9 -16    5.75    4.38
   0   9 -16    2.37    4.00
   0   9 -16    2.56    2.22
   0   9 -17   -0.13    2.86
   0  -9 -17   -1.12    2.19
   0  -9  17   -1.08    2.55
   0  -9 -17    2.29    3.43
   0  -9 -17    2.97    3.01
   0  -9 -17    0.62    2.51
   0  -9 -17   -0.76    3.49
   0   9  17    0.70    3.56
   0  -9 -17    1.60    2.21
   0   9 -17    0.59    3.09
   0   9 -17    0.51    3.35
   0  -9 -17   -0.53    2.11
   0   9 -17   -2.17    3.19
   0  -9 -17   -0.46    3.62
   0   9 -17    4.75    3.75
   0  -9 -17    1.76    2.33
   0   9 -17    0.93    3.59
   0  -9  17    4.35    3.67
   0  -9  17    1.75    2.85
   0   9  17   -1.70    3.58
   0  -9 -17   -1.66    3.91
   0   9 -18   -0.23    3.23
   0  -9  18   -0.31    2.74
   0  -9  18    2.99    3.15
   0   9 -18   -2.75    4.05
   0   9  18   -2.55    3.63
   0  -9 -18    3.67    3.53
   0  -9 -18    2.63    2.68
   0   9  18   -7.69    4.55
   0  -9 -18   -2.67    3.76
   0   9 -18    3.14    3.86
   0  -9  18   -0.72    3.92
   0  -9 -18    3.55    3.61
   0  -9 -18    0.96    4.02
   0  -9 -18    3.93    3.90
   0   9 -18    2.41    3.88
   0   9 -18    5.39    3.61
   0   9 -18    0.13    3.18
   0   9 -19   -2.59    3.13
   0  -9 -19   11.55    4.72
   0   9 -19   -3.77    4.47
   0   9 -19    1.84    3.56
   0   9  19    2.99    4.21
   0  -9 -19    0.80    3.30
   0  -9 -19    0.54    2.48
   0   9 -19    2.47    3.43
   0  -9 -19    6.78    4.52
   0  -9 -19    3.85    4.27
   0  -9  19   -1.13    3.46
   0   9 -19    2.64    3.03
   0  -9 -19   -3.46    3.68
   0   9  19    3.45    4.22
   0  -9 -20    3.42    3.64
   0  -9 -20    4.09    4.32
   0  -9  20    2.82    4.03
   0  -9 -20    6.69    3.92
   0   9 -20    2.03    3.69
   0  -9 -20    1.35    4.29
   0   9  20    1.45    3.96
   0   9 -20    5.28    3.95
   0   9  20   -3.08    4.23
   0   9 -20   -1.66    3.36
   0   9 -20    9.20    4.93
   0  -9 -21    0.65    4.22
   0  -9 -21   -0.52    4.05
   0   9 -21   -5.60    4.08
   0   9 -21   -4.81    4.40
   0  -9  21    6.26    4.63
   0   9  21    2.45    4.28
   0   9 -21   -2.21    3.60
   0   9 -21    7.39    5.22
   0  -9 -21    4.72    4.23
   0   9  21    2.30    5.05
   0   9  21    1.67    3.90
   0  -9 -21    0.77    4.42
   0   9  22    7.45    4.64
   0   9  22   -1.79    4.76
   0  -9 -22    8.59    5.12
   0   9  22    6.40    5.07
   0  -9 -22    2.79    3.86
   0   9 -22   -3.10    4.12
   0   9 -22    3.73    4.27
   0   9 -22   -8.39    5.14
   0   9 -22   -4.54    3.81
   0  -9 -22    7.57    4.38
   0  -9 -22   -2.25    3.98
   0  -9  22    2.33    4.05
   0   9 -23    6.01    5.33
   0   9 -23   -1.42    4.17
   0   9 -23    1.01    4.20
   0  -9 -23    6.32    4.66
   0   9  23    0.37    4.46
   0   9  23    0.73    3.83
   0  -9 -23   -3.34    4.56
   0  -9  23    2.94    4.71
   0   9 -23    0.72    3.86
   0  -9 -23   -0.51    4.84
   0  -9 -23   -1.13    4.04
   0   9  23    5.20    5.00
   0   9  24   -4.20    4.56
   0  -9  24    3.24    4.87
   0   9 -24    0.23    4.16
   0   9 -24   -2.49    4.16
   0   9 -24    0.36    4.13
   0  -9 -24    3.98    4.60
   0   9 -25   -1.29    4.70
   0   9 -25    7.84    5.02
   0 -10   0  673.36   21.07
   0  10   0  731.35   19.73
   0  10   0  638.84   22.41
   0 -10   0  662.82   18.70
   0 -10   0  637.45   22.37
   0  10   0  636.94   20.28
   0  10   0  713.28   18.87
   0 -10   0  642.34   22.39
   0 -10   0  644.85   22.40
   0  10   0  748.16   19.02
   0 -10   0  636.46   22.29
   0 -10   0  677.56   21.68
   0 -10   0  644.04   22.45
   0  10   0  644.82   17.36
   0 -10  -1   22.76    3.64
   0 -10   1   28.97    2.05
   0 -10  -1   30.71    4.15
   0 -10  -1   25.88    3.32
   0  10   1   26.81    2.61
   0 -10  -1   24.27    3.63
   0 -10   1   19.84    3.30
   0 -10   1   22.46    3.73
   0 -10   1   25.76    3.90
   0 -10  -1   25.16    3.77
   0  10   1   24.07    2.56
   0 -10  -1   27.98    3.78
   0  10  -1   34.05    2.31
   0  10   1   19.97    1.33
   0 -10   1   23.86    1.92
   0 -10  -1   22.85    3.79
   0  10   1   24.40    2.00
   0  10  -1   31.14    2.23
   0  10  -1   21.97    1.85
   0  10  -1   27.75    4.19
   0 -10   1   20.77    3.64
   0 -10   1   21.63    3.14
   0  10   1   23.64    2.62
   0 -10  -1   24.51    2.49
   0 -10   1   20.50    3.71
   0 -10  -1   23.40    3.35
   0  10   1   19.36    3.61
   0  10  -1   19.23    2.68
   0 -10   1   27.21    4.19
   0 -10   2  411.03   14.80
   0 -10  -2  402.96   15.58
   0 -10  -2  393.68   14.78
   0 -10  -2  400.05   13.90
   0 -10  -2  396.66   15.49
   0 -10   2  376.98   15.43
   0 -10   2  375.49   15.40
   0  10  -2  403.17   11.71
   0  10  -2  405.06   15.71
   0  10   2  426.15   13.37
   0 -10   2  414.30   11.85
   0 -10  -2  403.32   15.52
   0 -10   2  381.37   15.43
   0 -10  -2  407.22   14.35
   0  10   2  390.94   15.45
   0  10   2  438.06   13.57
   0 -10  -2  389.89   13.06
   0 -10   2  385.09   15.55
   0 -10  -2  387.46   15.33
   0  10  -2  391.67   13.61
   0  10   2  421.38   12.11
   0 -10   2  392.86   15.12
   0  10   2  343.18   10.44
   0 -10  -2  395.08   15.49
   0  10   2  441.93   13.49
   0 -10   2  400.16   15.70
   0  10   3  581.92   20.46
   0  10   3  613.42   18.54
   0  10   3  544.40   15.29
   0 -10   3  644.29   17.13
   0  10  -3  572.88   20.38
   0 -10  -3  580.77   20.33
   0 -10  -3  574.49   20.28
   0 -10  -3  583.85   18.28
   0  10  -3  572.66   20.12
   0 -10   3  591.54   19.77
   0  10  -3  604.44   18.95
   0 -10  -3  589.17   18.54
   0 -10   3  581.96   20.25
   0 -10  -3  559.63   20.17
   0 -10   3  538.01   20.20
   0 -10  -3  574.26   20.28
   0  10  -3  586.32   18.43
   0  10   3  652.51   18.64
   0  10   3  618.78   17.22
   0 -10   3  556.09   20.39
   0 -10   3  553.45   20.37
   0 -10  -3  599.25   18.89
   0 -10  -3  584.23   20.29
   0  10   3  582.00   20.09
   0 -10  -3  580.68   19.91
   0 -10   3  571.09   20.50
   0 -10   4   99.43    7.20
   0 -10   4  124.41    7.72
   0 -10   4   98.62    7.18
   0 -10  -4  107.58    7.24
   0 -10  -4  107.85    7.29
   0  10   4  114.57    6.45
   0  10   4  105.84    7.14
   0 -10   4  121.88    5.60
   0 -10  -4  104.05    7.13
   0  10  -4  110.10    7.36
   0 -10  -4  108.27    6.63
   0  10   4   98.35    6.91
   0  10  -4  104.96    7.16
   0  10  -4  110.85    4.67
   0  10   4  126.07    5.72
   0 -10  -4  124.33    7.57
   0 -10  -4  109.20    7.28
   0  10  -4  100.65    6.05
   0 -10   4  104.71    6.89
   0 -10  -4  109.18    7.22
   0  10   4  108.51    4.28
   0 -10   4  104.34    7.25
   0 -10  -4  117.97    6.39
   0 -10   4  109.99    7.49
   0 -10  -4  122.40    5.66
   0 -10  -4  116.05    6.24
   0 -10  -4  103.74    6.13
   0  10  -4  117.86    6.59
   0 -10   5  100.52    7.14
   0 -10  -5   95.13    6.78
   0  10  -5  101.33    6.07
   0 -10  -5   99.78    5.53
   0  10   5  100.06    5.42
   0  10  -5   97.48    5.99
   0  10   5  106.05    6.43
   0  10   5   97.29    6.76
   0  10  -5   98.72    6.92
   0 -10   5  107.94    5.61
   0 -10  -5  101.44    5.82
   0 -10   5  101.78    6.96
   0 -10  -5   98.76    6.86
   0 -10  -5  103.95    6.92
   0 -10  -5   98.47    7.23
   0 -10   5   97.50    7.02
   0 -10  -5  100.56    6.28
   0  10  -5   96.44    4.65
   0  10  -5  106.59    7.14
   0  10   5   99.96    7.03
   0 -10  -5   98.30    6.34
   0 -10   5   89.12    6.89
   0 -10  -5   92.38    6.71
   0 -10  -5   99.08    4.80
   0 -10  -5   95.43    5.66
   0 -10   5   94.68    6.70
   0 -10  -5  100.57    6.93
   0 -10   5   88.41    6.82
   0 -10  -5   96.38    6.76
   0  10  -6   64.46    5.59
   0 -10  -6   66.57    4.60
   0  10  -6   62.19    5.61
   0 -10  -6   69.33    4.81
   0 -10  -6   74.43    5.86
   0 -10  -6   66.20    5.54
   0 -10  -6   70.23    5.49
   0 -10   6   60.24    5.62
   0 -10  -6   61.94    5.47
   0 -10  -6   67.05    5.21
   0 -10  -6   64.75    5.87
   0 -10  -6   71.11    5.82
   0  10   6   63.61    5.54
   0 -10  -6   68.97    3.61
   0 -10  -6   67.63    4.39
   0  10  -6   63.86    3.97
   0  10   6   69.29    5.42
   0 -10   6   59.11    5.64
   0  10  -6   65.51    5.07
   0 -10   6   60.66    5.58
   0  10   6   62.12    5.82
   0 -10   6   64.73    5.76
   0 -10  -6   68.74    5.68
   0 -10  -6   56.61    5.15
   0 -10   6   59.77    5.63
   0  10  -6   64.09    4.96
   0  10  -6   74.46    4.59
   0 -10   6   66.83    5.90
   0 -10  -7   49.29    4.94
   0  10   7   54.99    5.08
   0 -10   7   42.19    4.89
   0 -10  -7   43.97    4.68
   0  10  -7   42.18    4.71
   0  10  -7   48.88    4.08
   0  10  -7   49.46    5.17
   0 -10  -7   53.81    4.73
   0 -10  -7   43.53    4.68
   0 -10  -7   51.14    3.74
   0 -10   7   44.73    5.05
   0 -10  -7   47.61    3.85
   0 -10   7   50.88    5.23
   0 -10  -7   55.26    5.22
   0 -10  -7   48.02    2.65
   0  10   7   42.55    4.60
   0 -10  -7   45.29    5.45
   0 -10   7   36.61    4.61
   0 -10  -7   56.06    4.40
   0  10   7   47.23    5.22
   0  10  -7   46.96    4.94
   0  10  -7   46.94    3.57
   0  10  -7   43.64    4.42
   0 -10  -7   49.22    4.83
   0 -10   7   44.53    5.11
   0  10  -7   42.67    4.26
   0 -10   7   43.48    4.87
   0 -10  -7   46.25    4.89
   0 -10  -7   50.88    4.97
   0 -10  -7   40.22    4.21
   0 -10   8  732.16   25.08
   0  10  -8  772.61   22.90
   0  10  -8  745.65   22.25
   0 -10   8  754.32   25.53
   0  10  -8  815.48   21.82
   0 -10  -8  840.17   22.38
   0  10   8  819.65   22.49
   0 -10  -8  771.54   24.52
   0 -10  -8  773.36   24.71
   0 -10  -8  764.70   24.74
   0  10   8  747.98   24.60
   0 -10  -8  761.06   24.67
   0 -10  -8  789.69   24.74
   0  10  -8  744.29   25.20
   0 -10  -8  670.39   18.84
   0  10  -8  770.00   24.89
   0  10   8  760.43   25.96
   0 -10  -8  700.25   25.49
   0  10  -8  717.27   23.58
   0 -10   8  760.78   25.32
   0 -10   8  707.67   24.92
   0  10  -8  747.65   23.92
   0 -10  -8  757.15   24.72
   0 -10  -8  756.66   24.93
   0 -10  -8  764.54   24.45
   0  10   8  771.56   25.11
   0 -10  -8  780.94   24.79
   0  10  -8  707.47   24.72
   0 -10   8  717.90   25.04
   0 -10   8  729.14   25.07
   0 -10  -8  801.78   22.31
   0  10  -9   22.39    3.58
   0  10   9   26.50    4.34
   0 -10  -9   22.33    3.76
   0  10   9   24.49    2.74
   0 -10  -9   24.58    3.84
   0 -10   9   21.32    3.90
   0  10   9   19.67    4.05
   0 -10   9   25.20    4.20
   0 -10  -9   21.24    4.08
   0 -10  -9   22.79    2.71
   0  10  -9   19.38    3.66
   0  10  -9   22.46    4.09
   0 -10  -9   17.43    3.47
   0 -10   9   20.37    3.75
   0 -10   9   23.35    4.21
   0 -10  -9   24.67    3.81
   0 -10  -9   27.07    2.87
   0 -10  -9   21.64    3.54
   0 -10  -9   23.11    3.79
   0  10  -9   24.70    3.86
   0  10   9   22.22    3.47
   0 -10  -9   21.88    3.64
   0  10  -9   20.47    3.50
   0  10  -9   21.08    2.94
   0  10  -9   28.23    3.47
   0 -10   9   26.94    4.29
   0 -10  -9   24.53    3.89
   0 -10  -9   23.86    3.54
   0  10  -9   23.37    2.51
   0 -10   9   25.43    4.57
   0 -10 -10   14.87    2.22
   0  10 -10   17.48    3.93
   0 -10 -10   12.30    3.72
   0  10 -10   15.23    3.17
   0 -10 -10   17.80    3.53
   0 -10  10   13.09    3.45
   0 -10  10   13.90    3.62
   0  10 -10   16.20    2.73
   0 -10 -10   15.97    3.31
   0 -10  10    8.58    3.14
   0 -10  10   14.34    3.60
   0 -10 -10   20.07    3.83
   0  10 -10   16.41    3.41
   0 -10 -10   14.00    3.25
   0  10 -10   16.12    3.08
   0 -10 -10   22.28    3.82
   0 -10 -10   14.17    3.19
   0 -10  10    8.28    3.15
   0  10 -10   19.93    3.53
   0 -10 -10   17.50    3.59
   0  10  10    8.37    3.36
   0  10  10   20.80    4.26
   0 -10 -10    7.95    2.87
   0  10 -10   16.67    2.14
   0  10 -10   21.99    4.12
   0 -10  10   16.95    3.75
   0  10  10   14.25    3.21
   0 -10 -10   14.90    3.48
   0  10 -11    0.92    2.70
   0  10 -11   -4.24    2.75
   0  10 -11   -1.79    2.17
   0  10 -11    0.91    2.83
   0 -10  11   -0.24    2.91
   0 -10  11   -1.90    2.52
   0 -10  11    2.64    2.72
   0 -10 -11   -0.99    3.58
   0 -10 -11   -0.86    2.65
   0 -10 -11    0.92    3.02
   0 -10 -11    0.79    2.45
   0 -10 -11   -0.69    2.27
   0  10 -11   -0.26    0.73
   0 -10 -11   -0.16    2.44
   0 -10 -11   -0.09    2.28
   0  10 -11    0.93    2.16
   0 -10  11    5.81    3.41
   0 -10  11    0.01    2.62
   0  10 -11    0.51    1.18
   0 -10 -11    2.30    2.67
   0 -10 -11    1.01    1.49
   0  10 -11    0.91    2.23
   0  10  11    0.00    2.99
   0 -10  11    0.35    2.88
   0  10  11    6.41    3.85
   0 -10 -11    0.33    2.51
   0 -10  12  922.25   30.62
   0  10 -12  946.20   31.67
   0  10  12  886.69   31.88
   0  10  12  925.55   31.71
   0  10 -12  947.29   29.46
   0  10 -12  873.87   31.05
   0 -10 -12 1030.74   27.06
   0 -10 -12  853.51   31.63
   0 -10 -12  961.52   29.94
   0 -10 -12  953.49   31.28
   0 -10 -12  891.27   31.38
   0  10 -12  956.67   30.13
   0 -10  12  916.24   32.10
   0 -10  12  900.02   30.56
   0 -10  12  936.68   30.77
   0 -10 -12  946.90   30.84
   0 -10 -12  962.64   29.99
   0  10 -12  964.66   25.02
   0  10 -12  910.78   30.25
   0 -10 -12  964.60   29.95
   0 -10  12  929.04   30.72
   0 -10 -12  949.44   29.84
   0 -10  12  897.50   31.19
   0  10 -12  924.13   29.24
   0 -10 -12  946.51   29.85
   0 -10 -13  305.48   13.30
   0 -10 -13  299.60   13.41
   0  10 -13  288.94   13.24
   0 -10 -13  277.58   13.88
   0 -10  13  275.59   13.63
   0  10 -13  280.36   13.79
   0 -10 -13  306.27   13.33
   0  10  13  257.89   14.55
   0 -10 -13  270.12   14.14
   0  10 -13  258.34   14.15
   0  10  13  273.52   14.68
   0 -10  13  283.03   14.40
   0  10 -13  273.10   12.75
   0  10 -13  298.42    9.89
   0 -10  13  292.21   13.94
   0 -10 -13  293.33   13.14
   0  10 -13  249.24   14.05
   0 -10 -13  322.81   13.52
   0 -10  13  287.10   13.85
   0 -10 -13  274.91   14.76
   0 -10 -13  266.02   14.86
   0 -10 -14   62.45    5.83
   0 -10  14   67.10    6.54
   0 -10 -14   58.85    6.67
   0  10  14   73.91    7.90
   0  10 -14   64.46    6.15
   0 -10 -14   60.16    7.06
   0 -10 -14   65.85    5.90
   0  10 -14   65.32    7.15
   0 -10 -14   70.38    7.08
   0 -10  14   62.74    7.04
   0 -10 -14   72.83    6.24
   0 -10 -14   70.91    6.16
   0 -10  14   61.57    6.33
   0  10 -14   63.57    6.63
   0  10 -14   74.96    6.48
   0  10 -14   57.31    6.70
   0 -10 -14   61.99    5.85
   0 -10 -14   57.04    6.92
   0 -10  14   58.28    6.14
   0  10  14   66.67    7.59
   0  10 -15   14.26    4.74
   0 -10 -15   30.01    4.27
   0 -10 -15   19.00    4.40
   0  10 -15   27.51    5.11
   0  10 -15   29.94    4.79
   0  10 -15   24.46    4.65
   0 -10  15   24.49    4.50
   0 -10 -15   23.24    4.52
   0 -10 -15   25.86    4.33
   0 -10 -15   20.23    4.96
   0 -10 -15   28.24    4.28
   0 -10 -15   26.44    4.04
   0  10  15   23.15    5.58
   0 -10 -15   22.86    4.04
   0  10 -15   33.60    4.86
   0 -10  15   21.92    4.91
   0 -10  15   24.54    4.62
   0  10 -15   24.89    5.05
   0 -10 -15   25.29    5.26
   0 -10  15   26.51    4.69
   0  10  15   27.05    5.79
   0 -10 -16  265.06   12.39
   0  10  16  227.92   14.21
   0 -10  16  221.30   12.45
   0  10 -16  225.37   13.56
   0  10 -16  227.23   12.69
   0 -10 -16  220.12   14.03
   0 -10 -16  261.91   12.28
   0 -10 -16  231.78   13.87
   0 -10  16  193.58   12.89
   0  10 -16  235.32   12.69
   0 -10 -16  244.03   12.01
   0 -10 -16  211.10   13.80
   0 -10  16  217.53   12.49
   0  10 -16  220.20   12.52
   0  10 -16  200.89   13.46
   0  10 -16  220.43   13.09
   0 -10 -16  229.44   13.35
   0 -10 -16  247.60   12.00
   0  10  16  220.01   14.01
   0 -10 -16  250.88   12.42
   0 -10 -17   24.65    4.15
   0 -10 -17   18.01    4.93
   0 -10 -17   22.06    4.95
   0 -10 -17   26.24    4.47
   0  10 -17   31.86    5.90
   0  10 -17   27.49    5.02
   0  10 -17   17.94    4.63
   0 -10  17   20.11    4.65
   0  10 -17   15.84    4.81
   0  10 -17   23.93    4.64
   0 -10 -17   21.32    5.18
   0 -10 -17   25.25    4.28
   0 -10 -17   29.46    4.42
   0  10  17   20.96    5.78
   0  10 -17   21.35    4.57
   0 -10  17   27.86    4.97
   0 -10 -17   24.87    5.05
   0 -10  17   27.02    4.64
   0  10  17   21.03    4.79
   0 -10 -17   24.19    3.94
   0  10  18   37.55    6.91
   0  10 -18   38.19    5.34
   0 -10 -18   38.85    6.35
   0 -10 -18   40.24    6.30
   0 -10 -18   38.73    5.48
   0 -10 -18   42.71    6.53
   0 -10  18   44.15    6.50
   0  10  18   55.91    7.66
   0  10 -18   44.46    6.14
   0 -10 -18   40.23    6.65
   0  10 -18   28.56    5.71
   0  10 -18   39.39    6.16
   0 -10  18   50.59    5.92
   0  10 -18   43.09    6.14
   0 -10  18   34.68    5.06
   0  10 -18   43.56    6.61
   0 -10  19   16.35    4.98
   0  10  19   12.04    4.95
   0 -10 -19   19.74    4.92
   0  10 -19   11.60    5.11
   0 -10 -19   15.02    5.62
   0  10 -19   15.28    4.05
   0  10 -19    8.20    4.13
   0  10 -19    9.20    3.88
   0  10 -19   16.19    4.81
   0  10  19   12.68    5.48
   0 -10 -19   11.99    4.41
   0 -10 -19   23.67    5.83
   0 -10 -20    6.66    3.84
   0 -10 -20    9.40    5.10
   0  10  20    5.35    3.89
   0 -10 -20   14.25    5.77
   0  10 -20   12.54    4.31
   0  10 -20    6.56    4.76
   0 -10 -20    6.19    4.91
   0  10 -20    6.39    4.26
   0  10 -20    9.30    4.19
   0  10  20   15.36    6.12
   0 -10  20    4.35    3.80
   0  10  21    6.70    4.86
   0  10 -21   21.94    5.48
   0 -10 -21   13.33    5.70
   0 -10 -21   15.30    5.34
   0  10 -21    9.76    4.78
   0  10 -21   17.04    5.34
   0  10 -21   21.35    5.43
   0 -10  21   14.16    5.09
   0 -10 -21   11.92    5.16
   0 -10 -21   15.57    5.15
   0  10  21   20.78    6.01
   0 -10 -22    6.42    4.36
   0  10 -22    7.54    5.11
   0 -10 -22   -0.81    3.81
   0  10  22   -3.00    4.86
   0  10  22    1.91    4.39
   0  10  22    5.02    4.97
   0  10 -22    3.70    4.02
   0 -10  22   10.22    4.41
   0  10 -22   -0.58    4.88
   0 -10 -22   12.15    5.91
   0  10 -22    4.28    4.41
   0 -10 -22    6.08    4.59
   0 -10 -23    8.52    5.59
   0  10 -23    9.88    5.03
   0  10 -23   24.46    6.34
   0 -10 -23   13.85    5.03
   0 -10 -23    6.91    4.91
   0  10 -23   22.34    6.08
   0  10 -23   14.22    6.16
   0  10  23   13.96    5.62
   0 -10  23   16.38    5.42
   0  10  23   19.52    5.91
   0  10 -24   86.47    9.90
   0 -10 -24   96.93   10.88
   0  10 -24   76.26    9.50
   0 -10  24   76.57   10.14
   0  10 -25    9.72    5.56
   0 -11   0   -0.13    2.50
   0 -11   0   -0.07    2.65
   0  11   0    2.82    1.54
   0 -11   0    1.50    1.23
   0  11   0    1.23    2.06
   0 -11   0    2.14    2.07
   0  11   0    1.47    1.38
   0 -11   0    1.28    2.25
   0 -11   0    1.97    2.43
   0  11   0    2.42    2.70
   0 -11   0   -0.78    2.59
   0  11   0    0.42    0.76
   0 -11   0   -1.23    2.65
   0  11   0    2.53    1.48
   0  11   0    0.60    0.56
   0 -11   1    0.75    2.49
   0  11   1    0.02    1.35
   0 -11   1    2.25    2.60
   0 -11   1    2.46    2.27
   0 -11  -1   -0.14    2.39
   0 -11  -1   -0.01    2.73
   0 -11  -1    0.83    1.37
   0 -11  -1    1.76    2.45
   0  11   1    0.39    0.89
   0 -11   1   -1.99    2.35
   0 -11  -1   -0.35    2.29
   0 -11  -1    0.83    2.05
   0  11  -1   -4.24    3.00
   0 -11  -1    1.32    2.36
   0 -11  -1   -1.00    1.94
   0  11   1   -0.29    1.32
   0  11   1    0.09    0.43
   0 -11   1   -0.57    2.64
   0 -11   1   -2.57    2.64
   0 -11  -1    5.07    2.62
   0  11  -1    2.58    1.13
   0  11  -1    1.53    1.18
   0 -11   1   -4.35    3.05
   0  11  -1   -0.37    1.96
   0  11   1   -0.83    1.41
   0 -11   1    0.93    0.99
   0  11   1    0.25    2.62
   0  11  -1    0.77    0.77
   0  11   2    2.08    1.77
   0 -11   2    1.11    2.70
   0 -11  -2   -0.71    2.50
   0  11   2    0.54    0.43
   0 -11  -2    4.55    2.78
   0 -11   2    1.71    2.44
   0 -11   2    1.89    2.29
   0 -11   2   -0.37    2.57
   0 -11   2    0.60    2.29
   0  11   2    1.55    2.37
   0 -11  -2   -1.01    2.51
   0  11  -2    1.48    2.77
   0  11   2    1.29    2.70
   0  11   2    1.48    1.14
   0 -11   2   -0.56    2.79
   0 -11  -2    1.00    2.50
   0  11   2    1.41    1.65
   0 -11  -2   -0.95    2.52
   0 -11  -2   -0.54    1.80
   0 -11  -2    1.04    2.59
   0 -11  -2    1.50    1.58
   0  11  -2   -2.09    2.01
   0 -11   2    0.23    1.02
   0 -11   2   -1.30    2.71
   0 -11  -2   -0.21    1.94
   0  11   2   -0.64    1.57
   0 -11  -3    2.47    2.82
   0  11   3    0.41    1.26
   0 -11   3   -0.23    1.13
   0 -11  -3   -1.60    2.51
   0 -11  -3    0.94    1.72
   0  11  -3   -0.23    1.76
   0 -11   3   -1.96    2.59
   0 -11   3    4.02    3.08
   0  11  -3    0.06    2.91
   0 -11  -3   -2.29    2.41
   0  11  -3    0.65    1.95
   0 -11   3    3.35    2.94
   0  11   3    2.07    2.45
   0 -11  -3    1.38    2.63
   0 -11  -3    2.41    3.01
   0  11  -3   -0.61    2.49
   0 -11  -3   -0.11    1.64
   0 -11  -3   -0.50    2.41
   0 -11  -3   -1.44    1.89
   0 -11   3   -2.00    2.85
   0  11   3    0.49    0.52
   0  11   3    1.14    1.76
   0 -11   3    0.59    2.66
   0 -11   3    0.68    2.26
   0  11  -3    1.27    1.12
   0  11   3    0.36    2.45
   0  11  -4   -1.49    1.70
   0  11  -4    1.41    1.15
   0 -11  -4   -0.27    1.54
   0 -11  -4    1.13    2.81
   0  11   4   -0.57    1.84
   0  11  -4    2.17    2.75
   0 -11   4    2.39    2.35
   0 -11  -4    1.36    2.00
   0 -11  -4    0.33    2.30
   0  11  -4    1.53    2.17
   0  11  -4    2.48    3.07
   0 -11  -4    2.50    2.83
   0 -11  -4    2.28    2.62
   0 -11   4   -0.42    2.61
   0 -11  -4   -0.48    2.51
   0  11   4    0.19    0.70
   0 -11   4   -0.76    1.19
   0  11   4   -0.47    2.62
   0 -11  -4    1.66    2.39
   0  11   4   -2.00    1.59
   0 -11   4   -1.59    2.74
   0 -11  -4   -0.43    2.04
   0 -11  -4    1.86    1.76
   0  11   4   -0.85    2.39
   0 -11   4   -1.48    2.83
   0 -11  -4    1.86    2.10
   0 -11   4    2.74    2.43
   0 -11   4   -0.57    2.55
   0 -11   5    0.27    2.74
   0 -11   5   -1.82    2.67
   0 -11  -5   -2.13    1.95
   0  11   5   -0.74    2.38
   0 -11  -5   -0.89    1.26
   0 -11  -5   -1.56    2.60
   0  11  -5   -0.72    1.98
   0  11  -5   -0.56    1.76
   0 -11   5   -1.78    2.38
   0 -11  -5    0.21    1.73
   0  11  -5    1.50    2.63
   0  11   5    1.51    3.09
   0 -11  -5    0.42    2.58
   0  11  -5    1.08    1.31
   0 -11  -5   -0.81    2.56
   0 -11  -5    2.27    3.19
   0  11   5    2.49    2.66
   0  11   5   -1.52    1.68
   0 -11   5    0.26    2.44
   0 -11  -5   -0.85    2.07
   0 -11  -5   -0.40    1.79
   0 -11  -5    1.39    2.64
   0 -11   5    0.41    2.59
   0 -11  -5    1.99    2.45
   0  11  -5   -2.42    2.58
   0 -11   5   -2.92    2.60
   0 -11   5    3.07    1.85
   0 -11  -5    5.69    3.04
   0 -11   6   16.78    4.14
   0 -11  -6    1.18    1.23
   0  11  -6   20.32    3.85
   0  11  -6   15.35    2.35
   0 -11  -6    2.08    2.25
   0 -11   6   11.87    3.85
   0 -11  -6    0.22    1.70
   0 -11   6   17.39    4.41
   0 -11  -6   -0.07    1.88
   0 -11   6   23.00    4.61
   0 -11   6   23.79    4.24
   0  11   6    0.51    2.49
   0 -11  -6    1.68    2.41
   0 -11   6   13.24    4.03
   0  11  -6    9.02    3.70
   0 -11  -6    1.40    2.55
   0 -11  -6   -0.57    2.58
   0 -11  -6   -1.42    2.34
   0 -11  -6    4.20    3.29
   0  11  -6   19.91    3.19
   0 -11  -6   -0.93    2.27
   0  11   6    1.60    2.31
   0 -11  -6   -0.43    2.40
   0 -11  -6    4.62    2.94
   0  11  -6   23.98    3.44
   0  11   6    3.66    2.87
   0  11  -7    0.54    2.33
   0  11  -7   -1.07    2.39
   0  11   7   -2.60    2.91
   0 -11   7    1.44    2.86
   0 -11  -7    6.57    3.49
   0 -11  -7   -1.30    2.53
   0 -11   7    0.80    2.71
   0 -11   7   -2.95    2.74
   0 -11   7    1.01    2.61
   0 -11  -7   -2.52    2.53
   0 -11  -7   -0.62    0.91
   0 -11   7    1.60    3.12
   0 -11  -7    0.06    2.37
   0 -11  -7    2.55    2.57
   0 -11  -7    1.31    2.15
   0  11   7    3.22    2.51
   0 -11  -7    3.31    2.92
   0 -11  -7    2.32    2.63
   0  11   7    0.20    2.43
   0 -11   7   -1.20    2.57
   0  11  -7    2.65    2.28
   0 -11  -7   -1.84    1.98
   0  11  -7    2.06    1.79
   0 -11  -7   -0.34    1.51
   0  11  -7   -8.53    3.42
   0  11  -7   -0.18    1.39
   0  11  -7    2.81    2.79
   0 -11  -7    0.69    2.31
   0 -11  -8   -1.04    2.67
   0  11  -8    5.54    2.92
   0  11  -8    1.18    2.42
   0 -11   8   -1.22    2.56
   0  11  -8    1.35    3.01
   0 -11  -8    1.33    3.11
   0 -11  -8    0.14    0.64
   0 -11  -8    3.38    2.66
   0 -11  -8    0.52    2.53
   0 -11  -8    1.55    2.58
   0  11  -8    6.41    3.71
   0 -11  -8    2.18    2.64
   0 -11  -8    5.01    2.46
   0  11   8    1.07    2.81
   0  11  -8    0.99    2.23
   0 -11   8    4.93    3.44
   0 -11  -8    0.94    1.63
   0 -11  -8    1.36    2.53
   0  11   8    1.93    2.50
   0  11   8    2.92    3.01
   0  11  -8    3.61    2.08
   0 -11   8    1.97    2.98
   0 -11   8    4.27    3.14
   0 -11   8    2.24    3.21
   0 -11  -8   -3.61    2.72
   0 -11  -8   -1.22    2.19
   0  11  -8    1.59    1.90
   0 -11   8    1.89    2.71
   0 -11  -9    0.60    1.60
   0 -11   9    0.38    2.64
   0  11  -9   -2.60    2.06
   0 -11  -9    4.65    3.25
   0 -11   9    1.36    2.68
   0  11   9   -1.39    3.16
   0  11  -9   -1.07    2.66
   0  11  -9   -1.50    2.67
   0  11   9    5.65    3.11
   0 -11  -9    1.58    2.72
   0  11   9    3.87    2.56
   0  11  -9   -2.30    1.98
   0  11  -9    2.47    1.50
   0 -11  -9    0.03    2.44
   0  11  -9    1.03    2.54
   0 -11  -9    4.20    2.72
   0  11  -9    0.94    2.52
   0 -11  -9   -1.06    2.56
   0 -11  -9    0.15    2.31
   0 -11   9   -1.81    2.76
   0  11  -9    3.69    2.91
   0 -11  -9   -1.71    2.45
   0 -11  -9    2.61    2.71
   0 -11   9    1.35    2.62
   0 -11  -9   -0.72    2.33
   0 -11  -9    2.54    2.51
   0 -11   9    1.47    2.80
   0 -11   9   -1.72    2.77
   0  11 -10   -0.85    2.29
   0 -11  10    1.51    2.79
   0 -11  10   -3.27    2.95
   0  11 -10   -1.34    2.09
   0  11 -10    0.85    2.48
   0  11 -10   -1.70    2.98
   0  11  10    3.43    3.25
   0 -11 -10    0.03    2.91
   0 -11 -10   -1.32    2.41
   0 -11 -10   -2.91    2.68
   0  11 -10    2.84    2.26
   0 -11 -10    0.27    2.46
   0 -11  10    0.79    2.72
   0 -11  10    0.35    2.70
   0  11 -10    2.54    2.25
   0 -11 -10    0.34    2.42
   0 -11 -10    0.66    3.10
   0  11  10    3.41    3.22
   0 -11  10    2.95    3.47
   0  11 -10   -0.63    2.71
   0 -11  10    2.17    3.08
   0 -11 -10    1.41    2.61
   0 -11 -10    3.42    2.82
   0  11  10    0.31    2.41
   0 -11 -10   -3.56    2.88
   0 -11 -10    0.84    1.49
   0  11 -10    0.18    1.28
   0 -11 -10    3.47    2.42
   0  11  11   -0.69    3.14
   0  11 -11    3.82    3.33
   0 -11  11    1.02    2.99
   0 -11 -11    0.69    1.69
   0  11  11    5.58    3.98
   0  11 -11    2.60    2.19
   0 -11  11    4.22    3.48
   0 -11  11   -1.58    2.98
   0 -11 -11    2.57    3.00
   0 -11 -11    6.64    3.27
   0 -11  11    1.21    2.94
   0  11 -11    1.30    2.43
   0 -11 -11    7.80    3.45
   0 -11 -11    0.26    2.70
   0 -11  11   -1.88    2.68
   0  11 -11   -1.47    3.08
   0 -11 -11    0.60    3.16
   0 -11 -11    1.44    3.29
   0 -11  11    1.05    2.82
   0  11 -11    1.44    2.82
   0 -11 -11   -1.05    2.72
   0 -11 -11    3.19    3.32
   0 -11 -11    2.40    3.53
   0 -11 -11    2.66    2.49
   0  11 -11    1.73    2.33
   0 -11 -12   -1.67    3.02
   0 -11  12    2.04    3.01
   0  11 -12    0.60    2.20
   0 -11 -12    0.51    2.94
   0 -11  12   -3.58    3.51
   0  11 -12    0.75    3.32
   0 -11 -12   -0.14    2.49
   0 -11 -12    2.55    2.84
   0 -11 -12   -0.19    3.30
   0 -11  12    3.50    3.19
   0 -11 -12    0.40    2.36
   0  11 -12   -1.65    2.58
   0 -11  12    1.92    3.25
   0 -11 -12   -0.60    1.59
   0 -11 -12    3.39    3.35
   0  11 -12   -0.02    2.82
   0 -11  12    3.63    3.19
   0 -11 -12    7.14    3.01
   0  11  12    7.70    3.98
   0 -11 -12    0.61    2.42
   0 -11  12    2.52    3.13
   0 -11 -12   -1.49    2.69
   0  11 -12   -0.42    2.59
   0  11 -12   -1.80    2.32
   0  11  12   -0.73    3.28
   0 -11 -13   -2.38    3.82
   0  11 -13    3.12    2.89
   0 -11 -13    1.14    2.67
   0  11 -13    2.51    2.89
   0 -11  13   -1.18    2.67
   0  11 -13   -1.31    2.28
   0 -11  13    1.30    3.31
   0 -11  13   -0.48    2.96
   0 -11 -13    2.67    2.83
   0  11  13   -0.96    3.94
   0  11  13   -0.45    3.32
   0  11 -13    1.39    3.34
   0 -11 -13   -0.97    2.76
   0 -11  13   -0.55    2.98
   0 -11 -13    3.82    2.43
   0 -11 -13    0.40    2.55
   0 -11  13    2.04    3.13
   0 -11 -13    3.25    3.15
   0 -11 -13    6.51    3.86
   0  11 -13   -2.70    3.54
   0  11 -13    2.89    3.28
   0 -11 -13    2.51    3.05
   0 -11 -13    3.20    3.07
   0  11 -14   -4.45    3.85
   0 -11  14    2.52    3.21
   0  11  14    1.54    3.60
   0 -11  14    1.21    3.05
   0 -11 -14    2.50    3.86
   0 -11 -14    1.85    3.33
   0  11 -14   -1.17    3.03
   0 -11 -14    2.91    2.99
   0  11 -14    0.36    2.93
   0 -11  14    3.44    3.58
   0 -11 -14    0.09    3.39
   0 -11 -14    1.89    2.97
   0 -11 -14    2.25    2.76
   0 -11 -14    1.43    2.68
   0  11 -14    0.58    3.04
   0 -11  14   -0.70    2.83
   0  11  14    3.15    4.27
   0 -11 -14    3.47    2.79
   0 -11 -14    4.78    3.18
   0  11 -14   -0.15    2.55
   0 -11 -14    1.87    2.67
   0 -11  14    1.55    2.75
   0 -11  15    3.30    3.35
   0 -11 -15   -1.48    3.17
   0 -11  15   -0.11    3.19
   0  11 -15    0.96    2.74
   0  11 -15   -2.10    3.76
   0 -11 -15   -3.61    2.88
   0 -11 -15   -0.50    2.54
   0  11 -15    0.43    3.26
   0 -11 -15   -0.28    2.38
   0 -11 -15   -2.90    3.02
   0 -11  15    1.96    2.81
   0 -11 -15    0.51    2.47
   0  11 -15   -2.22    3.15
   0  11 -15    0.80    2.62
   0 -11 -15   -0.08    2.52
   0  11 -15    3.47    3.51
   0  11  15   -1.51    4.30
   0  11  15   -0.96    3.76
   0 -11 -15   -0.95    3.14
   0 -11  15   -2.32    3.49
   0 -11 -15   -0.66    3.59
   0 -11  15   -0.73    2.94
   0 -11 -15   -3.80    4.44
   0 -11  16    1.80    3.09
   0 -11 -16   -4.32    2.88
   0  11 -16   -0.22    2.63
   0 -11 -16   -0.78    3.29
   0  11 -16   -3.28    3.13
   0 -11  16    3.16    3.37
   0 -11 -16    1.65    2.61
   0 -11 -16   -1.67    4.12
   0 -11 -16   -0.12    2.92
   0 -11  16   -0.70    3.03
   0 -11  16    3.86    3.75
   0  11 -16   -1.18    3.47
   0 -11 -16   -0.54    3.12
   0  11  16    6.03    4.05
   0  11 -16    0.31    3.46
   0 -11 -16   -2.52    2.53
   0 -11  16    7.19    4.18
   0  11 -16   -0.09    3.48
   0 -11 -16    2.87    2.67
   0  11  16   -4.02    4.25
   0 -11 -16   -1.19    3.53
   0  11 -16    3.83    3.29
   0 -11 -16   -0.46    2.60
   0  11 -17   -1.11    3.55
   0 -11  17    4.81    3.55
   0 -11 -17    3.26    3.96
   0  11 -17   -1.15    3.15
   0 -11 -17    2.83    2.94
   0 -11 -17   -2.04    3.29
   0 -11 -17   -0.63    2.52
   0 -11 -17    3.45    2.87
   0  11 -17    4.91    3.52
   0 -11 -17   -2.70    3.39
   0 -11  17    2.69    3.63
   0  11  17    0.37    4.10
   0  11 -17    7.21    3.59
   0  11 -17   -0.84    3.42
   0 -11 -17   -1.19    2.61
   0 -11 -17    5.09    4.41
   0 -11 -17    3.33    3.19
   0  11  17   -0.13    4.53
   0  11 -17   -2.51    3.52
   0 -11 -17   -0.65    2.73
   0 -11  17   -0.60    2.87
   0 -11  17    8.30    4.96
   0 -11 -18    7.21    4.39
   0 -11 -18   -1.38    3.67
   0 -11 -18   -6.93    3.95
   0  11 -18    0.80    3.74
   0  11 -18    4.24    3.39
   0 -11 -18    1.73    4.36
   0  11 -18   -0.94    3.56
   0  11  18   -1.10    3.60
   0 -11  18   -2.57    3.33
   0  11 -18   -0.57    3.46
   0 -11  18    0.41    3.66
   0 -11 -18   -3.06    2.67
   0  11  18   11.38    5.30
   0 -11  18   -9.01    4.43
   0  11 -18    2.48    3.19
   0  11 -18    3.75    3.35
   0 -11  18    0.07    3.17
   0  11 -19    3.69    4.26
   0  11 -19    1.84    3.86
   0  11 -19    1.51    3.09
   0  11 -19    0.15    3.36
   0  11  19    4.27    4.33
   0 -11  19   -1.27    4.23
   0 -11 -19   -0.02    3.87
   0  11  19    8.54    4.98
   0 -11 -19  -12.90    5.43
   0 -11  19    0.25    4.19
   0  11 -19   -3.45    3.57
   0  11 -19   -2.04    3.50
   0 -11 -19    4.33    3.94
   0 -11 -19   -3.58    3.85
   0  11 -20    4.68    3.58
   0 -11 -20    4.41    4.71
   0 -11  20   -1.60    4.03
   0  11 -20  -17.62    6.19
   0 -11 -20    3.48    4.16
   0 -11 -20    2.77    4.22
   0 -11 -20    2.50    4.49
   0 -11  20    3.67    4.35
   0  11 -20   -3.09    3.40
   0  11  20    6.90    4.73
   0  11 -20   -4.30    3.71
   0  11  20    0.43    4.88
   0 -11 -21   -0.43    3.96
   0  11 -21    0.53    4.47
   0  11  21    3.92    4.83
   0  11 -21    5.14    5.01
   0  11 -21    0.57    3.66
   0 -11 -21   -6.55    4.36
   0 -11  21   -3.31    4.18
   0 -11 -21   -6.88    5.21
   0  11 -21   -3.55    4.43
   0  11  21    4.20    5.05
   0 -11 -21   -0.51    4.95
   0 -11  21    2.16    4.41
   0 -11 -22    1.23    4.12
   0 -11 -22   -0.29    3.97
   0  11 -22   -3.22    4.64
   0 -11  22    5.24    4.20
   0  11  22    5.49    5.33
   0  11 -22   -2.20    3.99
   0 -11  22   -5.62    4.95
   0 -11 -22    2.60    4.85
   0  11 -22    8.38    4.55
   0  11  22    6.33    5.20
   0 -11 -22   -2.61    4.65
   0  11 -22   -1.30    4.19
   0  11 -23   -4.99    5.00
   0 -11  23   -0.81    4.30
   0 -11 -23    2.58    4.34
   0  11 -23   -6.27    4.51
   0 -11 -24    1.73    4.31
   0  12   0  180.62    6.41
   0 -12   0  196.94   10.94
   0 -12   0  186.30    9.93
   0 -12   0  191.13    7.35
   0 -12   0  175.49   10.44
   0  12   0  210.02    7.56
   0  12   0  193.96    8.13
   0  12   0  188.02    8.89
   0 -12   0  182.99   10.56
   0 -12   0  192.86    9.72
   0 -12   0  197.03    9.57
   0 -12   0  180.55   10.56
   0  12   0  215.18    7.64
   0 -12   0  176.47   10.53
   0  12   0  189.79   10.79
   0 -12   1   37.27    5.17
   0  12   1   27.24    4.46
   0 -12   1   29.28    4.33
   0 -12   1   25.41    3.47
   0  12  -1   26.42    3.31
   0 -12  -1   39.76    5.25
   0 -12   1   27.80    4.35
   0 -12   1   35.46    2.50
   0 -12   1   30.38    4.29
   0 -12  -1   32.83    4.11
   0 -12  -1   34.18    4.00
   0  12  -1   36.82    4.87
   0 -12  -1   33.82    3.07
   0  12   1   41.46    3.34
   0 -12  -1   22.36    4.18
   0 -12  -1   40.81    4.78
   0  12   1   33.13    2.39
   0  12  -1   33.35    3.05
   0 -12  -1   33.54    4.82
   0  12   1   34.57    3.20
   0 -12   1   33.74    4.79
   0  12   1   33.90    3.31
   0 -12  -1   42.11    5.28
   0 -12  -1   31.44    4.64
   0 -12   1   31.67    4.72
   0 -12  -2    1.71    1.58
   0 -12   2    5.10    2.52
   0 -12  -2    3.26    2.77
   0 -12  -2    5.60    2.86
   0 -12   2    1.88    2.83
   0 -12  -2    2.27    2.05
   0 -12  -2    2.26    3.05
   0  12  -2    1.53    2.90
   0  12   2    2.24    1.19
   0 -12   2    6.13    3.05
   0 -12   2    5.13    1.31
   0  12  -2   12.79    3.42
   0 -12  -2    1.78    2.04
   0  12   2    5.65    2.29
   0  12   2    3.43    2.87
   0 -12   2    5.22    3.16
   0 -12   2    3.60    2.67
   0  12   2    2.38    2.45
   0  12  -2    1.70    2.09
   0 -12  -2    4.54    2.73
   0 -12  -2    3.26    2.63
   0 -12   2    2.08    2.77
   0 -12  -2    2.81    2.95
   0  12   2    4.52    2.30
   0  12  -3  777.25   23.96
   0  12  -3  762.38   26.49
   0 -12  -3  782.50   24.16
   0 -12   3  833.52   21.79
   0 -12  -3  787.75   23.56
   0 -12  -3  765.31   25.63
   0 -12   3  784.51   25.48
   0 -12  -3  776.14   26.42
   0 -12   3  736.04   26.47
   0  12   3  761.77   25.74
   0  12   3  851.95   22.15
   0 -12  -3  781.87   26.45
   0 -12   3  782.60   26.20
   0 -12   3  732.61   26.46
   0  12  -3  797.00   24.65
   0 -12  -3  787.98   24.70
   0  12  -3  741.93   20.43
   0  12  -3  736.53   25.94
   0 -12  -3  778.52   26.36
   0 -12   3  726.44   26.36
   0 -12  -3  772.34   26.36
   0 -12   3  707.44   26.24
   0  12   3  815.24   23.74
   0  12   3  756.07   26.43
   0 -12  -3  762.91   26.31
   0  12  -4    7.90    3.34
   0 -12   4    8.84    3.52
   0 -12  -4    7.51    3.38
   0 -12   4    5.03    2.98
   0 -12  -4    3.31    3.07
   0 -12   4   14.19    3.81
   0 -12   4    3.72    3.22
   0  12   4    8.12    2.93
   0  12   4    6.57    3.12
   0 -12  -4    5.31    2.17
   0 -12  -4    1.54    2.92
   0  12   4    4.75    0.87
   0  12   4    4.12    2.16
   0 -12  -4    8.92    2.82
   0 -12  -4   10.02    3.62
   0  12  -4    5.70    1.95
   0 -12   4   12.89    3.88
   0 -12  -4   15.36    3.74
   0  12   4    5.04    1.63
   0 -12  -4    7.37    2.86
   0 -12  -4    7.45    3.41
   0  12  -4   10.50    1.52
   0 -12   4    8.96    1.88
   0 -12   4    7.10    2.91
   0  12  -4    8.50    3.49
   0  12  -4   11.44    2.99
   0 -12  -4    9.55    2.70
   0 -12   5  331.63   11.85
   0 -12  -5  327.07   12.72
   0 -12  -5  309.87   14.35
   0  12   5  336.30   13.33
   0 -12  -5  324.68   14.53
   0 -12   5  293.99   14.49
   0 -12  -5  332.93   11.67
   0 -12   5  332.62   15.07
   0 -12   5  317.06   14.29
   0  12   5  304.03   14.35
   0 -12   5  302.64   14.63
   0 -12  -5  327.83   14.54
   0 -12  -5  328.04   14.65
   0 -12  -5  324.05   14.49
   0 -12  -5  337.39   13.05
   0  12  -5  342.09   10.50
   0  12  -5  330.18   14.86
   0  12  -5  312.80   14.43
   0 -12   5  312.22   14.90
   0 -12  -5  334.33   14.65
   0 -12  -5  335.90   14.73
   0  12   5  318.41    9.68
   0 -12  -5  337.29   13.70
   0 -12  -5  322.46   13.19
   0 -12   5  310.48   14.83
   0  12   5  331.62   14.73
   0  12  -5  334.97   13.28
   0  12  -5  325.87   13.02
   0  12  -6   66.80    5.40
   0 -12  -6   69.20    5.20
   0 -12  -6   72.60    4.28
   0 -12   6   75.94    6.95
   0 -12  -6   58.36    5.94
   0 -12  -6   62.30    5.02
   0 -12   6   68.41    6.60
   0  12   6   68.92    6.46
   0  12  -6   69.63    5.41
   0 -12  -6   60.63    6.19
   0 -12   6   62.95    6.63
   0 -12  -6   73.74    6.59
   0 -12  -6   69.20    6.27
   0  12  -6   69.73    3.99
   0 -12   6   70.81    6.46
   0  12   6   65.05    6.34
   0  12  -6   68.59    6.56
   0  12  -6   61.06    5.93
   0 -12  -6   69.65    5.70
   0 -12  -6   71.22    6.39
   0 -12   6   60.32    6.36
   0 -12  -6   71.52    6.55
   0 -12   6   67.77    6.59
   0  12   6   74.57    6.03
   0 -12  -6   68.85    5.62
   0 -12  -6   70.75    6.41
   0 -12  -7  191.21   10.68
   0 -12  -7  199.82    9.23
   0  12  -7  189.67    8.50
   0  12   7  180.01   10.93
   0 -12  -7  199.44    9.01
   0  12  -7  187.87   10.64
   0  12  -7  179.46   10.21
   0 -12  -7  191.83   10.78
   0 -12   7  189.93   11.17
   0 -12  -7  191.35   10.84
   0 -12   7  173.26   10.44
   0  12  -7  166.57   10.21
   0 -12  -7  181.35   10.52
   0 -12   7  173.46   10.73
   0 -12  -7  196.56   10.15
   0  12  -7  179.04    9.38
   0  12  -7  192.39    7.71
   0 -12   7  197.16   11.35
   0 -12  -7  186.15   10.70
   0 -12  -7  190.37    9.93
   0 -12  -7  182.35   10.31
   0 -12   7  171.03   10.65
   0 -12  -7  191.12    7.22
   0  12   7  212.23   10.56
   0  12   7  169.17   10.24
   0 -12  -7  191.99   11.12
   0 -12   7  183.09   11.13
   0  12  -7  180.42    9.40
   0 -12   7  165.98   10.25
   0  12   8    4.61    3.41
   0  12  -8    0.59    2.80
   0 -12  -8    0.91    2.26
   0 -12  -8    2.89    3.01
   0 -12  -8    4.08    3.01
   0 -12  -8    1.54    2.98
   0  12  -8   -8.16    3.82
   0 -12  -8    2.82    1.79
   0  12   8    2.97    3.00
   0  12  -8    4.28    2.81
   0 -12   8   -0.83    3.30
   0 -12   8   -0.75    2.86
   0 -12  -8   -0.92    2.72
   0  12  -8    2.33    2.47
   0 -12  -8   -0.30    2.70
   0 -12  -8    1.99    0.92
   0 -12  -8   -1.59    2.85
   0  12  -8   -0.86    1.79
   0 -12   8    1.09    2.96
   0  12  -8    0.47    2.01
   0  12   8   -1.40    2.76
   0 -12   8    0.49    2.71
   0 -12   8    2.75    2.88
   0  12  -8    1.37    1.59
   0 -12  -8    2.44    2.89
   0 -12   8   -1.17    2.94
   0 -12  -8   -3.68    3.05
   0 -12  -9   76.01    7.81
   0  12   9   84.31    6.94
   0 -12  -9   62.30    7.11
   0 -12  -9   68.66    7.39
   0 -12   9   56.73    6.19
   0 -12   9   51.57    6.02
   0 -12   9   49.52    6.06
   0  12  -9   66.30    6.74
   0 -12  -9   71.16    7.31
   0  12  -9   54.83    4.81
   0 -12   9   61.18    6.49
   0 -12  -9   76.91    7.13
   0  12  -9   53.73    5.72
   0  12  -9   59.62    5.48
   0 -12   9   59.46    6.37
   0  12   9   80.60    6.99
   0  12  -9   56.31    5.48
   0 -12  -9   80.21    6.94
   0  12  -9   70.88    6.72
   0 -12  -9   85.61    8.09
   0 -12  -9   83.19    5.69
   0 -12  -9   66.16    7.23
   0  12   9   96.39    8.25
   0 -12  -9   69.27    6.70
   0 -12  -9   70.67    7.22
   0 -12   9   51.37    6.02
   0  12  -9   56.66    4.46
   0 -12 -10   58.74    6.24
   0  12 -10   49.35    6.02
   0  12  10   58.28    5.88
   0 -12  10   59.52    6.50
   0  12 -10   56.02    4.54
   0 -12 -10   59.53    6.12
   0 -12 -10   55.72    5.93
   0 -12  10   51.27    6.29
   0  12 -10   48.70    5.34
   0 -12  10   48.15    5.82
   0  12 -10   48.00    6.05
   0 -12 -10   60.98    6.26
   0 -12 -10   53.06    4.35
   0 -12 -10   50.97    5.72
   0 -12 -10   62.66    6.26
   0  12 -10   57.81    5.86
   0 -12 -10   65.44    7.11
   0 -12 -10   44.98    5.35
   0  12 -10   58.71    4.94
   0 -12 -10   54.03    5.74
   0  12 -10   49.89    5.40
   0 -12  10   56.36    6.47
   0  12  10   52.21    6.65
   0 -12  10   60.54    6.51
   0 -12 -10   63.67    6.11
   0  12  10   61.91    6.73
   0 -12  10   53.30    6.27
   0 -12 -11  317.91   14.80
   0  12 -11  315.96   14.48
   0 -12 -11  322.06   14.86
   0  12 -11  301.07   15.47
   0 -12 -11  319.47   14.78
   0 -12 -11  333.43   15.18
   0 -12  11  320.53   15.66
   0 -12 -11  327.06   14.94
   0 -12  11  303.03   15.31
   0  12 -11  324.72   14.30
   0  12  11  345.67   16.76
   0  12  11  326.41   15.76
   0 -12  11  308.53   15.98
   0 -12  11  323.21   15.66
   0 -12 -11  334.43   15.09
   0 -12  11  288.58   14.94
   0 -12 -11  343.67   15.07
   0  12 -11  323.33   13.05
   0 -12 -11  329.77   14.97
   0 -12  11  314.81   15.41
   0  12 -11  300.76   15.23
   0  12 -11  322.72   13.53
   0 -12 -11  340.71   12.32
   0 -12 -11  331.18   15.71
   0 -12 -11  305.44   15.96
   0  12  12  153.81   11.15
   0 -12 -12  158.86    9.85
   0 -12 -12  130.31   10.48
   0 -12 -12  169.71   10.03
   0  12  12  150.65   10.59
   0 -12  12  140.00   10.09
   0 -12 -12  158.58   10.03
   0 -12 -12  155.19    9.97
   0 -12 -12  157.71   10.56
   0 -12  12  148.12   10.27
   0  12 -12  151.79   10.56
   0 -12 -12  159.12   10.25
   0 -12  12  149.63   10.94
   0 -12  12  131.96    9.83
   0 -12 -12  150.60    9.75
   0  12 -12  150.45    9.45
   0 -12  12  144.04   10.01
   0  12 -12  170.00    9.26
   0  12 -12  154.44    9.76
   0 -12 -12  151.46    9.89
   0 -12 -12  164.68    7.66
   0 -12 -12  155.43    9.84
   0  12 -12  149.59   10.32
   0 -12  12  145.51   10.41
   0  12 -12  146.68    8.58
   0 -12  13  240.89   13.64
   0 -12  13  241.18   13.69
   0  12  13  254.59   14.50
   0 -12  13  244.78   14.58
   0  12 -13  269.43   14.53
   0 -12 -13  278.29   13.51
   0 -12  13  253.86   13.94
   0 -12 -13  276.71   13.42
   0  12 -13  245.94   14.18
   0 -12  13  252.11   14.19
   0  12 -13  280.59   12.79
   0  12 -13  247.61   11.97
   0 -12 -13  265.30   13.32
   0  12  13  249.62   14.81
   0 -12 -13  282.73   13.64
   0  12 -13  263.60   13.57
   0 -12 -13  271.63   13.91
   0  12 -13  270.48   13.22
   0 -12 -13  272.40   13.42
   0 -12 -13  260.49   13.99
   0 -12 -13  263.44   14.68
   0 -12 -13  292.15   13.73
   0 -12 -13  248.15   14.72
   0 -12  13  236.62   13.45
   0 -12 -14   14.99    3.82
   0 -12  14   28.11    5.69
   0 -12 -14   17.46    4.05
   0 -12 -14    7.41    3.21
   0  12 -14    8.06    4.15
   0 -12  14   13.89    4.34
   0 -12 -14   18.43    4.16
   0  12 -14   11.70    3.17
   0 -12 -14    9.21    3.86
   0  12  14    9.42    4.24
   0  12 -14   16.04    3.86
   0  12 -14   18.00    4.30
   0 -12 -14   17.36    4.60
   0 -12  14   12.37    3.86
   0 -12 -14   17.58    3.83
   0 -12 -14   18.35    4.45
   0 -12  14   12.60    3.91
   0 -12 -14   10.26    3.48
   0 -12  14   14.32    4.26
   0  12  14   19.39    5.17
   0 -12 -14   15.96    3.76
   0  12 -14   12.04    4.36
   0 -12 -15   12.37    3.62
   0 -12 -15   13.69    4.51
   0 -12  15   15.06    4.36
   0  12 -15    1.25    3.18
   0 -12  15   14.90    4.25
   0  12 -15    7.81    4.07
   0  12  15    8.04    4.60
   0  12 -15   10.19    3.84
   0  12 -15   10.62    3.49
   0 -12  15    6.63    4.10
   0 -12 -15   11.25    3.51
   0 -12 -15    9.28    4.56
   0 -12  15   16.12    4.85
   0 -12 -15    8.25    3.66
   0 -12 -15   11.78    3.33
   0 -12  15   10.81    4.04
   0  12 -15   10.79    3.55
   0 -12 -15   16.25    3.93
   0 -12 -15    5.14    3.65
   0  12  15    8.79    4.46
   0 -12 -15    9.85    3.40
   0 -12 -15   14.91    3.52
   0 -12 -16   21.57    4.02
   0 -12 -16   25.44    5.25
   0  12 -16   20.58    4.81
   0  12  16   31.15    6.36
   0 -12 -16   20.99    4.08
   0 -12 -16   18.57    5.34
   0  12 -16   17.06    4.00
   0  12  16   17.26    5.18
   0 -12 -16   24.29    4.39
   0 -12 -16   24.18    4.38
   0 -12 -16   19.49    4.61
   0  12 -16   21.23    4.85
   0 -12  16   23.68    4.96
   0  12 -16   25.06    4.72
   0 -12  16   17.73    4.95
   0 -12  16   21.51    4.55
   0 -12 -16   24.68    5.54
   0 -12 -16   22.11    4.60
   0 -12 -16   17.71    3.93
   0  12 -16   25.06    4.49
   0  12 -16   18.68    4.98
   0 -12  16   23.78    4.92
   0 -12  16   23.39    5.15
   0  12 -17   16.04    4.32
   0 -12 -17   14.39    5.36
   0 -12 -17    2.75    3.86
   0 -12 -17   13.67    3.81
   0  12  17    7.17    4.70
   0 -12  17    9.01    3.64
   0 -12 -17    6.49    3.32
   0 -12 -17   11.96    3.72
   0  12  17    9.01    4.08
   0  12 -17    9.23    4.30
   0  12 -17    7.65    3.32
   0  12 -17   10.56    4.40
   0 -12  17    3.92    4.08
   0 -12 -17    6.30    3.17
   0  12 -17    7.67    3.41
   0 -12 -17    6.23    3.33
   0 -12 -17    8.36    3.67
   0 -12 -17   12.02    5.01
   0 -12  17   -1.65    3.69
   0 -12 -17   11.55    3.80
   0 -12  17    6.07    3.63
   0  12 -17    9.17    3.89
   0 -12 -18   34.45    6.13
   0  12 -18   25.46    5.29
   0  12 -18   20.73    5.13
   0 -12  18   31.21    5.18
   0  12 -18   25.76    5.67
   0 -12 -18   18.25    4.75
   0  12  18   33.79    6.67
   0 -12  18   22.80    4.71
   0  12  18   30.28    6.67
   0  12 -18   40.72    6.00
   0 -12  18   35.90    6.29
   0 -12 -18   35.10    6.66
   0  12 -18   41.24    5.97
   0 -12 -18   26.69    5.69
   0 -12  18   21.86    5.53
   0  12 -19    3.78    3.58
   0 -12 -19    2.00    3.85
   0  12  19   -1.39    4.45
   0  12 -19    2.08    4.40
   0  12 -19   -5.44    4.56
   0 -12  19   -1.04    3.95
   0  12 -19    6.94    4.12
   0  12 -19   -0.61    3.41
   0 -12 -19    8.89    5.50
   0 -12 -19    0.87    3.97
   0 -12 -19    3.24    3.95
   0 -12  19    1.02    4.04
   0  12  19    3.75    4.71
   0 -12  20   -2.34    4.58
   0  12  20    4.64    4.17
   0 -12 -20    6.16    4.82
   0 -12  20    2.62    3.86
   0  12 -20    3.75    4.14
   0 -12 -20    1.22    4.38
   0  12 -20   -0.21    4.09
   0 -12 -20    2.29    4.44
   0 -12 -20    2.69    4.02
   0  12  20    2.72    4.92
   0  12 -20    4.19    4.69
   0 -12 -21   12.66    5.76
   0  12  21    5.13    6.16
   0 -12 -21    6.30    3.86
   0  12 -21    5.38    3.81
   0 -12  21   11.74    5.18
   0 -12 -21   16.05    5.39
   0  12  21   21.87    6.41
   0 -12 -21   14.49    5.40
   0 -12  21   12.48    5.14
   0  12 -21   13.40    5.43
   0 -12 -22    2.30    4.79
   0 -12  22   -3.93    4.83
   0  12 -22   -3.81    4.46
   0 -12 -22    3.06    3.83
   0 -12 -23    2.59    4.55
   0 -12  23   -3.98    4.91
   0 -13   0    1.99    1.33
   0  13   0    3.65    3.15
   0 -13   0    4.96    3.00
   0  13   0   -0.36    0.73
   0  13   0   -0.96    1.41
   0 -13   0   10.31    3.99
   0 -13   0    2.38    3.31
   0  13   0    3.36    2.32
   0 -13   0    0.24    2.35
   0 -13   0   -0.73    2.81
   0 -13   0    0.08    2.74
   0 -13   0   -4.84    3.60
   0 -13   0    2.88    2.60
   0 -13  -1   -1.36    2.85
   0  13   1   -2.76    2.94
   0  13  -1    1.20    2.08
   0  13   1    0.80    0.93
   0 -13   1   -0.58    2.32
   0 -13  -1   11.90    3.75
   0 -13   1   -0.67    3.26
   0  13  -1    1.93    1.48
   0 -13   1   -2.63    2.93
   0 -13   1   -0.31    2.80
   0 -13  -1    2.84    2.79
   0 -13  -1    3.43    3.04
   0 -13  -1    2.96    1.55
   0 -13   1    3.19    3.06
   0  13  -1    1.72    2.83
   0 -13  -1   -2.89    2.76
   0  13   1    2.94    1.91
   0  13   1    2.68    1.92
   0 -13  -1    0.86    2.12
   0 -13  -1   -1.21    2.79
   0 -13  -1   -0.11    2.58
   0 -13   1   -1.55    2.21
   0  13   1    2.29    2.34
   0  13   1   -0.65    2.15
   0 -13   1   -1.81    2.81
   0 -13   2   -0.90    2.45
   0  13   2   -0.09    2.61
   0 -13  -2   -0.32    2.74
   0  13  -2    3.83    3.05
   0 -13  -2    0.78    2.26
   0 -13  -2    2.82    3.13
   0  13   2    0.92    1.86
   0 -13  -2    0.24    3.26
   0  13  -2   -1.58    2.06
   0 -13   2   -1.36    2.72
   0  13   2    0.44    2.37
   0 -13   2    2.28    2.85
   0 -13  -2   -1.11    3.13
   0 -13   2   -0.43    3.04
   0 -13  -2    0.37    1.66
   0 -13   2   -1.08    2.19
   0 -13  -2   -0.38    2.14
   0 -13  -2   -0.90    2.73
   0 -13  -2    1.34    2.83
   0  13  -2    3.77    2.65
   0 -13   2   -2.80    3.29
   0 -13  -3   -4.28    3.14
   0  13  -3   -2.09    2.01
   0 -13   3    2.43    1.36
   0 -13  -3    4.48    3.30
   0  13   3    0.80    2.34
   0  13  -3    3.44    3.43
   0  13  -3    0.96    0.93
   0 -13   3    4.78    2.99
   0 -13  -3   -3.61    3.21
   0  13   3    0.67    2.74
   0 -13  -3    4.59    2.62
   0 -13   3    2.15    2.90
   0 -13  -3    0.26    2.46
   0 -13  -3   -3.23    2.11
   0 -13  -3    6.77    3.33
   0 -13  -3   -2.65    3.02
   0 -13   3    2.21    2.70
   0  13   3    0.60    2.60
   0 -13   3    2.35    2.85
   0 -13   3    1.94    2.36
   0  13  -3   -1.07    2.27
   0 -13  -3    4.63    3.50
   0  13  -3    2.31    3.15
   0 -13   3    4.24    3.32
   0 -13  -4   -0.26    2.94
   0 -13   4    4.67    3.32
   0 -13  -4    3.64    3.08
   0  13  -4    5.29    3.35
   0 -13  -4    0.06    2.94
   0 -13  -4   -2.77    2.97
   0  13  -4    0.59    0.97
   0 -13  -4   -1.94    2.36
   0 -13  -4   -0.71    2.06
   0 -13   4   -0.93    3.18
   0  13  -4    0.01    2.84
   0 -13  -4   -1.18    3.09
   0 -13   4    3.50    3.23
   0  13  -4   -0.44    2.42
   0 -13   4    1.67    2.46
   0  13  -4    0.73    1.89
   0  13   4    1.26    2.94
   0 -13  -4    1.74    3.29
   0 -13   4    1.24    2.98
   0 -13  -4    0.15    1.92
   0  13   4   -0.44    2.75
   0 -13   4   -2.25    1.70
   0  13   4    1.31    2.44
   0 -13   4   -0.86    2.78
   0 -13  -4   -0.58    1.92
   0 -13   5    4.27    3.47
   0  13  -5    1.02    1.13
   0  13   5   -0.40    0.68
   0  13   5    0.24    2.98
   0 -13   5    0.91    3.35
   0 -13  -5   -6.29    3.40
   0  13  -5    0.43    2.84
   0 -13  -5    2.96    2.55
   0 -13   5    0.76    1.58
   0 -13  -5    4.37    3.25
   0  13  -5   -0.24    2.07
   0 -13   5   -1.28    3.01
   0 -13  -5   -2.39    2.36
   0 -13  -5   -0.80    2.66
   0 -13  -5    2.60    3.19
   0 -13  -5    0.77    2.05
   0 -13   5    0.10    2.70
   0  13   5    0.60    2.73
   0 -13  -5   -3.54    2.81
   0  13  -5   -1.95    3.25
   0 -13   5    3.68    3.28
   0 -13   5   -1.84    3.05
   0 -13  -5    3.38    3.19
   0  13   5    1.27    2.60
   0 -13  -5    2.72    2.50
   0 -13  -5    4.51    3.14
   0  13  -5    0.26    2.22
   0  13   6    1.05    2.80
   0  13   6   -4.21    3.43
   0 -13   6    3.00    3.13
   0  13   6    0.98    1.03
   0  13   6    2.43    2.99
   0 -13   6    3.61    3.24
   0 -13   6   -0.42    2.83
   0  13  -6    2.12    1.39
   0 -13  -6   -1.78    2.04
   0  13  -6    3.03    2.45
   0 -13  -6   -1.40    2.72
   0  13  -6    1.32    2.90
   0 -13  -6    1.13    2.38
   0 -13  -6    0.03    1.38
   0 -13  -6    0.91    2.09
   0 -13   6    1.07    3.07
   0 -13  -6    0.93    2.99
   0  13  -6   -3.45    2.67
   0  13  -6   -3.57    2.96
   0 -13   6   -1.31    2.90
   0 -13  -6   -0.57    2.86
   0 -13  -6    4.10    3.12
   0 -13  -6    2.07    3.07
   0 -13  -6   -1.96    2.74
   0 -13  -6    0.12    2.35
   0 -13   6   -2.78    3.15
   0 -13  -6   -7.04    3.39
   0  13  -7   -3.69    2.53
   0  13   7    0.29    2.72
   0 -13  -7    2.13    3.29
   0  13  -7    8.49    3.95
   0  13  -7    2.21    2.30
   0 -13  -7    1.35    2.57
   0 -13  -7    4.31    3.09
   0 -13   7   -2.12    2.98
   0 -13   7   -0.49    2.98
   0  13  -7   -4.49    3.76
   0 -13  -7   -0.01    2.64
   0 -13  -7   -1.16    3.12
   0  13  -7   -1.53    1.54
   0  13   7    1.40    2.80
   0  13  -7    0.75    2.98
   0 -13  -7    5.33    2.79
   0 -13  -7    1.22    3.14
   0  13  -7   -6.96    3.03
   0 -13  -7    0.37    1.90
   0 -13  -7   -0.45    2.82
   0 -13   7    3.96    3.70
   0 -13   7   -1.10    3.08
   0 -13   7    0.95    3.06
   0 -13  -7    0.65    2.67
   0  13   7   -1.95    2.91
   0 -13  -7   -1.26    1.90
   0 -13   7    0.42    2.86
   0 -13   8   -1.54    2.87
   0  13  -8   -2.79    2.65
   0 -13   8   -2.16    3.49
   0  13  -8    3.16    2.08
   0 -13  -8    0.73    2.58
   0 -13   8   -1.52    3.21
   0 -13   8    2.24    3.25
   0 -13  -8   -1.97    2.75
   0 -13  -8    1.25    3.17
   0 -13   8    3.05    3.43
   0  13   8    0.76    2.88
   0 -13  -8    0.21    2.79
   0 -13  -8    3.41    3.26
   0 -13  -8   -0.04    3.20
   0 -13  -8    1.42    2.21
   0 -13   8    4.29    3.19
   0  13  -8    0.42    1.56
   0  13  -8   -6.62    3.81
   0  13  -8    1.69    2.15
   0 -13  -8   -6.93    3.23
   0 -13   8   -0.60    2.93
   0  13  -8    3.78    2.71
   0  13  -8    1.87    2.82
   0 -13  -8   -1.21    2.90
   0 -13  -8    3.31    2.74
   0  13   8   -3.01    3.15
   0  13   8    0.70    2.74
   0  13   9    0.56    2.74
   0  13  -9    1.55    2.46
   0 -13   9   -1.87    3.21
   0  13  -9   -2.05    2.99
   0 -13  -9    1.36    3.00
   0 -13  -9    4.23    3.05
   0 -13   9   -4.95    3.91
   0 -13   9   -0.85    3.43
   0 -13  -9   -3.17    2.96
   0 -13  -9    1.18    2.79
   0 -13  -9    1.49    3.11
   0 -13  -9    1.53    3.03
   0 -13  -9   -0.15    2.73
   0  13  -9   -3.77    3.25
   0 -13  -9   -0.65    2.87
   0  13  -9    1.19    2.37
   0 -13   9   -2.21    3.54
   0  13   9    1.39    3.24
   0 -13  -9   -1.40    1.73
   0  13  -9   -1.70    2.01
   0 -13  -9    0.84    3.11
   0 -13   9   -0.90    3.40
   0 -13   9    3.87    3.32
   0  13  -9   -0.19    1.88
   0 -13   9   -2.21    3.16
   0  13   9    3.16    3.53
   0  13  -9    0.45    2.83
   0 -13 -10   -3.56    3.07
   0  13 -10    2.94    3.57
   0  13  10   -3.97    3.05
   0 -13  10   -1.18    3.27
   0 -13 -10   -0.92    2.92
   0 -13  10   -3.01    3.11
   0 -13  10    0.32    3.03
   0 -13 -10    1.00    1.85
   0  13 -10    2.60    2.92
   0 -13 -10   -5.62    3.54
   0 -13 -10   -4.48    3.55
   0 -13 -10    0.31    2.84
   0 -13 -10    1.79    2.56
   0  13 -10   -2.11    2.51
   0 -13 -10    2.76    2.84
   0 -13 -10   -1.42    3.76
   0 -13  10   -6.36    3.84
   0 -13  10   -2.13    3.06
   0  13 -10    0.00    1.87
   0  13  10    0.24    3.15
   0 -13 -10   -0.89    2.68
   0  13 -10   -1.03    1.95
   0  13 -10    4.61    3.27
   0 -13  10    1.20    3.18
   0  13  10   -1.05    2.88
   0  13 -11   -2.18    2.86
   0 -13  11    0.73    3.23
   0 -13 -11   -8.02    3.56
   0 -13 -11   -2.12    3.03
   0  13 -11   -2.67    2.69
   0 -13  11   -0.60    3.14
   0 -13 -11   -1.54    2.91
   0 -13 -11    0.60    1.73
   0 -13 -11   -0.40    2.95
   0  13  11    1.85    3.68
   0  13 -11   -0.06    2.03
   0  13 -11   -1.33    2.52
   0  13  11   -1.63    2.98
   0 -13  11    3.42    2.97
   0 -13 -11   -1.56    3.21
   0  13 -11    7.46    4.03
   0 -13  11    1.95    3.43
   0 -13 -11   -1.87    3.55
   0  13 -11   -0.89    3.12
   0 -13 -11   -2.25    3.77
   0 -13  11   -1.48    3.31
   0 -13 -11    1.00    2.85
   0 -13 -11    4.08    2.87
   0 -13 -11   -0.43    2.59
   0 -13  11    1.27    3.32
   0 -13  12   -1.52    3.52
   0 -13 -12    2.54    2.70
   0  13  12    0.24    3.39
   0 -13 -12    6.20    3.19
   0  13 -12    3.27    2.89
   0  13  12    3.42    3.71
   0 -13 -12    3.99    3.23
   0 -13  12    0.10    3.32
   0  13 -12   -3.00    2.62
   0  13 -12    2.43    3.29
   0  13 -12    2.24    2.79
   0 -13 -12    1.90    2.78
   0 -13  12   -3.60    3.39
   0 -13 -12    1.85    2.91
   0 -13 -12   -0.35    3.20
   0  13 -12   -0.42    3.16
   0 -13 -12   -2.21    4.00
   0 -13  12   -1.13    3.02
   0 -13  12    1.44    3.64
   0 -13  12    0.07    3.20
   0 -13 -12   -3.90    3.16
   0 -13 -12    1.07    2.96
   0 -13 -12    1.54    2.81
   0 -13  13   -1.13    3.55
   0 -13 -13    6.50    3.20
   0  13  13    0.78    3.90
   0 -13  13   -2.01    3.36
   0 -13 -13    4.83    3.62
   0  13 -13    2.18    2.83
   0 -13 -13    6.41    3.46
   0 -13  13   -6.65    3.95
   0  13 -13   -1.23    2.10
   0 -13 -13    2.49    3.56
   0 -13 -13    7.86    3.66
   0 -13 -13   11.84    4.32
   0  13 -13   -5.20    3.99
   0 -13 -13    8.21    3.52
   0  13  13    4.41    4.49
   0 -13  13   -2.00    3.17
   0 -13  13    7.20    4.04
   0 -13  13   -3.28    3.19
   0  13 -13    0.81    2.61
   0 -13 -13    7.72    3.61
   0 -13 -13    3.25    2.97
   0  13 -13    0.75    3.49
   0 -13 -13    4.06    3.12
   0  13  14    1.05    3.65
   0 -13  14    1.80    3.30
   0 -13  14    0.60    3.47
   0 -13 -14    2.91    3.14
   0 -13 -14    0.88    3.05
   0 -13  14   -2.29    3.21
   0 -13 -14   -1.32    2.91
   0  13 -14    4.45    3.26
   0 -13  14   -0.84    3.36
   0 -13 -14   -1.13    2.99
   0 -13 -14   -3.98    3.02
   0 -13  14   -3.88    3.52
   0 -13 -14   -0.18    2.90
   0  13 -14   -3.23    3.49
   0 -13 -14    2.80    3.28
   0 -13 -14    0.43    3.53
   0  13 -14    4.80    3.78
   0  13 -14    3.79    2.80
   0 -13 -14    4.66    3.86
   0  13  14    4.19    3.74
   0 -13 -14   -0.34    3.08
   0 -13  15    0.77    3.49
   0  13  15    2.08    4.05
   0 -13 -15   -4.75    3.98
   0 -13  15    1.77    3.07
   0  13 -15   -0.72    3.01
   0 -13  15    4.72    3.91
   0 -13 -15    0.97    3.94
   0 -13  15    3.87    3.38
   0 -13 -15   -1.65    3.11
   0 -13 -15    2.88    3.79
   0 -13 -15   -1.72    3.66
   0  13 -15   -2.04    3.81
   0  13 -15   -0.93    2.62
   0 -13  15   -1.71    3.84
   0 -13 -15    3.90    3.72
   0 -13 -15   -1.84    3.28
   0 -13 -15   -3.29    3.10
   0 -13 -15    0.32    3.07
   0  13 -15    0.79    3.42
   0  13  15    5.25    4.41
   0 -13 -15    0.74    3.30
   0 -13 -16   -4.91    3.41
   0  13  16    0.68    3.54
   0 -13 -16    2.13    2.99
   0  13 -16   -1.70    2.71
   0  13 -16   -3.27    3.92
   0 -13 -16    2.62    3.70
   0 -13  16   -1.11    3.35
   0  13 -16    4.98    3.73
   0 -13  16   -2.16    3.60
   0 -13 -16    3.94    3.02
   0 -13  16   -2.35    3.30
   0 -13 -16    3.69    3.28
   0 -13  16    0.02    3.12
   0 -13 -16   -1.91    3.01
   0 -13  16    4.69    3.70
   0  13 -16   -0.18    3.61
   0 -13 -16    1.56    2.80
   0  13  16    7.89    5.27
   0 -13 -16    1.98    4.13
   0 -13 -16    0.81    4.00
   0  13 -16   -0.49    3.72
   0 -13 -16    1.20    3.30
   0  13 -17    5.50    3.45
   0 -13 -17   -2.20    3.21
   0 -13  17   -1.42    3.53
   0 -13 -17   -2.06    2.96
   0  13  17    4.09    4.41
   0 -13  17   -0.95    3.71
   0 -13 -17    1.48    4.01
   0  13  17    8.87    5.05
   0  13 -17    3.45    4.28
   0  13 -17    4.39    3.68
   0 -13 -17    2.01    2.91
   0 -13 -17   -0.08    2.82
   0 -13  17    2.15    4.27
   0  13 -17    3.89    3.82
   0  13 -17    1.82    3.60
   0 -13 -17    3.36    3.10
   0 -13  17   -1.28    3.21
   0 -13 -17   -0.90    2.78
   0 -13 -17    0.10    3.69
   0 -13 -17    0.56    2.85
   0 -13  17    4.87    4.12
   0 -13 -17    4.08    4.15
   0 -13  18   -4.46    4.10
   0 -13 -18    1.83    3.92
   0  13 -18   -3.54    4.57
   0  13 -18   -1.85    3.79
   0 -13  18    1.64    4.28
   0 -13 -18    0.19    4.18
   0 -13  18    3.48    3.66
   0  13 -18   -1.56    3.45
   0  13 -18   -3.41    3.85
   0 -13 -18    4.97    4.11
   0  13  18   -5.93    4.74
   0 -13 -18    5.73    5.11
   0  13  18   -0.56    4.19
   0 -13  18    1.45    3.23
   0 -13 -19   -1.81    4.40
   0  13 -19   -1.71    3.89
   0  13 -19    2.22    4.25
   0 -13 -19   -5.68    4.86
   0 -13  19    5.43    4.40
   0  13 -19    1.76    4.02
   0  13  19   -0.77    4.82
   0 -13 -19    0.57    4.69
   0  13 -19   -2.41    3.71
   0 -13 -19   -8.30    4.11
   0 -13  19    1.98    4.38
   0  13  19    2.05    4.28
   0 -13  20   -0.56    4.61
   0  13  20   -4.31    5.17
   0 -13 -20    2.70    4.78
   0  13  20    7.26    5.64
   0 -13 -20   -2.78    4.54
   0 -13  20   -0.60    3.87
   0  13 -20   -4.31    4.19
   0  13 -20    3.05    4.20
   0 -13 -20    0.77    4.00
   0 -13 -20   11.94    5.78
   0 -13 -21    1.64    4.05
   0 -13 -21   -1.59    4.50
   0  13 -21    2.19    4.88
   0  13 -21  -11.74    5.98
   0 -13  21    5.84    4.67
   0  13  21    6.75    5.78
   0 -13  22   -5.89    5.03
   0 -13 -22    0.31    3.99
   0  13 -22    4.30    4.17
   0 -13 -23    3.54    4.75
   0 -14   0  640.71   24.46
   0 -14   0  633.87   24.39
   0 -14   0  648.80   24.51
   0 -14   0  676.97   19.02
   0 -14   0  633.16   22.51
   0  14   0  668.12   22.98
   0 -14   0  607.95   24.11
   0 -14   0  619.37   24.30
   0 -14   0  647.13   23.30
   0  14   0  639.79   24.63
   0  14   0  652.84   21.56
   0 -14   0  664.36   22.64
   0 -14  -1    4.85    2.73
   0 -14   1    4.74    3.04
   0  14   1    7.12    3.01
   0 -14   1    5.05    2.94
   0  14   1    5.05    2.82
   0 -14  -1    3.42    3.73
   0 -14  -1    4.01    3.11
   0 -14  -1    9.09    3.62
   0  14  -1    7.47    3.64
   0  14   1    5.75    3.30
   0 -14   1   11.20    4.15
   0 -14  -1    3.78    3.32
   0 -14  -1   10.93    3.58
   0  14  -1    5.67    2.42
   0 -14  -1   11.34    3.92
   0 -14   1    8.75    3.10
   0 -14  -1    7.64    3.86
   0 -14   1    5.73    3.77
   0 -14   1   13.29    4.17
   0 -14   1    5.95    3.10
   0 -14  -1    4.02    1.83
   0 -14  -2   24.39    4.44
   0 -14  -2   15.91    4.11
   0 -14  -2   15.94    3.22
   0  14   2   19.35    4.03
   0  14   2   25.89    3.34
   0 -14   2   14.65    4.25
   0 -14  -2   13.33    3.29
   0 -14   2   11.77    3.96
   0 -14  -2   12.81    2.41
   0 -14  -2   14.26    4.07
   0 -14   2   16.04    3.83
   0  14  -2   13.33    3.76
   0 -14  -2    8.75    3.60
   0 -14  -2    8.98    3.48
   0  14  -2   23.51    4.05
   0  14   2   13.55    4.05
   0  14  -2   13.62    2.86
   0 -14   2   16.33    4.38
   0 -14   2   12.43    3.18
   0 -14   2   12.79    4.13
   0 -14  -2   11.29    3.78
   0 -14   3  213.43   12.53
   0  14  -3  236.42   12.64
   0 -14  -3  227.46   12.12
   0  14   3  230.60   12.16
   0 -14   3  205.98   12.51
   0  14   3  232.36   12.90
   0  14  -3  226.91   11.01
   0 -14  -3  224.00   12.57
   0  14  -3  224.33   12.75
   0 -14   3  212.80   12.06
   0 -14  -3  220.43   12.61
   0 -14   3  206.35   12.33
   0 -14  -3  227.90   10.85
   0 -14  -3  218.71   12.48
   0 -14  -3  220.55   12.62
   0 -14   3  219.19   12.71
   0  14  -3  213.40   10.38
   0 -14   3  218.09   11.58
   0 -14  -3  228.96   10.07
   0  14   3  236.86   10.19
   0 -14  -3  218.84   12.54
   0 -14  -3  237.58   11.45
   0 -14  -4  259.61   12.35
   0  14  -4  267.12   13.52
   0  14   4  254.19   13.38
   0 -14  -4  260.66   11.82
   0 -14  -4  280.34   14.00
   0 -14  -4  288.32   12.55
   0 -14   4  256.69   13.99
   0 -14  -4  264.43   11.48
   0 -14   4  247.22   13.84
   0 -14  -4  267.20   13.61
   0 -14   4  265.22   13.15
   0 -14  -4  259.36   13.60
   0 -14  -4  268.58   13.80
   0  14   4  276.06   11.70
   0  14  -4  260.28   11.73
   0  14   4  253.54   13.76
   0 -14  -4  276.34   14.08
   0 -14   4  253.58   13.57
   0 -14   4  241.44   13.67
   0  14  -4  257.43   12.13
   0  14  -4  252.46   13.68
   0 -14  -4  270.01   13.80
   0 -14   4  260.98   14.04
   0 -14  -4  259.83   13.57
   0  14   5  152.62    8.63
   0 -14  -5  134.37    9.65
   0  14  -5  131.62    9.48
   0 -14   5  136.00    9.80
   0 -14  -5  158.65    8.54
   0 -14  -5  131.53    9.64
   0 -14   5  151.65    9.70
   0  14  -5  153.05    8.54
   0 -14  -5  132.03    9.56
   0 -14  -5  148.75   10.03
   0 -14   5  146.53   10.20
   0 -14  -5  146.39   10.01
   0 -14  -5  151.91    9.00
   0  14  -5  136.35    8.43
   0  14  -5  145.43   10.02
   0 -14  -5  140.07    8.30
   0 -14  -5  147.86    9.87
   0  14   5  146.32    9.92
   0  14   5  142.81    9.92
   0 -14   5  141.53    9.97
   0 -14  -5  132.19    8.20
   0 -14   5  141.36   10.00
   0 -14  -5  127.71    9.41
   0 -14   5  143.55    9.95
   0 -14  -6  111.53    7.90
   0 -14   6  113.29    8.75
   0 -14   6  107.90    9.06
   0 -14  -6  117.77    9.04
   0 -14  -6  107.46    8.62
   0 -14  -6  113.34    8.76
   0  14   6  114.08    8.84
   0 -14  -6  127.60    7.73
   0 -14  -6  113.87    8.97
   0 -14   6  112.42    9.13
   0 -14   6  113.57    9.08
   0  14   6  117.23    7.95
   0 -14   6  112.45    9.06
   0 -14  -6  117.46    7.73
   0  14  -6  107.80    8.66
   0 -14   6  105.07    8.86
   0  14  -6  107.16    8.62
   0 -14  -6  121.28    7.35
   0 -14  -6  113.76    8.70
   0  14   6  114.72    8.91
   0 -14  -6  116.09    8.83
   0  14  -6  109.68    7.42
   0 -14  -6  121.16    8.98
   0  14  -6  110.63    7.66
   0 -14  -7   85.27    7.76
   0 -14  -7   94.06    7.94
   0 -14   7   76.94    7.83
   0 -14   7   82.94    8.10
   0  14  -7   89.23    5.72
   0  14   7   86.30    7.82
   0 -14   7   78.93    7.97
   0 -14  -7   83.49    7.61
   0  14   7   76.62    7.52
   0 -14  -7   83.87    7.14
   0  14   7   86.15    6.96
   0 -14  -7   84.24    6.77
   0 -14  -7   92.93    8.03
   0 -14  -7   77.13    7.47
   0 -14   7   65.85    7.33
   0 -14   7   82.51    7.68
   0  14  -7   84.23    6.55
   0 -14  -7   87.72    6.21
   0 -14   7   80.71    8.07
   0 -14  -7   92.29    7.90
   0  14  -7   83.57    7.25
   0  14  -7   80.44    7.61
   0  14  -7   83.60    7.59
   0  14  -7   95.90    7.04
   0 -14  -7   89.73    6.25
   0 -14  -7   82.27    7.58
   0  14  -8  466.32   20.06
   0  14  -8  517.84   16.96
   0  14   8  486.34   19.25
   0 -14  -8  497.56   20.40
   0  14   8  491.51   20.96
   0 -14   8  454.63   20.60
   0 -14  -8  470.12   19.02
   0 -14  -8  479.95   20.06
   0 -14  -8  480.98   20.07
   0  14  -8  479.18   18.45
   0 -14  -8  471.15   19.75
   0  14   8  456.23   19.83
   0 -14  -8  528.04   17.82
   0 -14  -8  486.70   20.74
   0 -14   8  468.68   20.62
   0 -14  -8  507.08   20.37
   0  14  -8  469.16   18.24
   0 -14  -8  489.07   19.15
   0 -14  -8  492.84   20.28
   0  14  -8  453.96   20.04
   0 -14   8  462.57   20.18
   0 -14   8  453.93   20.39
   0  14  -8  451.29   19.41
   0 -14   8  450.31   20.29
   0 -14   8  462.76   20.49
   0 -14  -8  490.61   17.74
   0 -14  -9   57.10    6.53
   0 -14  -9   48.74    6.12
   0 -14  -9   63.43    6.60
   0 -14   9   57.70    6.69
   0  14   9   57.14    6.45
   0 -14   9   52.22    6.72
   0  14  -9   65.99    6.78
   0 -14   9   53.22    6.61
   0 -14  -9   55.72    6.24
   0 -14  -9   61.96    5.02
   0 -14  -9   50.68    6.07
   0 -14   9   52.88    6.80
   0  14   9   63.64    6.53
   0  14  -9   60.13    6.56
   0  14  -9   50.99    5.48
   0 -14   9   57.78    6.86
   0  14  -9   49.24    5.29
   0  14  -9   57.41    6.67
   0 -14  -9   53.25    5.97
   0  14  -9   56.75    4.87
   0 -14  -9   63.49    6.73
   0 -14   9   48.54    6.27
   0 -14  -9   53.53    6.37
   0  14   9   61.10    7.30
   0 -14  -9   52.04    6.77
   0 -14   9   49.33    6.41
   0 -14 -10   45.07    5.79
   0 -14 -10   54.40    6.35
   0  14  10   57.14    6.59
   0 -14 -10   54.14    5.91
   0 -14 -10   55.62    6.28
   0 -14  10   40.83    6.05
   0  14 -10   51.15    4.81
   0 -14 -10   49.12    6.47
   0  14 -10   49.01    6.18
   0 -14  10   40.87    5.97
   0 -14  10   51.20    6.70
   0 -14 -10   50.95    5.94
   0 -14  10   53.09    6.58
   0 -14 -10   54.88    6.22
   0  14 -10   54.43    5.71
   0  14  10   49.47    6.74
   0 -14 -10   46.90    5.97
   0 -14 -10   53.59    4.78
   0  14 -10   50.45    5.79
   0 -14 -10   58.94    6.50
   0 -14  10   39.59    5.77
   0 -14  10   48.50    6.99
   0  14 -10   57.63    6.34
   0 -14  10   48.39    6.33
   0 -14 -11    2.08    2.90
   0 -14  11    1.73    3.41
   0 -14  11    3.06    3.19
   0  14  11    2.59    3.56
   0 -14 -11   -2.32    2.87
   0 -14  11    2.61    3.27
   0 -14  11    5.32    3.96
   0  14 -11    1.46    2.81
   0  14 -11    5.55    3.76
   0  14 -11    2.54    3.48
   0 -14 -11    1.35    3.29
   0 -14 -11    1.59    3.10
   0  14 -11   -1.77    2.63
   0 -14 -11   -4.31    3.19
   0 -14 -11    1.27    3.01
   0  14  11    3.12    3.48
   0 -14 -11    0.89    3.63
   0 -14  11   -1.94    3.44
   0 -14  11   -0.99    3.21
   0 -14 -11    6.37    3.54
   0 -14  11    4.20    3.47
   0  14 -11    7.03    3.92
   0 -14 -11    4.70    3.62
   0  14 -12   45.79    6.52
   0 -14 -12   49.41    6.21
   0 -14  12   46.66    6.41
   0 -14  12   34.93    5.73
   0 -14 -12   36.27    5.50
   0  14  12   42.07    6.32
   0 -14 -12   42.36    6.55
   0  14 -12   35.43    5.23
   0 -14 -12   45.61    5.87
   0 -14  12   33.10    6.10
   0 -14  12   34.70    5.77
   0 -14  12   36.89    5.73
   0 -14 -12   39.47    5.92
   0  14 -12   48.40    5.06
   0  14  12   46.09    7.02
   0 -14  12   31.36    5.71
   0 -14 -12   31.88    5.21
   0 -14  12   36.77    5.90
   0 -14 -12   49.56    6.32
   0  14 -12   44.68    6.38
   0  14 -12   37.34    5.09
   0 -14 -12   38.69    5.54
   0 -14 -12   33.03    5.31
   0 -14 -13   17.97    4.19
   0 -14  13   13.19    4.56
   0  14 -13   18.23    4.39
   0 -14 -13   21.86    4.82
   0 -14 -13   12.42    4.08
   0 -14  13   20.78    5.42
   0 -14 -13   24.85    4.93
   0 -14 -13   10.34    3.82
   0 -14 -13   18.07    4.12
   0 -14  13   15.22    4.46
   0 -14  13   20.73    4.97
   0  14 -13   17.83    4.33
   0 -14  13   16.02    4.66
   0 -14 -13   25.86    4.98
   0 -14  13   18.48    4.88
   0 -14 -13   13.94    4.10
   0  14 -13   16.90    4.02
   0  14 -13   18.77    3.60
   0  14 -13   11.55    4.37
   0 -14  13   18.34    4.80
   0  14  13   17.21    4.76
   0  14  13   21.43    5.44
   0 -14 -13   15.58    4.97
   0 -14 -13   20.98    4.64
   0 -14  14  144.10   11.15
   0 -14 -14  145.38   11.30
   0 -14 -14  133.47   10.04
   0 -14 -14  139.12   11.70
   0 -14 -14  157.78   10.81
   0  14 -14  148.46   11.36
   0 -14  14  149.23   11.13
   0  14  14  149.79   11.50
   0  14 -14  134.11   10.01
   0 -14  14  144.78   10.95
   0 -14  14  153.29   11.34
   0  14  14  148.38   11.83
   0 -14 -14  164.15   10.79
   0  14 -14  144.69   11.40
   0 -14 -14  160.38   10.72
   0 -14  14  141.83   11.05
   0 -14 -14  139.71   10.14
   0  14 -14  153.34   10.27
   0 -14 -14  168.44   11.02
   0 -14  14  123.46   10.90
   0 -14 -14  154.66   10.61
   0 -14 -14  159.46   11.18
   0 -14 -15    2.20    2.93
   0 -14  15    5.29    4.55
   0 -14  15    1.26    3.58
   0  14 -15    4.28    4.20
   0  14 -15   -6.80    4.07
   0 -14  15   -3.83    3.35
   0 -14  15   -4.65    3.85
   0 -14 -15    4.43    3.53
   0 -14  15    2.71    3.36
   0 -14 -15   -1.26    3.23
   0  14  15    0.92    3.87
   0 -14 -15   -0.46    3.03
   0 -14 -15    0.85    4.20
   0 -14 -15    6.83    4.22
   0 -14 -15    0.19    2.90
   0 -14 -15    0.69    2.98
   0 -14 -15    3.00    3.44
   0 -14 -15    0.33    3.21
   0  14 -15    1.93    3.33
   0  14  15   -4.83    3.93
   0 -14  16    4.32    3.33
   0 -14 -16   11.00    4.30
   0 -14 -16    9.63    3.47
   0 -14  16    3.87    3.32
   0 -14 -16    4.90    3.40
   0  14  16    2.64    4.08
   0 -14  16    2.06    3.80
   0  14 -16    1.30    3.46
   0 -14 -16    0.77    3.41
   0 -14 -16    6.29    4.22
   0 -14  16   11.92    5.12
   0 -14 -16    4.05    3.30
   0 -14 -16    7.54    3.67
   0 -14 -16   13.53    4.60
   0  14 -16    9.44    4.52
   0 -14 -16   12.73    4.15
   0 -14  16   -4.13    3.90
   0 -14 -16   11.04    3.89
   0  14 -16   -2.76    3.89
   0  14  16    0.07    4.49
   0 -14  17    9.93    4.26
   0 -14  17    5.68    3.81
   0  14  17   13.03    5.12
   0 -14 -17    6.70    4.57
   0 -14 -17    5.60    3.54
   0 -14  17    5.11    3.64
   0 -14 -17    7.37    4.78
   0  14 -17    5.24    3.82
   0 -14  17    5.40    4.25
   0  14 -17    5.66    3.80
   0  14 -17    6.80    4.00
   0 -14 -17    5.57    4.55
   0 -14 -17    9.95    4.31
   0  14 -17    9.21    4.76
   0  14  17    2.67    4.42
   0 -14  17    4.14    3.95
   0 -14  18    3.45    3.80
   0  14 -18    0.06    3.78
   0 -14 -18    7.60    4.33
   0  14 -18    3.25    4.38
   0 -14  18    3.55    3.38
   0 -14 -18    7.14    4.43
   0 -14 -18    5.62    4.73
   0  14  18    2.93    4.37
   0 -14  18   -0.72    3.53
   0  14  18   10.04    5.21
   0  14 -18   -0.23    3.39
   0  14 -18    7.89    4.07
   0 -14  18    8.16    5.39
   0 -14 -18   15.11    6.28
   0 -14 -19   12.68    4.65
   0  14 -19   13.96    4.44
   0 -14 -19    6.91    4.86
   0 -14  19    5.83    3.82
   0  14  19    8.57    5.44
   0  14 -19   22.61    5.55
   0 -14  19    8.05    5.10
   0 -14 -19    9.67    4.93
   0  14  19   20.98    6.69
   0 -14  19    4.98    4.81
   0  14 -19   10.05    5.23
   0 -14 -19   12.51    5.40
   0  14 -19    3.25    4.07
   0 -14 -20   -0.96    4.24
   0 -14 -20   12.18    4.32
   0  14  20    2.58    5.14
   0  14 -20   -3.56    4.62
   0 -14  20    2.56    4.67
   0 -14  20   -0.67    5.01
   0 -14 -20    4.38    4.28
   0  14 -20   -3.30    4.13
   0 -14 -21    3.82    4.52
   0 -14 -21    2.48    4.16
   0  14 -21   10.69    4.76
   0 -14  21   16.30    5.77
   0 -14 -22   89.03   10.08
   0  15   0    4.18    2.79
   0 -15   0    2.43    3.33
   0 -15   0    2.65    2.88
   0 -15   0   -1.43    2.99
   0 -15   0    0.22    2.88
   0 -15   0    4.73    3.76
   0  15   0   -0.33    3.07
   0 -15   0   13.85    3.85
   0 -15   0    0.77    3.32
   0 -15   0    2.74    3.71
   0  15   0    0.88    2.49
   0 -15   1    0.53    3.20
   0 -15   1    0.95    2.78
   0  15  -1   -0.70    2.68
   0 -15  -1   -1.28    3.22
   0  15   1    0.53    2.39
   0 -15   1   -0.54    3.48
   0 -15  -1    7.15    3.72
   0  15  -1    3.06    3.43
   0 -15   1    3.57    3.09
   0 -15  -1   -0.23    2.52
   0 -15   1   -2.44    3.09
   0  15   1    1.41    2.98
   0 -15   1   -1.74    3.23
   0 -15  -1    3.76    2.48
   0 -15  -1    4.17    3.08
   0 -15  -1    2.00    1.76
   0 -15   1    1.39    2.50
   0 -15  -1    2.41    3.49
   0  15   1   -2.58    2.76
   0  15  -1   -0.51    2.29
   0 -15  -1    1.58    3.15
   0 -15  -1    6.21    3.65
   0 -15   2   -1.17    3.53
   0  15   2    4.89    2.76
   0 -15  -2    0.28    1.85
   0 -15  -2    0.92    3.00
   0  15  -2    0.66    3.26
   0 -15  -2    1.77    2.45
   0 -15  -2    1.63    3.06
   0  15  -2    3.35    2.98
   0 -15  -2    4.67    2.90
   0 -15   2    5.46    2.93
   0 -15   2    3.14    3.04
   0 -15   2    6.68    3.64
   0 -15  -2    0.76    3.30
   0 -15  -2   -2.07    3.40
   0 -15  -2    1.92    2.85
   0  15  -2   -0.51    2.44
   0 -15  -2   -5.55    3.50
   0  15   2    0.56    2.59
   0 -15   2    0.05    2.67
   0 -15   2    6.86    4.07
   0 -15   2    4.53    3.49
   0  15   2    0.30    3.18
   0  15   3    3.02    2.45
   0 -15  -3   -1.02    2.12
   0 -15  -3    0.46    2.40
   0 -15  -3    1.18    2.61
   0 -15   3   -4.36    3.51
   0 -15  -3   -0.43    1.99
   0 -15  -3    3.15    3.77
   0  15  -3    5.49    3.94
   0 -15  -3    0.84    3.54
   0 -15  -3    0.48    3.55
   0  15  -3   -0.76    2.66
   0 -15   3   -2.61    3.38
   0 -15   3   -3.05    2.81
   0 -15   3    3.74    3.41
   0  15   3   -5.17    3.74
   0  15   3    1.03    2.76
   0  15  -3    2.60    3.28
   0 -15  -3   -2.47    3.01
   0  15  -3    2.90    2.51
   0 -15  -3    4.40    3.23
   0 -15   3   -1.39    2.95
   0 -15  -3   -0.27    3.33
   0 -15   3   -4.78    3.66
   0 -15  -4    3.98    4.00
   0 -15  -4    2.36    2.70
   0 -15   4    7.36    4.14
   0  15   4    1.64    3.74
   0 -15   4    1.76    3.10
   0 -15  -4    2.97    3.86
   0  15  -4    3.56    2.52
   0 -15  -4    3.87    3.08
   0 -15  -4    6.03    3.37
   0 -15  -4    5.58    3.87
   0 -15  -4   -3.76    2.35
   0 -15  -4    4.73    4.10
   0 -15   4    3.76    3.80
   0 -15  -4   -1.01    2.39
   0  15   4    4.06    3.05
   0  15  -4   -1.24    3.15
   0  15   4    7.06    4.34
   0 -15   4    1.07    3.08
   0  15  -4    3.69    3.08
   0 -15   4    3.25    3.46
   0  15  -4    0.18    2.65
   0 -15   4    1.54    3.61
   0 -15  -4    0.06    3.24
   0 -15  -4   13.73    4.77
   0 -15   5   -5.70    3.60
   0 -15  -5    0.45    3.04
   0  15   5    2.47    2.99
   0  15  -5    1.02    3.11
   0  15   5   -1.57    3.12
   0 -15  -5    3.25    3.32
   0 -15   5   -1.36    3.11
   0 -15   5    2.84    3.65
   0 -15  -5   -0.50    2.55
   0 -15   5   -5.23    3.59
   0  15   5   -4.07    3.35
   0 -15  -5    0.61    2.34
   0 -15  -5    2.59    3.66
   0 -15   5   -1.40    3.20
   0 -15  -5    2.23    3.09
   0  15  -5   -0.22    2.54
   0  15  -5   -2.70    2.41
   0 -15  -5    1.75    2.61
   0 -15  -5    8.19    3.85
   0  15  -5   -0.15    3.15
   0 -15  -5    2.27    2.75
   0 -15  -5    4.77    3.96
   0 -15   5    0.38    3.51
   0 -15  -5   -0.08    3.08
   0 -15   6   -1.99    3.33
   0  15   6   -0.57    2.79
   0 -15  -6    3.31    3.42
   0 -15  -6   -3.71    2.97
   0 -15   6    0.81    3.03
   0 -15  -6    0.72    2.75
   0  15   6   -0.03    3.29
   0 -15  -6   -0.80    2.70
   0 -15  -6    5.25    3.02
   0 -15   6   -3.05    3.42
   0 -15  -6    1.16    3.01
   0  15  -6   -1.00    3.19
   0  15  -6   -4.27    3.39
   0 -15  -6   -1.87    3.25
   0 -15   6    2.77    3.54
   0 -15   6   -0.85    3.77
   0 -15  -6    3.75    3.59
   0  15   6   -0.96    3.01
   0 -15   6    4.40    3.72
   0 -15  -6    3.17    3.53
   0  15  -6    1.66    2.52
   0  15  -6    2.61    2.85
   0 -15  -6   -0.25    3.23
   0 -15  -6    1.15    2.25
   0 -15   7   -2.64    3.41
   0 -15   7    3.47    3.50
   0 -15   7    9.42    4.17
   0 -15  -7    1.88    3.94
   0  15  -7    2.61    3.39
   0 -15  -7   -4.53    2.93
   0 -15  -7    2.38    3.30
   0 -15  -7   -1.08    2.27
   0  15  -7    4.60    4.08
   0 -15  -7   -3.99    3.56
   0 -15  -7   -1.75    3.21
   0 -15  -7   -6.35    4.10
   0 -15   7    5.80    4.10
   0  15   7    0.30    2.73
   0 -15  -7    0.65    2.63
   0  15  -7    2.36    2.45
   0 -15   7    5.17    3.69
   0 -15   7    2.96    3.35
   0 -15  -7   -1.66    2.89
   0  15  -7   -4.00    3.53
   0 -15  -7    1.39    3.54
   0  15  -7    3.58    2.39
   0  15   7   -1.02    3.10
   0 -15  -7    1.18    2.20
   0  15   7    1.52    3.40
   0  15  -7    2.74    2.74
   0  15  -8   -0.57    3.05
   0 -15   8    5.01    3.98
   0 -15   8    2.11    3.45
   0  15  -8   -4.48    3.62
   0 -15  -8    2.92    2.68
   0 -15  -8    5.95    3.53
   0 -15  -8   -1.06    3.03
   0  15   8   -1.63    3.47
   0  15  -8    1.46    2.11
   0 -15  -8    2.52    3.23
   0 -15  -8    1.36    3.08
   0 -15  -8   -4.01    2.84
   0 -15   8    6.66    4.18
   0 -15   8   -3.19    3.73
   0  15   8   -1.48    2.88
   0  15  -8    1.84    2.98
   0  15  -8    1.39    2.71
   0  15  -8    4.55    2.82
   0 -15  -8    0.67    3.63
   0 -15  -8    0.67    2.31
   0 -15  -8   -2.82    3.25
   0 -15  -8    0.97    3.20
   0 -15  -8    2.74    3.08
   0 -15   8   -1.19    3.37
   0  15   8   -5.47    3.47
   0 -15   8    5.32    3.91
   0 -15  -9   -3.05    2.46
   0 -15   9    3.66    3.65
   0  15  -9   -5.36    3.57
   0 -15  -9    1.89    2.95
   0  15  -9   -2.00    3.11
   0 -15  -9   -4.44    3.56
   0 -15   9   -0.95    3.42
   0  15   9    5.00    3.35
   0 -15  -9    6.21    3.71
   0 -15   9   -0.19    3.46
   0 -15  -9   -0.62    2.91
   0  15  -9    1.26    2.78
   0 -15   9    0.21    3.58
   0 -15  -9   -0.31    3.16
   0 -15  -9    1.73    3.74
   0  15  -9   -2.52    3.06
   0 -15  -9   -0.88    3.46
   0 -15   9    0.00    3.17
   0 -15  -9    2.49    3.48
   0  15   9   -2.94    3.96
   0 -15   9   -2.76    3.35
   0 -15  -9    3.23    3.37
   0 -15 -10   -4.50    4.12
   0 -15 -10   -4.57    3.14
   0 -15 -10   -0.44    3.25
   0 -15 -10   -1.96    3.24
   0  15 -10    3.81    3.60
   0 -15 -10    3.18    3.37
   0  15 -10    5.45    3.68
   0  15 -10    0.76    2.54
   0 -15  10    7.06    4.57
   0 -15 -10    2.73    3.40
   0 -15  10    0.26    3.25
   0  15  10    1.93    3.76
   0  15 -10   -2.96    2.87
   0 -15  10    0.81    3.32
   0 -15 -10    4.18    3.80
   0 -15  10   -3.44    4.15
   0 -15 -10    0.99    3.20
   0  15  10   -2.02    3.58
   0 -15  10   -7.56    4.45
   0 -15 -10    4.71    3.37
   0 -15  10   -5.07    3.86
   0 -15 -11    0.62    2.99
   0 -15 -11    0.04    3.17
   0 -15  11   -1.49    3.28
   0 -15 -11    0.07    4.05
   0 -15 -11    8.60    3.96
   0 -15 -11   -0.06    2.85
   0 -15 -11   -3.29    3.42
   0 -15  11    3.23    3.84
   0 -15  11    6.75    4.36
   0 -15 -11    0.99    2.98
   0 -15  11    5.02    3.78
   0  15  11    2.10    4.06
   0  15 -11    4.12    3.58
   0 -15  11   -1.74    4.10
   0  15 -11    1.62    2.65
   0  15 -11    1.79    2.83
   0  15 -11   -2.71    3.26
   0 -15 -11   -0.83    3.02
   0 -15  11    5.89    4.05
   0 -15  11   -2.07    3.32
   0 -15 -11   -7.02    3.98
   0  15  11    1.05    3.85
   0 -15 -12    0.27    4.08
   0 -15 -12    1.72    2.85
   0  15  12    3.85    4.31
   0 -15 -12   -0.36    3.29
   0 -15  12   -3.63    4.02
   0 -15 -12   -1.05    3.48
   0 -15  12    3.68    3.32
   0 -15 -12   -1.00    3.37
   0 -15 -12    1.11    3.36
   0 -15 -12   -8.06    4.70
   0  15  12    2.85    3.28
   0 -15 -12    1.50    3.68
   0  15 -12    0.16    3.31
   0 -15  12    0.63    3.96
   0  15 -12   -1.13    2.79
   0 -15  12    1.17    3.34
   0 -15  12    1.03    3.28
   0 -15  12   -3.73    3.41
   0 -15 -12    2.31    3.68
   0  15 -12   -1.90    3.10
   0 -15  12    0.97    3.90
   0  15 -12    0.90    3.66
   0 -15  13   -0.82    3.33
   0 -15  13    3.25    3.78
   0 -15 -13  -11.28    4.83
   0 -15 -13    0.34    3.58
   0 -15 -13    2.62    3.56
   0 -15 -13    2.84    3.54
   0 -15 -13   -2.93    3.15
   0  15 -13    1.09    3.17
   0  15 -13    4.38    3.77
   0 -15  13    2.70    3.80
   0 -15  13   -0.98    3.33
   0 -15 -13    3.28    3.26
   0 -15 -13   -0.50    3.13
   0 -15 -13    0.45    3.28
   0  15 -13    3.96    3.87
   0  15  13   -2.00    4.41
   0  15  13    7.04    4.43
   0 -15  13   -0.55    3.43
   0 -15  13    0.28    3.48
   0 -15  13    4.64    4.14
   0  15 -13   -0.47    2.63
   0 -15 -13   -0.17    3.16
   0  15  14   -2.68    3.50
   0  15 -14    0.46    3.41
   0 -15 -14    5.09    3.58
   0 -15  14   -0.24    3.58
   0 -15  14    2.42    3.91
   0 -15  14    5.67    4.03
   0 -15 -14    7.46    3.91
   0 -15  14   -1.70    4.02
   0 -15  14   -1.76    3.50
   0  15 -14    1.98    3.56
   0  15 -14   -1.65    3.01
   0 -15  14   -3.94    3.61
   0 -15 -14   -1.83    4.32
   0 -15 -14    4.13    3.81
   0 -15 -14   -0.27    3.17
   0 -15  14    5.40    4.16
   0 -15 -14    2.00    3.33
   0 -15 -14   -0.21    3.29
   0 -15 -14    0.70    3.39
   0  15 -14   -0.71    3.08
   0 -15 -14    3.17    3.93
   0  15  14    7.38    4.55
   0  15  15    8.00    5.38
   0 -15 -15   -0.24    3.45
   0 -15  15    1.62    3.58
   0 -15 -15    1.19    3.42
   0 -15 -15    9.43    4.93
   0  15 -15    0.57    3.77
   0 -15 -15   -1.73    3.63
   0 -15 -15    6.09    3.52
   0 -15 -15    2.77    3.24
   0  15 -15   -3.97    4.30
   0 -15  15    1.26    4.28
   0  15 -15   -0.09    3.27
   0  15  15   -1.85    4.34
   0 -15  15   -1.28    3.65
   0 -15  15    2.70    3.57
   0 -15  15    1.94    3.58
   0 -15 -15    4.22    3.69
   0 -15  15   -1.63    3.97
   0 -15 -15   -1.05    4.86
   0 -15 -15   -4.17    3.57
   0 -15 -15    3.27    3.34
   0 -15  16   -1.17    3.74
   0 -15  16   -1.65    4.00
   0 -15  16   -2.84    3.79
   0 -15 -16    1.17    3.61
   0 -15 -16   -2.11    3.46
   0 -15  16   10.25    5.34
   0  15  16    0.90    4.83
   0 -15 -16   -4.15    3.23
   0 -15  16    1.83    3.50
   0 -15 -16    9.45    4.18
   0 -15 -16    2.38    3.79
   0 -15 -16   -1.65    3.46
   0  15 -16   -2.98    4.59
   0  15  16    1.09    3.68
   0 -15 -16   -1.07    3.38
   0 -15 -16    1.36    4.02
   0 -15 -16   -3.56    4.45
   0 -15 -16   -4.16    4.17
   0  15 -16    0.82    3.87
   0 -15  16    7.96    4.22
   0 -15 -17   -5.50    4.11
   0 -15  17    3.54    4.28
   0 -15 -17   -7.18    4.50
   0  15  17    3.67    4.69
   0 -15 -17    4.50    5.34
   0  15 -17    0.70    4.09
   0 -15 -17   -1.29    3.84
   0  15 -17   -6.65    4.79
   0 -15  17   -2.37    3.68
   0 -15  17   -2.42    3.62
   0 -15  17   -6.81    4.38
   0 -15  17    2.68    3.63
   0  15  17    3.45    5.15
   0 -15  17   -3.11    4.57
   0  15 -17   -6.41    4.84
   0 -15  18    0.09    4.54
   0 -15 -18   -2.10    3.86
   0 -15  18   -0.68    4.11
   0  15  18   15.01    6.41
   0 -15 -18    1.13    3.94
   0 -15  18   -3.42    3.97
   0 -15 -18    3.98    4.71
   0 -15  18    0.63    3.97
   0  15 -18    4.85    4.30
   0  15 -18    1.88    4.51
   0  15 -18    2.77    3.88
   0 -15  18    0.47    3.87
   0 -15  18    1.22    3.56
   0 -15 -18    0.97    4.32
   0  15  18   -0.67    3.90
   0 -15 -19   -5.72    5.12
   0  15 -19    0.10    4.06
   0 -15  19    6.21    4.64
   0 -15  19    4.57    4.29
   0  15  19   14.03    6.83
   0  15 -19    0.29    4.57
   0  15 -19    3.95    5.01
   0 -15 -19   -4.80    4.47
   0 -15 -19   -2.22    3.77
   0 -15  20   -4.97    4.97
   0  15 -20   -6.75    4.95
   0 -15 -20   -4.27    4.86
   0  15 -20   -2.09    5.60
   0 -15 -20    0.45    4.57
   0 -15 -21   -0.74    4.19
   0 -15 -22   -1.12    4.67
   0 -16   0    7.75    3.57
   0  16   0    6.93    4.10
   0 -16   0    2.67    3.39
   0 -16   0    6.82    4.00
   0 -16   0    7.05    3.93
   0 -16   0    9.92    3.93
   0  16   0    9.06    3.11
   0  16   0    3.07    2.78
   0 -16   0    8.98    3.22
   0 -16   0   11.06    4.25
   0 -16   1    6.19    3.23
   0 -16  -1    0.55    3.32
   0  16  -1   -0.84    2.43
   0  16  -1   -4.42    3.01
   0  16  -1    1.31    3.64
   0  16   1    2.90    2.57
   0 -16   1   -2.59    2.74
   0 -16   1   -2.92    3.29
   0 -16   1    1.93    3.47
   0 -16   1    2.89    3.16
   0 -16  -1    2.29    2.60
   0 -16  -1   -0.67    3.07
   0 -16  -1   -0.99    2.79
   0 -16   1    1.13    2.74
   0 -16  -1   -2.27    3.45
   0  16   1   -0.27    2.60
   0 -16  -1    3.72    3.52
   0 -16  -1    4.29    3.82
   0  16   1    3.82    3.46
   0 -16   1    3.85    3.27
   0 -16  -1    3.59    3.43
   0 -16   2   -3.75    3.95
   0 -16   2    4.10    4.15
   0  16   2    3.29    3.93
   0  16  -2    4.87    3.23
   0 -16  -2    5.28    3.63
   0 -16   2    5.04    4.03
   0 -16   2    2.37    3.40
   0 -16  -2   -0.67    3.53
   0 -16  -2   -1.07    3.56
   0  16   2    1.90    2.82
   0 -16   2    2.76    2.88
   0 -16  -2    0.17    3.38
   0  16  -2    2.75    2.41
   0  16  -2    3.95    3.81
   0 -16  -2    4.53    2.94
   0  16   2    3.72    3.18
   0 -16  -2    2.25    3.54
   0 -16  -2    0.40    2.83
   0 -16  -2   -1.06    2.75
   0  16  -2    4.49    2.67
   0 -16   2    2.26    2.93
   0 -16   2    2.38    3.38
   0 -16  -3   91.98    7.31
   0 -16   3   97.03    9.01
   0  16   3   88.79    8.58
   0  16  -3   97.45    7.42
   0 -16   3   75.16    8.13
   0  16  -3  100.01    9.17
   0 -16  -3   93.40    8.68
   0  16   3   84.38    7.88
   0 -16  -3   89.18    6.94
   0 -16  -3  100.72    9.04
   0 -16   3   89.52    8.38
   0 -16  -3   92.53    8.58
   0 -16  -3   89.82    7.37
   0 -16  -3   87.77    8.56
   0 -16  -3   85.81    8.56
   0 -16   3  102.15    7.55
   0  16  -3   97.49    7.09
   0 -16   3   98.32    7.95
   0  16  -3   90.81    8.67
   0 -16  -3   89.54    7.75
   0 -16   3   80.64    8.45
   0 -16   3   88.90    8.73
   0 -16  -4   90.42    8.10
   0 -16  -4   90.72    7.28
   0 -16   4   79.61    7.37
   0 -16  -4   83.03    7.11
   0 -16   4   79.65    8.39
   0 -16  -4   84.24    8.46
   0  16  -4   98.43    7.05
   0 -16  -4   89.50    8.41
   0 -16  -4   92.99    6.56
   0  16  -4   98.57    8.87
   0  16   4   91.71    6.64
   0  16   4   77.62    7.99
   0 -16   4   90.40    8.43
   0  16  -4   81.43    7.98
   0 -16   4   69.87    7.78
   0 -16  -4   82.21    8.11
   0 -16  -4   81.04    8.22
   0  16  -4   84.55    7.02
   0  16   4   93.10    8.24
   0 -16   4   82.87    8.64
   0 -16  -4   86.53    6.80
   0 -16   4   82.40    8.61
   0 -16  -4   84.37    8.19
   0 -16  -4   84.59    8.36
   0 -16  -5   -1.38    3.79
   0  16   5   -1.40    3.79
   0 -16  -5    6.16    3.82
   0 -16  -5    4.95    3.59
   0 -16  -5    4.32    3.56
   0  16  -5    1.22    2.93
   0 -16  -5   -3.35    3.50
   0 -16   5    4.38    4.10
   0 -16   5    5.40    3.61
   0 -16  -5    1.26    2.75
   0 -16  -5   -2.23    2.35
   0 -16   5    0.21    3.35
   0 -16  -5    3.33    3.87
   0 -16   5    3.35    3.02
   0 -16   5   -3.67    3.16
   0 -16   5   -0.93    3.49
   0  16   5    0.26    3.78
   0  16   5   11.41    3.64
   0 -16  -5    3.03    2.77
   0 -16  -5    3.40    2.65
   0  16  -5    2.71    3.25
   0  16  -5   -1.56    2.70
   0 -16  -5    2.96    3.60
   0  16  -5    2.13    3.49
   0  16  -6    0.82    2.35
   0 -16  -6    0.25    3.10
   0  16   6   -3.75    4.01
   0  16   6   -0.29    3.10
   0 -16  -6    2.36    3.34
   0 -16  -6   -4.31    3.90
   0 -16  -6   -2.25    3.41
   0 -16   6   -0.91    3.13
   0 -16   6   -3.39    3.60
   0 -16  -6    2.52    2.43
   0 -16  -6   -0.27    2.72
   0 -16  -6   -0.14    3.28
   0  16   6    1.28    2.55
   0 -16   6    0.66    3.32
   0  16  -6   -0.48    2.76
   0 -16  -6   -3.48    3.81
   0  16  -6   -3.17    3.35
   0  16  -6   -1.05    3.25
   0 -16   6    1.59    3.31
   0 -16   6   -1.92    3.49
   0 -16  -6   -2.12    2.69
   0 -16   6    0.09    3.68
   0 -16  -6   -0.81    3.07
   0 -16  -6   -2.69    3.23
   0  16  -7   -2.13    3.41
   0  16   7   -0.89    3.03
   0 -16  -7   -1.17    3.54
   0  16   7   -2.07    3.15
   0 -16   7    0.39    3.15
   0  16  -7   -3.88    4.46
   0 -16   7   -3.78    3.88
   0 -16  -7    2.37    3.03
   0 -16   7   -0.54    3.05
   0 -16  -7   -3.03    3.80
   0 -16  -7    1.11    3.57
   0 -16   7   -2.13    3.66
   0 -16   7    5.62    4.03
   0 -16   7   -3.03    3.77
   0 -16  -7    1.31    2.31
   0 -16  -7    3.95    3.61
   0 -16  -7    2.59    2.78
   0 -16  -7    2.37    3.58
   0 -16  -7    1.97    2.24
   0  16  -7   -2.10    2.75
   0 -16  -7    0.71    3.72
   0  16  -7    5.61    3.58
   0  16   7   -0.31    3.77
   0 -16  -7   -0.90    3.11
   0  16  -7   -1.80    2.64
   0  16  -8   -0.72    2.31
   0 -16  -8    1.12    2.77
   0 -16   8   -4.89    4.25
   0 -16  -8   -5.44    3.35
   0  16   8    8.50    3.92
   0 -16   8    0.48    3.54
   0 -16  -8    2.25    3.32
   0 -16   8    0.91    3.68
   0 -16   8    5.22    3.79
   0 -16  -8   -0.33    3.14
   0 -16  -8    4.85    4.19
   0 -16  -8    4.14    3.55
   0 -16  -8   -0.98    2.87
   0  16  -8   -3.28    3.67
   0 -16  -8    2.90    3.46
   0 -16   8    0.97    3.23
   0  16   8   -5.76    4.31
   0 -16  -8    3.65    2.88
   0 -16  -8    4.43    2.79
   0  16  -8    0.15    2.84
   0  16  -8   -1.61    2.96
   0 -16   8   -1.92    3.49
   0 -16  -8    2.92    3.49
   0 -16  -9   28.05    5.24
   0 -16   9   30.13    5.41
   0 -16  -9   39.69    6.04
   0 -16  -9   26.79    5.21
   0 -16   9   33.53    6.09
   0 -16  -9   32.67    5.77
   0 -16  -9   33.06    5.10
   0 -16  -9   35.43    6.00
   0  16   9   30.40    5.82
   0 -16   9   30.55    6.30
   0 -16   9   25.86    5.62
   0  16  -9   26.44    4.58
   0 -16  -9   41.02    6.25
   0  16   9   33.06    5.31
   0 -16   9   27.31    5.66
   0 -16  -9   29.17    4.61
   0 -16  -9   26.91    5.46
   0  16  -9   26.49    5.18
   0 -16   9   38.19    6.37
   0  16  -9   30.84    5.32
   0  16  -9   38.46    5.07
   0 -16 -10   47.26    6.68
   0 -16 -10   48.93    6.37
   0 -16 -10   48.71    6.21
   0 -16  10   51.10    7.42
   0 -16 -10   45.66    6.46
   0 -16  10   52.90    6.83
   0 -16  10   44.11    6.65
   0  16 -10   41.03    5.34
   0  16 -10   44.99    5.56
   0  16  10   54.73    7.40
   0 -16  10   49.09    6.86
   0 -16 -10   42.09    6.71
   0 -16 -10   52.39    6.72
   0 -16 -10   51.37    6.76
   0  16 -10   48.88    6.57
   0 -16 -10   42.39    6.26
   0 -16 -10   56.30    6.53
   0  16  10   60.60    6.92
   0 -16  10   34.02    6.17
   0 -16  10   51.78    7.28
   0  16 -10   43.77    6.48
   0 -16 -11    1.84    3.33
   0 -16 -11    2.46    3.27
   0 -16 -11    3.21    3.51
   0 -16 -11    0.41    3.17
   0 -16 -11   -1.27    3.34
   0 -16  11    1.97    3.48
   0  16 -11    1.81    3.59
   0 -16 -11    1.18    3.34
   0 -16  11    6.61    4.11
   0 -16  11    7.34    4.37
   0 -16 -11    3.54    3.74
   0 -16  11    2.75    3.83
   0  16 -11   12.05    4.03
   0  16  11    8.71    4.05
   0  16 -11    5.80    3.06
   0 -16 -11    3.38    3.22
   0 -16  11   -2.83    3.88
   0  16 -11    6.13    3.56
   0 -16 -11    4.13    3.11
   0 -16  11    2.02    3.96
   0  16  11    0.14    3.55
   0 -16 -12    3.32    4.00
   0 -16  12   -1.50    3.67
   0 -16 -12   -0.15    3.34
   0 -16  12    6.27    4.71
   0 -16 -12    3.96    3.80
   0 -16 -12    3.91    3.71
   0  16  12   -0.15    3.81
   0 -16 -12    1.47    3.31
   0 -16  12    4.00    3.49
   0 -16 -12   -0.91    3.61
   0 -16  12    1.76    3.96
   0 -16  12   -6.88    4.35
   0 -16 -12   -6.55    3.95
   0  16 -12    2.37    3.93
   0  16  12    9.06    4.71
   0 -16  12    2.82    3.87
   0 -16  12    3.91    3.44
   0 -16 -12   -3.07    3.47
   0  16 -12    2.64    2.82
   0  16 -12    1.27    3.32
   0 -16 -12   -0.77    3.02
   0 -16 -13  180.76   12.33
   0 -16 -13  194.74   12.59
   0 -16  13  167.34   12.61
   0 -16  13  166.69   12.69
   0 -16 -13  155.19   12.81
   0  16 -13  144.59   11.83
   0 -16 -13  176.87   12.19
   0 -16 -13  171.65   12.33
   0  16 -13  152.85   11.77
   0 -16  13  158.34   12.34
   0 -16 -13  172.00   12.03
   0 -16  13  154.80   12.57
   0 -16 -13  205.02   12.62
   0 -16 -13  168.94   11.76
   0  16  13  170.94   12.33
   0  16  13  161.23   12.95
   0 -16  13  153.66   12.14
   0 -16 -13  202.31   12.57
   0 -16  13  173.22   12.79
   0 -16  13  173.47   13.50
   0  16 -14   13.41    4.96
   0 -16 -14   14.01    4.35
   0  16 -14    8.04    4.18
   0 -16 -14    7.98    3.89
   0 -16  14    4.73    4.14
   0 -16  14   12.38    4.86
   0 -16  14    5.96    4.56
   0  16  14    4.64    4.67
   0 -16 -14    1.50    3.48
   0 -16 -14    7.33    4.23
   0 -16 -14    9.17    4.48
   0 -16 -14    4.41    4.28
   0 -16 -14    8.86    4.47
   0 -16  14    8.34    4.74
   0 -16  14   -0.49    4.21
   0 -16  14    7.40    4.74
   0 -16 -14   11.12    4.67
   0  16  14   18.59    5.52
   0 -16  14    3.63    3.81
   0 -16 -14    1.79    4.01
   0  16  15    3.58    4.58
   0 -16 -15    4.04    3.91
   0 -16 -15    3.00    3.36
   0 -16  15   -6.97    5.11
   0  16  15    0.80    4.11
   0 -16 -15    3.54    3.81
   0  16 -15   -2.62    4.06
   0  16 -15    3.77    4.14
   0 -16  15   -2.44    3.99
   0 -16  15    3.14    4.11
   0 -16 -15    0.39    3.90
   0 -16 -15    4.24    4.24
   0 -16  15    1.03    3.93
   0 -16 -15    0.69    3.41
   0 -16 -15   -7.68    5.22
   0 -16  15    3.03    3.77
   0 -16 -15   -1.17    3.41
   0 -16  15    4.16    4.09
   0 -16 -15   -1.55    3.90
   0 -16  16   -0.45    3.86
   0 -16  16   -2.34    4.02
   0  16  16    8.29    4.89
   0 -16 -16   -4.41    4.12
   0 -16  16    6.47    4.65
   0 -16  16   -1.07    4.70
   0 -16 -16    0.83    3.64
   0 -16 -16    0.23    3.62
   0 -16 -16   -2.55    3.46
   0 -16 -16   -1.34    3.92
   0 -16 -16   -1.36    4.43
   0 -16  16    4.96    4.36
   0 -16 -16    7.01    4.11
   0  16  16    2.11    4.43
   0 -16 -16    1.40    3.62
   0 -16 -16    0.71    4.24
   0  16 -16   -1.30    4.35
   0  16 -16    7.88    4.83
   0 -16  16    1.42    4.06
   0 -16 -17    7.40    5.39
   0 -16  17    1.38    3.73
   0  16  17    1.78    5.05
   0 -16 -17    3.00    3.55
   0  16 -17   -0.19    4.35
   0 -16  17    2.91    4.33
   0 -16 -17   -1.94    4.71
   0 -16  17    8.75    5.20
   0  16 -17    0.00    4.01
   0  16  17   16.96    6.59
   0 -16  17   -6.04    4.83
   0 -16  17    1.46    4.68
   0 -16  17    2.15    4.09
   0  16 -17    0.82    4.78
   0 -16  18   27.42    6.09
   0  16  18   40.92    7.90
   0 -16  18   25.15    6.12
   0  16 -18   30.41    6.90
   0 -16  18   18.25    5.39
   0 -16 -18   34.07    6.57
   0 -16  18   26.08    6.78
   0 -16  18   28.25    6.43
   0  16 -18   24.29    6.30
   0  16 -18   27.38    6.59
   0 -16 -18   33.78    7.26
   0 -16 -19  106.80   11.24
   0  16 -19  131.83   12.64
   0 -16  19  123.22   11.86
   0  16 -19  150.70   12.40
   0  16  19  140.24   12.84
   0  16 -19  139.26   12.53
   0 -16 -19  142.28   12.16
   0 -16 -20    8.46    5.07
   0 -16 -20   -2.27    4.53
   0 -17   0    0.22    3.54
   0 -17   0   -5.96    4.21
   0  17   0   -1.39    3.60
   0 -17   0    1.18    3.12
   0  17   0   -1.92    2.68
   0 -17   0   -4.51    3.00
   0 -17   0    3.12    3.80
   0  17   0    1.62    2.50
   0 -17   0   -0.83    3.21
   0 -17   0   -1.74    3.53
   0 -17  -1   -0.18    2.90
   0  17   1   -0.69    2.94
   0 -17  -1    1.81    3.04
   0  17  -1   -1.76    2.52
   0 -17  -1   -3.20    3.91
   0 -17  -1    2.73    3.89
   0  17  -1    2.25    2.44
   0  17  -1   -0.81    3.58
   0  17   1    1.48    3.62
   0 -17   1   -1.75    3.38
   0 -17   1    2.50    3.45
   0 -17  -1   -0.68    2.47
   0  17   1   -0.62    2.68
   0 -17   1    5.23    3.87
   0  17  -1    6.57    3.81
   0 -17   1    4.16    3.45
   0 -17   1   -0.05    2.54
   0 -17   1   -2.63    3.94
   0 -17  -1   -0.67    3.52
   0 -17   1   -1.54    2.76
   0 -17  -1    1.44    3.48
   0 -17   2   -2.20    3.64
   0  17  -2   -1.18    3.40
   0  17  -2    4.39    2.69
   0 -17  -2    1.63    2.68
   0  17   2   -4.69    3.99
   0 -17   2   -1.06    2.88
   0 -17  -2    1.15    2.73
   0  17  -2    5.96    3.34
   0 -17   2    1.10    3.85
   0  17   2   -0.76    3.19
   0  17  -2   -1.06    2.80
   0 -17  -2    0.61    3.49
   0  17  -2   14.87    5.04
   0 -17  -2   -1.84    3.22
   0 -17  -2   -4.09    3.54
   0  17   2   -1.84    2.36
   0 -17  -2   -0.41    3.50
   0 -17   2    2.77    2.99
   0 -17   2   -1.28    2.98
   0 -17  -2   -5.13    3.87
   0 -17   2    3.55    4.49
   0 -17   2    7.60    4.28
   0 -17  -2   -1.26    3.20
   0 -17  -3    0.60    3.54
   0 -17   3    4.27    3.27
   0  17  -3    3.00    3.12
   0 -17   3    8.43    3.72
   0 -17   3    0.04    3.66
   0  17  -3    0.46    2.44
   0  17  -3   11.84    4.95
   0  17   3    1.61    3.19
   0 -17  -3    3.06    3.11
   0  17   3    4.69    3.42
   0 -17  -3    3.99    2.89
   0 -17  -3   -0.80    3.33
   0 -17  -3    6.43    3.86
   0 -17  -3    2.70    2.94
   0 -17   3    0.98    3.63
   0 -17   3    0.46    3.33
   0 -17  -3   -3.65    4.02
   0  17   3   -3.30    3.80
   0 -17   3   -3.40    3.49
   0 -17   3    3.21    3.33
   0 -17  -3    1.52    3.68
   0  17  -3   -0.53    3.37
   0  17  -3    3.49    3.30
   0 -17  -3    1.99    3.31
   0  17  -4    1.39    2.46
   0  17  -4   -1.06    3.83
   0  17  -4    2.33    3.60
   0 -17  -4   -3.42    4.07
   0 -17  -4    4.27    3.91
   0 -17  -4   -2.58    3.85
   0 -17  -4   -0.98    3.40
   0 -17   4    1.53    2.85
   0 -17   4   -2.30    3.45
   0 -17  -4    3.36    3.29
   0 -17  -4   -4.73    4.13
   0  17   4    0.69    3.68
   0  17   4    3.98    3.39
   0 -17  -4   -2.85    3.80
   0 -17  -4   -2.17    3.18
   0 -17   4    0.85    3.52
   0  17  -4    0.36    2.87
   0 -17   4    3.34    3.74
   0 -17  -4    1.52    2.67
   0 -17  -4   -0.68    2.35
   0 -17   4    0.34    3.40
   0 -17   4    3.48    3.85
   0 -17   4    8.65    3.25
   0  17  -4    0.59    2.32
   0 -17  -5    3.67    3.89
   0  17   5   -1.26    3.59
   0 -17   5   -0.84    3.48
   0 -17  -5    3.41    2.97
   0  17   5    0.37    3.18
   0 -17  -5    4.25    3.92
   0 -17   5    5.71    3.47
   0 -17   5    2.74    3.86
   0 -17  -5   -3.73    3.61
   0  17  -5    4.71    3.95
   0 -17   5   -1.31    3.70
   0 -17  -5    1.80    3.41
   0 -17  -5    0.20    2.64
   0  17  -5    1.05    3.81
   0 -17  -5   -0.29    3.48
   0  17  -5    4.37    2.93
   0 -17  -5   -4.34    3.68
   0 -17   5    3.65    3.86
   0 -17  -5   -7.00    4.44
   0 -17   5   -4.23    3.84
   0 -17   5    4.78    3.96
   0 -17  -5    0.77    2.61
   0 -17  -6   -5.56    3.84
   0  17   6   -0.66    3.21
   0  17  -6    0.57    3.52
   0 -17   6   -0.05    3.57
   0 -17  -6   -4.87    4.19
   0 -17  -6    1.27    2.55
   0 -17   6    5.44    3.92
   0  17   6    0.14    3.97
   0 -17  -6    0.00    2.32
   0  17  -6    2.55    3.49
   0 -17   6   -4.73    3.71
   0 -17  -6    1.26    3.53
   0 -17  -6    2.21    3.48
   0 -17   6   -1.72    3.17
   0 -17   6    2.62    3.64
   0  17   6    7.16    3.66
   0 -17  -6   -2.60    3.62
   0 -17  -6    3.40    3.80
   0 -17  -6   -0.54    2.74
   0 -17  -6   -2.60    3.46
   0  17  -6   -3.00    2.94
   0 -17   6   -2.14    3.49
   0 -17  -7    2.90    2.83
   0  17   7    0.43    3.36
   0 -17  -7   -4.18    3.27
   0 -17   7    0.17    3.65
   0 -17  -7    3.27    4.07
   0 -17  -7    3.64    2.82
   0 -17   7   -3.28    3.47
   0 -17  -7   -0.31    3.53
   0 -17  -7    3.52    3.61
   0 -17  -7    1.97    2.87
   0 -17   7   -1.95    3.79
   0 -17   7    3.89    4.16
   0  17  -7    2.84    3.55
   0  17  -7   -3.73    3.53
   0 -17   7    0.20    3.72
   0 -17  -7    0.40    3.27
   0  17  -7    1.10    2.95
   0 -17   7   -1.93    3.60
   0 -17  -7    1.07    2.59
   0 -17  -7   -0.60    3.79
   0 -17  -7   -0.30    3.28
   0  17   7   -1.39    3.22
   0  17   8    3.27    3.43
   0 -17   8   -8.02    5.02
   0 -17   8    0.24    3.36
   0  17  -8   -1.47    3.06
   0 -17   8    1.13    3.68
   0 -17  -8    1.74    3.56
   0 -17  -8    2.76    3.61
   0 -17   8   -6.20    4.38
   0 -17   8    7.01    4.17
   0 -17  -8   -4.61    4.03
   0 -17  -8   -5.88    3.86
   0 -17  -8    1.51    3.54
   0  17  -8    2.92    3.68
   0 -17  -8   -3.91    3.14
   0 -17  -8    2.84    3.12
   0 -17  -8   -2.63    3.31
   0 -17  -8   -4.06    3.96
   0  17   8   -1.02    3.65
   0  17  -8    4.78    3.53
   0 -17   8    6.02    4.08
   0 -17  -9   -3.24    3.39
   0 -17  -9    0.58    3.35
   0 -17   9   -0.05    3.56
   0 -17  -9    1.14    3.06
   0  17   9   -0.54    3.75
   0  17  -9   -0.96    3.47
   0 -17  -9   -4.76    4.03
   0 -17   9   -0.41    3.64
   0  17   9   -7.45    4.31
   0 -17  -9    3.91    3.82
   0 -17   9   -3.56    4.01
   0 -17  -9   -0.24    3.76
   0 -17  -9    4.25    3.80
   0 -17  -9    0.54    3.67
   0 -17  -9    4.19    3.09
   0 -17   9    5.60    4.23
   0 -17   9   -3.31    4.32
   0  17  -9    1.64    3.61
   0 -17   9    1.75    3.81
   0  17  -9    0.51    2.53
   0 -17  10   -1.16    4.05
   0 -17 -10    0.12    3.66
   0  17  10   -4.67    3.45
   0 -17  10    6.95    4.34
   0 -17 -10   -2.47    3.52
   0 -17 -10   -1.78    3.23
   0 -17 -10    0.02    3.51
   0 -17  10   -2.04    4.06
   0  17 -10   -2.92    2.76
   0  17 -10    7.53    4.13
   0 -17  10    2.63    3.89
   0 -17 -10   -1.87    3.42
   0 -17 -10    4.84    4.44
   0 -17  10   -5.20    4.06
   0  17 -10   -2.06    3.33
   0 -17 -10    3.97    4.24
   0 -17 -10    2.63    3.82
   0 -17  10    0.32    4.28
   0  17  10    2.05    4.04
   0 -17 -10    1.43    2.84
   0  17  11    4.98    4.23
   0 -17  11   -3.94    4.31
   0 -17  11   -5.78    4.01
   0 -17 -11    1.31    3.57
   0 -17  11   -1.52    3.95
   0 -17 -11    7.69    4.12
   0 -17 -11    1.02    3.41
   0 -17  11    3.11    4.16
   0 -17 -11   -4.29    4.04
   0  17 -11   -4.20    4.10
   0 -17 -11   -3.23    4.29
   0 -17 -11   -2.78    4.08
   0  17 -11    7.87    4.28
   0 -17  11   -1.55    3.79
   0 -17 -11    1.67    3.55
   0  17  11    4.62    3.85
   0 -17  11    2.58    3.87
   0 -17 -11    8.80    4.42
   0 -17 -11    5.32    3.87
   0  17 -12    1.43    3.80
   0 -17 -12    0.06    3.42
   0 -17 -12   -2.86    3.65
   0 -17  12    4.50    4.16
   0 -17  12   -4.22    4.02
   0 -17 -12    6.15    4.38
   0 -17  12    2.72    3.74
   0 -17 -12   -3.09    3.70
   0 -17 -12   -1.51    3.53
   0 -17  12    5.26    4.87
   0  17  12   12.86    4.96
   0 -17  12   -1.13    3.94
   0 -17 -12    1.61    4.24
   0  17 -12   -4.76    4.16
   0 -17 -12   -7.01    4.08
   0  17  12    1.14    4.14
   0 -17 -12    1.45    3.34
   0 -17  12   -4.98    3.57
   0 -17 -12    1.02    3.54
   0 -17  13    9.58    4.19
   0 -17  13   -3.10    4.29
   0 -17  13    1.85    4.04
   0 -17 -13   -0.96    3.84
   0 -17 -13    1.27    3.61
   0  17  13    0.17    4.05
   0 -17 -13   -0.08    3.55
   0 -17  13   -2.25    3.98
   0 -17 -13    0.19    3.54
   0  17  13    2.07    4.45
   0 -17 -13    0.91    3.85
   0 -17  13   -2.45    3.84
   0 -17 -13    2.19    4.12
   0 -17 -13    4.83    4.37
   0 -17  13   -1.13    4.08
   0  17 -13    3.98    4.14
   0 -17 -13   10.38    4.28
   0  17 -13   -2.68    3.91
   0 -17 -13   -2.69    3.88
   0 -17 -14    3.48    4.16
   0 -17 -14    0.26    3.60
   0 -17 -14    2.44    3.86
   0 -17  14   -7.72    4.55
   0 -17  14    6.05    4.48
   0 -17  14   -3.80    4.28
   0 -17 -14    4.05    4.05
   0 -17 -14    3.67    4.65
   0  17  14   -0.66    4.51
   0 -17  14   -3.90    4.14
   0  17  14   -2.90    4.59
   0 -17 -14    2.97    4.54
   0 -17 -14   -1.21    3.79
   0 -17 -14    2.21    3.53
   0  17 -14   -1.73    4.01
   0 -17  14    6.43    4.81
   0 -17  14    1.21    3.83
   0 -17 -14   -3.92    4.94
   0  17 -14    5.39    4.63
   0 -17  14    3.18    3.90
   0 -17 -15    0.66    3.80
   0 -17  15    2.20    5.49
   0 -17  15    7.73    5.44
   0 -17 -15   -5.19    4.22
   0  17  15    2.84    4.77
   0  17 -15   -3.48    4.28
   0 -17  15   -1.62    4.04
   0 -17  15    9.33    4.74
   0 -17 -15    3.11    3.78
   0 -17 -15   -2.31    3.80
   0  17  15   -1.76    4.40
   0 -17 -15    2.28    4.23
   0  17 -15    0.67    4.71
   0 -17 -15    2.61    4.03
   0 -17  15   -1.40    3.98
   0 -17 -15    0.13    4.19
   0 -17 -15    2.86    3.69
   0 -17 -15   -0.46    4.29
   0 -17  15    8.05    4.77
   0 -17  16   -3.01    4.37
   0  17 -16   -8.01    5.20
   0 -17 -16    5.09    4.42
   0 -17  16    0.10    4.25
   0 -17  16    0.03    3.98
   0 -17  16    1.92    4.28
   0 -17 -16   -4.57    4.48
   0  17  16   -8.42    5.88
   0 -17 -16    2.66    4.83
   0  17 -16    2.60    4.46
   0 -17  16    7.68    5.35
   0 -17  16    2.23    4.11
   0  17 -17    1.84    4.34
   0 -17  17    1.84    5.10
   0 -17  17   -1.07    3.96
   0  17 -17   -2.49    4.52
   0  17 -17   12.42    5.68
   0 -17  17    3.20    4.38
   0 -17 -17    0.57    4.45
   0 -17  17    2.68    4.24
   0 -17 -17    0.17    4.58
   0  17  17    6.09    5.86
   0 -17  17    9.09    5.17
   0 -17  18    6.35    4.59
   0 -17  18    4.52    4.89
   0 -17  18    9.05    5.37
   0  17 -18    4.44    4.58
   0 -17  18   -1.27    3.94
   0  17 -18   -6.85    5.21
   0  17 -18    2.95    4.47
   0 -17 -18    2.62    5.03
   0  17  18   11.65    6.55
   0  17 -19    4.52    4.62
   0  18   0   34.18    5.45
   0 -18   0   30.56    6.04
   0 -18   0   35.63    5.18
   0 -18   0   37.85    5.63
   0 -18   0   33.71    6.36
   0 -18   0   44.24    6.98
   0 -18   0   36.75    6.56
   0  18   0   38.49    6.66
   0 -18   0   35.05    5.87
   0 -18   1   79.72    7.57
   0 -18   1   81.10    8.81
   0 -18  -1  106.01    9.96
   0  18  -1   84.12    7.63
   0 -18   1   72.24    8.51
   0  18  -1   76.29    8.78
   0 -18   1   82.50    7.71
   0 -18  -1   77.73    7.84
   0 -18   1   88.56    9.34
   0  18  -1   85.05    7.93
   0 -18  -1   92.41    7.71
   0  18   1   85.12    8.16
   0 -18   1   91.58    9.29
   0 -18  -1   92.17    9.47
   0 -18  -1   88.98    8.17
   0  18   1   74.88    8.72
   0 -18  -1   82.33    9.00
   0 -18  -1   90.44    9.25
   0 -18   1   78.27    8.00
   0 -18   2  155.18   11.30
   0  18   2  137.13   11.46
   0  18   2  147.80   10.82
   0 -18   2  152.21   11.95
   0 -18  -2  145.87   10.30
   0 -18   2  143.65    9.92
   0  18  -2  152.62   11.75
   0  18  -2  145.09   11.64
   0 -18   2  145.23   11.68
   0 -18   2  160.97   12.24
   0 -18  -2  156.70   12.00
   0  18  -2  157.19   10.19
   0 -18   2  144.48   11.66
   0 -18  -2  145.90   11.57
   0 -18  -2  164.29   12.24
   0  18  -2  164.27   10.34
   0 -18  -2  172.77   12.55
   0 -18   2  152.93   10.50
   0 -18  -2  159.89   10.03
   0 -18  -2  165.90   11.03
   0 -18  -3    7.90    3.68
   0 -18   3    4.97    4.05
   0 -18   3    7.58    4.35
   0 -18   3    1.81    3.55
   0 -18  -3    9.09    4.11
   0  18  -3   10.22    3.82
   0 -18   3    6.25    3.32
   0 -18  -3    5.67    4.27
   0 -18  -3   -0.30    3.52
   0 -18   3    9.04    4.65
   0  18  -3    9.22    3.70
   0 -18  -3   15.80    4.95
   0  18   3    3.61    3.07
   0 -18  -3    5.20    3.36
   0  18  -3    3.79    4.03
   0  18   3    0.99    3.73
   0 -18  -3    0.21    2.72
   0 -18  -3    5.62    4.05
   0 -18  -3    7.36    4.73
   0 -18  -3    3.81    3.42
   0 -18   3    4.92    3.82
   0  18  -3   15.27    5.04
   0 -18   3    4.98    3.41
   0 -18   4    3.50    4.10
   0 -18  -4    3.38    3.76
   0 -18  -4    0.00    3.83
   0 -18  -4    9.98    4.48
   0  18   4   -1.66    4.37
   0 -18  -4    8.22    4.62
   0 -18  -4    9.80    4.35
   0 -18   4    3.92    3.79
   0 -18   4    8.73    3.89
   0 -18  -4   15.52    4.85
   0 -18   4    4.12    4.28
   0 -18   4    2.82    4.13
   0 -18   4    7.19    4.05
   0  18  -4    6.55    4.58
   0 -18  -4   11.80    4.94
   0 -18  -4   12.85    3.93
   0 -18   4    7.41    4.26
   0  18  -4   11.19    4.70
   0 -18  -4    4.15    3.02
   0 -18  -4    3.45    2.95
   0  18  -4    2.39    2.71
   0  18  -4    4.73    3.28
   0  18   4    6.41    3.79
   0 -18  -5   -2.76    3.69
   0 -18   5   -1.85    3.91
   0 -18  -5    4.32    3.93
   0  18  -5    2.01    2.70
   0  18  -5   -0.27    2.62
   0 -18  -5   -2.56    3.14
   0 -18  -5   -1.35    3.72
   0 -18   5    1.36    3.97
   0 -18   5    5.93    4.35
   0 -18  -5    3.21    3.67
   0 -18  -5   -4.43    3.65
   0 -18   5   -1.76    3.50
   0 -18  -5   -1.99    2.83
   0  18   5   -0.29    3.49
   0 -18  -5   -3.55    3.66
   0 -18  -5    2.68    2.71
   0 -18   5   -0.43    3.30
   0  18  -5    0.33    3.41
   0 -18  -5    2.24    3.44
   0 -18   5    2.68    3.91
   0 -18   6    3.17    3.75
   0 -18  -6    1.04    3.55
   0 -18   6    2.79    4.03
   0 -18  -6    5.64    3.39
   0 -18   6    4.02    3.63
   0 -18  -6    0.31    3.55
   0 -18   6    5.83    4.12
   0 -18   6   10.22    4.16
   0 -18  -6   11.37    4.87
   0  18  -6    6.20    3.84
   0 -18  -6    4.53    4.09
   0 -18   6    8.02    4.76
   0 -18  -6    9.58    3.93
   0 -18  -6    4.76    3.70
   0 -18  -6    8.81    4.82
   0 -18  -6   -3.72    4.14
   0  18  -6    3.08    3.16
   0  18   6   -1.24    4.24
   0 -18   7   20.48    5.18
   0 -18  -7   11.30    4.68
   0 -18   7   24.30    5.45
   0  18  -7   21.39    4.91
   0  18  -7   33.64    5.63
   0 -18  -7   27.62    5.62
   0 -18  -7   31.58    5.16
   0  18   7   30.32    5.91
   0 -18  -7   26.89    5.73
   0 -18   7   32.54    6.21
   0 -18  -7   17.81    4.74
   0 -18  -7   25.08    5.71
   0 -18  -7   38.12    6.57
   0 -18   7   13.57    4.93
   0 -18  -7   26.61    5.74
   0 -18   7   25.79    5.39
   0  18  -7   20.69    4.17
   0 -18   7   25.13    5.40
   0  18  -8    6.68    3.90
   0  18   8    1.94    3.77
   0 -18   8    3.42    3.59
   0 -18   8    5.46    3.76
   0 -18   8   -1.75    3.74
   0  18  -8   11.31    4.50
   0 -18   8    8.40    4.52
   0 -18  -8    6.68    4.27
   0 -18  -8    5.01    4.27
   0 -18  -8    8.87    3.73
   0 -18  -8    9.33    4.37
   0 -18  -8   11.60    4.41
   0 -18  -8   14.90    4.56
   0 -18   8   13.41    4.69
   0 -18  -8    5.64    4.51
   0 -18   8    7.80    4.91
   0 -18  -8    3.66    4.01
   0 -18  -9  152.31   12.00
   0 -18  -9  140.65   11.84
   0 -18  -9  165.48   11.06
   0 -18   9  140.35   11.86
   0 -18   9  152.21   11.83
   0 -18   9  159.17   12.59
   0 -18  -9  141.01   11.36
   0 -18  -9  150.52   11.91
   0 -18   9  151.20   12.31
   0 -18   9  146.67   12.24
   0  18   9  170.03   11.36
   0  18  -9  151.97   11.18
   0 -18   9  159.11   12.67
   0 -18  -9  152.03   11.93
   0  18   9  171.93   13.09
   0 -18  -9  145.48   11.52
   0 -18  -9  156.77   11.97
   0  18  -9  133.82   11.23
   0 -18 -10   11.50    4.34
   0 -18  10   -1.12    3.79
   0 -18 -10    2.36    3.74
   0 -18 -10    9.15    3.87
   0  18  10    4.49    4.04
   0  18  10    4.43    4.57
   0 -18 -10   -2.71    3.89
   0 -18  10    5.62    4.13
   0  18 -10    4.75    4.04
   0  18 -10    5.75    4.16
   0 -18 -10    1.34    4.19
   0 -18  10    1.30    4.04
   0 -18  10    4.81    4.29
   0 -18 -10    5.38    4.35
   0 -18  10    5.31    4.20
   0 -18 -10    5.77    4.33
   0 -18 -10    2.61    4.23
   0 -18  10    3.81    3.90
   0 -18 -10   -0.51    3.47
   0 -18  11   10.35    4.92
   0 -18  11    6.71    4.18
   0 -18  11   17.14    5.43
   0  18  11   19.16    5.39
   0 -18  11   17.06    5.20
   0 -18 -11   17.98    5.18
   0 -18  11   20.25    5.89
   0 -18 -11   14.75    4.92
   0 -18 -11    7.66    4.32
   0 -18 -11   35.41    6.24
   0  18 -11   18.56    5.48
   0  18 -11   13.34    5.13
   0 -18 -11    7.99    4.48
   0  18  11   19.58    5.42
   0 -18 -11   13.72    4.58
   0 -18 -11   11.08    4.50
   0 -18 -11   14.95    4.62
   0 -18  11   13.00    4.75
   0 -18 -11   11.09    4.20
   0 -18 -12    4.55    3.99
   0 -18  12    4.70    4.48
   0 -18 -12    2.59    3.65
   0 -18 -12   -0.18    3.55
   0 -18 -12    4.01    3.96
   0  18 -12    3.63    4.00
   0 -18 -12    1.45    3.70
   0 -18 -12   -4.47    4.70
   0 -18 -12    5.47    4.58
   0 -18 -12    8.56    4.65
   0 -18  12   -2.08    3.93
   0  18  12    8.18    4.83
   0 -18 -12    5.89    4.42
   0  18  12   -2.29    4.56
   0  18 -12    4.03    4.14
   0 -18  12    7.13    4.47
   0 -18  12   12.45    5.06
   0 -18  12    2.54    3.96
   0 -18  12   -2.37    4.28
   0 -18 -13    3.84    4.44
   0  18 -13   10.15    4.67
   0  18  13    7.93    4.91
   0 -18 -13    5.92    4.14
   0 -18  13   -4.55    4.87
   0  18 -13    1.50    4.38
   0 -18 -13   -1.24    3.78
   0 -18 -13    5.20    4.06
   0 -18 -13   -2.85    4.27
   0 -18  13    4.09    4.18
   0 -18 -13    8.39    5.10
   0 -18  13    5.53    4.25
   0 -18 -13    3.69    3.93
   0 -18 -13   -0.91    4.33
   0 -18  13    2.88    4.43
   0 -18  13    0.71    3.92
   0 -18  13   -1.30    4.40
   0  18  13   11.26    5.21
   0 -18 -13   10.35    4.43
   0  18 -14    3.62    4.57
   0 -18  14    5.93    4.74
   0 -18  14    0.06    4.09
   0 -18  14    8.18    4.74
   0 -18  14    6.78    4.51
   0 -18  14    7.03    5.23
   0 -18 -14    7.34    4.35
   0 -18 -14    1.76    3.52
   0 -18 -14    6.37    4.80
   0 -18 -14   13.02    5.36
   0 -18 -14    8.02    4.79
   0 -18  14   11.30    4.90
   0  18  14    9.11    5.29
   0 -18 -14    6.65    4.27
   0  18 -14   16.78    5.85
   0 -18 -14    4.13    3.90
   0 -18 -14    0.98    4.36
   0  18  14    6.86    5.15
   0 -18 -14   10.94    4.85
   0 -18 -15    4.07    4.31
   0 -18  15    2.42    4.52
   0  18 -15    5.94    4.57
   0 -18 -15    2.60    3.92
   0 -18 -15    6.06    4.40
   0  18 -15   -2.40    4.69
   0 -18 -15    9.35    4.33
   0 -18 -15    5.37    4.12
   0 -18 -15   11.19    4.88
   0 -18 -15    7.35    5.15
   0 -18  15    6.78    5.33
   0 -18  15    7.47    5.20
   0 -18  15   14.40    5.57
   0 -18 -15   11.10    5.84
   0 -18  16  147.29   12.83
   0 -18  16  152.01   13.21
   0 -18  16  161.20   13.29
   0 -18 -16  154.12   13.07
   0 -18  16  179.67   14.79
   0  18 -16  146.50   13.07
   0  18 -16  160.45   13.37
   0 -18  16  177.36   13.79
   0 -18  17    2.24    4.59
   0 -18  17   -2.39    4.54
   0 -18  17    7.52    4.86
   0  18 -17    3.93    5.07
   0 -18 -17    2.64    4.72
   0  18 -17    4.28    4.37
   0  18 -17   -2.20    4.60
   0  18 -18   36.63    7.34
   0 -19   0   -2.17    4.11
   0 -19   0    4.91    3.45
   0  19   0   -1.78    3.46
   0 -19   0    4.42    3.90
   0  19   0    3.05    4.05
   0 -19   0   -0.69    3.21
   0 -19   0    5.00    4.60
   0 -19   0    3.76    3.77
   0 -19   0    3.49    3.70
   0  19  -1    0.13    3.11
   0 -19  -1    0.60    3.67
   0 -19  -1    3.99    4.00
   0 -19   1   -2.01    3.03
   0 -19  -1    0.50    2.83
   0 -19   1    1.25    2.96
   0  19   1    4.70    3.73
   0 -19   1    2.57    4.45
   0 -19   1    1.65    4.23
   0 -19   1    5.24    3.36
   0 -19  -1    8.79    4.57
   0 -19  -1   -3.08    3.57
   0 -19   1    3.80    4.49
   0 -19   1    0.15    3.87
   0  19  -1   10.50    4.42
   0 -19  -1   -1.15    3.37
   0 -19  -1   -3.69    3.25
   0 -19   2    8.73    4.40
   0 -19   2   -0.26    3.54
   0 -19  -2   -8.18    4.78
   0  19  -2    2.15    3.45
   0  19  -2    1.77    3.91
   0 -19  -2    9.77    4.23
   0 -19   2   -0.14    3.40
   0 -19  -2   -2.50    4.01
   0 -19   2   -0.78    3.95
   0  19  -2    3.61    3.14
   0 -19   2    1.75    3.17
   0 -19  -2   -1.18    3.46
   0 -19  -2    0.90    2.82
   0 -19  -2    2.89    4.00
   0  19   2    4.15    3.81
   0 -19   2    6.78    3.86
   0 -19   2    3.27    3.93
   0 -19  -2    1.86    3.21
   0 -19  -2    0.54    3.85
   0 -19   3    4.67    4.31
   0 -19  -3   -2.48    3.86
   0 -19   3    7.91    4.54
   0 -19  -3   -1.85    3.66
   0 -19  -3    6.82    5.22
   0 -19  -3   -2.47    3.04
   0 -19  -3    1.80    3.58
   0  19   3    3.30    3.64
   0  19  -3    6.95    3.37
   0 -19   3    1.63    4.24
   0  19  -3    3.75    4.25
   0 -19  -3   -1.75    3.89
   0 -19  -3    0.67    3.17
   0 -19  -3    3.96    3.33
   0 -19   3    0.50    2.92
   0 -19   3   -1.99    3.74
   0 -19   3   -0.63    3.42
   0  19  -3    1.07    3.23
   0 -19   3    6.26    4.14
   0 -19  -3   -2.16    4.34
   0  19   4   -0.60    3.29
   0 -19  -4    5.31    4.46
   0 -19   4    3.03    3.62
   0 -19   4    8.60    4.75
   0 -19   4    1.01    3.76
   0  19  -4   -1.95    3.72
   0 -19   4    1.49    3.67
   0 -19   4   -0.57    3.50
   0 -19  -4    7.37    4.23
   0 -19  -4    7.54    4.39
   0 -19  -4    0.26    2.98
   0  19  -4    3.28    3.60
   0 -19  -4   -0.88    4.02
   0 -19  -4    0.15    3.81
   0 -19  -4   -0.78    2.92
   0 -19   4   -4.03    3.59
   0 -19  -4   -8.04    4.74
   0 -19  -4   -4.77    3.98
   0 -19  -5   -0.47    3.61
   0 -19   5    4.47    3.65
   0 -19  -5   -1.74    3.42
   0 -19  -5   -2.11    3.62
   0 -19   5    8.88    4.93
   0 -19   5    0.60    3.42
   0 -19  -5   -2.93    3.63
   0 -19  -5    0.23    3.45
   0 -19  -5    1.85    3.82
   0 -19  -5    2.50    3.03
   0 -19   5   -3.71    4.75
   0  19   5   -0.83    3.29
   0 -19  -5    3.87    3.95
   0 -19   5   -5.47    4.44
   0 -19   5   -1.18    4.25
   0  19  -5    3.66    3.71
   0 -19  -5    0.29    3.97
   0 -19   6    0.56    3.74
   0  19  -6    7.16    3.88
   0 -19   6   -1.96    4.40
   0 -19   6   -0.78    4.06
   0 -19  -6    1.62    4.47
   0 -19  -6    5.91    4.52
   0 -19  -6    2.34    4.07
   0 -19  -6   -1.05    3.92
   0 -19   6    3.78    4.38
   0 -19   6    1.00    3.82
   0 -19  -6    1.26    4.02
   0 -19  -6    3.80    3.34
   0  19  -6   -4.00    4.45
   0 -19   6    0.27    3.77
   0 -19  -6   -2.88    4.55
   0  19   6    0.89    3.93
   0 -19  -6    0.03    4.04
   0  19  -7   -4.64    4.39
   0 -19  -7    3.08    4.34
   0 -19  -7   -4.43    4.00
   0 -19   7   -2.63    4.50
   0 -19   7    2.37    4.05
   0 -19  -7   -2.37    3.83
   0 -19   7   -0.46    3.86
   0 -19   7    4.75    4.25
   0 -19  -7    7.01    4.44
   0 -19  -7    0.53    3.87
   0  19  -7    7.05    4.25
   0 -19   7   -1.59    3.68
   0 -19  -7    4.15    4.83
   0 -19  -7    4.12    3.69
   0 -19  -7   -0.41    3.10
   0  19   7   -4.77    3.83
   0 -19   7   -0.20    4.00
   0 -19   8   -0.62    4.50
   0  19  -8    0.27    3.53
   0 -19   8   -1.31    4.08
   0 -19  -8  -12.12    5.39
   0 -19  -8   -5.21    4.72
   0 -19   8   -5.95    4.43
   0  19   8   -1.83    4.07
   0 -19  -8   -0.68    3.98
   0  19  -8    0.72    4.10
   0 -19  -8    4.04    3.94
   0 -19  -8   -4.08    3.66
   0 -19   8    5.02    3.85
   0 -19  -8   -3.83    3.84
   0 -19   8   -1.78    4.16
   0 -19  -8    3.89    4.31
   0 -19   8    4.21    4.80
   0 -19  -8   -1.51    4.06
   0 -19   9    7.40    4.36
   0 -19  -9   -1.80    4.40
   0 -19  -9    7.39    4.10
   0 -19   9   -3.16    3.98
   0 -19  -9    1.72    4.34
   0 -19  -9   -3.47    3.35
   0 -19  -9    3.69    3.68
   0 -19   9    3.01    4.19
   0 -19  -9   -0.61    4.17
   0 -19   9    6.44    4.85
   0 -19  -9   10.10    4.61
   0  19  -9   -1.33    4.05
   0  19   9   -6.31    4.43
   0 -19  -9   -4.24    4.14
   0 -19   9   -2.33    4.54
   0  19  -9   -1.30    4.14
   0 -19   9   -2.29    3.89
   0 -19 -10    1.65    4.51
   0 -19  10   -0.15    4.20
   0 -19  10    3.17    4.62
   0  19 -10    0.50    3.78
   0 -19  10   -1.10    4.10
   0  19  10   10.94    5.32
   0 -19  10   -1.08    4.08
   0  19 -10   12.54    4.97
   0 -19 -10   -0.05    3.96
   0 -19 -10    1.98    4.28
   0 -19 -10   -1.24    3.93
   0 -19  10    1.99    3.94
   0 -19 -10   -3.61    3.98
   0 -19 -10   -1.90    3.87
   0 -19 -10   -2.10    3.84
   0 -19  10   -1.59    3.98
   0 -19 -11    3.18    4.12
   0 -19 -11    6.05    4.39
   0 -19  11   -4.13    4.63
   0 -19 -11    2.96    4.09
   0  19 -11    2.92    4.30
   0  19 -11    4.20    4.70
   0 -19  11   -2.16    4.38
   0 -19 -11    4.35    4.35
   0 -19  11   -0.55    4.31
   0 -19  11    3.08    4.56
   0  19  11    4.87    4.67
   0 -19 -11   -1.62    3.97
   0 -19 -11   10.43    4.99
   0 -19  11    3.57    4.89
   0 -19  11    2.38    3.91
   0 -19 -11    1.02    3.90
   0 -19  12    1.37    4.25
   0 -19 -12   -1.14    3.86
   0 -19 -12    1.78    4.11
   0 -19  12   -0.97    4.14
   0  19  12   -3.21    4.33
   0 -19 -12    3.04    4.40
   0 -19 -12    0.43    4.00
   0 -19  12   -2.12    4.25
   0 -19  12   -3.56    4.74
   0 -19  12   -1.29    4.04
   0  19 -12   -0.66    3.87
   0 -19 -12   -0.83    4.31
   0 -19 -12   -2.81    4.74
   0 -19  12    2.56    4.33
   0  19 -12    1.92    4.65
   0 -19 -12    0.07    3.88
   0 -19  13    1.22    4.22
   0 -19  13    7.23    4.68
   0 -19 -13    2.35    4.78
   0  19 -13   -0.05    4.47
   0  19 -13   11.83    5.08
   0 -19 -13    5.19    5.18
   0 -19  13   -4.60    4.93
   0 -19 -13    0.34    4.92
   0 -19  13    1.60    4.52
   0 -19  13   -2.53    5.04
   0 -19 -13   -5.23    4.70
   0 -19  13    5.19    4.74
   0 -19 -13    6.12    4.69
   0  19  13   -5.61    5.56
   0 -19 -13    4.52    4.49
   0 -19 -13   -1.11    4.34
   0 -19 -14    1.49    5.01
   0 -19 -14    5.58    4.95
   0 -19  14   -1.34    4.37
   0  19 -14    1.35    4.20
   0 -19  14    3.16    4.72
   0 -19 -14   -0.48    4.17
   0 -19  14   -2.00    4.44
   0 -19  14    5.66    5.03
   0 -19 -14   -0.64    4.08
   0 -19 -14    2.60    3.97
   0  19 -14    0.25    4.19
   0 -19 -14    1.60    4.44
   0 -19  14   -1.05    4.33
   0 -19 -15    0.70    4.30
   0 -19 -15   -1.12    4.24
   0 -19 -15   -5.62    4.81
   0 -19  15   -5.47    5.22
   0 -19  15    7.18    5.07
   0  19 -15   -5.92    5.37
   0 -19 -15    5.29    4.98
   0  19 -15  -12.27    5.55
   0 -19 -15    2.81    4.23
   0 -19  15   -5.34    5.16
   0 -19 -16   -1.59    4.65
   0  19 -16   -5.23    4.66
   0 -20   0  131.00   11.84
   0 -20   0  145.92   10.53
   0  20   0  134.79   10.44
   0 -20   0  113.32   11.08
   0 -20   0  128.75   10.20
   0 -20   0  139.20   12.07
   0 -20   0  137.92   11.03
   0 -20   0  130.61   11.87
   0  20   0  128.79   10.26
   0 -20  -1   22.74    5.66
   0 -20   1   19.14    5.84
   0 -20  -1   15.97    4.89
   0 -20   1   25.66    6.41
   0 -20   1   11.35    4.11
   0  20  -1   17.18    4.37
   0 -20  -1   23.75    5.46
   0 -20   1   21.95    5.82
   0 -20  -1   23.08    6.09
   0  20   1   26.78    5.54
   0 -20  -1   26.05    6.01
   0 -20  -1   17.43    5.74
   0 -20   1   19.92    5.88
   0  20  -1   31.44    6.68
   0 -20   1   17.00    5.03
   0 -20   1   20.97    4.97
   0 -20   2   10.66    5.01
   0 -20   2    7.60    4.69
   0 -20  -2    5.05    3.43
   0 -20   2    7.75    4.24
   0 -20   2    8.93    5.01
   0 -20  -2    4.40    4.59
   0 -20  -2   21.34    6.16
   0 -20   2    8.72    3.52
   0  20   2    8.41    4.00
   0 -20  -2   12.78    4.60
   0 -20  -2   10.82    4.89
   0 -20  -2   12.33    5.07
   0 -20   2   14.00    5.51
   0 -20  -2    7.76    4.62
   0  20  -2   11.20    5.44
   0  20  -2    7.01    3.47
   0 -20  -2    6.54    3.62
   0 -20   3   46.02    7.48
   0 -20   3   36.01    6.87
   0  20   3   43.24    6.92
   0 -20  -3   45.51    6.71
   0 -20   3   43.01    7.47
   0 -20  -3   48.24    6.48
   0 -20   3   43.75    7.67
   0  20  -3   60.14    8.05
   0 -20  -3   54.75    7.76
   0 -20  -3   37.47    7.36
   0 -20  -3   38.10    5.89
   0 -20   3   49.30    6.70
   0 -20  -3   39.75    6.93
   0 -20  -3   52.72    7.84
   0 -20   3   45.98    7.40
   0 -20  -3   47.90    7.56
   0 -20  -4   24.73    6.17
   0 -20  -4   22.50    4.80
   0 -20  -4   27.01    5.46
   0 -20   4   27.43    6.15
   0 -20  -4   37.31    7.17
   0 -20  -4   32.19    6.67
   0 -20   4   27.97    6.15
   0  20  -4   23.39    5.79
   0 -20   4   34.02    5.62
   0 -20   4   13.16    4.72
   0 -20  -4   17.48    4.76
   0 -20   4   24.65    6.28
   0 -20   4   21.52    5.36
   0 -20  -4   29.94    6.71
   0 -20  -4   31.47    6.53
   0  20   4   27.30    5.64
   0 -20  -5    1.44    4.21
   0 -20   5   -1.03    3.92
   0 -20   5    1.50    4.39
   0 -20   5    5.78    3.94
   0 -20  -5   -3.48    4.20
   0 -20   5   11.07    5.16
   0  20  -5    6.58    4.73
   0  20   5   -0.46    3.73
   0 -20  -5   12.38    5.08
   0 -20  -5    4.35    4.48
   0 -20   5    7.00    4.67
   0 -20   5   -2.55    4.49
   0 -20  -5    6.51    4.41
   0 -20  -5    5.87    4.56
   0 -20   6   53.25    8.09
   0 -20   6   54.92    8.11
   0 -20  -6   38.85    6.97
   0 -20   6   55.04    7.80
   0 -20   6   49.41    7.15
   0  20  -6   51.27    7.34
   0  20   6   48.06    7.45
   0 -20  -6   63.02    8.34
   0 -20   6   50.27    7.80
   0 -20   6   46.18    7.55
   0 -20  -6   53.75    7.67
   0 -20  -6   39.21    7.08
   0 -20  -6   45.67    7.32
   0 -20  -6   53.61    7.95
   0 -20  -6   49.90    7.90
   0 -20  -7    4.92    4.34
   0 -20   7   -0.74    4.16
   0 -20   7    4.15    4.56
   0  20  -7   -6.16    4.29
   0 -20  -7    8.78    4.70
   0 -20  -7   -4.71    4.39
   0 -20  -7   -1.59    4.46
   0 -20   7    0.10    4.20
   0 -20  -7    3.23    4.07
   0 -20   7   -0.49    3.91
   0 -20   7    2.31    4.52
   0 -20  -7   -1.54    4.04
   0  20   7    4.03    4.40
   0 -20  -7    5.43    4.49
   0 -20   7   -1.31    4.27
   0  20  -8   21.47    4.84
   0 -20  -8   19.45    5.69
   0 -20   8   18.33    6.06
   0 -20  -8   31.95    6.46
   0  20   8   22.73    6.14
   0 -20   8   15.40    5.26
   0 -20   8   26.24    6.53
   0 -20  -8   20.62    5.49
   0 -20   8   26.03    5.92
   0 -20  -8   22.81    6.06
   0 -20  -8   11.87    4.39
   0 -20   8   23.34    5.68
   0 -20   8   13.20    5.17
   0 -20  -8   21.85    6.16
   0 -20  -8   15.80    5.81
   0 -20  -9    3.43    4.48
   0 -20  -9   -1.94    4.46
   0 -20  -9   -1.18    4.53
   0 -20   9    5.27    4.59
   0 -20  -9    3.44    4.49
   0 -20  -9    0.44    4.22
   0 -20   9   -5.85    4.27
   0 -20  -9   -3.03    4.49
   0 -20   9    0.05    4.05
   0 -20   9    6.88    4.70
   0 -20   9    7.77    5.07
   0 -20  -9   -1.80    4.44
   0  20  -9   -3.79    4.59
   0 -20   9   -2.46    4.39
   0  20   9    0.44    4.32
   0 -20  10   -2.05    4.17
   0 -20 -10   -6.00    4.93
   0  20  10    4.45    4.95
   0 -20 -10    2.06    4.59
   0 -20  10    6.54    4.83
   0 -20 -10    7.73    5.14
   0 -20  10    5.33    4.90
   0 -20  10    0.60    4.26
   0 -20  10   11.22    5.71
   0 -20 -10    1.76    4.32
   0  20 -10    2.32    4.38
   0 -20 -10    3.40    4.39
   0 -20 -10    2.55    4.19
   0 -20  10    2.62    4.58
   0 -20 -10   15.37    5.54
   0 -20  11   98.60   11.13
   0 -20  11  101.97   11.22
   0 -20 -11  109.89   10.90
   0 -20 -11  119.22   11.38
   0  20  11  108.25   11.46
   0 -20  11   98.32   11.28
   0 -20  11  105.81   11.46
   0 -20 -11  111.47   11.01
   0 -20 -11  122.87   11.51
   0 -20  11  114.41   11.97
   0 -20 -11   99.27   10.51
   0  20 -11  104.15   10.65
   0 -20 -11  113.67   11.89
   0 -20 -11  127.60   11.78
   0 -20  11  121.39   11.66
   0 -20  12  156.16   13.67
   0 -20  12  168.33   14.18
   0 -20  12  146.33   13.04
   0 -20 -12  154.66   12.97
   0  20 -12  135.37   12.33
   0 -20 -12  169.33   13.45
   0 -20  12  167.40   14.08
   0 -20 -12  161.33   13.36
   0 -20 -12  170.01   13.26
   0  20  12  165.64   14.10
   0 -20  12  149.04   13.40
   0 -20 -12  151.06   13.65
   0 -20 -12  160.65   13.10
   0 -20 -12  167.50   13.50
   0 -20 -13   20.24    5.90
   0  20 -13   20.89    6.38
   0 -20 -13   11.67    5.63
   0 -20 -13   17.67    5.70
   0 -20 -13   25.41    6.54
   0 -20 -13   13.52    5.39
   0 -20 -13   22.18    6.54
   0 -20  13   12.29    5.74
   0 -20 -14   23.40    5.75
   0 -20 -14   28.01    6.70
   0 -20 -14   30.17    6.77
   0 -20 -14   26.30    6.66
   0 -20 -14   26.58    6.01
   0 -20 -14   23.55    6.26
   0  20 -14   22.92    6.28
   0 -21   0    1.17    3.92
   0  21   0   -1.05    3.61
   0 -21   0   -0.54    4.17
   0 -21   0    0.17    4.96
   0 -21   0   -6.44    4.32
   0 -21   0    5.06    4.76
   0  21  -1    8.29    5.30
   0 -21  -1    7.19    4.89
   0 -21  -1    5.69    4.39
   0 -21  -1    1.42    4.28
   0 -21   1    0.09    4.17
   0 -21   1   -1.17    3.69
   0  21   1    1.14    3.72
   0 -21   1    2.92    4.11
   0 -21   1    6.12    5.33
   0 -21  -1    4.03    3.76
   0 -21  -1    4.29    5.19
   0 -21   1    0.62    3.98
   0 -21  -1   -2.01    4.51
   0 -21  -2    2.38    3.87
   0 -21  -2    9.83    5.18
   0 -21   2    2.77    3.90
   0  21  -2   -2.81    3.97
   0 -21   2   -3.41    3.91
   0 -21  -2    5.33    3.87
   0 -21  -2    2.31    4.47
   0 -21   2   -0.95    3.96
   0 -21   2    4.43    4.38
   0  21   2   -2.14    3.97
   0 -21  -2    1.58    4.61
   0 -21  -2    4.93    4.78
   0 -21   2   -2.29    3.85
   0 -21  -2   10.38    5.80
   0 -21   2   -1.37    4.16
   0 -21  -3    1.72    3.49
   0 -21  -3    6.33    4.87
   0 -21   3   -3.25    3.47
   0 -21   3   -6.59    4.43
   0 -21  -3   -2.32    3.73
   0 -21  -3    1.04    4.12
   0 -21   3    4.43    4.58
   0 -21  -3   -4.86    4.21
   0 -21   3    6.88    5.24
   0 -21   3    3.84    4.91
   0  21  -3   10.13    5.51
   0 -21   3   -3.28    4.26
   0 -21  -3    1.14    4.27
   0  21   3   -4.42    4.35
   0 -21  -3    2.71    4.58
   0 -21  -4    8.76    4.52
   0 -21   4   -5.26    3.82
   0 -21  -4   -0.83    4.17
   0 -21  -4    1.78    4.18
   0  21  -4   -1.47    4.01
   0 -21   4   -1.04    4.05
   0 -21   4    2.66    4.85
   0 -21  -4    8.63    4.96
   0 -21   4    3.71    4.31
   0  21   4    4.64    4.51
   0 -21  -4   -0.07    3.92
   0 -21   4   -3.39    4.56
   0 -21   4   -6.38    4.41
   0 -21  -4    2.19    4.85
   0 -21  -5    1.87    4.17
   0  21   5    5.17    4.49
   0 -21   5    8.39    5.00
   0 -21   5    0.26    4.77
   0 -21  -5   -0.51    4.11
   0 -21  -5    2.05    3.95
   0 -21   5    0.42    4.27
   0 -21   5   -2.51    4.44
   0 -21   5    0.94    3.90
   0 -21  -5   -3.70    4.59
   0 -21  -5   -4.42    4.13
   0  21  -5   -2.10    3.97
   0 -21   5    7.98    4.71
   0 -21  -5   -1.55    4.18
   0 -21  -6   -5.87    4.21
   0 -21   6   -1.32    3.89
   0 -21   6   -3.72    4.92
   0 -21  -6    4.02    4.26
   0 -21  -6    0.52    4.61
   0 -21  -6   -0.38    4.12
   0  21  -6   -7.21    4.90
   0 -21  -6    6.05    4.69
   0 -21   6    0.64    4.42
   0 -21   6   -1.61    4.10
   0 -21   6   -2.54    4.35
   0 -21   6   -1.08    4.09
   0  21   6   -2.15    4.49
   0 -21  -6   -2.62    4.62
   0  21   7    2.28    4.12
   0 -21   7    2.33    4.62
   0 -21  -7    4.24    4.71
   0 -21   7    0.21    4.10
   0 -21   7    4.36    4.90
   0  21  -7    5.06    4.31
   0 -21   7    2.75    4.49
   0 -21  -7    3.47    4.76
   0 -21  -7    0.29    4.56
   0 -21  -7    0.21    4.43
   0 -21   7   -1.87    5.16
   0 -21  -7   -1.43    4.26
   0 -21   7    0.33    3.64
   0 -21  -7    4.24    4.42
   0 -21   8    8.47    5.37
   0  21   8   -0.83    4.38
   0 -21  -8    1.86    4.51
   0 -21  -8    0.14    4.15
   0 -21   8   -2.43    3.80
   0 -21  -8   -0.92    4.21
   0 -21   8   -1.83    4.42
   0 -21   8   -0.43    4.25
   0 -21  -8    2.56    4.60
   0  21  -8   -3.78    5.43
   0 -21   8    1.18    4.19
   0 -21  -8    1.90    4.83
   0 -21  -8   -1.72    4.80
   0 -21   8   -3.30    4.44
   0  21   9   -1.93    4.51
   0 -21  -9    0.61    4.92
   0 -21  -9   -2.42    4.58
   0 -21  -9   -9.62    4.94
   0 -21  -9   -6.77    4.63
   0 -21  -9   -5.34    4.92
   0 -21  -9    5.86    4.79
   0  21  -9   -1.15    4.45
   0 -21   9    0.25    4.54
   0 -21  -9   -0.84    4.55
   0 -21   9   -0.50    4.97
   0 -21  10   -0.96    3.99
   0 -21 -10    1.24    4.56
   0  21  10    5.02    5.14
   0 -21 -10   -6.03    4.47
   0 -21 -10   -9.28    5.04
   0 -21 -10    1.48    5.05
   0 -21 -10   -3.51    4.76
   0 -21 -10   -6.29    4.31
   0 -21 -10    4.26    4.89
   0  21 -10    3.84    4.74
   0 -21 -11   -4.58    5.60
   0  21 -11    7.66    5.00
   0 -21 -11    5.12    5.44
   0 -21 -11    6.67    5.22
   0 -21 -11    1.42    4.85
   0 -21 -11   -1.83    4.74
   0 -21 -11   -3.18    4.78
   0 -21 -11    3.54    4.70
   0 -21  11    1.26    4.57
   0 -21 -12   -3.15    4.36
   0 -21  12   -3.74    4.79
   0 -21 -12    5.69    5.06
   0 -21 -12    5.17    5.12
   0 -21 -12    0.81    4.58
   0 -21 -12   -0.35    4.43
   0 -21 -12    7.03    5.60
   0 -21 -13   13.78    5.65
   0 -21 -13    2.64    5.11
   0 -21 -13    9.45    5.50
   0 -21 -13    4.23    4.41
   0 -21 -13   -1.54    4.62
   0 -21 -13    3.38    4.27
   0 -22   0    6.54    5.26
   0  22   0   14.89    5.83
   0 -22   0    7.15    5.14
   0 -22   0    3.26    4.92
   0 -22   0   14.33    5.09
   0 -22   0   23.48    6.32
   0 -22   1   23.40    6.13
   0 -22  -1   40.27    8.29
   0 -22  -1   18.31    5.99
   0 -22   1   28.08    7.32
   0 -22   1   31.58    6.50
   0  22  -1   36.84    7.68
   0 -22   1   21.53    5.95
   0 -22  -1   26.07    6.88
   0 -22  -1   27.39    5.94
   0 -22  -1   13.30    5.09
   0 -22   1   30.76    6.74
   0 -22  -1   20.29    5.74
   0  22   1   29.13    6.09
   0 -22  -2   -2.35    5.15
   0 -22  -2   -5.86    4.89
   0 -22  -2   10.92    5.42
   0 -22  -2    4.69    5.49
   0  22  -2    1.62    5.05
   0 -22  -2    1.87    4.24
   0  22   2    1.78    3.83
   0 -22   2   -0.92    4.34
   0 -22  -3   64.85    8.36
   0 -22  -3   79.53    9.63
   0 -22  -3   78.66    9.99
   0  22  -3   73.17    9.58
   0 -22   3   82.15    9.50
   0 -22  -3   79.29   10.09
   0 -22  -3   69.80    9.59
   0  22   3   72.83    8.98
   0 -22  -3   83.05   10.12
   0  22  -4   -2.54    4.85
   0 -22   4    5.95    4.80
   0 -22  -4    6.97    5.35
   0 -22  -4    0.45    4.39
   0 -22  -4   -5.17    4.75
   0 -22  -4    5.79    5.02
   0  22   4    7.54    4.53
   0 -22  -4    0.27    4.19
   0 -22  -4    8.10    5.36
   0 -22  -5   13.40    5.83
   0  22  -5    6.92    4.79
   0 -22  -5    0.93    4.35
   0 -22  -5   21.92    6.43
   0  22   5    0.60    4.21
   0 -22   5    7.06    5.03
   0 -22   5    0.71    3.96
   0 -22  -5   23.25    6.46
   0 -22  -5   10.14    5.34
   0 -22  -5    8.11    5.08
   0  22  -6   -3.08    4.69
   0  22   6    1.37    4.74
   0 -22   6    1.65    4.09
   0 -22  -6    6.08    5.23
   0 -22  -6    0.12    4.68
   0 -22   6   11.78    5.67
   0  22  -7   12.76    5.49
   0 -22   7   17.60    5.80
   0 -22  -7   27.78    6.95
   0 -22  -7   29.09    6.73
   0  22   7   27.35    6.40
   0 -22   7   20.62    5.79
   0 -22  -8    3.01    4.43
   0 -22  -8    1.19    4.49
   0  22  -8   -2.14    4.77
   0 -22   8   -4.82    5.40
   0  22   8    0.42    4.87
   0  22  -9    4.84    5.10
   0 -22   9    7.50    4.85
   0 -22  -9   -4.08    5.30
   0 -22  -9    1.75    4.98
   0 -22  10   39.84    7.75
   0  23   0    9.04    6.11
   0 -23   0    5.38    4.62
   0 -23   1   -2.90    4.35
   0  23  -1   -0.36    5.14
   0 -23   2   -3.51    4.23
   0  23  -2    7.71    5.21
   0  23   3    5.47    4.83
   0  23  -3    8.09    5.64
   0 -23   3    2.59    4.75
   0 -23   4    2.67    4.45
   0  23   4    8.22    4.73
   0 -23  -5   -3.93    4.68
   0  23   5    4.29    4.45
   0 -23   5    4.73    5.56
   0 -23  -6   -4.99    4.87
   0  23   6   -1.15    4.37
   0 -23  -7    9.50    5.05
   0 -23   8   -0.19    4.45
   0 -24   1    5.57    5.30
   0 -24   2   13.82    5.47
   1   0   3    0.14    1.14
  -1   0  -3    0.39    1.30
   1   0   3    0.01    1.12
  -1   0  -3    0.96    1.30
   1   0   3   -1.11    1.12
  -1   0  -3   -1.50    1.17
   1   0  -3    3.59    1.73
  -1   0  -3    0.53    1.16
   1   0   3   -1.67    1.39
  -1   0   3    1.71    1.30
   1   0   3    0.18    1.10
   1   0   3   -0.41    1.19
  -1   0  -3   -0.29    1.09
   1   0  -3    2.35    1.38
   1   0   3    0.40    1.13
   1   0   3   -0.67    1.21
  -1   0  -3    1.92    1.41
  -1   0  -3    0.19    1.40
   1   0   3    0.12    0.96
  -1   0   3    0.10    1.20
   1   0   3    2.78    1.41
   1   0  -3    2.79    1.41
   1   0  -3   -1.11    1.25
  -1   0   3    0.95    1.35
   1   0  -3   -0.61    1.25
  -1   0   3    0.27    1.17
  -1   0   3   -1.73    1.09
   1   0   3   -0.15    0.81
   1   0  -3   -0.59    1.27
  -1   0   3    2.19    1.40
   1   0  -3   -0.86    1.26
  -1   0  -3    0.08    1.24
   1   0  -3   -0.13    1.27
   1   0   3    0.94    1.18
  -1   0   3    0.76    1.23
  -1   0  -3   -1.25    1.39
  -1   0   4   61.56    3.39
   1   0  -4   58.09    3.61
   1   0   4   67.38    3.64
   1   0   4   60.81    3.60
   1   0  -4   64.05    3.58
  -1   0  -4   62.52    3.60
  -1   0  -4   58.70    3.35
  -1   0  -4   60.69    3.63
  -1   0  -4   55.72    3.54
  -1   0  -4   61.09    3.59
   1   0   4   54.67    3.42
   1   0   4   63.09    3.52
   1   0  -4   69.40    3.80
  -1   0   4   63.21    3.33
   1   0   4   62.90    3.52
   1   0   4   65.48    3.09
   1   0  -4   60.41    3.81
  -1   0  -4   61.07    3.13
  -1   0  -4   58.77    3.55
   1   0  -4   58.33    2.98
   1   0   4   58.77    3.36
  -1   0   4   75.75    4.08
  -1   0   4   69.39    3.73
   1   0  -4   60.95    3.39
  -1   0   4   61.46    3.40
   1   0   4   61.70    3.63
   1   0  -4   62.61    3.59
   1   0  -4   64.66    3.50
   1   0   4   57.64    3.47
   1   0   4   64.47    3.43
  -1   0  -4   58.87    3.46
  -1   0  -4   62.93    3.57
   1   0  -4   66.07    3.74
   1   0  -4   63.22    3.83
   1   0   4   62.71    3.57
  -1   0   4   64.98    3.57
   1   0   4   66.43    3.70
  -1   0   4   58.46    3.63
   1   0  -4   62.90    3.51
   1   0  -4   57.71    3.34
  -1   0   4   60.27    3.64
  -1   0  -4   60.34    3.55
   1   0  -5    6.77    2.14
   1   0   5    0.86    1.39
  -1   0  -5   -1.23    1.91
   1   0  -5   10.12    2.17
   1   0  -5    9.52    1.91
  -1   0  -5    1.65    1.99
   1   0  -5    6.11    2.14
  -1   0  -5   -0.27    1.65
  -1   0   5    4.92    2.31
   1   0  -5    2.06    2.36
   1   0   5    2.53    1.97
   1   0  -5    3.10    2.24
   1   0   5   -0.08    1.94
   1   0  -5    2.63    1.83
  -1   0  -5    0.93    1.90
  -1   0   5    9.10    1.93
   1   0   5    0.94    1.34
  -1   0   5    6.00    1.96
  -1   0  -5    2.48    1.96
  -1   0   5    4.61    2.60
   1   0   5    2.87    1.80
   1   0   5    1.49    1.72
   1   0   5    1.30    1.33
   1   0   5    2.12    1.65
   1   0  -5    1.93    2.05
  -1   0   5   15.63    2.31
  -1   0   5    8.64    2.03
   1   0  -5    7.74    2.18
   1   0   5    7.28    2.02
   1   0  -5    5.28    1.84
   1   0   5   -1.59    1.36
  -1   0   5   10.12    1.96
  -1   0   5    4.33    1.09
  -1   0  -5   -0.45    1.79
   1   0   5   -0.18    1.33
   1   0   5   -0.36    1.60
   1   0  -5    6.85    2.64
   1   0  -5    6.35    1.83
   1   0  -5    7.42    2.81
  -1   0  -5    0.45    2.01
   1   0   5   -1.62    1.83
  -1   0  -5   -0.62    1.77
  -1   0  -5    5.78    1.84
  -1   0   5    8.62    2.04
   1   0   5   -3.37    1.80
   1   0  -6  665.76   19.31
   1   0   6  736.59   20.36
   1   0  -6  680.08   19.91
   1   0  -6  708.35   19.46
  -1   0  -6  686.13   20.14
   1   0  -6  655.67   19.57
  -1   0   6  679.27   19.71
   1   0   6  709.02   19.04
  -1   0   6  704.88   20.09
   1   0  -6  678.08   17.61
   1   0   6  671.10   18.84
   1   0   6  703.13   19.75
   1   0  -6  723.67   19.52
   1   0  -6  730.77   19.96
   1   0   6  699.71   20.30
  -1   0   6  729.78   20.44
  -1   0   6  731.50   19.85
  -1   0   6  709.32   20.38
   1   0  -6  666.44   19.05
  -1   0   6  701.41   17.91
   1   0  -6  643.35   20.04
  -1   0  -6  679.28   19.87
   1   0  -6  708.49   20.38
  -1   0  -6  693.77   20.20
   1   0  -6  660.11   19.29
  -1   0  -6  651.95   19.96
   1   0   6  736.03   20.12
   1   0  -6  683.74   19.93
   1   0   6  648.36   19.25
  -1   0   6  716.28   19.26
   1   0  -6  755.09   20.20
   1   0   6  693.41   19.88
  -1   0   6  712.25   19.44
  -1   0  -6  682.99   19.67
  -1   0   6  672.82   20.17
   1   0  -6  674.57   20.15
   1   0   6  711.56   20.30
   1   0   6  717.20   20.19
   1   0   6  745.03   20.29
  -1   0  -6  654.02   20.01
   1   0   6  723.13   20.09
  -1   0   6  656.92   19.24
   1   0  -6  600.74   19.85
   1   0   6  727.65   20.39
   1   0   6  695.19   20.24
   1   0   6  724.55   20.43
  -1   0  -6  666.61   20.13
  -1   0   6  675.39   20.05
  -1   0  -6  668.79   19.79
  -1   0  -6  678.69   20.07
   1   0  -7    2.16    1.86
   1   0   7   -0.49    0.73
   1   0   7   -0.30    1.72
   1   0   7    0.37    1.95
  -1   0   7    2.17    1.71
   1   0  -7   -0.04    1.57
  -1   0   7    6.69    2.54
  -1   0  -7   -0.42    0.63
   1   0   7    1.72    1.52
   1   0  -7    0.33    2.01
  -1   0  -7    0.11    0.61
   1   0   7    2.56    1.84
  -1   0   7    2.69    2.23
   1   0  -7   -0.68    1.65
  -1   0   7    0.25    1.72
  -1   0  -7   -1.05    1.95
   1   0  -7   -0.97    1.87
   1   0  -7    0.09    1.62
   1   0   7    3.00    1.89
   1   0   7    3.71    2.23
   1   0   7   -1.49    1.63
   1   0   7    1.46    1.90
   1   0   7   -0.16    0.56
  -1   0  -7   -0.11    1.90
  -1   0  -7   -0.73    0.65
  -1   0  -7    3.22    2.28
   1   0  -7   -0.26    1.46
  -1   0  -7    0.50    0.62
   1   0   7    1.74    1.28
  -1   0   7   -1.13    2.12
   1   0  -7   -0.38    0.68
   1   0   7    0.62    1.68
  -1   0  -7    0.28    2.04
  -1   0  -7   -2.52    1.72
  -1   0  -7   -0.33    0.60
   1   0  -7    0.26    1.71
   1   0   7    0.19    1.96
  -1   0   7    2.99    2.10
  -1   0   7    8.35    2.80
  -1   0  -7   -1.17    1.78
  -1   0  -7   -0.25    1.95
  -1   0   7   -1.56    1.93
   1   0  -7    1.90    1.92
  -1   0   7   -0.17    1.45
  -1   0   7   -0.62    0.94
   1   0  -7   -2.86    2.05
  -1   0  -7    0.04    0.61
   1   0  -7    0.19    1.60
   1   0   7    2.30    1.99
   1   0  -7    1.17    2.23
  -1   0   7   -0.57    1.56
  -1   0  -7    1.90    2.14
   1   0  -7    1.74    2.11
  -1   0   7    1.81    1.74
  -1   0  -7   -0.02    1.99
  -1   0  -7    1.04    2.13
   1   0   7    0.35    1.63
   1   0   7   -0.61    1.69
   1   0   7   -2.53    1.41
  -1   0   7    0.37    1.44
   1   0  -8   48.63    3.57
  -1   0  -8   50.16    2.31
   1   0  -8   48.00    4.01
  -1   0   8   59.04    3.89
   1   0  -8   48.35    4.34
  -1   0  -8   55.95    4.46
   1   0  -8   53.72    3.63
   1   0  -8   47.52    2.11
  -1   0   8   54.98    4.11
  -1   0  -8   47.98    4.31
  -1   0   8   61.57    3.85
   1   0  -8   53.31    3.76
  -1   0   8   48.89    3.57
  -1   0  -8   53.34    2.33
   1   0   8   49.55    2.25
  -1   0  -8   50.68    2.31
   1   0  -8   51.66    3.67
  -1   0  -8   52.43    4.24
   1   0  -8   44.56    3.91
  -1   0  -8   51.24    4.37
  -1   0  -8   52.10    3.87
  -1   0  -8   43.53    3.92
  -1   0   8   51.11    4.19
   1   0   8   41.58    2.12
  -1   0  -8   52.72    4.19
   1   0  -8   58.63    4.15
  -1   0  -8   48.38    2.26
   1   0  -8   47.93    3.54
   1   0   8   51.72    3.81
  -1   0  -8   49.26    4.21
  -1   0  -8   46.27    4.23
   1   0   8   44.54    3.56
   1   0  -8   51.52    4.33
   1   0   8   48.44    3.24
  -1   0  -8   54.06    2.37
  -1   0   8   44.89    4.12
   1   0   8   48.76    3.38
   1   0  -8   49.33    4.07
  -1   0   8   54.11    4.11
  -1   0   8   52.49    2.88
   1   0  -8   48.74    4.20
  -1   0  -8   51.26    2.31
  -1   0  -8   52.08    4.13
   1   0   8   50.26    4.11
  -1   0   9   -1.40    1.79
  -1   0  -9    0.48    0.77
   1   0   9    1.23    1.34
  -1   0  -9    0.07    0.79
  -1   0  -9   -0.49    2.34
  -1   0  -9   -1.51    1.90
   1   0  -9    1.67    1.73
   1   0  -9   -0.08    1.56
   1   0  -9   -0.42    0.44
   1   0  -9    0.29    1.54
  -1   0  -9   -0.72    2.10
  -1   0  -9   -1.91    2.42
  -1   0  -9   -0.04    0.84
  -1   0  -9    0.76    0.90
  -1   0   9    9.62    3.13
  -1   0   9    0.02    1.78
   1   0  -9    0.33    1.64
  -1   0   9    1.10    1.82
  -1   0   9    0.70    1.21
  -1   0   9   -0.32    2.27
   1   0  -9    0.16    2.12
   1   0  -9    0.05    2.38
   1   0  -9    1.52    2.01
  -1   0  -9    1.15    2.24
  -1   0   9   -0.10    1.71
   1   0   9    1.01    2.03
  -1   0  -9    2.33    0.99
  -1   0  -9    0.66    0.78
  -1   0  -9    1.01    2.34
   1   0   9    0.28    0.51
   1   0  -9   -1.37    2.44
  -1   0  -9    0.77    2.12
   1   0   9   -0.99    0.90
   1   0  -9   -1.66    2.08
   1   0  -9   -2.08    2.57
   1   0   9    1.09    2.09
   1   0  -9    0.39    2.61
  -1   0  -9   -0.68    2.13
  -1   0  -9    1.77    2.18
   1   0   9   -1.39    1.38
  -1   0 -10  860.40   26.83
  -1   0 -10  858.35   26.53
   1   0  10  908.44   25.02
   1   0 -10  875.27   25.12
  -1   0  10  835.60   25.92
  -1   0  10  851.00   26.70
  -1   0 -10  895.98   22.80
   1   0 -10  847.69   26.36
   1   0  10  849.52   24.95
   1   0 -10  905.64   26.94
   1   0 -10  882.11   26.57
  -1   0 -10  865.17   26.41
   1   0  10  829.67   26.25
  -1   0 -10  914.41   22.87
   1   0 -10  842.16   25.33
   1   0 -10  850.20   26.75
  -1   0 -10  856.55   26.87
  -1   0 -10  922.98   22.88
  -1   0  10  862.25   26.39
  -1   0  10  894.33   23.97
  -1   0  10  830.44   24.93
   1   0 -10  941.65   25.39
   1   0 -10  834.30   26.81
   1   0  10  859.05   22.69
   1   0 -10  922.91   25.36
  -1   0 -10  855.99   25.71
  -1   0 -10  830.92   26.58
  -1   0 -10  847.51   26.31
   1   0 -10  888.44   25.14
  -1   0 -10  837.02   26.78
   1   0  10  834.99   25.75
  -1   0 -10  849.00   26.86
  -1   0 -10  888.06   22.79
   1   0 -10  817.76   26.78
  -1   0 -10  917.68   22.87
  -1   0  10  930.92   25.29
  -1   0 -10  911.13   22.89
   1   0 -11    3.73    2.74
   1   0  11   -3.29    1.99
  -1   0 -11    4.95    2.73
   1   0  11    2.67    1.88
   1   0 -11   -0.79    2.53
  -1   0 -11    0.43    0.82
   1   0 -11   -0.49    2.52
  -1   0 -11    1.09    1.05
  -1   0 -11    1.25    1.02
  -1   0  11    0.85    1.62
  -1   0 -11    0.21    2.64
  -1   0 -11    2.55    2.55
   1   0 -11    1.27    2.05
   1   0 -11    5.18    2.03
  -1   0 -11    0.65    0.98
  -1   0  11   10.85    3.74
  -1   0 -11    0.77    0.95
  -1   0 -11    1.10    0.98
   1   0 -11   -3.52    2.55
   1   0 -11    3.78    2.61
  -1   0 -11    1.05    2.04
  -1   0 -11    3.13    2.52
  -1   0  11    0.15    1.37
  -1   0 -11   -1.70    2.35
  -1   0  11   -1.70    2.32
  -1   0 -11    4.73    2.56
  -1   0  11    0.69    2.02
  -1   0 -11    3.68    2.45
   1   0  11   -0.29    2.19
   1   0 -11    2.01    1.89
   1   0 -11   -0.72    2.33
  -1   0 -12    2.81    2.78
  -1   0  12   -0.22    1.36
  -1   0 -12    1.72    1.01
  -1   0  12   -0.77    1.92
   1   0  12    3.10    2.02
   1   0 -12    0.48    2.33
   1   0 -12    0.29    2.65
   1   0 -12    1.90    2.34
  -1   0  12   -1.52    2.30
   1   0 -12   -0.59    2.44
  -1   0 -12    0.88    2.56
  -1   0 -12    1.50    2.20
  -1   0 -12    1.92    2.30
  -1   0  12    7.20    3.05
   1   0  12    0.12    2.16
   1   0 -12    1.74    2.54
   1   0 -12   -1.01    1.99
   1   0 -12   -2.28    1.69
  -1   0  12    0.60    1.75
   1   0  12    1.34    2.14
  -1   0 -12    2.88    1.12
  -1   0 -12   -0.78    0.91
   1   0 -12    0.25    1.59
  -1   0 -12    0.23    0.86
  -1   0 -12   -0.04    0.92
  -1   0 -12   -0.80    0.93
  -1   0 -12   -0.69    2.52
  -1   0 -12    0.01    2.42
   1   0 -12    2.68    2.47
  -1   0 -12   -0.78    2.59
  -1   0  13    0.33    1.79
   1   0 -13    3.74    2.07
  -1   0 -13    1.55    2.43
  -1   0 -13    3.28    3.00
  -1   0 -13    0.88    1.04
   1   0 -13    2.64    1.97
   1   0  13    2.07    2.40
   1   0 -13    1.03    2.40
  -1   0 -13    0.43    0.99
   1   0  13   -1.04    2.43
   1   0 -13    0.14    1.89
  -1   0 -13   -1.28    1.08
   1   0 -13    4.12    2.91
   1   0 -13   -1.16    2.53
  -1   0 -13    1.01    2.48
  -1   0  13   -0.03    2.35
   1   0 -13   -5.10    3.24
  -1   0 -13   -0.83    1.02
  -1   0  13    5.47    3.00
  -1   0 -13    1.26    1.07
  -1   0 -13    1.35    2.62
  -1   0 -13    2.93    2.51
   1   0 -13    0.89    2.91
  -1   0 -13   -0.51    0.94
  -1   0  13    0.77    1.60
   1   0  13    1.28    1.77
  -1   0  13    0.56    2.17
  -1   0 -13    1.55    2.40
  -1   0 -14   29.63    2.42
   1   0  14   29.91    3.66
  -1   0 -14   27.85    4.46
  -1   0  14   29.35    3.45
  -1   0 -14   22.30    3.96
  -1   0 -14   24.92    4.16
   1   0 -14   27.06    4.35
  -1   0  14   26.38    4.59
   1   0  14   31.06    4.42
  -1   0 -14   24.62    4.47
   1   0  14   29.85    4.29
  -1   0 -14   24.26    4.23
  -1   0 -14   28.38    2.35
  -1   0  14   31.92    3.90
  -1   0 -14   27.71    2.37
   1   0 -14   32.74    4.84
  -1   0 -14   26.57    4.30
   1   0 -14   25.96    3.68
  -1   0 -14   31.24    2.50
  -1   0 -14   31.36    2.50
  -1   0  14   27.17    4.51
   1   0 -14   18.21    4.04
   1   0 -14   29.30    4.53
  -1   0 -14   25.48    2.32
  -1   0 -14   28.47    2.34
   1   0 -14   28.21    3.35
   1   0 -14   30.58    4.69
   1   0 -14   24.65    3.20
  -1   0 -15    1.75    2.94
  -1   0  15    3.55    2.60
   1   0 -15    1.77    2.70
  -1   0 -15   -0.82    2.65
   1   0 -15    1.27    2.76
  -1   0 -15    1.05    1.12
  -1   0  15   -0.44    2.84
  -1   0 -15    4.31    3.36
  -1   0 -15    0.45    2.59
   1   0 -15    0.46    2.25
  -1   0 -15    1.43    1.14
   1   0 -15    4.68    2.86
  -1   0 -15    3.79    3.27
   1   0 -15   -2.38    2.92
  -1   0 -15    1.36    1.21
   1   0 -15    0.65    2.03
  -1   0  15   -0.99    1.82
   1   0  15    3.87    2.23
  -1   0 -15    1.48    2.82
   1   0 -15   -0.11    1.81
   1   0  15    4.09    2.92
  -1   0 -15    2.52    1.44
  -1   0 -15    1.52    1.09
  -1   0 -15   -1.38    1.44
   1   0 -15    2.56    3.41
   1   0  15   -2.59    2.78
  -1   0  15   14.36    4.57
  -1   0 -15    0.79    1.11
  -1   0 -16   18.92    4.41
   1   0  16   18.57    4.00
   1   0 -16   18.25    4.27
   1   0 -16   20.23    3.77
  -1   0 -16   20.30    2.24
   1   0  16   24.81    4.41
   1   0 -16   19.31    2.99
   1   0 -16   23.31    3.26
   1   0 -16   15.21    4.28
  -1   0 -16   21.20    2.22
  -1   0  16   20.48    4.00
   1   0  16   26.26    3.66
  -1   0 -16   33.83    5.05
  -1   0 -16   17.34    2.07
  -1   0  16   24.58    4.71
  -1   0 -16   23.49    4.36
  -1   0 -16   22.56    4.57
  -1   0  16   21.72    4.69
  -1   0 -16   19.65    4.42
   1   0 -16   16.04    4.15
  -1   0 -16   23.91    2.39
  -1   0 -16   23.00    2.25
   1   0 -16   26.30    4.70
  -1   0 -16   19.59    2.09
  -1   0 -16   25.28    4.84
  -1   0 -16   26.17    2.49
   1   0 -16   24.35    4.56
   1   0  17    0.46    3.11
   1   0 -17    1.02    2.95
   1   0 -17   -4.11    2.41
  -1   0 -17    0.67    1.24
  -1   0 -17    2.54    2.94
  -1   0  17    4.03    2.80
   1   0 -17    1.46    3.34
  -1   0 -17    0.74    1.34
  -1   0  17   -0.84    3.21
  -1   0 -17   -1.57    3.46
   1   0 -17    3.47    3.33
  -1   0 -17   -1.14    3.15
  -1   0 -17    0.20    3.14
  -1   0 -17    8.27    3.60
   1   0 -17   -3.18    2.42
   1   0 -17   -0.46    3.24
   1   0  17   -3.81    3.15
   1   0  17    3.71    2.46
   1   0 -17    0.90    2.57
   1   0 -17    3.63    3.81
  -1   0 -17    0.36    1.25
  -1   0 -17    1.74    2.87
   1   0  18   78.57    7.56
   1   0 -18   76.62    7.95
   1   0 -18   85.41    6.23
  -1   0 -18   75.21    7.44
  -1   0 -18   72.61    7.49
  -1   0 -18   68.87    7.59
   1   0  18   77.05    7.43
   1   0 -18   82.81    8.17
   1   0 -18   90.72    8.56
   1   0 -18   68.00    7.50
  -1   0  18   75.61    7.78
   1   0  18   79.92    6.53
  -1   0  18   83.72    7.30
   1   0 -18   86.59    6.24
  -1   0 -18   74.58    7.83
  -1   0 -18   85.44    7.92
   1   0 -18   83.42    7.98
   1   0 -18   73.48    6.61
   1   0 -18   82.12    6.09
  -1   0 -18   73.23    7.78
   1   0 -19    0.37    3.42
   1   0 -19    2.65    3.64
   1   0 -19   -1.22    3.34
   1   0 -19    4.69    3.94
  -1   0 -19   -1.25    3.33
   1   0  19   -5.00    3.62
   1   0  19    3.99    2.74
   1   0 -19   -0.24    2.31
  -1   0 -19    2.95    3.51
   1   0 -19   -1.28    2.38
   1   0 -19   -4.53    3.81
  -1   0  19    6.54    4.24
   1   0 -19    0.41    2.72
  -1   0 -19    1.73    3.41
   1   0 -19   -1.07    2.15
   1   0  19   -2.32    3.69
  -1   0 -19    5.81    3.63
  -1   0 -19    0.98    3.92
  -1   0  19    0.64    2.99
  -1   0 -19    3.04    3.48
  -1   0 -20   46.60    6.72
   1   0  20   54.15    5.72
   1   0 -20   49.78    6.14
   1   0  20   54.95    6.81
  -1   0  20   57.46    7.31
  -1   0 -20   58.83    7.38
   1   0 -20   57.61    7.60
   1   0 -20   55.30    7.28
   1   0  20   59.61    7.15
   1   0 -20   62.41    7.54
   1   0 -20   60.35    7.37
   1   0 -20   69.15    5.92
  -1   0 -20   66.63    7.49
   1   0 -20   55.38    7.24
  -1   0  20   61.88    6.49
   1   0 -20   56.13    5.17
  -1   0 -20   54.67    7.21
   1   0 -20   75.13    5.99
  -1   0 -20   64.53    7.86
   1   0 -21    3.31    3.52
   1   0 -21    8.85    5.04
   1   0 -21    1.35    3.42
   1   0  21   -0.52    3.32
  -1   0  21   10.25    4.04
   1   0 -21   -0.15    3.76
   1   0 -21   -1.16    3.56
  -1   0 -21    0.83    3.64
  -1   0 -21   -5.96    4.55
  -1   0 -21    0.70    3.46
   1   0 -21   -1.40    3.25
  -1   0  21   -1.11    3.65
   1   0  21    5.37    4.06
  -1   0 -21    0.96    3.89
   1   0  21    3.01    2.82
  -1   0 -21    2.89    4.04
  -1   0 -22   16.15    5.40
   1   0 -22    4.35    3.64
   1   0  22    5.48    3.45
   1   0 -22   12.13    4.89
  -1   0  22   20.05    5.50
   1   0 -22   12.77    4.55
   1   0  22   14.21    4.74
  -1   0 -22    8.18    4.70
  -1   0 -22   11.78    4.54
  -1   0 -22   12.23    4.95
  -1   0 -22    6.62    4.30
  -1   0  22    0.11    3.05
   1   0 -22   11.09    4.78
   1   0 -22   -1.28    4.64
  -1   0 -23   -6.97    5.28
   1   0 -23   -3.74    4.67
   1   0 -23   -1.87    4.54
   1   0 -23   -3.65    4.63
   1   0  23   -2.13    4.10
  -1   0  23    1.76    4.02
  -1   0 -23    3.66    4.36
  -1   0  23    3.48    4.13
   1   0 -23   -4.21    4.76
  -1   0 -23    8.87    5.07
  -1   0 -23    1.91    3.86
  -1   0 -23   -2.96    4.82
   1   0  23    4.59    4.15
   1   0 -23    2.24    4.33
   1   0 -24   26.07    6.41
  -1   0 -24   12.58    5.33
   1   0 -24   11.86    5.03
   1   0 -24   16.90    4.85
   1   0 -24    9.21    5.35
  -1   0 -24   20.57    5.62
  -1   0 -24   17.46    6.14
  -1   0 -24   26.76    5.90
   1   0 -24   16.29    5.13
   1   0  24   22.56    5.56
   1   0  24   12.78    5.02
  -1   0  24   16.79    4.30
  -1   0  24   22.57    5.48
  -1   0 -25   -2.16    5.27
  -1   0 -25   -5.18    4.54
   1   0 -25    1.03    3.95
   1   0  25    8.69    5.06
   1   0 -25   -1.68    3.95
   1   0 -25   11.35    5.38
   1   0  25   13.49    5.18
  -1   0 -25    1.08    4.81
  -1   0 -25    2.25    4.39
   1   0 -25    7.31    5.21
   1   0 -25    6.73    5.53
  -1   0  25    8.64    5.18
  -1   0 -26    8.88    5.43
   1   0  26   14.00    5.56
   1   0  26    4.94    4.90
   1   0 -26    4.87    5.01
  -1   0 -27    4.57    5.25
  -1  -1   3 2391.84   60.92
  -1   1  -3 2480.69   59.71
  -1  -1  -3 2533.51   60.34
   1   1  -3 2405.70   59.69
   1  -1   3 2565.72   61.20
   1  -1   3 2451.09   59.68
   1  -1   3 2441.51   59.67
   1  -1   3 2508.16   60.70
  -1   1   3 2528.90   61.27
  -1   1  -3 2410.77   61.22
   1  -1   3 2413.30   60.62
  -1  -1   3 2499.06   61.06
   1   1  -3 2453.57   60.79
   1  -1  -3 2448.53   61.01
   1   1   3 2527.18   60.93
   1   1   3 2519.94   60.52
  -1   1   3 2434.69   60.25
  -1   1  -3 2500.32   59.70
   1   1  -3 2452.69   60.26
   1  -1   3 2546.15   60.69
  -1   1   3 2410.93   61.15
  -1   1   3 2555.40   61.04
  -1  -1   3 2497.91   60.32
  -1  -1  -3 2490.65   60.49
   1  -1   3 2485.39   61.10
   1  -1   3 2473.88   60.08
   1   1   3 2543.48   61.30
   1  -1   3 2605.55   60.94
   1  -1   3 2572.98   61.36
   1   1  -3 2568.58   61.10
  -1  -1   3 2521.36   60.88
   1  -1   3 2419.93   60.89
   1   1  -3 2474.96   60.27
  -1  -1   3 2467.82   61.16
   1   1   3 2479.50   60.27
   1   1   3 2552.16   61.32
   1   1   3 2500.14   61.14
   1  -1   3 2555.23   61.01
  -1   1  -3 2521.35   60.10
  -1  -1   3 2426.37   60.89
   1   1   3 2542.66   60.94
   1   1  -3 2522.32   61.01
   1   1  -3 2473.37   61.20
  -1   1   3 2562.28   61.06
   1  -1  -3 2444.16   60.97
   1   1   3 2589.88   60.25
   1  -1   3 2551.00   61.33
  -1   1  -3 2485.67   60.61
   1  -1   3 2430.93   59.67
  -1   1  -3 2435.85   60.97
  -1   1  -3 2394.81   61.10
  -1  -1   3 2351.49   60.92
  -1  -1  -3 2425.96   61.15
  -1  -1  -3 2530.65   61.12
   1  -1  -3 2421.55   60.97
   1  -1   3 2434.93   61.19
   1  -1   3 2446.69   59.67
  -1   1  -3 2395.25   60.86
   1  -1  -3 2569.27   61.06
   1   1   3 2435.47   61.03
  -1  -1  -3 2450.28   61.19
   1  -1  -3 2516.77   60.52
   1   1  -3 2571.69   61.11
   1  -1  -3 2564.32   61.29
   1   1   3 2600.86   61.37
   1  -1  -3 2432.55   61.04
  -1  -1  -3 2440.28   60.85
   1   1  -3 2454.74   60.95
   1  -1   3 2513.04   61.30
   1  -1   3 2522.99   61.00
  -1   1  -3 2456.27   60.62
  -1   1  -3 2453.25   61.19
  -1  -1   3 2500.88   60.29
   1   1   3 2491.92   60.97
  -1   1  -3 2490.18   59.70
   1  -1  -3 2397.01   61.11
  -1   1   3 2577.01   61.10
  -1  -1  -3 2462.69   61.22
   1  -1  -3 2430.39   60.96
  -1   1   3 2544.57   61.08
  -1   1   3 2532.63   60.56
  -1   1  -3 2408.30   61.20
  -1  -1  -3 2461.24   60.85
  -1   1  -3 2518.03   59.69
   1  -1   3 2451.21   59.68
  -1  -1  -3 2496.67   60.19
  -1  -1  -3 2465.19   60.96
  -1   1   4    9.56    1.78
  -1  -1  -4    5.99    1.54
   1  -1   4    7.78    1.85
  -1  -1  -4    7.79    1.20
   1  -1  -4    7.89    2.00
   1  -1  -4    4.67    1.67
  -1  -1   4    5.75    1.65
   1  -1  -4   13.21    2.35
  -1  -1   4    7.51    1.54
  -1   1  -4    9.34    2.14
   1   1   4    5.89    1.06
   1  -1   4    6.05    0.95
   1   1   4   15.28    2.00
  -1   1  -4    4.98    1.29
  -1  -1  -4    5.57    1.79
  -1  -1   4    8.61    1.86
   1  -1  -4    6.25    1.73
  -1  -1   4    8.50    2.09
   1  -1  -4    9.32    2.27
  -1   1  -4    8.12    2.09
   1   1   4    8.35    1.73
   1   1   4    8.28    1.60
  -1  -1  -4    8.39    1.94
  -1   1   4   10.61    1.84
   1  -1   4    7.26    0.98
   1   1   4    6.13    1.50
   1  -1   4    6.85    1.86
   1  -1   4    5.57    1.17
   1   1   4    7.57    1.25
  -1   1  -4    8.34    1.75
  -1  -1  -4    7.17    1.86
  -1  -1   4    6.47    1.72
  -1   1  -4    7.40    0.97
  -1   1  -4    7.31    0.95
  -1   1  -4    8.68    1.78
   1  -1  -4    6.35    1.65
  -1  -1   4   10.88    1.99
   1   1   4    7.90    1.87
   1  -1   4    6.61    1.93
   1   1  -4    4.19    1.65
   1  -1   4    5.32    1.68
  -1  -1  -4    5.37    1.11
  -1   1   4    8.35    1.68
   1  -1  -4    6.13    1.60
  -1   1  -4    8.08    1.84
   1   1  -4    5.64    1.77
  -1  -1  -4    9.25    2.04
   1   1  -4    8.52    1.81
  -1  -1  -4    5.89    1.78
   1   1  -4    4.22    1.59
   1  -1  -4    5.16    1.76
  -1   1   4    7.82    1.79
   1  -1   4    9.16    2.06
   1  -1   4    7.29    1.03
   1  -1   4    7.69    1.77
  -1   1  -4    6.80    1.65
   1   1  -4    6.12    1.18
   1  -1   4    6.67    1.84
  -1   1   4    9.12    2.04
  -1   1  -4    6.32    1.84
   1   1   4    8.43    1.40
   1   1  -4   11.45    2.38
   1  -1  -4    8.78    2.05
  -1  -1   4    5.96    1.22
  -1  -1   4    6.88    1.73
   1  -1   4    8.14    1.70
  -1  -1  -4    6.93    1.93
   1  -1   4    7.25    1.60
  -1   1  -4    6.15    1.84
   1   1  -4    9.29    1.70
   1   1   4    9.37    1.81
  -1   1  -4    7.13    0.94
  -1   1   4    8.37    1.90
   1  -1   4    8.52    1.68
   1   1   4    6.12    1.64
   1  -1  -4   10.21    2.09
   1   1  -4    7.12    1.50
   1  -1   4    6.55    0.95
   1   1   4    7.43    1.85
  -1   1   4    8.11    1.87
   1   1   4    7.35    1.63
  -1  -1  -4    7.53    1.82
   1  -1  -4    7.15    1.96
   1  -1   4    6.95    1.77
   1   1  -4    6.00    1.57
  -1   1  -4    8.50    1.68
  -1   1  -4    8.32    1.86
   1   1  -4   10.84    2.31
  -1   1  -4    6.99    0.95
   1  -1   4    6.74    0.95
   1   1  -4    8.02    1.18
   1   1   5  315.15   10.87
  -1  -1  -5  329.17   11.05
  -1  -1  -5  332.72   11.12
   1  -1  -5  326.94   10.55
   1  -1  -5  321.32   10.98
   1  -1   5  341.62   10.78
  -1   1   5  360.95   11.33
   1  -1   5  345.42   10.66
   1  -1   5  339.46   11.14
  -1  -1  -5  320.55   11.01
   1  -1  -5  328.21   10.55
   1  -1   5  359.70   11.34
   1  -1   5  362.28   11.07
   1  -1  -5  324.75   11.05
   1   1   5  358.41   11.26
  -1   1  -5  317.15   10.76
   1   1   5  367.49   11.29
   1  -1  -5  322.21   10.96
   1   1   5  331.13   11.07
  -1  -1  -5  331.27   10.98
   1   1   5  348.49    9.77
   1  -1   5  333.15   11.00
  -1   1   5  336.64   10.70
  -1  -1  -5  327.53   11.07
   1   1   5  341.03   10.82
   1   1  -5  345.71   10.81
  -1   1   5  333.95   10.91
  -1   1  -5  330.40    8.99
   1  -1   5  338.71    8.99
  -1   1  -5  331.73    9.00
  -1  -1   5  346.60   10.55
  -1   1   5  348.42   10.84
  -1  -1   5  342.53    9.78
  -1   1  -5  322.75   11.08
   1  -1   5  349.51   11.15
   1   1  -5  322.66   10.57
  -1   1  -5  327.47   11.04
   1   1   5  331.92    9.34
   1  -1   5  336.49   10.98
   1  -1   5  321.34   10.15
   1   1   5  357.71   11.13
  -1   1   5  319.43   10.95
  -1   1   5  350.43   10.73
   1  -1  -5  328.50   10.56
  -1   1  -5  306.71   10.94
   1   1  -5  327.82   11.03
   1   1  -5  314.14   10.98
   1  -1  -5  320.96   10.61
   1   1  -5  324.20   10.42
   1   1  -5  321.95   11.06
  -1   1  -5  329.00   10.68
  -1   1  -5  332.91    8.99
  -1  -1   5  316.09   10.51
   1  -1   5  323.62   10.61
   1  -1   5  331.27    9.46
   1   1   5  360.81   11.08
  -1  -1  -5  318.19    9.69
   1  -1   5  345.58   11.28
   1  -1  -5  356.61   11.26
  -1  -1  -5  318.81   10.51
   1   1  -5  344.62   10.68
  -1   1  -5  330.25    8.99
   1   1  -5  319.29    9.66
   1  -1  -5  321.50    8.85
   1  -1   5  332.02    8.96
  -1   1   5  353.70   11.22
  -1   1   5  357.25   10.69
  -1  -1   5  343.01   10.61
   1   1  -5  338.90   10.67
  -1   1   5  308.84    8.84
   1   1   5  347.30   10.71
  -1   1  -5  333.37    9.00
  -1   1  -5  358.44   10.39
  -1   1   5  319.38   10.42
  -1   1   5  352.07   10.62
  -1  -1   5  322.03   10.54
  -1  -1   5  342.77   11.00
  -1   1  -5  319.38   10.96
   1  -1  -5  350.33   11.08
  -1   1  -5  314.53   10.44
   1   1  -5  330.53    9.34
   1   1   5  354.29   11.16
   1   1  -5  325.92   10.74
   1   1   5  357.64   10.98
   1   1   5  354.50   11.35
  -1   1   5  356.70   11.24
   1   1  -5  319.59   10.77
   1  -1  -5  313.23   11.04
   1   1  -5  338.01   10.66
   1  -1   5  363.22   11.01
   1  -1   5  326.10    8.96
   1  -1   5  332.16    8.96
   1  -1   5  350.70   10.92
   1   1  -5  337.26   11.11
  -1  -1  -5  313.13   10.76
  -1  -1  -5  337.11   10.79
  -1  -1   5  331.20   11.11
  -1   1  -5  317.48   10.87
   1  -1  -5  351.23   10.64
  -1  -1  -5  310.42   10.84
  -1   1  -5  325.59   10.98
  -1  -1  -6   97.39    5.44
   1   1  -6   93.87    4.26
  -1  -1  -6   93.24    5.19
  -1   1  -6  101.25    3.56
   1   1   6   96.62    5.31
   1  -1  -6   96.70    5.13
   1   1  -6  102.04    5.05
   1   1  -6   93.65    5.23
  -1   1   6   93.32    3.58
   1  -1  -6   97.54    5.34
   1  -1  -6   96.24    5.48
   1   1  -6   96.67    5.11
  -1   1  -6  102.07    3.57
   1  -1   6  100.06    5.04
   1   1  -6   97.33    3.64
  -1   1   6  120.94    6.01
  -1  -1   6   95.71    4.88
   1   1   6   99.21    3.68
   1  -1   6  116.36    5.37
  -1  -1   6  106.84    5.08
   1  -1   6   93.55    3.48
   1   1   6  124.30    6.00
   1  -1   6  102.44    5.12
  -1   1  -6   99.95    3.55
   1  -1   6   99.19    4.91
  -1   1  -6   97.02    5.34
  -1   1   6  100.42    5.34
  -1  -1   6  110.08    5.63
  -1   1   6   97.52    4.77
   1   1   6  102.03    4.98
   1   1  -6  107.93    5.09
   1   1   6  110.98    5.80
  -1  -1   6  101.36    5.43
  -1   1  -6   88.81    4.89
  -1   1   6   95.21    5.27
  -1  -1   6  106.90    5.29
   1  -1  -6  104.16    5.30
   1   1   6  115.00    5.71
   1  -1   6   99.17    5.13
   1  -1   6  106.41    5.52
   1   1   6  108.34    4.41
   1  -1   6   99.84    4.10
  -1   1  -6   94.87    5.28
   1   1   6  103.99    5.36
  -1  -1  -6   94.57    4.95
   1  -1   6   97.61    5.19
  -1  -1  -6  111.14    5.81
  -1   1   6  121.63    5.83
  -1  -1  -6  102.03    4.98
   1   1  -6   98.65    5.33
   1   1  -6  101.14    5.32
  -1   1  -6   90.12    5.26
  -1   1   6   98.03    4.89
   1  -1  -6   94.70    3.54
   1   1  -6   91.52    4.74
  -1  -1   6   97.95    4.33
  -1   1  -6   95.67    5.29
   1  -1  -6  109.24    5.51
   1   1  -6  105.32    5.52
  -1   1   6   89.87    5.24
  -1   1  -6   99.34    5.37
  -1  -1   6   93.91    4.80
  -1   1   6  105.56    5.08
  -1   1   6  103.27    5.20
  -1   1  -6  100.04    5.20
   1  -1   6   93.30    4.93
   1   1  -6   94.63    4.87
   1  -1  -6   99.71    5.40
   1   1   6  100.38    5.32
  -1   1   6  101.90    4.95
  -1  -1   6   92.07    5.30
   1  -1   6   96.75    3.48
   1   1   6  110.75    5.55
   1   1   6  111.77    5.56
   1   1   6   93.70    4.94
   1  -1   6  104.06    5.55
   1   1   6  105.93    5.27
  -1   1  -6   93.84    4.96
   1  -1   6   96.50    3.51
   1  -1   6  110.36    5.55
  -1   1  -6  102.73    3.54
  -1  -1  -6   96.85    5.27
  -1  -1   6  102.60    5.33
   1  -1  -6   90.02    5.29
  -1   1  -6   98.57    3.54
   1  -1  -6  100.25    4.87
   1  -1  -6   98.59    4.93
   1  -1   6  107.18    5.52
   1  -1  -6  106.70    4.92
  -1  -1  -6   96.02    5.25
   1   1  -6  101.22    4.85
   1   1  -6  103.85    5.01
   1  -1   6  104.02    5.37
  -1  -1  -6  106.97    5.62
  -1  -1  -6  109.19    5.63
   1   1  -6   95.25    5.23
  -1   1   6  111.81    5.82
  -1   1   6  103.80    5.30
  -1   1   6   98.38    4.91
  -1   1  -6  101.02    3.54
   1  -1   6  103.55    5.23
  -1   1   6  112.94    5.73
   1  -1  -6   97.50    4.82
  -1  -1   6  102.76    4.99
  -1  -1  -6  100.01    5.29
   1  -1   6   96.75    4.76
   1   1   6  100.48    5.10
  -1  -1   7  346.77   11.19
   1   1  -7  319.39   11.70
  -1  -1  -7  322.10   11.83
  -1  -1   7  350.70   12.10
   1  -1   7  350.03   11.56
  -1   1   7  311.99   11.74
   1  -1  -7  314.17   11.14
  -1   1   7  338.52    9.57
  -1   1   7  344.92   11.70
  -1   1  -7  328.29   11.78
   1  -1  -7  352.65   12.07
   1   1   7  317.80    8.82
  -1  -1  -7  321.58    8.84
   1   1  -7  313.96   11.36
   1   1  -7  329.27    9.23
   1  -1   7  399.95   12.55
   1  -1   7  356.83   11.72
  -1  -1   7  298.65   11.71
   1  -1  -7  329.36    9.52
   1  -1   7  348.80   11.51
  -1   1  -7  312.34   11.80
  -1   1   7  310.64   10.79
   1  -1   7  339.43   12.00
  -1  -1  -7  319.90    8.83
   1   1  -7  323.98   10.96
   1   1   7  351.74   12.02
  -1  -1  -7  316.41   11.73
  -1  -1  -7  332.23   11.70
  -1  -1  -7  329.36    8.87
   1   1  -7  333.32   11.91
   1  -1  -7  307.07   11.39
   1   1  -7  341.59   11.31
  -1  -1  -7  321.05   11.64
   1   1   7  360.64   12.04
  -1  -1  -7  317.24    8.83
  -1   1   7  340.01   11.30
  -1  -1   7  348.06   10.64
  -1   1  -7  320.92   11.74
   1  -1   7  333.38   11.05
  -1   1   7  361.36   11.48
   1  -1  -7  356.32   11.88
  -1   1   7  315.05   11.74
  -1  -1  -7  319.01   11.81
   1   1  -7  351.34   11.20
   1   1  -7  313.69   11.82
   1  -1   7  341.62   11.85
  -1   1  -7  318.07   11.50
  -1  -1  -7  319.65    8.85
   1   1   7  319.96   10.92
  -1   1   7  347.50   11.09
   1   1   7  360.61   12.16
   1   1  -7  339.92   11.12
   1  -1   7  344.05   11.74
   1  -1  -7  326.93   11.91
   1  -1   7  330.12   11.29
  -1   1  -7  334.10    9.28
   1   1   7  348.75   11.70
   1   1  -7  306.39   11.69
  -1  -1  -7  316.07   11.41
  -1  -1   7  302.83   10.88
   1   1   7  328.30    9.23
  -1  -1  -7  315.85   11.83
   1  -1   7  354.77   11.96
   1   1  -7  345.73   11.61
  -1   1  -7  339.16    9.34
   1   1   7  336.87   10.21
  -1   1   7  339.14   10.98
   1  -1  -7  338.17   10.99
   1   1  -7  320.05   10.45
  -1   1  -7  328.82   11.36
  -1   1  -7  343.31    9.36
   1  -1   7  315.28    9.23
  -1   1  -7  318.82   11.85
   1  -1  -7  331.16   11.87
  -1  -1   7  354.14   11.89
  -1  -1   7  371.16   12.15
   1  -1   7  313.02   11.01
  -1   1   7  348.91   11.74
   1   1   7  357.25   11.55
   1   1   7  359.21   11.86
   1  -1   7  324.21   10.11
   1  -1  -7  331.45   10.97
   1   1  -7  314.48   11.30
  -1   1  -7  324.53   11.84
  -1   1  -7  311.01   11.80
  -1   1   7  314.82   11.50
  -1   1   7  358.17   12.15
   1   1   7  322.06   11.66
  -1  -1  -7  326.74   11.91
   1  -1   7  326.61    9.26
   1  -1  -7  339.93   11.06
  -1  -1   7  339.53   12.00
  -1   1  -7  337.50    9.35
  -1   1   7  362.11   12.26
   1  -1  -7  303.96   11.72
   1  -1  -7  311.68   11.78
  -1  -1  -7  340.04   11.37
  -1  -1  -7  332.00   11.85
   1   1   7  338.66   11.87
  -1   1  -7  337.39    9.35
  -1  -1   7  351.32   11.52
  -1  -1   7  312.70   11.11
   1   1   7  365.51   12.07
   1   1  -8   26.72    3.00
  -1  -1  -8   26.80    1.59
  -1   1  -8   25.63    3.22
  -1  -1   8   25.62    2.99
   1  -1  -8   26.68    2.80
  -1   1   8   31.34    3.81
   1  -1   8   24.61    1.77
   1   1  -8   24.90    1.60
  -1   1  -8   29.30    1.92
   1   1  -8   25.13    2.69
  -1  -1  -8   24.38    3.26
  -1  -1  -8   27.97    1.60
   1  -1  -8   27.28    3.59
   1   1   8   26.36    1.61
   1  -1   8   27.30    2.95
  -1  -1  -8   26.85    1.57
   1  -1  -8   24.74    2.80
   1   1  -8   28.55    2.87
   1  -1   8   27.03    1.82
  -1   1   8   24.76    2.78
  -1  -1  -8   27.03    1.60
   1   1  -8   22.89    3.08
   1  -1  -8   26.52    3.13
  -1   1  -8   25.85    3.36
  -1   1  -8   24.40    1.77
  -1   1  -8   29.51    1.93
   1  -1   8   31.62    3.24
   1   1  -8   22.74    3.14
   1   1  -8   28.26    3.50
  -1   1   8   26.97    2.05
   1  -1  -8   23.36    3.28
   1   1   8   25.21    2.64
  -1   1  -8   27.72    3.50
   1  -1  -8   22.13    2.79
   1   1  -8   27.06    3.34
   1  -1   8   26.14    2.91
  -1  -1  -8   24.59    2.87
  -1  -1  -8   22.63    3.02
  -1   1  -8   26.76    1.85
  -1  -1   8   26.41    2.94
  -1  -1   8   22.82    3.12
  -1   1   8   27.57    2.76
  -1   1  -8   20.50    3.00
   1   1  -8   28.16    2.80
  -1  -1   8   26.10    2.29
   1   1  -8   26.74    2.93
   1   1  -8   21.68    3.31
   1   1   8   26.23    1.59
   1   1  -8   29.89    3.23
  -1   1  -8   29.59    3.29
  -1   1   8   25.21    2.76
   1  -1  -8   26.38    3.38
   1  -1  -8   22.73    3.24
  -1   1  -8   29.48    1.92
  -1   1   8   27.62    2.86
  -1   1   8   28.57    3.05
  -1   1   8   23.98    3.35
  -1  -1   8   32.31    2.85
   1  -1  -8   24.12    2.69
  -1   1  -8   23.70    3.28
  -1  -1  -8   26.15    3.38
  -1   1  -8   22.86    3.20
   1   1   8   25.41    2.40
  -1   1  -8   29.65    3.39
  -1  -1  -8   24.70    3.33
   1   1  -8   25.15    2.93
  -1  -1   8   28.10    2.86
  -1  -1  -8   26.32    1.57
  -1  -1  -8   25.60    3.42
   1  -1   8   30.81    3.18
   1  -1   8   25.76    2.26
  -1  -1  -8   22.68    3.24
  -1  -1   8   26.92    2.81
   1   1  -8   27.38    2.72
   1   1   8   23.41    2.96
   1  -1   8   25.12    2.75
  -1   1   8   24.99    3.07
   1  -1   8   25.50    3.03
   1   1   8   24.08    2.85
  -1  -1  -8   24.94    3.37
  -1  -1  -8   29.55    3.51
   1  -1  -9   -4.17    2.99
  -1  -1   9   -0.63    2.26
   1   1  -9    0.92    2.37
   1  -1  -9    0.81    1.65
   1   1   9    0.65    1.31
   1  -1  -9   -1.11    2.76
   1   1  -9    0.24    2.22
  -1  -1  -9   -0.01    2.12
  -1   1  -9    2.53    2.61
  -1   1  -9   -1.04    2.07
   1   1   9   -0.58    1.74
   1   1  -9    2.64    2.32
  -1   1   9    2.83    2.80
   1   1   9    1.73    0.70
  -1  -1   9    2.01    1.98
  -1  -1  -9   -0.44    2.37
   1   1  -9    0.89    1.64
  -1   1  -9    0.48    1.96
  -1  -1   9    1.11    2.06
  -1   1  -9    1.29    2.11
  -1   1  -9    0.94    2.32
   1  -1  -9   -2.68    2.25
   1   1   9   -1.35    2.11
  -1  -1  -9    0.33    2.05
  -1  -1   9    0.87    1.80
   1  -1   9   -2.30    1.91
   1   1  -9    1.54    2.77
  -1   1   9    0.58    1.81
  -1   1  -9    0.45    1.03
   1   1  -9   -1.59    2.63
   1   1  -9    2.33    2.28
  -1  -1   9   -0.21    1.19
  -1   1   9   -0.84    1.76
  -1   1  -9    2.07    2.40
  -1  -1  -9    0.83    2.36
  -1  -1   9   -0.05    1.65
  -1   1   9    0.46    2.26
  -1  -1  -9    0.42    0.74
   1   1   9    1.71    2.20
   1  -1   9   -1.87    1.35
   1   1  -9    2.20    1.90
  -1  -1   9    1.52    2.30
   1  -1  -9   -0.14    1.72
   1   1  -9    0.53    1.73
  -1  -1  -9    0.35    0.84
  -1  -1  -9   -0.08    0.71
  -1  -1  -9   -0.84    2.25
   1  -1  -9    0.25    1.84
  -1   1  -9    0.28    0.98
  -1   1  -9   -1.06    2.14
  -1  -1  -9   -0.70    0.74
   1   1  -9    0.14    0.54
  -1   1  -9    0.40    0.97
  -1  -1  -9    2.41    2.38
  -1   1  -9   -0.84    0.98
  -1  -1  -9    1.78    2.43
   1   1  -9    0.22    1.57
   1  -1  -9   -0.95    2.05
  -1  -1  -9    0.69    0.79
  -1   1  -9   -1.95    1.02
   1  -1  -9    2.06    2.37
   1  -1   9    2.15    2.11
   1  -1  -9    1.86    2.42
   1   1   9    1.04    0.88
   1  -1   9    0.64    1.68
  -1  -1  -9   -0.84    1.71
   1   1  -9    3.42    1.79
   1  -1   9    0.27    0.96
  -1   1   9    0.53    1.11
   1   1 -10  631.67   18.34
  -1   1 -10  586.64   19.68
  -1  -1 -10  598.69   19.51
  -1  -1 -10  609.65   19.89
  -1   1 -10  551.98   19.27
  -1   1 -10  568.72   19.27
  -1  -1 -10  583.27   19.34
   1  -1 -10  588.98   19.80
   1  -1 -10  559.36   14.68
   1   1 -10  627.20   18.26
   1  -1  10  554.58   14.86
  -1   1  10  610.65   19.22
   1   1 -10  551.91   19.52
  -1   1 -10  568.20   19.55
   1   1 -10  593.89   19.19
   1   1 -10  504.97   14.64
  -1   1 -10  619.23   16.11
  -1  -1  10  583.82   18.97
   1  -1 -10  610.02   18.14
   1   1 -10  565.27   17.89
   1   1  10  522.22   14.77
   1  -1 -10  663.63   18.41
  -1   1  10  643.27   18.30
   1   1  10  630.38   15.72
  -1  -1  10  639.17   18.26
   1   1  10  594.11   19.52
  -1   1  10  621.69   16.80
  -1  -1 -10  633.58   15.74
  -1  -1  10  553.81   19.33
  -1   1  10  586.31   19.84
  -1  -1 -10  598.35   19.91
  -1   1 -10  619.71   16.10
   1  -1 -10  589.61   19.79
  -1  -1  10  589.31   18.02
   1   1  10  619.40   17.35
   1  -1  10  573.07   17.40
   1   1 -10  583.75   18.03
  -1  -1 -10  590.87   19.47
  -1  -1 -10  622.31   15.68
  -1  -1 -10  588.83   15.61
   1  -1  10  573.48   18.82
  -1  -1 -10  580.31   19.78
   1   1 -10  565.51   19.47
  -1  -1 -10  599.83   15.62
  -1   1 -10  621.34   16.13
   1  -1 -10  503.38   14.58
   1  -1  10  582.06   15.92
   1  -1 -10  595.28   19.77
   1  -1 -10  601.09   18.10
  -1   1 -10  594.51   19.77
  -1   1 -10  619.94   16.13
   1  -1 -10  597.40   19.83
   1   1  10  583.55   19.02
  -1   1 -10  556.52   19.33
  -1  -1 -10  618.92   15.68
  -1  -1  10  632.67   18.79
  -1   1 -10  569.13   18.85
   1   1 -10  571.14   17.92
   1  -1 -10  589.84   18.73
  -1  -1 -10  567.89   19.77
   1  -1  10  575.54   18.78
  -1   1 -10  594.89   15.99
   1   1  10  597.39   18.39
  -1  -1 -10  600.10   18.64
  -1   1 -10  610.13   16.05
   1   1 -10  509.54   19.13
  -1  -1  10  623.07   17.21
   1   1 -10  569.95   18.89
  -1   1  10  584.10   19.54
   1  -1 -10  606.28   19.58
   1   1 -10  546.02   19.47
   1  -1 -11   87.83    6.41
  -1   1 -11   94.06    4.16
  -1   1 -11   93.57    6.67
  -1  -1 -11   86.56    6.38
   1  -1  11   84.78    3.99
  -1   1 -11   76.15    6.06
  -1  -1 -11   83.14    5.61
  -1   1 -11   94.33    4.16
   1   1  11   89.89    6.23
   1   1  11   89.70    3.84
   1  -1 -11   83.81    6.50
  -1  -1 -11   92.50    3.86
  -1  -1 -11   88.75    6.27
   1  -1 -11   81.71    6.32
  -1  -1 -11   93.68    6.64
  -1   1  11   90.75    6.07
  -1   1 -11  102.85    4.29
  -1  -1 -11   87.16    6.49
   1  -1  11   91.86    5.14
  -1   1  11   83.98    6.34
  -1  -1  11   88.51    4.82
   1   1 -11   87.74    5.38
  -1   1  11   85.38    4.51
   1   1 -11   98.00    6.77
   1   1 -11   81.18    5.32
  -1   1 -11   87.45    6.45
  -1   1 -11   85.24    6.22
   1  -1 -11   84.11    5.81
   1   1 -11   81.27    6.34
  -1   1  11   89.66    6.60
  -1  -1 -11   93.37    3.87
   1   1 -11   93.77    5.53
  -1  -1  11   93.00    5.79
  -1  -1 -11   92.90    3.85
   1  -1 -11   82.66    6.29
   1   1 -11   94.55    6.68
  -1   1 -11   81.92    6.32
   1  -1  11   75.89    5.81
   1  -1 -11   91.44    5.40
   1   1 -11   85.24    6.40
   1   1  11   85.24    6.16
  -1   1 -11   91.50    6.18
  -1  -1  11   92.13    5.48
  -1   1 -11   82.37    6.38
   1  -1 -11   86.64    5.31
  -1   1 -11   92.11    4.13
  -1  -1 -11   84.80    6.20
  -1   1 -11   91.61    4.11
   1   1  11   94.70    5.75
   1  -1  11   85.60    5.91
  -1  -1 -11   89.03    6.21
   1   1 -11   83.32    6.05
   1  -1 -11   78.54    6.13
  -1  -1 -11   93.45    6.66
   1   1  11   90.69    4.99
  -1  -1  11   87.27    6.54
  -1  -1  11   76.15    5.78
  -1   1 -11   97.50    4.19
  -1  -1 -11   93.09    3.86
   1   1 -11   83.88    6.16
  -1  -1 -11   94.02    3.87
  -1   1 -12   63.24    5.69
  -1   1 -12   67.35    5.96
  -1   1 -12   63.31    5.69
  -1  -1  12   61.57    5.77
  -1   1 -12   77.14    3.77
  -1   1  12   69.85    5.89
  -1  -1 -12   73.63    6.17
   1   1 -12   61.19    4.73
   1  -1 -12   65.22    5.83
  -1  -1  12   69.41    4.39
   1   1 -12   59.21    5.66
  -1   1 -12   69.46    3.64
  -1  -1  12   66.69    4.82
   1   1 -12   57.97    5.55
  -1  -1 -12   71.14    6.14
   1  -1 -12   65.05    5.64
  -1  -1 -12   61.92    5.46
   1   1  12   68.58    5.17
   1   1  12   52.97    5.27
  -1  -1 -12   60.14    5.65
  -1  -1  12   76.29    5.38
  -1   1 -12   70.46    3.64
   1  -1  12   70.23    5.66
   1   1  12   70.79    3.43
  -1   1 -12   65.63    5.83
   1   1 -12   66.72    4.76
   1  -1 -12   60.94    5.57
   1  -1 -12   60.55    5.66
  -1  -1 -12   70.19    3.39
  -1  -1 -12   71.46    5.25
  -1   1  12   63.84    4.08
   1  -1 -12   64.58    5.71
  -1   1 -12   65.65    5.78
  -1   1  12   57.62    5.17
  -1   1 -12   64.17    5.83
   1  -1 -12   63.74    5.22
  -1  -1 -12   71.28    3.42
  -1   1 -12   70.08    3.69
  -1  -1 -12   68.47    3.36
   1   1  12   72.91    4.54
   1  -1 -12   69.06    4.81
  -1   1 -12   67.12    3.56
   1   1 -12   69.92    5.63
  -1   1 -12   73.23    3.71
  -1  -1 -12   73.25    3.44
   1  -1  12   78.15    4.88
[truncated: 3,974,116 more chars]
