# Supplementary material for: Intramolecular Tricarbonyl‐Ene Reactions and α‐Hydroxy‐β‐Diketone Rearrangements Inspired by the Biosynthesis of Polycyclic Polyprenylated Acylphloroglucinols
Source: Angew Chem Int Ed Engl. 2022 Jul 14;61(34):e202203311. doi: 10.1002/anie.202203311 (PMC9541541; doi:10.1002/anie.202203311)
Supplement: Supplementary file 3 — Supporting Information [file ANIE-61-0-s002.cif]

 
data_pn
 
_audit_creation_method            'SHELXL-2014/7'
_shelx_SHELXL_version_number      '2014/7'
_chemical_name_systematic         ?
_chemical_name_common             ?
_chemical_melting_point           ?
_chemical_formula_moiety          ?
_chemical_formula_sum
 'C34 H52 O6' 
_chemical_formula_weight          556.75

loop_
 _atom_type_symbol
 _atom_type_description
 _atom_type_scat_dispersion_real
 _atom_type_scat_dispersion_imag
 _atom_type_scat_source
 'C'  'C'   0.0033   0.0016
 'International Tables Vol C Tables 4.2.6.8 and 6.1.1.4'
 'H'  'H'   0.0000   0.0000
 'International Tables Vol C Tables 4.2.6.8 and 6.1.1.4'
 'O'  'O'   0.0106   0.0060
 'International Tables Vol C Tables 4.2.6.8 and 6.1.1.4'
 
_space_group_crystal_system       monoclinic
_space_group_IT_number            7
_space_group_name_H-M_alt         'P n'
_space_group_name_Hall            'P -2yac'
 
_shelx_space_group_comment
;
The symmetry employed for this shelxl refinement is uniquely defined
by the following loop, which should always be used as a source of
symmetry information in preference to the above space-group names.
They are only intended as comments.
;
 
loop_
 _space_group_symop_operation_xyz
 'x, y, z'
 'x+1/2, -y, z+1/2'
 
_cell_length_a                    6.0397(2)
_cell_length_b                    11.0543(4)
_cell_length_c                    11.9206(5)
_cell_angle_alpha                 90
_cell_angle_beta                  100.153(4)
_cell_angle_gamma                 90
_cell_volume                      783.41(5)
_cell_formula_units_Z             1
_cell_measurement_temperature     173(2)
_cell_measurement_reflns_used     ?
_cell_measurement_theta_min       ?
_cell_measurement_theta_max       ?
 
_exptl_crystal_description        ?
_exptl_crystal_colour             ?
_exptl_crystal_density_meas       ?
_exptl_crystal_density_method     ?
_exptl_crystal_density_diffrn     1.180          
_exptl_crystal_F_000              304
_exptl_transmission_factor_min    ?
_exptl_transmission_factor_max    ?
_exptl_crystal_size_max           ?
_exptl_crystal_size_mid           ?
_exptl_crystal_size_min           ?
_exptl_absorpt_coefficient_mu     0.079
_shelx_estimated_absorpt_T_min    ?
_shelx_estimated_absorpt_T_max    ?
_exptl_absorpt_correction_type    ?
_exptl_absorpt_correction_T_min   ?
_exptl_absorpt_correction_T_max   ?
_exptl_absorpt_process_details    ?
_exptl_absorpt_special_details    ?
_diffrn_ambient_temperature       173(2)
_diffrn_radiation_wavelength      0.71073
_diffrn_radiation_type            MoK\a
_diffrn_source                    ?
_diffrn_measurement_device_type   ?
_diffrn_measurement_method        ?
_diffrn_detector_area_resol_mean  ?
_diffrn_reflns_number             27151
_diffrn_reflns_av_unetI/netI      0.0242
_diffrn_reflns_av_R_equivalents   0.0372
_diffrn_reflns_limit_h_min        -8
_diffrn_reflns_limit_h_max        8
_diffrn_reflns_limit_k_min        -15
_diffrn_reflns_limit_k_max        15
_diffrn_reflns_limit_l_min        -16
_diffrn_reflns_limit_l_max        15
_diffrn_reflns_theta_min          3.473
_diffrn_reflns_theta_max          29.386
_diffrn_reflns_theta_full         25.242
_diffrn_measured_fraction_theta_max   0.937
_diffrn_measured_fraction_theta_full  0.999
_diffrn_reflns_Laue_measured_fraction_max    0.937
_diffrn_reflns_Laue_measured_fraction_full   0.999
_diffrn_reflns_point_group_measured_fraction_max   0.904
_diffrn_reflns_point_group_measured_fraction_full  0.999
_reflns_number_total              3922
_reflns_number_gt                 3693
_reflns_threshold_expression      'I > 2\s(I)'
_reflns_Friedel_coverage          0.924
_reflns_Friedel_fraction_max      0.872
_reflns_Friedel_fraction_full     0.999
 
_reflns_special_details
;
 Reflections were merged by SHELXL according to the crystal
 class for the calculation of statistics and refinement.
 
 _reflns_Friedel_fraction is defined as the number of unique
 Friedel pairs measured divided by the number that would be
 possible theoretically, ignoring centric projections and
 systematic absences.
;
 
_computing_data_collection        ?
_computing_cell_refinement        ?
_computing_data_reduction         ?
_computing_structure_solution     ?
_computing_structure_refinement 'SHELXL-2014/7 (Sheldrick, 2014)'
_computing_molecular_graphics     ?
_computing_publication_material   ?
_refine_special_details           ?
_refine_ls_structure_factor_coef  Fsqd
_refine_ls_matrix_type            full
_refine_ls_weighting_scheme       calc
_refine_ls_weighting_details
'w=1/[\s^2^(Fo^2^)+(0.1000P)^2^] where P=(Fo^2^+2Fc^2^)/3'
_atom_sites_solution_primary      ?
_atom_sites_solution_secondary    ?
_atom_sites_solution_hydrogens    geom
_refine_ls_hydrogen_treatment     constr
_refine_ls_extinction_method      none
_refine_ls_extinction_coef        .
_refine_ls_abs_structure_details
;
 Flack x determined using 1669 quotients [(I+)-(I-)]/[(I+)+(I-)]
 (Parsons, Flack and Wagner, Acta Cryst. B69 (2013) 249-259).
;
_refine_ls_abs_structure_Flack    0.3(4)
_chemical_absolute_configuration  ?
_refine_ls_number_reflns          3922
_refine_ls_number_parameters      180
_refine_ls_number_restraints      2
_refine_ls_R_factor_all           0.0402
_refine_ls_R_factor_gt            0.0364
_refine_ls_wR_factor_ref          0.1133
_refine_ls_wR_factor_gt           0.1079
_refine_ls_goodness_of_fit_ref    0.934
_refine_ls_restrained_S_all       0.934
_refine_ls_shift/su_max           0.000
_refine_ls_shift/su_mean          0.000
 
loop_
 _atom_site_label
 _atom_site_type_symbol
 _atom_site_fract_x
 _atom_site_fract_y
 _atom_site_fract_z
 _atom_site_U_iso_or_equiv
 _atom_site_adp_type
 _atom_site_occupancy
 _atom_site_site_symmetry_order  
 _atom_site_calc_flag
 _atom_site_refinement_flags_posn
 _atom_site_refinement_flags_adp
 _atom_site_refinement_flags_occupancy
 _atom_site_disorder_assembly
 _atom_site_disorder_group
O001 O 0.7434(2) 0.23797(13) 0.57352(13) 0.0214(3) Uani 1 1 d . . . . .
H001 H 0.8524 0.2598 0.5433 0.032 Uiso 1 1 calc R U . . .
O002 O 0.1601(2) 0.28957(12) 0.51566(14) 0.0250(3) Uani 1 1 d . . . . .
O003 O 0.5335(3) 0.43699(14) 0.68954(13) 0.0339(4) Uani 1 1 d . . . . .
C004 C 0.3389(3) 0.23726(15) 0.54131(15) 0.0155(3) Uani 1 1 d . . . . .
C005 C 0.5595(3) 0.42809(16) 0.59237(15) 0.0182(3) Uani 1 1 d . . . . .
C006 C 0.3962(3) 0.60717(18) 0.48284(16) 0.0216(4) Uani 1 1 d . . . . .
H00A H 0.2809 0.5574 0.4344 0.026 Uiso 1 1 calc R U . . .
H00B H 0.3374 0.6293 0.5525 0.026 Uiso 1 1 calc R U . . .
C007 C 0.5504(3) 0.30586(16) 0.52699(14) 0.0143(3) Uani 1 1 d . . . . .
C008 C 0.6206(3) 0.25093(16) 0.32676(16) 0.0201(4) Uani 1 1 d . . . . .
C009 C 0.6137(3) 0.53138(16) 0.51670(15) 0.0162(3) Uani 1 1 d . . . . .
C00A C 0.3569(3) 0.11112(16) 0.59030(17) 0.0195(4) Uani 1 1 d . . . . .
H00C H 0.4962 0.0722 0.5726 0.023 Uiso 1 1 calc R U . . .
C00B C 0.5461(3) 0.34713(15) 0.40196(15) 0.0157(3) Uani 1 1 d . . . . .
H00D H 0.3870 0.3683 0.3690 0.019 Uiso 1 1 calc R U . . .
C00C C 0.8007(3) 0.61066(17) 0.58236(17) 0.0206(4) Uani 1 1 d . . . . .
H00E H 0.7583 0.6363 0.6553 0.025 Uiso 1 1 calc R U . . .
H00F H 0.9412 0.5629 0.6002 0.025 Uiso 1 1 calc R U . . .
C00D C 0.6823(3) 0.46601(16) 0.41423(16) 0.0181(3) Uani 1 1 d . . . . .
H00G H 0.8458 0.4490 0.4284 0.022 Uiso 1 1 calc R U . . .
H00H H 0.6448 0.5157 0.3444 0.022 Uiso 1 1 calc R U . . .
C00E C 0.7998(4) 0.26263(19) 0.27709(19) 0.0256(4) Uiso 1 1 d . . . . .
H00I H 0.8374 0.2004 0.2288 0.031 Uiso 1 1 calc R U . . .
H00J H 0.8904 0.3333 0.2899 0.031 Uiso 1 1 calc R U . . .
C00F C 0.8419(3) 0.72250(17) 0.51354(18) 0.0246(4) Uani 1 1 d . . . . .
H00K H 0.9629 0.7721 0.5581 0.029 Uiso 1 1 calc R U . . .
H00L H 0.8916 0.6971 0.4423 0.029 Uiso 1 1 calc R U . . .
C00G C 0.6282(4) 0.79789(17) 0.48469(19) 0.0277(4) Uani 1 1 d . . . . .
H00M H 0.6567 0.8686 0.4383 0.033 Uiso 1 1 calc R U . . .
H00N H 0.5845 0.8281 0.5559 0.033 Uiso 1 1 calc R U . . .
C00H C 0.4732(4) 0.14044(19) 0.30860(19) 0.0291(5) Uani 1 1 d . . . . .
H00O H 0.4958 0.0917 0.3784 0.044 Uiso 1 1 calc R U . . .
H00P H 0.5124 0.0924 0.2459 0.044 Uiso 1 1 calc R U . . .
H00Q H 0.3152 0.1652 0.2897 0.044 Uiso 1 1 calc R U . . .
C00I C 0.1551(4) 0.03343(18) 0.54069(19) 0.0279(4) Uani 1 1 d . . . . .
H00R H 0.0202 0.0647 0.5660 0.042 Uiso 1 1 calc R U . . .
H00S H 0.1816 -0.0502 0.5669 0.042 Uiso 1 1 calc R U . . .
H00T H 0.1334 0.0358 0.4573 0.042 Uiso 1 1 calc R U . . .
C00J C 0.4366(4) 0.72216(18) 0.41856(19) 0.0263(4) Uani 1 1 d . . . . .
H00U H 0.2971 0.7711 0.4050 0.032 Uiso 1 1 calc R U . . .
H00V H 0.4735 0.7001 0.3435 0.032 Uiso 1 1 calc R U . . .
C00K C 0.3804(5) 0.1245(3) 0.7196(2) 0.0460(7) Uani 1 1 d . . . . .
H00W H 0.5066 0.1785 0.7478 0.069 Uiso 1 1 calc R U . . .
H00X H 0.4084 0.0449 0.7556 0.069 Uiso 1 1 calc R U . . .
H00Y H 0.2415 0.1585 0.7382 0.069 Uiso 1 1 calc R U . . .
 
loop_
 _atom_site_aniso_label
 _atom_site_aniso_U_11
 _atom_site_aniso_U_22
 _atom_site_aniso_U_33
 _atom_site_aniso_U_23
 _atom_site_aniso_U_13
 _atom_site_aniso_U_12
O001 0.0113(6) 0.0291(7) 0.0242(7) 0.0082(5) 0.0044(5) 0.0024(5)
O002 0.0134(6) 0.0241(7) 0.0382(8) 0.0066(6) 0.0066(5) 0.0015(5)
O003 0.0563(10) 0.0270(7) 0.0215(7) -0.0045(6) 0.0156(7) -0.0122(7)
C004 0.0145(8) 0.0169(8) 0.0156(8) -0.0012(6) 0.0041(6) -0.0021(6)
C005 0.0184(8) 0.0177(8) 0.0191(8) -0.0002(6) 0.0054(6) -0.0035(6)
C006 0.0161(8) 0.0231(8) 0.0258(9) -0.0025(7) 0.0042(7) 0.0013(7)
C007 0.0115(7) 0.0162(7) 0.0157(7) 0.0006(6) 0.0034(6) -0.0004(6)
C008 0.0257(9) 0.0194(8) 0.0156(8) 0.0004(6) 0.0044(7) 0.0025(7)
C009 0.0151(8) 0.0149(7) 0.0191(8) 0.0003(6) 0.0039(6) -0.0018(6)
C00A 0.0193(8) 0.0163(8) 0.0232(9) 0.0035(7) 0.0044(7) -0.0028(6)
C00B 0.0161(7) 0.0159(7) 0.0160(7) 0.0010(6) 0.0050(6) -0.0009(6)
C00C 0.0195(8) 0.0175(7) 0.0234(9) -0.0006(7) -0.0002(7) -0.0056(6)
C00D 0.0185(8) 0.0162(7) 0.0212(8) 0.0008(6) 0.0079(6) -0.0024(6)
C00F 0.0265(10) 0.0179(8) 0.0294(10) 0.0008(7) 0.0052(8) -0.0072(7)
C00G 0.0358(11) 0.0161(8) 0.0323(11) 0.0023(7) 0.0091(9) 0.0007(8)
C00H 0.0438(12) 0.0195(8) 0.0276(10) -0.0069(7) 0.0163(9) -0.0049(8)
C00I 0.0290(10) 0.0193(9) 0.0350(11) -0.0003(7) 0.0048(8) -0.0089(7)
C00J 0.0266(10) 0.0246(9) 0.0275(10) 0.0048(8) 0.0040(8) 0.0076(7)
C00K 0.0720(18) 0.0417(13) 0.0219(11) 0.0074(9) 0.0020(11) -0.0235(13)
 
_geom_special_details
;
 All esds (except the esd in the dihedral angle between two l.s. planes)
 are estimated using the full covariance matrix.  The cell esds are taken
 into account individually in the estimation of esds in distances, angles
 and torsion angles; correlations between esds in cell parameters are only
 used when they are defined by crystal symmetry.  An approximate (isotropic)
 treatment of cell esds is used for estimating esds involving l.s. planes.
;
 
loop_
 _geom_bond_atom_site_label_1
 _geom_bond_atom_site_label_2
 _geom_bond_distance
 _geom_bond_site_symmetry_2
 _geom_bond_publ_flag
O001 C007 1.415(2) . ?
O001 H001 0.8400 . ?
O002 C004 1.216(2) . ?
O003 C005 1.200(2) . ?
C004 C00A 1.508(2) . ?
C004 C007 1.521(2) . ?
C005 C009 1.526(2) . ?
C005 C007 1.556(2) . ?
C006 C00J 1.526(3) . ?
C006 C009 1.550(2) . ?
C006 H00A 0.9900 . ?
C006 H00B 0.9900 . ?
C007 C00B 1.555(2) . ?
C008 C00E 1.329(3) . ?
C008 C00H 1.504(3) . ?
C008 C00B 1.509(2) . ?
C009 C00C 1.531(2) . ?
C009 C00D 1.538(2) . ?
C00A C00I 1.523(2) . ?
C00A C00K 1.530(3) . ?
C00A H00C 1.0000 . ?
C00B C00D 1.544(2) . ?
C00B H00D 1.0000 . ?
C00C C00F 1.528(3) . ?
C00C H00E 0.9900 . ?
C00C H00F 0.9900 . ?
C00D H00G 0.9900 . ?
C00D H00H 0.9900 . ?
C00E H00I 0.9500 . ?
C00E H00J 0.9500 . ?
C00F C00G 1.524(3) . ?
C00F H00K 0.9900 . ?
C00F H00L 0.9900 . ?
C00G C00J 1.530(3) . ?
C00G H00M 0.9900 . ?
C00G H00N 0.9900 . ?
C00H H00O 0.9800 . ?
C00H H00P 0.9800 . ?
C00H H00Q 0.9800 . ?
C00I H00R 0.9800 . ?
C00I H00S 0.9800 . ?
C00I H00T 0.9800 . ?
C00J H00U 0.9900 . ?
C00J H00V 0.9900 . ?
C00K H00W 0.9800 . ?
C00K H00X 0.9800 . ?
C00K H00Y 0.9800 . ?
 
loop_
 _geom_angle_atom_site_label_1
 _geom_angle_atom_site_label_2
 _geom_angle_atom_site_label_3
 _geom_angle
 _geom_angle_site_symmetry_1
 _geom_angle_site_symmetry_3
 _geom_angle_publ_flag
C007 O001 H001 109.5 . . ?
O002 C004 C00A 122.51(16) . . ?
O002 C004 C007 117.46(16) . . ?
C00A C004 C007 119.99(14) . . ?
O003 C005 C009 125.98(17) . . ?
O003 C005 C007 123.75(17) . . ?
C009 C005 C007 110.24(14) . . ?
C00J C006 C009 112.21(15) . . ?
C00J C006 H00A 109.2 . . ?
C009 C006 H00A 109.2 . . ?
C00J C006 H00B 109.2 . . ?
C009 C006 H00B 109.2 . . ?
H00A C006 H00B 107.9 . . ?
O001 C007 C004 109.99(14) . . ?
O001 C007 C00B 113.87(14) . . ?
C004 C007 C00B 112.44(13) . . ?
O001 C007 C005 108.07(13) . . ?
C004 C007 C005 109.46(14) . . ?
C00B C007 C005 102.62(14) . . ?
C00E C008 C00H 121.53(18) . . ?
C00E C008 C00B 123.19(17) . . ?
C00H C008 C00B 115.26(16) . . ?
C005 C009 C00C 109.99(15) . . ?
C005 C009 C00D 103.53(13) . . ?
C00C C009 C00D 113.43(14) . . ?
C005 C009 C006 107.33(14) . . ?
C00C C009 C006 109.78(14) . . ?
C00D C009 C006 112.43(14) . . ?
C004 C00A C00I 111.89(15) . . ?
C004 C00A C00K 106.77(17) . . ?
C00I C00A C00K 111.81(17) . . ?
C004 C00A H00C 108.8 . . ?
C00I C00A H00C 108.8 . . ?
C00K C00A H00C 108.8 . . ?
C008 C00B C00D 116.52(14) . . ?
C008 C00B C007 113.98(14) . . ?
C00D C00B C007 103.92(14) . . ?
C008 C00B H00D 107.3 . . ?
C00D C00B H00D 107.3 . . ?
C007 C00B H00D 107.3 . . ?
C00F C00C C009 111.34(16) . . ?
C00F C00C H00E 109.4 . . ?
C009 C00C H00E 109.4 . . ?
C00F C00C H00F 109.4 . . ?
C009 C00C H00F 109.4 . . ?
H00E C00C H00F 108.0 . . ?
C009 C00D C00B 105.18(13) . . ?
C009 C00D H00G 110.7 . . ?
C00B C00D H00G 110.7 . . ?
C009 C00D H00H 110.7 . . ?
C00B C00D H00H 110.7 . . ?
H00G C00D H00H 108.8 . . ?
C008 C00E H00I 120.0 . . ?
C008 C00E H00J 120.0 . . ?
H00I C00E H00J 120.0 . . ?
C00G C00F C00C 110.61(16) . . ?
C00G C00F H00K 109.5 . . ?
C00C C00F H00K 109.5 . . ?
C00G C00F H00L 109.5 . . ?
C00C C00F H00L 109.5 . . ?
H00K C00F H00L 108.1 . . ?
C00F C00G C00J 110.53(15) . . ?
C00F C00G H00M 109.5 . . ?
C00J C00G H00M 109.5 . . ?
C00F C00G H00N 109.5 . . ?
C00J C00G H00N 109.5 . . ?
H00M C00G H00N 108.1 . . ?
C008 C00H H00O 109.5 . . ?
C008 C00H H00P 109.5 . . ?
H00O C00H H00P 109.5 . . ?
C008 C00H H00Q 109.5 . . ?
H00O C00H H00Q 109.5 . . ?
H00P C00H H00Q 109.5 . . ?
C00A C00I H00R 109.5 . . ?
C00A C00I H00S 109.5 . . ?
H00R C00I H00S 109.5 . . ?
C00A C00I H00T 109.5 . . ?
H00R C00I H00T 109.5 . . ?
H00S C00I H00T 109.5 . . ?
C006 C00J C00G 111.73(17) . . ?
C006 C00J H00U 109.3 . . ?
C00G C00J H00U 109.3 . . ?
C006 C00J H00V 109.3 . . ?
C00G C00J H00V 109.3 . . ?
H00U C00J H00V 107.9 . . ?
C00A C00K H00W 109.5 . . ?
C00A C00K H00X 109.5 . . ?
H00W C00K H00X 109.5 . . ?
C00A C00K H00Y 109.5 . . ?
H00W C00K H00Y 109.5 . . ?
H00X C00K H00Y 109.5 . . ?
 
loop_
 _geom_torsion_atom_site_label_1
 _geom_torsion_atom_site_label_2
 _geom_torsion_atom_site_label_3
 _geom_torsion_atom_site_label_4
 _geom_torsion
 _geom_torsion_site_symmetry_1
 _geom_torsion_site_symmetry_2
 _geom_torsion_site_symmetry_3
 _geom_torsion_site_symmetry_4
 _geom_torsion_publ_flag
O002 C004 C007 O001 172.81(16) . . . . ?
C00A C004 C007 O001 -4.7(2) . . . . ?
O002 C004 C007 C00B -59.2(2) . . . . ?
C00A C004 C007 C00B 123.31(17) . . . . ?
O002 C004 C007 C005 54.2(2) . . . . ?
C00A C004 C007 C005 -123.32(17) . . . . ?
O003 C005 C007 O001 -70.2(2) . . . . ?
C009 C005 C007 O001 107.85(15) . . . . ?
O003 C005 C007 C004 49.6(2) . . . . ?
C009 C005 C007 C004 -132.38(14) . . . . ?
O003 C005 C007 C00B 169.21(18) . . . . ?
C009 C005 C007 C00B -12.77(17) . . . . ?
O003 C005 C009 C00C 45.7(2) . . . . ?
C007 C005 C009 C00C -132.25(15) . . . . ?
O003 C005 C009 C00D 167.23(19) . . . . ?
C007 C005 C009 C00D -10.73(17) . . . . ?
O003 C005 C009 C006 -73.7(2) . . . . ?
C007 C005 C009 C006 108.37(15) . . . . ?
C00J C006 C009 C005 173.15(15) . . . . ?
C00J C006 C009 C00C 53.6(2) . . . . ?
C00J C006 C009 C00D -73.65(19) . . . . ?
O002 C004 C00A C00I 34.5(3) . . . . ?
C007 C004 C00A C00I -148.05(17) . . . . ?
O002 C004 C00A C00K -88.1(2) . . . . ?
C007 C004 C00A C00K 89.3(2) . . . . ?
C00E C008 C00B C00D 3.3(3) . . . . ?
C00H C008 C00B C00D -175.08(16) . . . . ?
C00E C008 C00B C007 -117.8(2) . . . . ?
C00H C008 C00B C007 63.8(2) . . . . ?
O001 C007 C00B C008 42.47(19) . . . . ?
C004 C007 C00B C008 -83.49(18) . . . . ?
C005 C007 C00B C008 159.01(14) . . . . ?
O001 C007 C00B C00D -85.39(17) . . . . ?
C004 C007 C00B C00D 148.65(14) . . . . ?
C005 C007 C00B C00D 31.15(16) . . . . ?
C005 C009 C00C C00F -173.95(15) . . . . ?
C00D C009 C00C C00F 70.6(2) . . . . ?
C006 C009 C00C C00F -56.1(2) . . . . ?
C005 C009 C00D C00B 30.49(16) . . . . ?
C00C C009 C00D C00B 149.67(15) . . . . ?
C006 C009 C00D C00B -85.03(16) . . . . ?
C008 C00B C00D C009 -165.51(15) . . . . ?
C007 C00B C00D C009 -39.24(17) . . . . ?
C009 C00C C00F C00G 59.0(2) . . . . ?
C00C C00F C00G C00J -57.6(2) . . . . ?
C009 C006 C00J C00G -53.8(2) . . . . ?
C00F C00G C00J C006 55.3(2) . . . . ?
 
_refine_diff_density_max    0.250
_refine_diff_density_min   -0.203
_refine_diff_density_rms    0.038

_shelx_res_file
;

    pn.res created by SHELXL-2014/7

TITL osama_a.res in Pn
REM Old TITL Osama in Pn
REM SHELXT solution in Pn: R1 0.120, Rweak 0.079, Alpha 0.002
REM <I/s> 0.488 for 86 systematic absences, Orientation as input
REM Flack x = 0.396 ( 0.334 ) from 1481 Parsons' quotients
REM Formula found by SHELXT: C16 O4
CELL 0.71073 6.0397 11.0543 11.9206 90 100.153 90
ZERR 1 0.0002 0.0004 0.0005 0 0.004 0
LATT -1
SYMM 0.5+X,-Y,0.5+Z
SFAC C H O
UNIT 34 52 6

L.S. 4
PLAN  4
TEMP -100
CONF
BOND
list 4
MORE -1
BOND $H
fmap
acta
REM <olex2.extras>
REM <HklSrc "%.\\Pn.hkl">
REM </olex2.extras>

WGHT    0.100000
FVAR       1.18793
O001  3    0.743384    0.237973    0.573521    11.00000    0.01127    0.02907 =
         0.02421    0.00822    0.00439    0.00242
AFIX 147
H001  2    0.852393    0.259790    0.543250    11.00000   -1.50000
AFIX   0
O002  3    0.160072    0.289573    0.515658    11.00000    0.01338    0.02414 =
         0.03825    0.00658    0.00657    0.00148
O003  3    0.533468    0.436990    0.689538    11.00000    0.05633    0.02701 =
         0.02152   -0.00449    0.01562   -0.01224
C004  1    0.338897    0.237256    0.541312    11.00000    0.01448    0.01694 =
         0.01555   -0.00122    0.00409   -0.00212
C005  1    0.559502    0.428086    0.592374    11.00000    0.01844    0.01770 =
         0.01911   -0.00015    0.00543   -0.00351
C006  1    0.396242    0.607171    0.482836    11.00000    0.01611    0.02314 =
         0.02584   -0.00248    0.00424    0.00129
AFIX  23
H00A  2    0.280901    0.557382    0.434370    11.00000   -1.20000
H00B  2    0.337359    0.629291    0.552504    11.00000   -1.20000
AFIX   0
C007  1    0.550378    0.305855    0.526993    11.00000    0.01148    0.01616 =
         0.01566    0.00062    0.00340   -0.00035
C008  1    0.620564    0.250931    0.326761    11.00000    0.02566    0.01941 =
         0.01565    0.00037    0.00443    0.00249
C009  1    0.613746    0.531378    0.516698    11.00000    0.01505    0.01487 =
         0.01915    0.00025    0.00389   -0.00183
C00A  1    0.356895    0.111120    0.590299    11.00000    0.01934    0.01630 =
         0.02324    0.00348    0.00443   -0.00278
AFIX  13
H00C  2    0.496241    0.072242    0.572614    11.00000   -1.20000
AFIX   0
C00B  1    0.546137    0.347125    0.401962    11.00000    0.01611    0.01587 =
         0.01599    0.00099    0.00503   -0.00092
AFIX  13
H00D  2    0.386966    0.368262    0.368998    11.00000   -1.20000
AFIX   0
C00C  1    0.800653    0.610660    0.582358    11.00000    0.01955    0.01746 =
         0.02340   -0.00060   -0.00020   -0.00555
AFIX  23
H00E  2    0.758289    0.636311    0.655288    11.00000   -1.20000
H00F  2    0.941167    0.562935    0.600161    11.00000   -1.20000
AFIX   0
C00D  1    0.682302    0.466011    0.414225    11.00000    0.01851    0.01623 =
         0.02116    0.00079    0.00788   -0.00240
AFIX  23
H00G  2    0.845807    0.449043    0.428403    11.00000   -1.20000
H00H  2    0.644761    0.515711    0.344370    11.00000   -1.20000
AFIX   0
C00E  1    0.799831    0.262634    0.277094    11.00000    0.02555
AFIX  93
H00I  2    0.837443    0.200374    0.228820    11.00000   -1.20000
H00J  2    0.890389    0.333262    0.289856    11.00000   -1.20000
AFIX   0
C00F  1    0.841889    0.722496    0.513539    11.00000    0.02652    0.01787 =
         0.02944    0.00081    0.00525   -0.00720
AFIX  23
H00K  2    0.962916    0.772061    0.558133    11.00000   -1.20000
H00L  2    0.891616    0.697134    0.442290    11.00000   -1.20000
AFIX   0
C00G  1    0.628225    0.797890    0.484694    11.00000    0.03582    0.01606 =
         0.03230    0.00231    0.00914    0.00072
AFIX  23
H00M  2    0.656687    0.868625    0.438316    11.00000   -1.20000
H00N  2    0.584513    0.828132    0.555860    11.00000   -1.20000
AFIX   0
C00H  1    0.473150    0.140438    0.308604    11.00000    0.04382    0.01953 =
         0.02764   -0.00694    0.01630   -0.00488
AFIX 137
H00O  2    0.495840    0.091724    0.378379    11.00000   -1.50000
H00P  2    0.512405    0.092370    0.245865    11.00000   -1.50000
H00Q  2    0.315182    0.165246    0.289742    11.00000   -1.50000
AFIX   0
C00I  1    0.155063    0.033431    0.540689    11.00000    0.02902    0.01925 =
         0.03503   -0.00028    0.00479   -0.00887
AFIX 137
H00R  2    0.020208    0.064717    0.565976    11.00000   -1.50000
H00S  2    0.181649   -0.050207    0.566879    11.00000   -1.50000
H00T  2    0.133446    0.035790    0.457287    11.00000   -1.50000
AFIX   0
C00J  1    0.436557    0.722157    0.418557    11.00000    0.02659    0.02459 =
         0.02749    0.00479    0.00400    0.00764
AFIX  23
H00U  2    0.297060    0.771053    0.405033    11.00000   -1.20000
H00V  2    0.473463    0.700102    0.343494    11.00000   -1.20000
AFIX   0
C00K  1    0.380446    0.124459    0.719586    11.00000    0.07198    0.04175 =
         0.02194    0.00744    0.00203   -0.02353
AFIX 137
H00W  2    0.506578    0.178525    0.747815    11.00000   -1.50000
H00X  2    0.408373    0.044923    0.755616    11.00000   -1.50000
H00Y  2    0.241474    0.158474    0.738156    11.00000   -1.50000
AFIX   0
HKLF 4

REM  osama_a.res in Pn
REM R1 =  0.0364 for    3693 Fo > 4sig(Fo)  and  0.0402 for all    3922 data
REM    180 parameters refined using      2 restraints

END

WGHT      0.0543      0.1049

REM Highest difference peak  0.250,  deepest hole -0.203,  1-sigma level  0.038
Q1    1   0.6889  0.5779  0.5456  11.00000  0.05    0.25
Q2    1   0.3502  0.1641  0.5727  11.00000  0.05    0.24
Q3    1   0.5393  0.3607  0.5609  11.00000  0.05    0.24
Q4    1   0.5873  0.4832  0.5590  11.00000  0.05    0.22
;
_shelx_res_checksum   77397

_shelx_hkl_file
;
  -8  -1   3   41.55    6.12
  -8  -1   4   19.29    4.43
  -8  -1   5   27.86    5.29
  -8  -2   1   47.58    6.52
  -8  -2   1   52.68    8.25
  -8  -2   2   14.91    3.85
  -8  -2   3   -3.92    3.20
  -8  -3   3   26.20    6.40
  -7   0  -5   80.44    9.65
  -7   0  -4   -0.91    3.53
  -7   0  -3    5.48    3.59
  -7   0  -3    2.57    3.25
  -7   0  -3   12.42    3.87
  -7   0  -2   -0.44    3.03
  -7   0  -2    3.18    2.96
  -7   0  -2   -4.33    3.57
  -7   0  -1   20.12    4.57
  -7   0  -1   12.03    4.05
  -7   0  -1   19.72    4.81
  -7   0   0   -1.70    2.93
  -7   0   0   -1.85    3.27
  -7   0   0    0.53    2.69
  -7   0   1   33.11    5.58
  -7   0   1   35.17    5.86
  -7   0   1   20.81    4.93
  -7   0   2   -1.93    2.93
  -7   0   2    2.84    3.02
  -7   0   3  238.84   14.18
  -7   0   3  263.12   14.69
  -7   0   4   -3.71    2.88
  -7   0   4    4.50    3.02
  -7   0   5   63.52    7.09
  -7   0   5   60.33    7.11
  -7   0   6   -1.08    2.71
  -7   0   6    2.28    2.91
  -7   0   7   14.72    3.59
  -7   0   7    9.77    3.16
  -7   0   8    2.10    2.64
  -7   0   8    1.04    2.25
  -7   0   8   -6.05    3.67
  -7   0   9  204.53   14.03
  -7   0  10    2.65    3.31
  -7   1  -5   15.16    4.84
  -7   1  -4   55.58    7.38
  -7  -1  -4   42.93    7.32
  -7   1  -3   -1.86    3.72
  -7  -1  -3   -2.24    3.37
  -7  -1  -3    4.34    3.20
  -7   1  -3   -0.23    2.35
  -7  -1  -2   35.46    6.06
  -7   1  -2   56.16    7.35
  -7  -1  -2   56.78    6.94
  -7   1  -2   44.97    6.39
  -7  -1  -2   58.82    8.16
  -7   1  -2   39.55    6.27
  -7  -1  -1   40.03    6.45
  -7   1  -1   33.11    5.49
  -7  -1  -1   39.43    5.96
  -7  -1  -1   43.19    6.12
  -7   1  -1   55.82    7.01
  -7   1  -1   42.38    6.44
  -7   1   0   11.21    3.53
  -7  -1   0   33.05    6.09
  -7  -1   0   19.67    4.58
  -7   1   0   24.40    4.72
  -7  -1   0   24.08    4.75
  -7   1   1   61.89    7.29
  -7  -1   1   61.15    6.97
  -7   1   1   52.61    6.99
  -7  -1   1   60.31    6.97
  -7  -1   1   67.67    8.13
  -7  -1   2   77.16    7.92
  -7  -1   2   97.61    9.69
  -7   1   2   94.99    8.77
  -7  -1   2   90.67    8.40
  -7   1   2   89.33    8.69
  -7  -1   3    0.01    2.50
  -7  -1   3    5.17    2.58
  -7   1   3    3.86    2.98
  -7  -1   3   -0.02    2.46
  -7  -1   4  108.89    9.25
  -7   1   4  102.18    9.36
  -7  -1   4  123.82   10.60
  -7   1   4   96.00    8.83
  -7  -1   4   94.66    8.51
  -7  -1   5   15.18    3.58
  -7   1   5   20.34    4.33
  -7   1   5   12.42    3.09
  -7   1   6    1.41    2.35
  -7   1   6    5.35    2.39
  -7  -1   6    2.83    2.80
  -7  -1   6    4.43    2.17
  -7  -1   6    2.06    2.29
  -7  -1   7   61.97    7.40
  -7   1   7   54.48    6.69
  -7  -1   7   71.13    7.29
  -7  -1   7   51.47    6.24
  -7   1   7   47.81    6.09
  -7  -1   8    7.97    3.23
  -7   1   8   11.93    3.53
  -7  -1   8   14.60    4.22
  -7  -1   9   19.42    5.17
  -7   1   9   22.98    4.60
  -7   1  10    4.60    3.57
  -7  -1  10    6.40    4.15
  -7   2  -5   19.62    5.05
  -7  -2  -4   49.71    7.69
  -7   2  -3   32.81    5.75
  -7  -2  -3   35.88    6.92
  -7   2  -2   28.91    5.31
  -7   2  -2   24.99    5.31
  -7  -2  -2   31.26    6.16
  -7  -2  -2   30.80    5.56
  -7  -2  -1   50.46    6.51
  -7  -2  -1   60.22    8.48
  -7   2  -1   55.95    7.34
  -7  -2  -1   51.92    6.27
  -7   2  -1   58.62    7.28
  -7  -2   0   68.33    8.25
  -7  -2   0   67.82    7.53
  -7   2   0   48.57    6.64
  -7  -2   0   58.19    6.70
  -7   2   0   58.13    7.37
  -7  -2   1   19.34    3.89
  -7   2   1   29.31    5.26
  -7  -2   1   42.64    6.73
  -7  -2   1   40.76    5.91
  -7   2   1   34.88    5.71
  -7  -2   2   24.34    5.36
  -7   2   2   28.23    5.18
  -7  -2   2   27.12    4.57
  -7   2   2   29.92    5.55
  -7  -2   2   25.13    4.98
  -7  -2   3   10.18    3.73
  -7  -2   3   16.53    4.28
  -7  -2   3   16.41    3.83
  -7   2   3   20.84    4.26
  -7   2   3   15.02    4.49
  -7  -2   4   19.39    4.29
  -7   2   4   19.15    4.30
  -7   2   4   23.35    4.56
  -7  -2   4   18.09    3.95
  -7  -2   4   20.01    4.67
  -7  -2   5   24.32    4.75
  -7   2   5   21.90    4.45
  -7  -2   5   22.24    4.26
  -7  -2   5   28.77    5.04
  -7   2   5   29.97    4.95
  -7  -2   5   20.27    4.89
  -7  -2   6   58.84    7.24
  -7  -2   6   57.09    6.69
  -7  -2   6   68.20    7.13
  -7   2   6   65.24    7.24
  -7   2   6   54.55    6.93
  -7  -2   6   64.66    7.51
  -7   2   7   76.38    7.70
  -7  -2   7   70.13    8.10
  -7  -2   7   74.26    7.31
  -7  -2   7   69.69    7.31
  -7   2   7   72.64    7.85
  -7  -2   8   76.60    7.54
  -7   2   8   85.41    8.09
  -7  -2   8   89.95    9.36
  -7  -2   9   68.07    8.84
  -7  -3  -5   27.17    6.29
  -7  -3  -3   61.60    8.69
  -7   3  -2   10.30    4.12
  -7  -3  -2   19.25    4.76
  -7   3  -2   18.34    5.04
  -7  -3  -1   61.48    7.32
  -7  -3  -1   66.91    6.85
  -7  -3  -1   72.68    9.46
  -7   3  -1   71.44    8.33
  -7   3  -1   55.32    7.48
  -7   3   0   68.19    7.88
  -7  -3   0   78.15    7.41
  -7  -3   0   73.53    7.70
  -7   3   0   77.72    8.20
  -7  -3   0   74.98    9.35
  -7   3   1  122.58   10.26
  -7  -3   1  125.14   11.80
  -7  -3   1  121.13    9.15
  -7  -3   1  106.55    9.12
  -7   3   1  121.26   10.46
  -7  -3   2   11.19    3.94
  -7   3   2   11.91    3.78
  -7   3   2   16.14    4.44
  -7  -3   2   16.19    3.74
  -7  -3   2   19.11    3.92
  -7  -3   3   11.15    3.39
  -7   3   3   13.76    3.35
  -7  -3   3   22.51    5.30
  -7  -3   3   16.07    3.57
  -7   3   3   14.11    4.07
  -7   3   4   25.01    4.91
  -7  -3   4   26.47    5.76
  -7   3   4   19.88    4.14
  -7  -3   4   26.40    4.57
  -7  -3   4   30.84    4.96
  -7   3   5   39.05    6.38
  -7  -3   5   40.40    6.34
  -7   3   5   35.81    5.27
  -7  -3   5   35.77    5.28
  -7  -3   6  125.72   10.62
  -7   3   6   98.92    9.25
  -7   3   6  119.25    9.51
  -7  -3   6  117.68    8.96
  -7  -3   7   42.43    6.68
  -7   3   7   51.36    6.67
  -7   3   7   30.89    5.05
  -7  -3   7   38.65    5.22
  -7   3   8   18.62    4.37
  -7  -3   8   11.60    4.33
  -7   3   9   33.85    5.39
  -7   3   9   63.20    7.72
  -7  -4  -4   24.66    6.18
  -7  -4  -3   48.07    7.60
  -7  -4  -2    4.35    3.73
  -7  -4  -2    1.88    3.28
  -7  -4  -1  204.69   15.91
  -7   4  -1  191.91   13.26
  -7  -4  -1  212.57   15.10
  -7  -4   0    3.84    3.61
  -7   4   0   -1.21    2.48
  -7   4   0   -0.53    3.23
  -7  -4   1   92.49   10.46
  -7  -4   1  104.56    8.85
  -7   4   1   89.95    9.58
  -7   4   1   89.78    8.80
  -7  -4   2    3.45    3.91
  -7   4   2    7.59    3.09
  -7   4   2    9.67    3.93
  -7  -4   2    5.65    2.69
  -7  -4   3   40.44    6.95
  -7  -4   3   41.00    5.64
  -7   4   3   31.39    5.41
  -7   4   3   40.33    6.38
  -7  -4   4   -0.16    2.74
  -7   4   4   -1.79    2.85
  -7   4   4    3.50    2.95
  -7  -4   4    4.68    2.96
  -7   4   5    9.94    3.11
  -7   4   5   13.00    3.96
  -7  -4   5   16.05    4.86
  -7  -4   5   13.40    3.70
  -7  -4   6   26.06    4.35
  -7   4   6   28.10    5.56
  -7   4   7    8.47    4.07
  -7  -4   7    5.89    2.84
  -7  -4   8   18.36    4.79
  -7   4   8   19.14    4.79
  -7   4   9    5.24    3.63
  -7  -5  -3   27.07    6.12
  -7  -5  -2   51.37    8.13
  -7  -5  -1   16.74    5.14
  -7  -5   0    8.69    4.28
  -7  -5   0   -0.17    3.92
  -7  -5   1   20.39    5.91
  -7  -5   1   25.92    5.39
  -7  -5   1   36.00    5.70
  -7   5   2    3.78    2.82
  -7  -5   2   14.03    3.98
  -7   5   2   10.43    4.48
  -7  -5   2   12.60    4.32
  -7  -5   2   15.14    4.31
  -7  -5   3   51.00    6.25
  -7   5   3   38.63    5.97
  -7  -5   3   39.60    7.00
  -7  -5   4   24.63    5.55
  -7  -5   4   28.67    4.70
  -7  -5   5   14.52    3.93
  -7  -5   5    7.25    3.81
  -7   5   6   28.18    5.47
  -7  -5   6   28.20    4.68
  -7   5   7   10.51    3.59
  -7   5   8   14.75    4.44
  -7  -6  -2   24.74    6.23
  -7  -6  -1   24.55    6.11
  -7  -6   0   83.83   10.12
  -7  -6   1   -0.67    3.48
  -7  -6   2   21.80    5.27
  -7  -6   3   -1.68    3.60
  -7  -6   3    2.87    3.18
  -7  -6   4    3.94    3.19
  -7  -6   4    3.49    3.59
  -7   6   4   -2.26    4.02
  -7   6   5   21.91    5.04
  -7   6   6   -4.18    3.33
  -7   6   7   10.52    3.78
  -7  -7   1   24.04    5.87
  -7  -7   2   72.55    9.27
  -7   7   3   27.40    6.23
  -7  -7   3    9.30    3.47
  -7   7   4   31.57    6.20
  -7  -7   4   17.24    4.51
  -7   7   5   19.31    5.52
  -7  -7   5   21.95    4.86
  -6   0  -8   55.19    7.95
  -6   0  -8   54.19    6.55
  -6   0  -7    6.12    3.08
  -6   0  -7    0.30    2.66
  -6   0  -7    2.87    3.26
  -6   0  -6    1.91    2.97
  -6   0  -6    6.62    3.76
  -6   0  -6    6.22    3.51
  -6   0  -5    3.53    2.38
  -6   0  -5   -3.24    3.57
  -6   0  -5    0.39    2.52
  -6   0  -4  131.08   10.22
  -6   0  -4  101.43    8.81
  -6   0  -4  125.45   10.70
  -6   0  -3   -1.54    1.95
  -6   0  -3    0.38    2.73
  -6   0  -3    0.49    2.16
  -6   0  -3    0.65    2.05
  -6   0  -2   16.82    4.27
  -6   0  -2   27.79    5.20
  -6   0  -2   23.95    4.17
  -6   0  -2   27.26    4.73
  -6   0  -1    2.57    2.24
  -6   0  -1    1.90    2.49
  -6   0  -1   -0.30    2.22
  -6   0   0   31.45    4.87
  -6   0   0   45.40    6.20
  -6   0   0   32.95    5.07
  -6   0   1    1.20    2.62
  -6   0   1   -3.52    2.75
  -6   0   1    4.61    2.84
  -6   0   2  109.70    8.81
  -6   0   2  111.55    9.08
  -6   0   2  114.07    8.88
  -6   0   3   -0.25    2.41
  -6   0   3   -2.01    1.80
  -6   0   3   -1.89    2.74
  -6   0   3   -2.45    2.61
  -6   0   4   81.07    7.38
  -6   0   4  105.70    8.66
  -6   0   4   81.76    6.95
  -6   0   4   82.12    7.38
  -6   0   5    3.14    2.53
  -6   0   5   -3.39    2.92
  -6   0   5   -0.59    2.10
  -6   0   5    2.00    2.05
  -6   0   6  307.81   14.51
  -6   0   6  310.23   15.07
  -6   0   7   -1.28    2.18
  -6   0   7   -0.46    2.43
  -6   0   8   99.42    8.87
  -6   0   8   81.94    7.29
  -6   0   9    1.05    2.76
  -6   0  10   11.42    3.56
  -6   0  10    7.26    3.47
  -6   0  11   -3.72    3.66
  -6   0  11   -1.49    2.75
  -6   0  12   28.10    5.75
  -6   1  -9   17.80    4.04
  -6  -1  -8    4.16    3.54
  -6   1  -8    7.76    3.64
  -6   1  -8    4.14    3.48
  -6  -1  -8   14.52    4.18
  -6   1  -7    5.55    2.76
  -6  -1  -7    8.58    3.67
  -6   1  -7    9.20    3.37
  -6  -1  -7    4.96    3.49
  -6  -1  -7    7.89    3.45
  -6  -1  -6   -2.09    3.16
  -6  -1  -6    3.19    2.74
  -6   1  -6    0.97    2.79
  -6   1  -6    0.28    2.42
  -6  -1  -6   -0.23    2.40
  -6  -1  -5  112.90   10.44
  -6   1  -5  107.77    9.03
  -6  -1  -5   95.79    8.36
  -6   1  -5   78.79    8.45
  -6  -1  -5  110.33   10.45
  -6   1  -4   32.04    5.92
  -6  -1  -4   22.46    4.61
  -6   1  -4   31.40    5.02
  -6  -1  -4   28.07    5.73
  -6  -1  -4   29.93    5.67
  -6   1  -4   23.63    4.76
  -6   1  -3   19.21    4.43
  -6  -1  -3   26.91    4.61
  -6  -1  -3   19.88    4.51
  -6  -1  -3   15.05    3.85
  -6   1  -3   16.93    4.04
  -6   1  -3   27.78    4.86
  -6  -1  -3   16.55    4.01
  -6  -1  -2    9.83    3.25
  -6   1  -2    6.74    3.32
  -6   1  -2    8.28    3.49
  -6  -1  -2    1.60    2.73
  -6  -1  -2   10.02    3.73
  -6  -1  -2    9.28    2.98
  -6   1  -2   10.18    3.61
  -6  -1  -1   59.18    6.48
  -6  -1  -1   66.90    7.72
  -6  -1  -1   56.79    6.23
  -6  -1  -1   58.25    6.35
  -6   1  -1   52.07    6.36
  -6   1  -1   47.89    6.14
  -6   1  -1   53.27    6.43
  -6   1   0   29.07    4.78
  -6   1   0   37.41    5.40
  -6   1   0   41.73    5.59
  -6  -1   0   34.16    4.68
  -6  -1   0   34.50    5.01
  -6  -1   0   32.35    4.97
  -6  -1   0   34.52    5.43
  -6  -1   1  290.00   13.70
  -6  -1   1  283.27   15.61
  -6   1   1  269.51   13.99
  -6  -1   1  244.99   13.00
  -6  -1   1  253.11   13.39
  -6   1   1  252.02   13.74
  -6   1   1  255.55   13.69
  -6  -1   2   68.19    6.91
  -6  -1   2   76.11    7.78
  -6   1   2   67.98    6.98
  -6   1   2   80.53    7.75
  -6  -1   2   84.31    7.34
  -6   1   2   76.50    7.27
  -6   1   3   61.16    6.55
  -6  -1   3   68.98    6.80
  -6   1   3   56.26    6.22
  -6  -1   3   57.00    6.16
  -6   1   3   51.85    6.10
  -6  -1   3   54.03    6.56
  -6   1   4   55.82    6.26
  -6   1   4   71.95    6.67
  -6  -1   4   62.03    6.37
  -6  -1   4   67.84    7.24
  -6   1   4   66.48    6.10
  -6   1   4   67.37    6.15
  -6   1   4   61.57    6.67
  -6  -1   4   62.28    6.45
  -6  -1   4   64.18    6.41
  -6  -1   5  123.30    8.89
  -6  -1   5  123.35    9.22
  -6   1   5  115.07    8.82
  -6   1   5  107.97    8.62
  -6   1   5  129.58    8.76
  -6   1   5  120.55    8.58
  -6  -1   5  110.75    8.56
  -6  -1   6    1.85    2.11
  -6  -1   6    1.50    2.45
  -6   1   6    2.08    2.12
  -6   1   6   -0.07    2.73
  -6   1   6    2.26    2.26
  -6  -1   6    5.10    3.40
  -6  -1   7   93.41    8.60
  -6   1   7  107.10    8.18
  -6   1   7  108.76    8.83
  -6  -1   7  103.99    7.95
  -6   1   8   24.49    4.17
  -6  -1   8   22.31    4.55
  -6   1   8   27.19    4.81
  -6  -1   8   22.03    3.82
  -6   1   9   11.69    3.63
  -6  -1   9   21.76    4.84
  -6   1  10    1.75    2.55
  -6  -1  10    5.05    3.71
  -6  -1  10    9.16    3.39
  -6  -1  11    5.00    3.60
  -6   1  11    1.57    3.16
  -6  -1  11    3.59    3.02
  -6   1  12   -3.43    3.26
  -6  -1  12   -0.73    3.07
  -6   2  -8   22.99    4.53
  -6  -2  -7    6.11    4.11
  -6   2  -7   14.14    3.50
  -6  -2  -7   13.74    4.12
  -6   2  -7   10.81    3.77
  -6   2  -6    5.83    2.81
  -6  -2  -6   16.06    4.88
  -6  -2  -6   12.45    4.46
  -6  -2  -6    3.11    2.73
  -6   2  -6   10.87    3.85
  -6   2  -5   59.85    7.30
  -6   2  -5   54.55    6.91
  -6  -2  -5   64.09    8.45
  -6  -2  -5   60.38    7.77
  -6  -2  -5   57.81    6.78
  -6   2  -4   61.79    7.00
  -6  -2  -4   63.44    8.11
  -6   2  -4   64.73    7.18
  -6  -2  -4   74.43    8.45
  -6   2  -4   63.72    7.26
  -6  -2  -4   60.45    6.53
  -6   2  -3   78.06    7.77
  -6  -2  -3   93.20    9.60
  -6  -2  -3   86.02    8.65
  -6  -2  -3   75.41    7.25
  -6   2  -3   74.28    7.77
  -6   2  -3   78.96    7.99
  -6   2  -2   85.15    8.17
  -6  -2  -2   84.68    7.39
  -6  -2  -2   83.12    8.35
  -6  -2  -2   81.59    7.57
  -6   2  -2   70.41    7.24
  -6   2  -2   87.54    8.00
  -6  -2  -2   93.03    9.52
  -6   2  -1    7.78    2.48
  -6  -2  -1   12.36    3.80
  -6  -2  -1   12.98    3.88
  -6  -2  -1   12.87    3.22
  -6   2  -1   11.79    3.49
  -6  -2  -1   12.56    3.43
  -6   2  -1   10.07    3.18
  -6  -2   0   11.98    3.26
  -6   2   0   12.78    3.03
  -6   2   0   11.04    3.34
  -6  -2   0    8.52    2.89
  -6  -2   0   22.14    4.35
  -6  -2   0   13.85    4.15
  -6   2   0   12.87    3.35
  -6  -2   1   30.65    4.61
  -6  -2   1   40.06    4.99
  -6   2   1   41.95    5.62
  -6  -2   1   40.47    6.28
  -6   2   1   37.12    4.70
  -6  -2   1   35.22    5.18
  -6   2   1   34.91    5.25
  -6   2   2   94.03    8.44
  -6   2   2   85.47    7.79
  -6  -2   2  106.48    8.10
  -6  -2   2  101.11    9.48
  -6  -2   2   93.22    7.75
  -6  -2   2   96.85    8.22
  -6  -2   3   16.73    4.36
  -6  -2   3   29.68    4.70
  -6  -2   3   26.79    4.25
  -6   2   3   24.95    4.53
  -6  -2   3   30.19    4.62
  -6   2   3   22.80    3.85
  -6   2   3   28.86    4.78
  -6   2   4  181.67   10.85
  -6  -2   4  192.19   12.53
  -6   2   4  141.71    9.85
  -6  -2   4  167.22   10.32
  -6   2   4  180.57   11.57
  -6  -2   4  156.94   10.11
  -6   2   5   66.99    6.08
  -6  -2   5   50.47    5.66
  -6   2   5   49.50    6.07
  -6  -2   5   52.15    5.85
  -6   2   5   55.48    6.26
  -6   2   5   58.44    6.36
  -6  -2   6  342.61   16.90
  -6   2   6  298.45   14.65
  -6   2   6  371.56   16.76
  -6  -2   6  318.00   14.67
  -6   2   6  356.55   15.61
  -6  -2   6  366.16   15.37
  -6  -2   7  130.98    8.82
  -6   2   7  148.41   10.30
  -6   2   7  108.95    8.52
  -6   2   7  136.41   10.19
  -6  -2   7  129.93   10.35
  -6   2   8  160.36   10.28
  -6  -2   8  156.45   12.15
  -6   2   8  183.99   11.86
  -6  -2   9   41.01    6.47
  -6  -2   9   40.21    6.15
  -6   2   9   42.55    5.55
  -6   2   9   59.37    7.21
  -6  -2  10   64.73    8.05
  -6   2  10   55.93    7.28
  -6  -2  10   58.84    7.76
  -6   2  11   25.39    5.73
  -6  -2  11   22.10    4.88
  -6  -2  11   18.55    4.82
  -6  -2  12   77.18    9.42
  -6   3  -8   21.43    4.56
  -6   3  -7   32.65    5.88
  -6  -3  -7   53.76    8.46
  -6   3  -7   41.25    6.04
  -6  -3  -6   74.89    7.36
  -6   3  -6   83.08    8.49
  -6  -3  -6   84.65   10.00
  -6  -3  -6   80.45    9.74
  -6   3  -6   86.28    8.50
  -6  -3  -5    0.76    3.14
  -6  -3  -5    3.02    3.01
  -6   3  -5    6.84    2.56
  -6  -3  -5   10.61    3.94
  -6   3  -5    3.59    2.26
  -6  -3  -4  142.96   11.93
  -6   3  -4  122.81   10.07
  -6  -3  -4  112.89   11.00
  -6   3  -4  107.89    9.08
  -6  -3  -4  122.46    9.31
  -6   3  -4  115.68    9.46
  -6   3  -3   46.88    5.84
  -6  -3  -3   64.76    6.80
  -6   3  -3   56.88    6.99
  -6  -3  -3   40.49    6.53
  -6  -3  -3   59.84    7.69
  -6   3  -3   43.07    6.17
  -6  -3  -2  142.26   12.16
  -6  -3  -2  167.03   12.24
  -6   3  -2  120.39    9.00
  -6   3  -2  144.16   10.69
  -6   3  -2  130.85   10.11
  -6  -3  -2  145.56   10.06
  -6  -3  -1   16.95    3.90
  -6  -3  -1   17.45    4.19
  -6  -3  -1   20.97    3.69
  -6  -3  -1   25.05    5.87
  -6   3  -1   18.00    4.05
  -6   3  -1   18.22    3.94
  -6   3   0    9.63    3.06
  -6  -3   0    6.98    3.08
  -6  -3   0    8.82    3.29
  -6   3   0   12.84    3.26
  -6  -3   0   16.94    3.58
  -6  -3   0   21.51    4.82
  -6   3   1   20.05    4.36
  -6   3   1   32.09    4.66
  -6  -3   1   27.44    5.12
  -6  -3   1   22.00    4.00
  -6  -3   1   27.81    4.87
  -6  -3   1   33.08    4.41
  -6   3   1   27.07    5.03
  -6   3   2   -0.02    2.55
  -6   3   2    2.67    3.29
  -6  -3   2    2.49    2.03
  -6   3   2    1.44    2.15
  -6  -3   2    0.60    2.83
  -6  -3   2    0.01    2.59
  -6  -3   2   -1.32    2.46
  -6  -3   3  108.20    8.24
  -6  -3   3  119.31   10.45
  -6  -3   3  116.66    8.38
  -6  -3   3  107.29    8.83
  -6   3   3   96.56    8.69
  -6   3   3  111.37    8.66
  -6  -3   4   24.65    3.96
  -6   3   4   31.62    4.69
  -6  -3   4   33.73    4.98
  -6   3   4   33.00    5.48
  -6  -3   4   24.27    4.13
  -6  -3   5   10.71    3.04
  -6   3   5    5.38    2.88
  -6  -3   5    5.13    2.54
  -6   3   5    7.47    3.08
  -6  -3   5    8.37    2.53
  -6  -3   6   36.29    4.73
  -6  -3   6   35.18    4.97
  -6   3   6   42.12    5.72
  -6  -3   6   40.00    4.84
  -6   3   7    6.38    2.62
  -6  -3   7    7.03    2.37
  -6  -3   7   15.14    3.49
  -6   3   7    9.91    3.28
  -6  -3   7   13.64    4.20
  -6   3   8   76.70    7.80
  -6   3   8   70.43    7.75
  -6  -3   8   82.78    8.93
  -6  -3   8   81.70    8.40
  -6   3   9   72.61    7.87
  -6  -3   9   60.40    7.89
  -6  -3   9   65.23    7.73
  -6   3  10    5.16    3.44
  -6  -3  10    4.51    3.69
  -6  -3  10    6.47    3.36
  -6  -3  11  147.55   12.71
  -6   3  11  141.28   11.78
  -6  -3  12   20.52    5.39
  -6   4  -8   14.80    4.33
  -6   4  -7    8.64    3.82
  -6   4  -7   10.82    3.69
  -6   4  -6   23.66    4.86
  -6  -4  -6   25.97    6.04
  -6   4  -6   14.93    4.05
  -6   4  -5    4.94    3.56
  -6   4  -5    7.11    3.39
  -6  -4  -5   -0.01    2.60
  -6  -4  -5   10.84    4.00
  -6  -4  -4   62.61    6.85
  -6   4  -4   51.75    6.80
  -6   4  -4   48.71    6.43
  -6  -4  -4   51.61    7.73
  -6  -4  -4   54.66    8.27
  -6  -4  -3   24.36    5.80
  -6   4  -3   21.98    4.72
  -6   4  -3   20.60    4.87
  -6  -4  -3   21.82    4.38
  -6  -4  -3   21.09    5.08
  -6  -4  -2    8.74    3.75
  -6  -4  -2    9.97    4.50
  -6  -4  -2   18.29    4.60
  -6   4  -2    6.09    2.94
  -6   4  -2    7.53    3.22
  -6  -4  -1   39.12    6.69
  -6  -4  -1   34.94    5.21
  -6   4  -1   35.12    5.60
  -6  -4  -1   31.43    5.90
  -6   4  -1   29.23    5.13
  -6   4   0  110.65    8.56
  -6  -4   0  105.37    7.43
  -6   4   0   97.26    8.52
  -6  -4   0  106.37   10.53
  -6  -4   0   99.30    8.06
  -6  -4   0  103.21    9.57
  -6   4   0  117.12    9.81
  -6   4   1   35.76    5.88
  -6  -4   1   36.08    5.03
  -6   4   1   39.80    5.44
  -6  -4   1   36.40    6.27
  -6  -4   1   32.54    5.39
  -6  -4   1   33.17    4.51
  -6  -4   2   94.61    7.11
  -6   4   2  102.78    9.30
  -6   4   2   91.01    8.08
  -6  -4   2   94.84    9.71
  -6  -4   2  101.84    8.01
  -6  -4   2   94.00    8.84
  -6  -4   3   49.43    6.43
  -6  -4   3   49.11    7.02
  -6   4   3   54.64    6.44
  -6  -4   3   51.54    5.38
  -6  -4   3   43.13    5.21
  -6   4   3   35.96    5.75
  -6   4   4   95.60    8.73
  -6  -4   4  101.11    7.71
  -6  -4   4  110.37    7.78
  -6   4   4  103.93    9.01
  -6  -4   4  101.07    8.91
  -6   4   5   30.56    5.34
  -6  -4   5   32.06    4.41
  -6   4   5   37.54    5.79
  -6  -4   5   33.49    5.22
  -6  -4   6   93.96    7.12
  -6  -4   6   85.68    7.97
  -6   4   6   87.50    8.58
  -6  -4   7   13.53    3.19
  -6   4   7   16.30    4.26
  -6  -4   7    7.08    2.44
  -6  -4   8  154.24   11.74
  -6  -4   8  173.31   12.99
  -6   4   8  155.48   11.91
  -6   4   9   20.31    4.86
  -6  -4   9   17.99    4.52
  -6   4   9   24.85    4.68
  -6  -4   9   26.19    5.55
  -6  -4  10   66.37    8.73
  -6  -4  10   47.68    7.30
  -6   4  10   54.00    7.18
  -6   4  10   58.22    7.85
  -6  -4  11   -3.96    3.57
  -6   4  11    7.74    3.70
  -6   5  -7   45.82    6.54
  -6  -5  -6   17.31    5.41
  -6   5  -6   17.09    4.99
  -6   5  -5   16.84    4.43
  -6  -5  -5    8.86    4.26
  -6   5  -5   19.58    4.67
  -6  -5  -5   17.47    5.67
  -6   5  -4    2.24    2.53
  -6  -5  -4    1.52    3.08
  -6   5  -4    2.31    2.84
  -6  -5  -4    0.61    2.47
  -6  -5  -3   18.31    5.42
  -6   5  -3   12.64    4.25
  -6  -5  -3   19.55    4.94
  -6   5  -3    6.84    2.73
  -6   5  -2   18.63    4.26
  -6  -5  -2   11.33    4.18
  -6  -5  -2   15.53    4.71
  -6   5  -2   18.41    4.38
  -6   5  -1    2.06    2.22
  -6  -5  -1    6.56    4.17
  -6   5  -1    5.02    3.13
  -6  -5  -1    9.65    3.92
  -6  -5  -1    1.02    2.65
  -6  -5   0   49.88    5.85
  -6   5   0   33.84    5.34
  -6  -5   0   30.49    5.63
  -6  -5   0   30.54    5.77
  -6   5   0   36.98    5.41
  -6  -5   1   50.39    5.83
  -6  -5   1   51.23    6.99
  -6  -5   1   54.44    7.77
  -6   5   1   54.73    6.69
  -6   5   1   53.38    7.00
  -6  -5   2   58.22    6.25
  -6  -5   2   58.80    7.96
  -6   5   2   47.02    6.59
  -6  -5   2   42.35    6.43
  -6   5   2   44.76    6.15
  -6  -5   3   66.14    6.36
  -6   5   3   69.62    7.74
  -6   5   3   62.04    7.36
  -6  -5   3   57.36    7.28
  -6  -5   3   61.22    7.87
  -6  -5   4   23.44    4.57
  -6  -5   4   25.25    4.29
  -6   5   4   15.35    4.38
  -6   5   4   30.71    5.46
  -6  -5   5    4.75    2.58
  -6   5   5    1.62    2.62
  -6   5   5   -2.05    3.17
  -6  -5   5    2.12    3.08
  -6  -5   6    9.30    3.48
  -6   5   6   13.65    3.99
  -6  -5   6   14.38    3.00
  -6  -5   7   77.48    7.93
  -6  -5   7  101.84    9.45
  -6   5   7  102.93    9.96
  -6  -5   8    5.65    3.84
  -6   5   8   15.38    4.75
  -6  -5   9   84.89    9.80
  -6  -5   9   90.09    9.70
  -6   5   9   82.65    9.26
  -6   5  10   35.20    6.56
  -6  -5  10   40.08    6.89
  -6  -5  11    7.24    4.33
  -6   5  11    5.72    3.52
  -6   6  -7   27.44    5.84
  -6   6  -6   22.74    5.18
  -6  -6  -5   24.36    6.07
  -6   6  -5   20.46    4.58
  -6  -6  -4    8.51    4.64
  -6  -6  -4   19.27    5.62
  -6   6  -4   12.00    3.78
  -6   6  -4   17.30    4.51
  -6   6  -3    0.33    2.82
  -6  -6  -3   -4.75    4.38
  -6  -6  -3   -3.53    3.13
  -6   6  -3    5.44    3.75
  -6   6  -2   33.95    5.65
  -6  -6  -2   41.14    7.47
  -6  -6  -2   38.29    7.14
  -6   6  -2   41.50    6.31
  -6  -6  -1   -3.81    3.47
  -6  -6  -1    4.70    3.86
  -6   6  -1    0.62    2.53
  -6   6  -1   -0.63    3.74
  -6   6   0    5.94    2.78
  -6  -6   0   -1.85    3.11
  -6   6   0    5.44    2.52
  -6  -6   0    7.58    3.57
  -6   6   1   82.62    8.59
  -6  -6   1   87.54   10.26
  -6  -6   1   99.45    9.96
  -6   6   1   95.16    9.23
  -6   6   2   67.18    7.70
  -6   6   2   64.36    7.67
  -6  -6   2   72.33    8.54
  -6  -6   2   54.73    8.15
  -6   6   3   31.78    5.57
  -6  -6   3   43.84    6.86
  -6   6   3   33.18    5.76
  -6  -6   4    7.56    3.52
  -6   6   4   14.29    4.06
  -6   6   4   15.38    4.02
  -6   6   5    9.54    3.64
  -6  -6   5    6.89    3.51
  -6   6   5   11.59    4.20
  -6  -6   6    5.90    2.66
  -6   6   6   11.53    4.70
  -6  -6   7    3.21    2.98
  -6  -6   7    0.88    2.81
  -6   6   7    2.97    3.45
  -6  -6   8   44.13    6.81
  -6   6   8   40.56    6.78
  -6   6   9    7.12    3.51
  -6  -6   9   23.58    5.77
  -6  -6  10   25.25    5.89
  -6   7  -5  108.60   10.20
  -6   7  -4   32.53    6.02
  -6   7  -3   22.68    5.30
  -6  -7  -3   23.61    6.22
  -6   7  -3   20.46    4.90
  -6   7  -2   41.06    6.27
  -6  -7  -2   29.95    6.41
  -6   7  -2   31.65    5.82
  -6  -7  -2   31.49    7.05
  -6   7  -1  122.16   10.53
  -6   7  -1  100.18    9.61
  -6  -7  -1  126.21   12.81
  -6  -7  -1  109.10   11.43
  -6   7   0   12.40    3.34
  -6   7   0   12.58    3.95
  -6  -7   0   14.70    4.47
  -6  -7   0   16.57    4.54
  -6  -7   1   19.15    4.90
  -6   7   1   19.21    4.80
  -6   7   1   18.41    4.90
  -6  -7   1   22.81    5.13
  -6   7   2   95.45    9.68
  -6   7   2   79.42    8.60
  -6  -7   2   85.34   10.11
  -6  -7   2   78.19    9.28
  -6  -7   3   19.38    4.95
  -6   7   3   12.62    4.10
  -6   7   3   20.06    4.84
  -6   7   4   19.95    4.94
  -6  -7   4   17.06    4.51
  -6   7   4   27.62    5.62
  -6   7   5   66.02    8.38
  -6   7   5   60.16    7.46
  -6  -7   5   61.15    7.95
  -6   7   6   48.07    7.53
  -6  -7   6   44.90    6.70
  -6   7   7    4.40    3.32
  -6  -7   7    5.83    2.90
  -6  -7   7    4.50    2.77
  -6   7   8   23.80    6.04
  -6  -7   8   25.61    5.88
  -6  -7   9   24.65    5.68
  -6   8  -4   36.58    7.06
  -6   8  -3   25.49    6.16
  -6  -8  -2   10.67    3.91
  -6   8  -2   12.35    3.56
  -6   8  -2    6.08    3.33
  -6  -8  -1   92.75   11.00
  -6   8  -1  100.58   10.22
  -6   8  -1   98.76    9.76
  -6  -8   0   27.08    6.66
  -6   8   0   29.60    5.89
  -6  -8   0   35.69    6.87
  -6   8   0   34.67    6.35
  -6   8   1   68.96    8.48
  -6   8   1   57.47    7.85
  -6  -8   1   56.86    8.19
  -6  -8   1   63.09    9.49
  -6  -8   2   -0.12    3.30
  -6  -8   2    2.32    3.49
  -6   8   2   -1.31    3.64
  -6   8   2   -0.72    2.90
  -6  -8   3   22.12    5.42
  -6   8   3    8.29    3.69
  -6   8   3   18.79    4.99
  -6   8   4   37.48    6.47
  -6  -8   4   22.35    5.52
  -6   8   5   26.44    6.15
  -6  -8   5   21.05    5.14
  -6   8   5   11.25    3.88
  -6  -8   6    1.38    3.55
  -6   8   6   -0.32    3.46
  -6  -8   7    6.64    3.41
  -6  -8   7   13.83    4.64
  -6  -8   8   14.31    4.49
  -6   9  -2   10.62    4.03
  -6   9  -1    6.42    4.10
  -6   9   0   94.85   10.42
  -6   9   1   24.89    5.33
  -6   9   1   33.99    6.28
  -6  -9   2    5.61    3.86
  -6   9   2    7.11    3.96
  -6   9   3   26.75    6.00
  -6  -9   3   30.30    6.27
  -6  -9   7   16.21    4.63
  -5   0 -10   -1.63    3.53
  -5   0 -10    1.71    2.83
  -5   0  -9   20.59    5.31
  -5   0  -9   13.63    3.93
  -5   0  -9   17.55    4.65
  -5   0  -9   22.94    4.26
  -5   0  -9   18.05    4.92
  -5   0  -8    1.16    2.56
  -5   0  -8   -2.13    2.41
  -5   0  -8   -3.61    3.54
  -5   0  -8    4.98    2.74
  -5   0  -8   -4.34    2.86
  -5   0  -7   94.32    9.30
  -5   0  -7   95.18    8.81
  -5   0  -7   98.98    9.00
  -5   0  -7  106.91    9.96
  -5   0  -7   95.06    7.68
  -5   0  -6   -0.82    2.15
  -5   0  -6   -2.51    2.16
  -5   0  -6    1.13    2.24
  -5   0  -6   -0.92    2.95
  -5   0  -6    3.30    3.06
  -5   0  -5  439.94   19.15
  -5   0  -5  413.35   17.00
  -5   0  -5  439.75   19.49
  -5   0  -5  396.46   16.68
  -5   0  -5  427.89   17.28
  -5   0  -4   -2.84    2.44
  -5   0  -4    0.40    2.31
  -5   0  -4   -0.17    1.70
  -5   0  -4   -1.71    2.83
  -5   0  -4    0.61    1.54
  -5   0  -3  475.96   18.51
  -5   0  -3  504.46   19.20
  -5   0  -3  536.77   18.62
  -5   0  -3  502.59   20.32
  -5   0  -2    0.03    1.79
  -5   0  -2    2.39    2.42
  -5   0  -2   -1.95    2.45
  -5   0  -2   -0.77    2.57
  -5   0  -1 1068.09   29.57
  -5   0  -1 1070.94   30.31
  -5   0  -1 1121.86   29.60
  -5   0  -1 1020.45   31.15
  -5   0   0   -1.37    1.28
  -5   0   0   -0.10    1.54
  -5   0   0   -4.99    2.70
  -5   0   0   -2.20    2.09
  -5   0   0    2.18    2.52
  -5   0   1  371.26   13.84
  -5   0   1  346.43   15.63
  -5   0   1  348.80   14.74
  -5   0   1  378.12   12.23
  -5   0   1  346.84   14.86
  -5   0   2   -2.91    2.67
  -5   0   2    1.34    2.15
  -5   0   2    2.14    2.54
  -5   0   2   -0.35    1.20
  -5   0   2   -0.52    1.40
  -5   0   3  260.61   12.46
  -5   0   3  288.30   12.28
  -5   0   3  284.32   13.03
  -5   0   3  283.31   13.49
  -5   0   3  295.97   10.46
  -5   0   3  289.76   11.58
  -5   0   3  289.61   11.49
  -5   0   4   -0.60    1.81
  -5   0   4   -0.25    1.62
  -5   0   4    1.17    2.10
  -5   0   4   -0.62    1.97
  -5   0   4   -0.92    1.45
  -5   0   5   41.79    3.99
  -5   0   5   45.38    5.04
  -5   0   5   44.93    4.68
  -5   0   5   46.83    5.22
  -5   0   6    1.71    2.12
  -5   0   6    0.64    1.90
  -5   0   6   -0.25    1.76
  -5   0   7  217.44   12.32
  -5   0   7  222.14   10.82
  -5   0   7  207.67   11.84
  -5   0   8   -0.78    2.20
  -5   0   8   -1.05    1.68
  -5   0   8    1.69    2.61
  -5   0   9  232.27   13.70
  -5   0   9  203.68   13.12
  -5   0  10    4.05    3.28
  -5   0  10    3.32    2.96
  -5   0  11    1.17    2.53
  -5   0  11   -2.41    3.14
  -5   0  12   -1.76    3.10
  -5   0  12    0.91    2.96
  -5   0  13    5.68    3.78
  -5  -1 -10    6.80    3.96
  -5  -1 -10    1.56    3.32
  -5   1 -10   -0.09    2.45
  -5   1  -9    4.35    3.06
  -5   1  -9   11.13    3.31
  -5  -1  -9   10.33    3.85
  -5  -1  -9   14.29    4.63
  -5  -1  -9   13.43    4.33
  -5   1  -9   10.84    3.36
  -5  -1  -9    9.45    3.53
  -5   1  -8   46.95    5.77
  -5   1  -8   32.39    5.68
  -5  -1  -8   38.01    6.24
  -5  -1  -8   29.72    5.73
  -5   1  -8   47.60    6.81
  -5  -1  -8   45.72    7.06
  -5  -1  -8   39.13    6.33
  -5  -1  -8   42.61    5.33
  -5  -1  -7   20.06    4.93
  -5   1  -7   11.86    3.32
  -5  -1  -7   17.83    4.20
  -5  -1  -7   21.38    4.80
  -5  -1  -7   18.50    3.94
  -5   1  -7   13.88    3.32
  -5   1  -7   15.27    4.20
  -5  -1  -7   14.92    3.54
  -5   1  -6  138.22   10.41
  -5  -1  -6  164.95   12.03
  -5   1  -6  139.06   10.69
  -5   1  -6  145.91    9.69
  -5  -1  -6  139.78   10.13
  -5  -1  -6  133.03    9.93
  -5  -1  -6  149.13    9.52
  -5  -1  -6  147.11   11.47
  -5  -1  -5    1.60    3.07
  -5  -1  -5   -0.23    2.64
  -5  -1  -5   -1.22    2.22
  -5  -1  -5    1.43    2.07
  -5   1  -5    2.92    2.05
  -5  -1  -5    2.29    2.31
  -5   1  -5   -2.11    2.82
  -5   1  -5    1.10    2.99
  -5  -1  -4   46.71    5.23
  -5   1  -4   42.55    5.50
  -5  -1  -4   41.19    6.01
  -5  -1  -4   46.10    6.06
  -5  -1  -4   39.98    4.63
  -5   1  -4   46.52    5.55
  -5  -1  -4   40.13    5.24
  -5   1  -4   52.42    6.16
  -5   1  -4   38.49    5.16
  -5  -1  -3  116.13    7.34
  -5  -1  -3  125.38    8.68
  -5  -1  -3  119.46    9.17
  -5   1  -3  131.63    8.87
  -5   1  -3  119.12    9.05
  -5   1  -3  126.23    8.97
  -5  -1  -3  123.51    9.91
  -5   1  -3  136.58    8.84
  -5  -1  -3  126.22    7.64
  -5  -1  -3  119.61    8.10
  -5  -1  -2  599.20   20.71
  -5  -1  -2  640.10   22.00
  -5  -1  -2  595.39   19.90
  -5   1  -2  624.83   20.19
  -5  -1  -2  616.84   23.20
  -5   1  -2  607.95   21.66
  -5   1  -2  583.62   21.03
  -5   1  -2  635.58   17.74
  -5   1  -2  586.06   20.70
  -5   1  -1   37.85    5.17
  -5  -1  -1   32.62    4.54
  -5  -1  -1   41.44    5.76
  -5  -1  -1   25.21    4.32
  -5   1  -1   36.06    4.83
  -5  -1  -1   42.14    5.10
  -5   1  -1   34.05    4.15
  -5   1  -1   33.82    3.53
  -5   1  -1   39.75    5.09
  -5   1   0  887.36   26.79
  -5   1   0  858.37   26.65
  -5  -1   0  900.10   28.88
  -5   1   0  899.56   23.94
  -5  -1   0  889.09   25.83
  -5   1   0  921.07   27.15
  -5  -1   0  924.14   26.80
  -5  -1   0  913.14   26.67
  -5   1   0  941.14   23.65
  -5   1   1   18.22    3.78
  -5   1   1   24.55    2.93
  -5   1   1   28.92    3.55
  -5  -1   1   29.73    4.14
  -5   1   1   26.88    4.41
  -5  -1   1   22.04    3.67
  -5   1   1   23.15    2.96
  -5  -1   1   22.26    4.06
  -5  -1   1   25.06    4.36
  -5   1   1   22.20    3.68
  -5   1   2  941.91   23.93
  -5  -1   2  903.15   26.24
  -5   1   2  885.16   26.76
  -5  -1   2  927.47   21.80
  -5  -1   2  878.58   25.60
  -5   1   2  904.76   24.51
  -5   1   2  929.66   22.69
  -5  -1   2  953.71   22.46
  -5  -1   2  874.87   25.88
  -5  -1   2  895.00   28.19
  -5   1   2  807.86   25.83
  -5   1   2  931.29   26.58
  -5   1   3   60.63    5.47
  -5   1   3   62.12    5.25
  -5  -1   3   63.24    5.61
  -5   1   3   53.43    5.49
  -5  -1   3   50.76    5.42
  -5  -1   3   59.78    6.29
  -5  -1   3   55.56    4.48
  -5   1   3   55.35    4.07
  -5   1   3   46.67    5.40
  -5  -1   3   56.89    5.61
  -5  -1   3   60.91    4.68
  -5   1   3   61.62    4.30
  -5   1   3   61.15    5.71
  -5  -1   4  158.71    9.05
  -5  -1   4  137.15    7.86
  -5   1   4  127.11    7.13
  -5  -1   4  131.26    7.96
  -5   1   4  142.21    8.65
  -5  -1   4  131.25    8.51
  -5   1   4  133.85    8.68
  -5   1   4  140.52    8.55
  -5   1   4  141.89    8.28
  -5   1   5   68.09    6.08
  -5   1   5   68.98    6.02
  -5  -1   5   75.80    6.73
  -5  -1   5   75.41    6.30
  -5  -1   5   60.15    5.63
  -5  -1   5   65.59    5.49
  -5   1   5   73.91    5.87
  -5   1   6  206.90   11.21
  -5   1   6  193.49   10.32
  -5   1   6  198.80   10.76
  -5  -1   6  197.97   11.56
  -5  -1   6  203.46   11.16
  -5  -1   6  203.31   10.31
  -5   1   7   40.73    5.32
  -5   1   7   32.24    4.36
  -5   1   7   34.61    4.21
  -5  -1   7   41.71    5.86
  -5  -1   7   41.91    5.44
  -5  -1   7   48.09    4.86
  -5   1   8   38.06    4.49
  -5   1   8   43.74    5.77
  -5  -1   8   40.19    5.45
  -5  -1   8   39.88    5.82
  -5  -1   8   43.77    4.53
  -5   1   8   41.55    5.71
  -5   1   9   38.90    5.69
  -5  -1   9   20.51    4.62
  -5  -1   9   37.53    5.72
  -5   1   9   23.35    4.54
  -5   1   9   33.54    4.24
  -5   1  10   68.45    7.69
  -5  -1  10   71.09    8.06
  -5   1  10   78.35    8.33
  -5  -1  10   88.60    8.84
  -5  -1  11    8.21    3.46
  -5  -1  11   19.14    5.02
  -5   1  11   18.08    4.59
  -5   1  11   12.61    4.01
  -5  -1  12   78.29    9.67
  -5   1  12   90.55    9.66
  -5  -1  12  104.42   10.38
  -5   1  12   81.55    9.35
  -5   1  13   -0.58    2.87
  -5  -1  13    3.80    4.02
  -5  -2 -10   11.26    4.45
  -5   2 -10   12.14    4.16
  -5  -2 -10    1.28    2.99
  -5   2  -9   10.39    4.00
  -5  -2  -9   13.90    4.77
  -5  -2  -9    8.50    3.87
  -5  -2  -9   18.69    5.34
  -5   2  -9   23.75    5.51
  -5   2  -9   11.71    3.57
  -5  -2  -9    9.50    3.76
  -5   2  -8   32.50    5.66
  -5  -2  -8   44.83    7.03
  -5  -2  -8   34.90    5.94
  -5   2  -8   26.32    5.26
  -5  -2  -8   32.71    6.08
  -5  -2  -8   31.76    5.72
  -5   2  -8   40.18    5.29
  -5  -2  -7   26.74    5.54
  -5  -2  -7   24.16    5.26
  -5  -2  -7   18.11    4.08
  -5   2  -7   18.76    3.82
  -5  -2  -7   28.10    5.38
  -5   2  -7   21.35    4.65
  -5  -2  -7   28.76    4.74
  -5   2  -7   18.48    4.42
  -5   2  -6   29.78    4.72
  -5  -2  -6   36.47    5.03
  -5   2  -6   52.70    6.42
  -5  -2  -6   39.48    6.21
  -5  -2  -6   35.41    5.42
  -5   2  -6   39.01    5.63
  -5  -2  -6   43.21    6.71
  -5  -2  -6   38.81    5.54
  -5   2  -5   74.45    7.18
  -5   2  -5   66.38    6.73
  -5  -2  -5   71.23    8.01
  -5  -2  -5   57.09    6.39
  -5   2  -5   67.32    7.01
  -5  -2  -5   68.29    7.78
  -5  -2  -5   71.00    6.90
  -5  -2  -5   81.87    6.91
  -5  -2  -4    2.83    2.60
  -5  -2  -4    3.16    1.84
  -5   2  -4   12.04    2.97
  -5   2  -4    4.49    2.27
  -5  -2  -4    6.52    2.67
  -5  -2  -4    6.58    2.77
  -5  -2  -4   12.19    3.01
  -5   2  -4   11.21    3.35
  -5   2  -4    8.86    3.21
  -5  -2  -3  107.57    7.53
  -5   2  -3  136.06    9.29
  -5  -2  -3  128.87    9.92
  -5   2  -3  132.61    8.46
  -5   2  -3  132.14    9.13
  -5   2  -3  139.84    8.03
  -5  -2  -3  128.67    8.13
  -5  -2  -3  136.63   10.67
  -5   2  -3  132.57    9.18
  -5  -2  -3  127.32    8.61
  -5  -2  -2   83.14    7.00
  -5  -2  -2   85.84    6.58
  -5  -2  -2   64.54    7.32
  -5   2  -2   79.76    6.10
  -5   2  -2   77.38    6.93
  -5  -2  -2   79.63    7.68
  -5   2  -2   85.88    6.16
  -5  -2  -2   73.56    5.51
  -5  -2  -2   75.90    5.69
  -5   2  -2   73.86    6.98
  -5   2  -2   72.96    6.64
  -5  -2  -1  177.75   11.88
  -5   2  -1  174.50   10.03
  -5   2  -1  199.38    9.53
  -5  -2  -1  178.05    9.49
  -5  -2  -1  194.55   10.63
  -5  -2  -1  191.81   11.38
  -5   2  -1  163.55   10.21
  -5   2  -1  188.95    8.84
  -5   2  -1  159.40   10.29
  -5  -2   0  107.11    9.12
  -5  -2   0  110.91    8.41
  -5  -2   0   89.48    6.79
  -5  -2   0  105.00    7.61
  -5   2   0  106.58    7.07
  -5   2   0  103.88    7.32
  -5   2   0  110.81    8.44
  -5   2   0  100.93    5.92
  -5   2   0   91.25    7.58
  -5   2   1    1.76    2.05
  -5  -2   1    1.31    2.37
  -5  -2   1   -0.55    2.31
  -5   2   1    1.03    1.55
  -5   2   1   -1.47    3.03
  -5  -2   1    2.80    1.72
  -5   2   1    2.36    1.11
  -5   2   1    4.77    2.15
  -5  -2   1    1.97    1.97
  -5   2   2    1.84    1.50
  -5   2   2    1.71    2.30
  -5   2   2    1.86    1.45
  -5  -2   2    3.20    1.95
  -5  -2   2   -0.79    2.51
  -5  -2   2    2.85    1.34
  -5  -2   2    2.80    2.01
  -5   2   2    2.85    1.61
  -5  -2   2    1.52    1.88
  -5   2   3  145.08    8.29
  -5  -2   3  135.71    8.50
  -5   2   3  141.84    8.73
  -5  -2   3  145.47    8.75
  -5   2   3  159.28    7.96
  -5   2   3  134.11    9.19
  -5  -2   3  143.63    9.15
  -5  -2   3  143.39    7.88
  -5   2   4   28.87    3.72
  -5  -2   4   33.14    4.16
  -5   2   4   32.41    3.84
  -5   2   4   25.57    3.17
  -5   2   4   29.51    4.35
  -5  -2   4   19.17    3.31
  -5  -2   4   24.95    3.73
  -5  -2   4   33.40    4.40
  -5  -2   5  102.33    7.51
  -5  -2   5   85.21    6.48
  -5   2   5   86.75    6.30
  -5  -2   5   91.42    6.96
  -5   2   5   98.89    7.77
  -5   2   5   96.42    7.09
  -5   2   5   95.78    6.54
  -5  -2   6    4.34    2.67
  -5   2   6    7.55    2.58
  -5   2   6    5.99    2.46
  -5  -2   6    1.01    2.17
  -5  -2   6    4.72    2.18
  -5  -2   7  104.42    8.90
  -5   2   7  122.10    8.80
  -5  -2   7  117.22    9.07
  -5   2   7   92.33    7.59
  -5  -2   7  114.63    7.14
  -5  -2   8   76.46    7.97
  -5   2   8   62.55    6.64
  -5  -2   8   68.32    7.46
  -5  -2   8   73.10    5.60
  -5   2   8   75.62    7.35
  -5  -2   9   11.31    3.32
  -5   2   9   19.80    4.42
  -5   2   9   11.11    3.20
  -5  -2   9   14.33    4.24
  -5  -2  10  125.80   10.68
  -5   2  10  122.20   10.06
  -5  -2  10  138.56   11.49
  -5   2  10  118.50   10.30
  -5   2  11   21.27    4.81
  -5   2  11   17.36    4.51
  -5  -2  11   10.74    3.95
  -5  -2  11   16.21    4.85
  -5  -2  12   43.28    7.15
  -5   2  12   41.64    6.64
  -5   2  12   25.91    5.31
  -5  -2  12   35.68    6.70
  -5  -2  13   12.57    4.94
  -5   2  13    7.15    4.07
  -5  -3 -10   18.81    5.34
  -5  -3 -10   17.46    5.12
  -5   3  -9   39.19    6.20
  -5  -3  -9   29.19    6.21
  -5  -3  -9   31.20    6.19
  -5  -3  -9   38.24    6.90
  -5   3  -8   55.98    7.22
  -5  -3  -8   58.34    7.74
  -5  -3  -8   80.77    9.59
  -5  -3  -8   58.85    8.32
  -5  -3  -8   65.18    8.23
  -5   3  -8   58.08    7.46
  -5   3  -8   53.53    6.28
  -5   3  -7   18.28    4.03
  -5  -3  -7   17.62    4.44
  -5   3  -7   17.48    4.22
  -5  -3  -7    8.63    3.82
  -5  -3  -7   19.93    5.11
  -5  -3  -7   13.74    4.43
  -5   3  -7   12.01    3.04
  -5  -3  -6   81.78    9.02
  -5   3  -6   81.12    7.85
  -5  -3  -6   77.49    8.04
  -5  -3  -6   87.02    7.37
  -5   3  -6   77.98    7.69
  -5   3  -6   79.37    7.53
  -5  -3  -6   75.16    8.04
  -5  -3  -6   98.55    9.99
  -5  -3  -5   28.98    4.95
  -5  -3  -5   27.42    5.39
  -5   3  -5   26.28    4.36
  -5   3  -5   29.86    4.72
  -5   3  -5   26.39    4.06
  -5  -3  -5   24.77    4.62
  -5  -3  -5   30.09    5.64
  -5  -3  -5   28.86    4.54
  -5   3  -4   49.61    5.89
  -5  -3  -4   46.53    5.37
  -5  -3  -4   50.24    7.16
  -5   3  -4   48.50    5.25
  -5   3  -4   52.25    5.59
  -5  -3  -4   36.06    5.99
  -5  -3  -4   49.25    5.70
  -5   3  -4   52.74    5.79
  -5   3  -4   44.48    5.64
  -5  -3  -4   44.12    5.55
  -5  -3  -3   51.76    5.57
  -5  -3  -3   50.77    6.66
  -5   3  -3   48.13    5.34
  -5  -3  -3   61.28    7.47
  -5   3  -3   56.76    5.36
  -5   3  -3   51.90    6.10
  -5   3  -3   56.37    5.62
  -5  -3  -3   47.52    5.20
  -5  -3  -3   55.00    5.55
  -5   3  -3   52.54    6.18
  -5  -3  -3   55.61    5.65
  -5  -3  -2  296.57   12.54
  -5   3  -2  302.24   13.11
  -5   3  -2  312.46   14.64
  -5  -3  -2  300.53   12.71
  -5  -3  -2  309.87   15.88
  -5  -3  -2  300.40   16.49
  -5   3  -2  268.35   13.74
  -5  -3  -2  287.84   12.39
  -5  -3  -2  296.44   13.41
  -5   3  -2  301.78   13.28
  -5   3  -2  313.56   12.15
  -5   3  -1  126.55    8.04
  -5   3  -1  147.79    8.77
  -5  -3  -1  136.34   10.07
  -5  -3  -1  126.12    8.45
  -5  -3  -1  123.91    7.63
  -5  -3  -1  144.30   11.11
  -5   3  -1  123.59    8.85
  -5   3  -1  119.25    8.89
  -5   3   0  163.51    9.37
  -5  -3   0  154.85    9.25
  -5  -3   0  164.35   10.96
  -5   3   0  163.17    8.78
  -5   3   0  161.08   10.24
  -5  -3   0  157.14   11.55
  -5  -3   0  170.23    8.83
  -5   3   1  163.43    9.53
  -5   3   1  155.06    8.21
  -5  -3   1  146.87   11.05
  -5  -3   1  175.87    8.28
  -5   3   1  152.96   10.31
  -5  -3   1  156.27    8.67
  -5  -3   1  154.81    9.19
  -5  -3   1  152.84   10.23
  -5  -3   2   95.17    7.12
  -5  -3   2   99.47    6.53
  -5  -3   2   93.60    8.70
  -5  -3   2  100.40    8.17
  -5   3   2   95.99    7.39
  -5   3   2   90.79    7.78
  -5  -3   2   82.74    6.32
  -5   3   2   99.74    6.22
  -5   3   3   51.23    6.05
  -5  -3   3   50.99    5.65
  -5   3   3   61.02    4.67
  -5  -3   3   67.37    5.78
  -5   3   3   58.27    4.64
  -5  -3   3   53.35    5.15
  -5  -3   3   52.00    5.12
  -5   3   3   49.20    5.48
  -5   3   4  127.60    7.03
  -5   3   4  142.15    7.99
  -5  -3   4  144.80    8.37
  -5  -3   4  149.84    8.50
  -5   3   4  144.47    9.65
  -5  -3   4  136.71    9.26
  -5  -3   4  143.58    9.04
  -5   3   5   43.28    4.64
  -5  -3   5   45.43    4.78
  -5  -3   5   42.55    5.04
  -5   3   5   35.37    4.89
  -5  -3   5   37.22    4.28
  -5  -3   5   38.53    4.94
  -5   3   5   28.68    3.65
  -5   3   6    5.21    2.61
  -5   3   6   -0.89    2.50
  -5  -3   6    3.96    2.27
  -5   3   6    1.37    1.46
  -5  -3   6    1.08    1.82
  -5   3   7  156.10   10.07
  -5  -3   7  175.83   12.10
  -5  -3   7  178.95   11.85
  -5  -3   7  182.33    8.88
  -5   3   8  117.11    9.01
  -5  -3   8  152.61   11.25
  -5   3   8  141.53   10.08
  -5  -3   8  144.65   11.03
  -5   3   9  158.92   11.19
  -5  -3   9  148.81   11.82
  -5  -3   9  145.67   11.51
  -5   3   9  158.28   11.22
  -5  -3  10   32.81    5.85
  -5   3  10   20.23    4.37
  -5  -3  10   21.84    5.25
  -5   3  10   24.47    4.81
  -5  -3  11    9.25    4.00
  -5   3  11    4.43    2.91
  -5   3  11    4.06    3.15
  -5  -3  11    6.73    4.32
  -5   3  12   28.95    5.70
  -5  -3  12   29.83    6.13
  -5   3  12   32.00    6.11
  -5  -3  12   32.89    6.49
  -5  -3  13   36.88    7.24
  -5   3  13   13.90    4.68
  -5  -4 -10   70.93    9.65
  -5  -4 -10   86.96   10.71
  -5  -4  -9  144.37   13.09
  -5  -4  -9  143.37   13.32
  -5   4  -9  134.77   11.24
  -5   4  -8  111.34    9.83
  -5  -4  -8  106.05   10.65
  -5   4  -8   98.57    8.45
  -5  -4  -8  122.28   12.09
  -5  -4  -8  108.01   10.80
  -5  -4  -8  108.33   10.98
  -5  -4  -7   49.14    7.21
  -5   4  -7   43.92    5.98
  -5  -4  -7   51.81    7.62
  -5  -4  -7   49.86    7.23
  -5  -4  -7   39.26    6.62
  -5   4  -7   40.34    5.68
  -5  -4  -6   46.67    6.67
  -5  -4  -6   51.26    6.82
  -5  -4  -6   45.13    6.98
  -5   4  -6   51.85    6.13
  -5   4  -6   40.19    5.44
  -5  -4  -6   44.44    7.02
  -5   4  -6   35.50    5.35
  -5   4  -5  183.68   11.22
  -5  -4  -5  189.68   13.62
  -5   4  -5  173.50   11.10
  -5   4  -5  187.97   11.51
  -5  -4  -5  197.18   14.17
  -5  -4  -5  184.42   12.23
  -5  -4  -5  185.16   12.43
  -5   4  -5  179.78   11.15
  -5  -4  -5  162.30   11.56
  -5  -4  -4   40.98    5.42
  -5  -4  -4   40.97    5.60
  -5  -4  -4   35.92    5.07
  -5  -4  -4   31.80    5.77
  -5   4  -4   37.00    5.07
  -5   4  -4   36.14    4.78
  -5   4  -4   37.37    5.43
  -5  -4  -4   32.63    6.01
  -5  -4  -4   36.95    4.96
  -5   4  -4   34.38    5.04
  -5  -4  -3   56.86    6.02
  -5  -4  -3   55.28    7.22
  -5   4  -3   51.95    6.05
  -5  -4  -3   57.18    6.08
  -5  -4  -3   65.94    6.31
  -5   4  -3   60.79    6.03
  -5  -4  -3   57.04    7.46
  -5   4  -3   57.54    6.09
  -5  -4  -3   63.09    6.25
  -5   4  -3   56.11    6.32
  -5  -4  -2   57.06    5.92
  -5  -4  -2   59.68    7.17
  -5   4  -2   70.25    5.86
  -5  -4  -2   70.26    6.18
  -5   4  -2   63.05    6.74
  -5   4  -2   59.14    6.14
  -5  -4  -2   66.38    6.08
  -5  -4  -2   63.22    7.63
  -5  -4  -2   64.87    6.10
  -5  -4  -1   57.74    5.77
  -5  -4  -1   50.38    4.99
  -5   4  -1   53.53    4.83
  -5   4  -1   59.45    5.99
  -5  -4  -1   55.69    5.19
  -5   4  -1   52.83    6.21
  -5  -4  -1   42.05    4.59
  -5  -4  -1   61.60    7.24
  -5  -4  -1   52.69    6.91
  -5   4   0  162.51    9.98
  -5  -4   0  152.70    9.19
  -5  -4   0  154.03   11.82
  -5  -4   0  168.87   11.57
  -5  -4   0  168.04    8.51
  -5   4   0  171.56    8.33
  -5   4   0  157.56   10.53
  -5  -4   1  143.73   11.23
  -5   4   1  159.79    9.90
  -5  -4   1  147.56    7.92
  -5  -4   1  163.66    8.76
  -5  -4   1  129.51    8.24
  -5   4   1  122.70    9.40
  -5  -4   1  135.15   10.19
  -5  -4   2  237.31   10.49
  -5   4   2  221.37   12.19
  -5   4   2  235.88   12.85
  -5  -4   2  239.48   11.35
  -5  -4   2  229.07   13.24
  -5  -4   2  259.52   11.77
  -5  -4   3  275.57   12.73
  -5  -4   3  258.03   13.84
  -5   4   3  236.61   13.14
  -5  -4   3  258.88   11.03
  -5  -4   3  266.26   11.64
  -5   4   3  273.56   13.78
  -5  -4   4   34.19    4.76
  -5  -4   4   42.16    4.53
  -5  -4   4   39.63    5.06
  -5  -4   4   46.59    4.60
  -5   4   4   49.37    5.81
  -5   4   4   43.81    4.41
  -5  -4   5   38.03    4.36
  -5  -4   5   34.27    4.83
  -5   4   5   37.97    4.40
  -5  -4   5   33.74    3.99
  -5  -4   5   30.27    4.63
  -5   4   5   35.25    5.16
  -5   4   6   11.63    2.89
  -5  -4   6   12.73    2.78
  -5  -4   6    8.25    2.22
  -5   4   6    6.33    3.20
  -5  -4   6    8.92    3.00
  -5   4   7    4.74    2.76
  -5  -4   7    2.15    1.85
  -5  -4   7   -1.16    2.25
  -5   4   7    0.80    2.07
  -5   4   8  179.43   11.54
  -5  -4   8  211.39   13.75
  -5  -4   8  191.42   13.26
  -5  -4   9    1.17    3.15
  -5  -4   9    7.58    3.98
  -5   4   9    0.97    2.30
  -5  -4  10   43.30    6.99
  -5  -4  10   40.31    6.94
  -5   4  10   62.33    7.50
  -5  -4  11   22.96    5.58
  -5  -4  11   19.16    4.75
  -5   4  11   31.27    5.85
  -5   4  11   22.80    5.00
  -5   4  12    0.40    2.78
  -5   4  12   -1.63    3.36
  -5  -4  12   -8.04    4.67
  -5   4  13   10.59    3.82
  -5  -5  -9    7.06    4.15
  -5  -5  -9    3.70    3.67
  -5   5  -9    5.44    3.54
  -5   5  -8    0.60    2.40
  -5   5  -8   -0.78    2.59
  -5  -5  -8   -5.26    3.86
  -5  -5  -8   -1.28    2.96
  -5  -5  -8    4.25    3.22
  -5   5  -7   -1.64    2.48
  -5  -5  -7   -2.02    3.27
  -5   5  -7    0.61    2.45
  -5  -5  -7    1.61    3.03
  -5  -5  -7    2.08    2.71
  -5  -5  -7    2.41    2.66
  -5  -5  -7   -3.71    3.58
  -5   5  -6   62.09    6.89
  -5  -5  -6   69.47    9.16
  -5  -5  -6   73.70    8.37
  -5  -5  -6   69.15    8.98
  -5   5  -6   47.87    6.06
  -5  -5  -6   55.37    7.53
  -5  -5  -6   64.93    7.88
  -5   5  -6   56.84    7.00
  -5   5  -5    4.82    2.46
  -5  -5  -5    8.17    3.67
  -5   5  -5    8.66    3.41
  -5   5  -5    3.82    2.57
  -5  -5  -5   13.80    4.41
  -5   5  -5   10.55    3.45
  -5  -5  -5   10.09    3.78
  -5  -5  -5    6.28    3.53
  -5  -5  -5    7.46    2.96
  -5  -5  -4   58.28    7.94
  -5   5  -4   66.85    6.17
  -5  -5  -4   65.47    7.27
  -5  -5  -4   57.07    6.82
  -5  -5  -4   82.77    9.87
  -5   5  -4   43.61    5.88
  -5   5  -4   58.75    6.63
  -5  -5  -4   58.94    6.87
  -5   5  -4   64.88    6.80
  -5   5  -3    8.58    2.93
  -5   5  -3   14.96    3.10
  -5  -5  -3    9.87    3.18
  -5  -5  -3   11.58    3.19
  -5   5  -3   18.45    4.00
  -5  -5  -3   15.04    4.47
  -5  -5  -3   12.63    3.30
  -5  -5  -3   17.86    4.64
  -5   5  -2  134.99    7.92
  -5   5  -2  129.82    9.44
  -5  -5  -2  128.19    9.05
  -5  -5  -2  116.85   10.90
  -5   5  -2  138.56    9.82
  -5  -5  -2  115.65    8.77
  -5  -5  -2  127.19    8.92
  -5  -5  -2  148.43   11.72
  -5  -5  -1   17.71    3.89
  -5  -5  -1    8.65    3.23
  -5   5  -1   11.44    3.69
  -5  -5  -1    7.68    2.63
  -5  -5  -1    3.73    1.99
  -5  -5  -1    3.71    3.55
  -5   5  -1   14.07    3.89
  -5  -5  -1   10.33    3.01
  -5  -5   0  117.64    7.76
  -5  -5   0  117.51    7.79
  -5  -5   0  127.46    8.25
  -5  -5   0  112.25    7.66
  -5   5   0  116.94    8.86
  -5  -5   0  123.49   10.41
  -5  -5   0  125.77   11.07
  -5  -5   0  132.12    8.36
  -5  -5   0  119.88    8.05
  -5   5   0  122.72    9.31
  -5  -5   1   22.70    3.89
  -5  -5   1   13.90    2.63
  -5   5   1   19.79    4.01
  -5  -5   1   15.61    3.05
  -5   5   1   17.57    4.03
  -5  -5   1   13.99    3.85
  -5  -5   1   18.83    4.73
  -5  -5   2  370.28   14.29
  -5  -5   2  382.00   15.69
  -5  -5   2  378.65   12.90
  -5   5   2  349.37   16.61
  -5  -5   2  344.78   17.34
  -5   5   2  362.10   16.72
  -5  -5   3   22.39    3.05
  -5   5   3   25.34    4.74
  -5   5   3   41.41    5.66
  -5  -5   3   31.48    4.63
  -5  -5   3   23.18    4.74
  -5  -5   3   34.80    4.40
  -5  -5   4  313.68   12.41
  -5  -5   4  329.39   15.34
  -5   5   4  294.73   15.41
  -5  -5   5   50.00    4.74
  -5   5   5   50.17    5.05
  -5  -5   5   38.36    5.35
  -5   5   5   45.72    6.30
  -5  -5   5   37.20    5.35
  -5  -5   6   49.71    6.46
  -5  -5   6   62.18    5.12
  -5   5   6   64.88    7.50
  -5   5   6   58.75    5.80
  -5  -5   7  168.62   12.10
  -5   5   7  153.94   11.67
  -5   5   7  159.00   10.30
  -5  -5   8   81.29    8.83
  -5   5   8   77.42    8.53
  -5   5   8   69.56    7.22
  -5  -5   9   80.09    9.10
  -5   5   9   92.44    9.31
  -5  -5   9   98.72   10.02
  -5   5   9   93.03    8.70
  -5  -5  10   22.90    5.57
  -5   5  10   21.82    4.58
  -5  -5  10   11.76    4.24
  -5   5  11   40.07    6.34
  -5  -5  11   50.18    7.75
  -5  -5  11   47.51    7.67
  -5  -5  12   35.89    6.92
  -5   5  12   50.09    7.32
  -5   6  -9   30.16    5.47
  -5  -6  -9   25.75    6.52
  -5  -6  -9   19.32    5.26
  -5  -6  -8   95.28   10.87
  -5  -6  -8  109.78   11.51
  -5   6  -8  117.92   10.07
  -5  -6  -8  105.53   11.50
  -5  -6  -7   29.49    6.19
  -5   6  -7   22.20    4.44
  -5  -6  -7   32.37    5.95
  -5   6  -7   30.55    5.58
  -5  -6  -7   30.92    6.72
  -5  -6  -7   23.40    6.08
  -5   6  -7   27.32    5.01
  -5  -6  -7   20.23    4.83
  -5  -6  -6   19.04    4.69
  -5   6  -6   16.99    3.75
  -5   6  -6   29.82    5.80
  -5   6  -6   20.52    4.40
  -5  -6  -6   30.60    6.71
  -5  -6  -6   21.81    4.98
  -5  -6  -6   20.38    5.57
  -5  -6  -6   25.06    5.64
  -5  -6  -5    0.44    2.95
  -5   6  -5    7.32    3.29
  -5  -6  -5    8.38    3.22
  -5   6  -5   12.99    3.58
  -5   6  -5    4.67    3.06
  -5  -6  -5    4.85    3.94
  -5  -6  -5    2.51    2.80
  -5  -6  -5    9.68    4.60
  -5   6  -4    8.93    3.11
  -5  -6  -4    3.82    2.90
  -5  -6  -4    2.51    2.06
  -5  -6  -4    1.55    2.28
  -5  -6  -4   11.82    4.73
  -5  -6  -4   10.05    3.40
  -5   6  -4    4.53    2.94
  -5  -6  -3   30.23    5.80
  -5  -6  -3   26.63    5.02
  -5  -6  -3   30.17    5.88
  -5  -6  -3   21.73    4.07
  -5   6  -3   28.65    4.82
  -5  -6  -3   29.12    5.05
  -5   6  -3   30.83    5.22
  -5   6  -2   56.19    6.72
  -5  -6  -2   47.95    5.96
  -5  -6  -2   62.40    8.34
  -5  -6  -2   55.98    6.51
  -5  -6  -2   56.01    6.42
  -5  -6  -2   45.26    7.26
  -5   6  -2   48.51    6.07
  -5  -6  -1  157.94   10.40
  -5   6  -1  137.43   10.29
  -5  -6  -1  157.77   12.63
  -5   6  -1  163.53   11.04
  -5  -6  -1  148.48    9.98
  -5  -6  -1  157.57   10.25
  -5  -6  -1  165.77   13.14
  -5   6   0   54.93    6.45
  -5  -6   0   52.52    5.68
  -5  -6   0   53.60    5.72
  -5  -6   0   51.69    5.59
  -5   6   0   66.08    7.21
  -5  -6   0   56.90    6.00
  -5  -6   0   45.03    6.61
  -5  -6   0   49.88    5.54
  -5  -6   0   52.52    7.59
  -5   6   1   13.37    3.96
  -5  -6   1   14.22    4.13
  -5  -6   1   14.33    4.09
  -5  -6   1   13.36    3.10
  -5   6   1   11.38    3.59
  -5   6   2  100.61    8.86
  -5  -6   2  101.04    8.35
  -5   6   2  102.17    8.81
  -5  -6   2   93.63    9.20
  -5  -6   3  176.32   12.59
  -5  -6   3  206.19   12.23
  -5   6   3  198.11   12.27
  -5   6   3  207.92   13.10
  -5  -6   4   75.66    8.10
  -5  -6   4   81.73    7.81
  -5   6   4   83.84    8.48
  -5  -6   5    6.77    2.71
  -5  -6   5   15.91    4.09
  -5   6   5    8.54    3.34
  -5  -6   6   18.02    4.35
  -5   6   6   21.38    4.56
  -5  -6   7  128.91   10.90
  -5   6   7  116.45    8.81
  -5   6   7  123.12   11.02
  -5   6   8   22.15    5.32
  -5   6   8   19.60    4.18
  -5  -6   8   23.33    5.04
  -5   6   9  137.45   11.93
  -5   6   9  150.49   11.11
  -5  -6   9  170.74   13.66
  -5   6  10   36.30    6.09
  -5   6  10   31.54    6.03
  -5  -6  10   31.21    5.94
  -5  -6  11   43.95    7.43
  -5   6  11   35.66    6.28
  -5   6  12  142.60   12.33
  -5  -7  -8   50.71    8.32
  -5  -7  -8   53.98    8.48
  -5  -7  -8   55.37    8.68
  -5   7  -8   54.91    8.09
  -5   7  -7   21.41    4.54
  -5   7  -7   24.43    5.57
  -5  -7  -7   11.16    4.77
  -5  -7  -7   21.77    5.64
  -5  -7  -7   14.67    4.35
  -5   7  -6   73.85    7.92
  -5   7  -6   80.04    9.01
  -5  -7  -6   84.06   10.34
  -5  -7  -6   73.82    9.11
  -5  -7  -6   73.28    9.14
  -5  -7  -6   83.24    9.97
  -5  -7  -6   89.91   10.30
  -5  -7  -5   27.60    5.65
  -5  -7  -5   22.96    5.56
  -5  -7  -5    7.77    4.21
  -5   7  -5   23.30    5.33
  -5   7  -5   13.47    3.68
  -5  -7  -5   19.97    5.32
  -5  -7  -5   20.71    4.73
  -5  -7  -4    9.87    3.58
  -5   7  -4   16.41    3.78
  -5   7  -4   11.85    3.95
  -5  -7  -4    9.29    4.82
  -5  -7  -4    7.53    4.26
  -5  -7  -4    7.26    3.47
  -5  -7  -4   10.36    3.12
  -5  -7  -3   10.31    4.42
  -5  -7  -3   26.37    5.01
  -5  -7  -3   14.64    4.26
  -5   7  -3   17.95    4.42
  -5  -7  -3   15.61    4.04
  -5   7  -3   10.76    3.16
  -5  -7  -3   21.61    4.72
  -5  -7  -2   16.51    4.09
  -5  -7  -2   22.17    5.48
  -5  -7  -2   13.93    3.68
  -5  -7  -2   25.35    4.83
  -5   7  -2   23.36    4.83
  -5   7  -2   21.49    4.84
  -5  -7  -2   26.27    5.66
  -5  -7  -1   75.53    7.51
  -5  -7  -1   73.83    8.94
  -5  -7  -1   72.10    7.31
  -5  -7  -1   65.46    6.87
  -5  -7  -1   86.25    9.57
  -5   7  -1   80.92    8.55
  -5   7  -1   62.76    7.02
  -5  -7  -1   76.33    7.49
  -5  -7   0   14.91    3.33
  -5  -7   0   12.07    3.58
  -5   7   0   17.95    4.12
  -5  -7   0   14.93    3.55
  -5  -7   0   18.95    3.87
  -5   7   0   14.48    3.88
  -5  -7   0    9.80    2.64
  -5  -7   0    7.82    3.25
  -5   7   1   24.08    4.92
  -5  -7   1   24.53    4.59
  -5  -7   1   30.31    6.20
  -5  -7   1   28.76    5.36
  -5   7   1   16.12    4.01
  -5  -7   2  126.58   11.10
  -5  -7   2  131.58   10.01
  -5   7   2  102.74    9.51
  -5   7   2  120.78    9.66
  -5   7   3   15.25    3.71
  -5  -7   3   12.10    3.90
  -5  -7   3   15.31    4.30
  -5   7   3   19.38    4.65
  -5   7   4   71.17    8.25
  -5  -7   4   52.99    7.34
  -5  -7   4   71.69    7.80
  -5   7   4   59.75    6.95
  -5  -7   5   63.15    7.55
  -5  -7   5   51.26    7.03
  -5   7   5   55.17    7.27
  -5   7   6  126.50   11.20
  -5  -7   6  130.87   11.07
  -5   7   7   52.00    7.55
  -5  -7   7   64.79    8.10
  -5   7   8    9.68    3.56
  -5  -7   8   16.65    4.71
  -5   7   9   86.78    8.62
  -5   7   9   90.27   10.10
  -5  -7   9   89.95   10.40
  -5  -7  10  104.87   11.42
  -5   7  10  101.30    9.81
  -5   7  10   83.01    9.69
  -5   7  11   53.16    7.41
  -5  -8  -7   13.99    5.33
  -5  -8  -7   15.96    5.51
  -5   8  -7   10.46    4.74
  -5  -8  -7   11.45    4.58
  -5   8  -6   12.17    4.80
  -5   8  -6    4.72    3.17
  -5  -8  -6   -0.40    3.42
  -5  -8  -6    4.33    3.10
  -5  -8  -6   -2.54    4.05
  -5  -8  -5   32.43    7.07
  -5   8  -5   17.27    4.84
  -5   8  -5   29.86    5.26
  -5  -8  -5   14.71    4.30
  -5  -8  -5   15.77    4.33
  -5  -8  -5   15.59    4.47
  -5  -8  -5   32.18    6.54
  -5  -8  -4   11.46    4.25
  -5  -8  -4   10.57    3.67
  -5  -8  -4   10.62    3.37
  -5  -8  -4   15.96    4.97
  -5  -8  -4   12.51    4.44
  -5   8  -4   11.88    3.42
  -5   8  -4    5.37    3.07
  -5   8  -3    2.37    3.75
  -5  -8  -3    3.88    2.96
  -5  -8  -3    7.48    3.84
  -5  -8  -3   11.79    4.41
  -5  -8  -3   -1.40    2.76
  -5   8  -3    0.58    2.13
  -5  -8  -3    8.10    3.30
  -5  -8  -2   22.32    4.66
  -5  -8  -2   26.53    4.94
  -5  -8  -2   15.85    4.21
  -5   8  -2   29.82    5.66
  -5  -8  -2   18.50    5.31
  -5   8  -2   17.44    4.08
  -5  -8  -2   25.50    5.02
  -5  -8  -2   23.53    5.75
  -5  -8  -1   15.74    3.97
  -5  -8  -1   25.71    5.52
  -5  -8  -1   25.75    4.81
  -5   8  -1   22.26    4.65
  -5   8  -1   14.71    3.90
  -5  -8  -1   22.13    5.96
  -5  -8  -1   18.24    4.38
  -5  -8  -1   23.65    5.16
  -5  -8   0   17.93    5.03
  -5  -8   0   17.73    4.11
  -5   8   0   15.99    4.32
  -5  -8   0   23.48    4.88
  -5  -8   0   23.07    5.83
  -5  -8   0   25.01    4.70
  -5   8   0   21.15    4.80
  -5  -8   0   11.62    3.55
  -5   8   1    5.60    3.51
  -5  -8   1    4.30    2.99
  -5  -8   1   -1.09    2.36
  -5   8   1    7.67    3.92
  -5  -8   1    3.90    3.11
  -5   8   2    9.79    4.03
  -5  -8   2   11.67    3.60
  -5  -8   2   19.95    4.59
  -5   8   2    6.30    3.44
  -5   8   3   23.20    4.77
  -5  -8   3   17.96    4.91
  -5  -8   3   20.34    4.50
  -5   8   3   24.48    5.38
  -5  -8   4   58.78    7.52
  -5  -8   4   35.63    6.27
  -5   8   4   29.40    5.22
  -5   8   4   48.40    7.10
  -5  -8   5   48.69    7.10
  -5   8   5   48.49    7.32
  -5  -8   5   54.28    7.42
  -5   8   6   41.15    6.85
  -5  -8   6   34.34    6.08
  -5   8   7   14.91    4.76
  -5  -8   7   15.41    4.22
  -5  -8   8   82.60    9.82
  -5   8   8   81.13    9.65
  -5  -8   9   37.06    7.12
  -5   8  11   63.85    8.44
  -5  -9  -6   25.31    6.25
  -5  -9  -6   14.90    5.09
  -5  -9  -6   22.75    6.13
  -5   9  -5   33.88    5.34
  -5  -9  -5   39.64    7.02
  -5  -9  -5   44.29    7.43
  -5  -9  -5   47.40    7.67
  -5   9  -5   37.26    6.85
  -5   9  -4    2.23    3.14
  -5   9  -4   -0.28    2.67
  -5  -9  -4   -1.46    2.74
  -5  -9  -4   -1.92    3.26
  -5  -9  -4    1.69    3.13
  -5  -9  -4   -4.89    3.05
  -5  -9  -3    1.38    4.07
  -5  -9  -3    2.18    3.12
  -5  -9  -3    2.66    3.16
  -5  -9  -3    3.51    3.02
  -5   9  -3    4.36    3.02
  -5   9  -3   -0.91    2.65
  -5  -9  -3    2.35    3.07
  -5  -9  -2   16.18    5.20
  -5  -9  -2   10.94    3.58
  -5  -9  -2   15.33    4.36
  -5  -9  -2   18.87    4.70
  -5  -9  -2   16.64    4.64
  -5  -9  -2   13.08    3.97
  -5   9  -2   17.11    4.34
  -5   9  -2   18.26    5.43
  -5  -9  -1   80.42   10.09
  -5  -9  -1   59.80    7.27
  -5  -9  -1   57.19    7.38
  -5  -9  -1   56.00    7.31
  -5   9  -1   54.75    6.98
  -5  -9  -1   63.12    8.81
  -5   9  -1   64.77    8.27
  -5  -9  -1   61.62    7.66
  -5  -9   0   13.78    4.82
  -5   9   0   19.83    5.33
  -5  -9   0    7.41    4.11
  -5   9   0   18.87    4.63
  -5   9   1  185.31   12.64
  -5  -9   1  160.11   14.03
  -5  -9   1  196.77   13.73
  -5  -9   1  166.75   14.08
  -5   9   1  179.72   13.67
  -5  -9   2   61.61    7.92
  -5   9   2   46.80    6.85
  -5  -9   2   39.90    7.13
  -5   9   2   60.40    8.03
  -5   9   3   38.16    6.24
  -5  -9   3   30.91    5.79
  -5  -9   3   26.57    5.83
  -5   9   3   25.13    4.98
  -5  -9   4    0.28    3.44
  -5   9   4    3.31    2.55
  -5   9   4    1.22    2.85
  -5  -9   4    2.92    3.23
  -5   9   5   22.20    5.49
  -5  -9   5   19.13    5.30
  -5  -9   6   74.58    9.09
  -5  -9   6   88.83    9.92
  -5   9   6  108.91   11.17
  -5  -9   7   79.70    9.78
  -5   9   7   75.04    9.54
  -5  -9   8   19.51    5.48
  -5 -10  -5   21.31    5.93
  -5 -10  -5   23.02    6.05
  -5 -10  -5   15.74    5.35
  -5  10  -4   22.43    4.80
  -5 -10  -4   17.07    5.01
  -5 -10  -4   22.79    5.80
  -5 -10  -4   15.39    4.73
  -5 -10  -3   29.75    6.08
  -5 -10  -3   22.50    5.45
  -5 -10  -3   33.58    6.47
  -5  10  -3   22.96    4.71
  -5 -10  -3   42.04    7.17
  -5  10  -3   28.02    6.17
  -5 -10  -2  132.42   11.95
  -5  10  -2  136.49   10.88
  -5 -10  -2  153.39   12.79
  -5  10  -2  138.13   12.56
  -5 -10  -2  131.02   11.78
  -5 -10  -2  145.85   12.40
  -5  10  -1   38.89    5.92
  -5  10  -1   37.85    6.66
  -5 -10  -1   50.17    8.47
  -5 -10  -1   47.62    8.34
  -5 -10   0   79.81   10.30
  -5 -10   0   50.50    8.31
  -5  10   0   73.00    9.33
  -5  10   0   64.11    7.64
  -5 -10   1   83.89   10.64
  -5 -10   1  105.56   10.72
  -5  10   1   89.16    8.91
  -5 -10   1   84.76   10.56
  -5  10   1   66.58    8.99
  -5  10   2    0.87    3.36
  -5  10   2    4.92    4.06
  -5 -10   2    7.54    3.35
  -5 -10   2    7.03    4.20
  -5 -10   3    0.23    3.12
  -5  10   3    2.68    2.77
  -5  10   3   -1.84    3.16
  -5 -10   3   -2.79    3.53
  -5 -10   4   61.64    8.33
  -5 -10   4   43.83    7.55
  -5  10   4   58.41    7.71
  -5  10   4   50.60    7.59
  -5 -10   5   10.59    4.03
  -5 -10   5   15.14    4.34
  -5  10   5   20.38    5.75
  -5  10   5   17.65    4.32
  -5 -10   6   52.92    8.42
  -5 -10   7    4.87    3.67
  -5  11  -3   69.79    7.83
  -5  11  -2    4.69    3.00
  -5  11  -1   39.37    5.97
  -5  11   0   33.26    5.82
  -5  11   1  110.31   10.16
  -5 -11   2   79.24    9.82
  -5  11   2   56.09    7.65
  -5 -11   3   12.92    4.66
  -5  11   3   14.66    4.55
  -5  11   4   50.73    7.62
  -5 -11   4   63.73    8.94
  -5  11   5   84.54    9.43
  -5  12   0   75.62    8.46
  -5  12   1   -1.39    3.59
  -5  12   2   41.82    6.60
  -4   0 -11    2.73    2.71
  -4   0 -11   -0.87    2.64
  -4   0 -11    0.56    2.85
  -4   0 -11   -2.28    3.59
  -4   0 -10   39.93    6.76
  -4   0 -10   38.62    6.27
  -4   0 -10   39.03    7.01
  -4   0 -10   46.02    7.33
  -4   0  -9    2.09    2.26
  -4   0  -9    5.70    3.39
  -4   0  -9    2.73    2.48
  -4   0  -9    2.49    3.14
  -4   0  -9    1.40    2.58
  -4   0  -8   54.09    7.05
  -4   0  -8   53.04    6.99
  -4   0  -8   61.21    5.50
  -4   0  -8   59.64    6.87
  -4   0  -8   41.09    6.14
  -4   0  -7   -0.87    2.21
  -4   0  -7   -2.91    2.10
  -4   0  -7   -0.66    2.44
  -4   0  -7   -0.92    2.18
  -4   0  -7   -2.63    2.56
  -4   0  -6  350.96   13.99
  -4   0  -6  359.09   16.60
  -4   0  -6  367.39   16.43
  -4   0  -6  343.49   16.05
  -4   0  -6  341.50   16.34
  -4   0  -5    0.49    1.97
  -4   0  -5   -1.66    2.24
  -4   0  -5    6.80    3.07
  -4   0  -5    0.03    2.66
  -4   0  -5   -1.02    2.34
  -4   0  -4  701.66   21.76
  -4   0  -4  692.13   21.63
  -4   0  -4  687.32   21.29
  -4   0  -4  703.73   23.45
  -4   0  -4  768.06   23.61
  -4   0  -3    0.74    1.73
  -4   0  -3   -0.24    1.05
  -4   0  -3    0.57    2.10
  -4   0  -3   -0.58    1.85
  -4   0  -3   -0.01    1.44
  -4   0  -3    2.70    2.64
  -4   0  -3   -1.87    2.10
  -4   0  -2 1076.53   24.41
  -4   0  -2 1085.29   28.23
  -4   0  -2 1035.69   27.84
  -4   0  -2 1062.21   29.51
  -4   0  -2 1105.05   23.67
  -4   0  -2 1007.92   27.08
  -4   0  -2 1050.21   25.40
  -4   0  -2 1046.01   25.42
  -4   0  -1    0.70    1.57
  -4   0  -1   -1.10    2.09
  -4   0  -1    0.74    1.73
  -4   0  -1    0.89    0.98
  -4   0  -1    0.39    1.04
  -4   0  -1    0.68    2.08
  -4   0  -1    0.34    0.91
  -4   0   0  507.01   13.49
  -4   0   0  477.68   16.64
  -4   0   0  469.03   16.13
  -4   0   0  495.36   17.37
  -4   0   0  500.67   15.66
  -4   0   1    1.64    1.49
  -4   0   1    1.31    0.91
  -4   0   1    0.36    2.01
  -4   0   1   -2.30    1.90
  -4   0   1    0.11    0.49
  -4   0   1    0.11    1.75
  -4   0   2   69.35    5.55
  -4   0   2   75.37    4.89
  -4   0   2   71.66    5.61
  -4   0   2   75.15    4.21
  -4   0   2   63.78    5.56
  -4   0   2   74.35    5.02
  -4   0   3   -0.45    1.17
  -4   0   3   -1.49    1.80
  -4   0   3    0.83    1.04
  -4   0   4   62.39    5.33
  -4   0   4   59.53    5.05
  -4   0   4   66.40    4.62
  -4   0   4   67.20    5.15
  -4   0   5    0.29    0.36
  -4   0   5   -0.36    0.38
  -4   0   5   -0.42    0.72
  -4   0   5    0.95    1.67
  -4   0   5    0.38    1.63
  -4   0   5    0.62    0.44
  -4   0   5    0.20    0.43
  -4   0   5    0.11    0.31
  -4   0   5   -0.25    0.35
  -4   0   5   -0.31    0.36
  -4   0   5    0.64    1.59
  -4   0   6   95.36    7.31
  -4   0   6  106.25    7.66
  -4   0   6  105.95    6.49
  -4   0   6   93.47    4.37
  -4   0   6  100.44    4.50
  -4   0   7    2.14    1.89
  -4   0   7   -1.28    2.06
  -4   0   7   -0.15    1.59
  -4   0   7   -1.24    1.03
  -4   0   7    0.66    0.91
  -4   0   8  169.26    8.01
  -4   0   8  188.85    8.71
  -4   0   8  182.11   11.06
  -4   0   8  165.93    8.01
  -4   0   8  184.19   11.56
  -4   0   9   -1.54    1.80
  -4   0   9   -0.02    2.21
  -4   0   9   -0.92    1.28
  -4   0   9    0.56    1.46
  -4   0   9   -0.81    2.09
  -4   0  10  294.94   15.56
  -4   0  10  289.98   16.22
  -4   0  11   -2.88    2.69
  -4   0  11   -3.95    3.28
  -4   0  12   51.51    7.50
  -4   0  12   41.67    6.63
  -4   0  13   -0.65    2.71
  -4   0  13   -1.46    2.84
  -4   0  14   44.23    7.89
  -4   1 -11   42.66    7.00
  -4  -1 -11   49.96    7.24
  -4  -1 -11   59.59    8.49
  -4  -1 -11   35.10    6.92
  -4  -1 -11   58.97    8.36
  -4   1 -11   55.08    7.57
  -4   1 -10   -1.10    3.24
  -4  -1 -10    8.87    3.94
  -4  -1 -10    5.81    3.60
  -4   1 -10   -0.48    2.74
  -4  -1 -10   -3.34    3.77
  -4   1 -10    2.05    2.76
  -4  -1 -10    0.20    3.03
  -4   1  -9   14.80    4.13
  -4   1  -9   12.67    3.86
  -4   1  -9   12.30    3.90
  -4   1  -9    7.25    2.54
  -4  -1  -9    4.17    2.85
  -4   1  -9   13.69    4.25
  -4  -1  -9   10.16    3.93
  -4  -1  -9    7.44    3.25
  -4  -1  -9    8.83    3.65
  -4  -1  -8   46.68    6.71
  -4   1  -8   42.54    6.38
  -4  -1  -8   30.99    5.42
  -4  -1  -8   52.45    5.19
  -4   1  -8   40.52    4.63
  -4   1  -8   45.46    6.27
  -4  -1  -8   42.56    6.08
  -4   1  -8   33.57    5.50
  -4  -1  -8   47.40    6.84
  -4   1  -8   42.56    6.38
  -4  -1  -7   55.25    6.77
  -4  -1  -7   46.94    6.37
  -4  -1  -7   55.84    5.32
  -4  -1  -7   59.36    7.01
  -4   1  -7   47.06    6.07
  -4   1  -7   49.40    6.37
  -4   1  -7   51.96    6.51
  -4   1  -7   54.64    6.51
  -4   1  -7   46.86    4.87
  -4  -1  -7   45.07    6.24
  -4   1  -6  110.22    7.61
  -4   1  -6  117.07    8.89
  -4   1  -6  118.98    8.94
  -4  -1  -6  129.97    9.89
  -4  -1  -6  128.70    9.50
  -4  -1  -6  118.12    9.50
  -4  -1  -6  118.42    7.67
  -4   1  -6  108.68    8.87
  -4  -1  -6  110.95    8.84
  -4   1  -6  137.05    9.65
  -4   1  -5   92.93    7.34
  -4   1  -5   85.60    6.70
  -4   1  -5   82.74    7.19
  -4   1  -5   88.91    7.44
  -4  -1  -5   83.54    7.73
  -4  -1  -5   90.40    7.50
  -4  -1  -5   72.69    6.04
  -4  -1  -5   84.32    7.69
  -4  -1  -5   83.00    7.34
  -4   1  -5   96.26    7.56
  -4   1  -4  142.33    7.38
  -4  -1  -4  136.42    8.12
  -4  -1  -4  148.83   10.13
  -4   1  -4  139.50    8.47
  -4   1  -4  133.94    8.68
  -4   1  -4  132.75    8.95
  -4   1  -4  126.81    8.10
  -4   1  -4  138.09    8.46
  -4  -1  -4  130.48    8.41
  -4  -1  -4  142.63    9.54
  -4  -1  -4  151.10    9.06
  -4   1  -4  134.29    8.12
  -4  -1  -3   89.08    6.30
  -4   1  -3   95.04    6.93
  -4   1  -3   96.55    6.78
  -4   1  -3   93.72    6.75
  -4   1  -3   87.26    5.99
  -4  -1  -3   95.55    7.51
  -4  -1  -3   95.02    7.73
  -4  -1  -3   93.17    6.30
  -4  -1  -3   92.02    6.46
  -4  -1  -3   93.14    6.68
  -4   1  -3   96.68    5.75
  -4   1  -3   86.68    6.92
  -4  -1  -2  301.34   11.33
  -4  -1  -2  310.32    8.24
  -4  -1  -2  318.29   14.45
  -4  -1  -2  306.30   13.25
  -4  -1  -2  307.04   11.94
  -4   1  -2  309.21   12.13
  -4   1  -2  290.45   12.78
  -4  -1  -2  303.08   12.52
  -4   1  -2  283.84   12.64
  -4  -1  -2  307.39   11.38
  -4   1  -2  321.10    9.00
  -4   1  -2  306.65   10.66
  -4   1  -2  298.89   12.54
  -4  -1  -1  171.08    7.26
  -4  -1  -1  176.61    9.47
  -4  -1  -1  172.18    5.50
  -4  -1  -1  204.94   11.00
  -4  -1  -1  181.30    7.43
  -4  -1  -1  170.32    8.57
  -4   1  -1  179.98    9.35
  -4   1  -1  172.06    8.22
  -4   1  -1  180.90    9.39
  -4  -1  -1  167.57    9.03
  -4   1  -1  181.36    7.71
  -4   1  -1  162.98    9.11
  -4   1   0  156.77    8.62
  -4  -1   0  145.44    5.15
  -4  -1   0  145.53    8.29
  -4   1   0  135.34    7.90
  -4  -1   0  148.94    5.29
  -4  -1   0  138.29    7.58
  -4   1   0  125.59    7.76
  -4   1   0  138.14    6.79
  -4  -1   0  134.61    5.51
  -4   1   0  147.21    6.95
  -4  -1   0  139.67    5.58
  -4  -1   0  136.20    7.94
  -4  -1   0  140.52    9.06
  -4  -1   1   37.60    4.16
  -4  -1   1   36.12    2.11
  -4   1   1   34.13    4.04
  -4   1   1   38.57    2.04
  -4  -1   1   41.75    4.30
  -4  -1   1   46.14    3.08
  -4  -1   1   38.13    2.87
  -4   1   1   50.65    4.88
  -4  -1   1   49.55    5.16
  -4  -1   1   31.48    3.65
  -4  -1   1   36.19    2.12
  -4   1   1   40.37    3.65
  -4   1   1   44.49    3.49
  -4   1   1   44.80    4.48
  -4   1   2  108.77    6.77
  -4  -1   2  109.04    6.82
  -4   1   2  109.12    4.94
  -4  -1   2   94.38    6.38
  -4   1   2  108.86    5.31
  -4   1   2  109.38    5.98
  -4   1   2  106.39    7.12
  -4  -1   2  108.71    6.74
  -4  -1   2  106.67    5.43
  -4   1   2  111.78    6.49
  -4  -1   2  107.97    5.56
  -4   1   3   55.52    4.81
  -4   1   3   59.56    3.86
  -4   1   3   57.64    4.87
  -4  -1   3   54.01    4.78
  -4   1   3   51.99    4.35
  -4  -1   3   45.80    3.99
  -4  -1   3   54.54    4.88
  -4  -1   3   51.40    4.49
  -4   1   3   46.90    3.77
  -4  -1   4   19.59    1.30
  -4  -1   4   19.99    1.34
  -4   1   4   22.33    3.11
  -4   1   4   14.49    2.42
  -4  -1   4   19.11    1.31
  -4  -1   4   20.68    1.35
  -4  -1   4   19.26    1.31
  -4  -1   4   25.72    3.42
  -4   1   4   22.63    2.47
  -4  -1   4   23.08    3.20
  -4  -1   4   19.72    1.31
  -4  -1   4   19.81    1.31
  -4   1   5   15.78    2.92
  -4   1   5   13.43    1.03
  -4   1   5   12.72    1.03
  -4  -1   5   21.41    3.07
  -4  -1   5   16.80    1.64
  -4  -1   5   18.50    1.76
  -4  -1   5   17.62    1.88
  -4   1   5   12.91    0.99
  -4   1   5   18.97    2.09
  -4  -1   5   21.62    3.70
  -4   1   5   14.40    1.09
  -4  -1   5   16.11    3.26
  -4  -1   5   16.77    1.61
  -4   1   5   18.05    3.14
  -4  -1   5   16.15    1.57
  -4  -1   5   17.77    1.71
  -4   1   5   12.86    1.00
  -4  -1   5   18.20    1.75
  -4   1   5   12.07    1.01
  -4   1   6   20.43    1.94
  -4   1   6   22.79    2.03
  -4  -1   6   14.94    3.62
  -4  -1   6   18.29    3.56
  -4  -1   6   20.57    2.21
  -4   1   6   20.52    3.42
  -4   1   6   20.22    3.59
  -4  -1   6   22.23    2.98
  -4  -1   6   20.23    2.17
  -4  -1   6   19.11    2.15
  -4  -1   7   81.30    5.43
  -4  -1   7   73.33    4.79
  -4   1   7   70.24    4.34
  -4   1   7   69.10    6.62
  -4  -1   7   69.39    6.84
  -4  -1   7   88.16    7.57
  -4   1   7   79.50    6.80
  -4  -1   7   66.72    4.50
  -4  -1   8   50.22    6.09
  -4   1   8   57.55    6.46
  -4  -1   8   60.70    6.79
  -4  -1   8   49.48    4.30
  -4   1   8   60.08    6.28
  -4   1   8   50.94    4.25
  -4  -1   8   61.26    4.57
  -4  -1   8   39.33    3.83
  -4   1   9   47.98    6.18
  -4  -1   9   64.54    7.37
  -4  -1   9   59.63    5.17
  -4  -1   9   53.40    4.98
  -4   1   9   62.89    6.79
  -4  -1   9   51.78    6.20
  -4   1  10   50.38    6.77
  -4  -1  10   61.16    7.14
  -4  -1  10   47.37    6.73
  -4   1  10   43.82    6.00
  -4  -1  11   57.95    7.69
  -4  -1  11   49.55    6.94
  -4   1  11   53.03    7.53
  -4   1  11   60.66    7.30
  -4   1  12    8.80    3.54
  -4  -1  12   13.66    4.07
  -4  -1  12   12.56    5.06
  -4   1  12   14.03    4.53
  -4  -1  13    2.32    3.59
  -4   1  13    0.04    3.25
  -4  -1  13    6.30    3.88
  -4   1  13    7.43    4.26
  -4  -1  14    3.11    2.85
  -4   1  14    8.05    3.30
  -4   2 -11    4.37    3.08
  -4  -2 -11   12.70    4.66
  -4   2 -11   10.05    4.67
  -4  -2 -11    2.54    3.78
  -4  -2 -11   -0.18    3.71
  -4  -2 -10   59.40    8.64
  -4   2 -10   67.12    7.73
  -4   2 -10   70.22    8.57
  -4  -2 -10   76.52    9.41
  -4  -2 -10   68.71    8.33
  -4  -2 -10   71.55    8.97
  -4   2  -9   -0.89    2.58
  -4   2  -9    6.62    3.21
  -4  -2  -9    4.14    2.90
  -4  -2  -9    3.30    2.91
  -4  -2  -9   10.22    4.28
  -4   2  -9    5.02    2.35
  -4  -2  -9    0.32    2.44
  -4  -2  -8  101.31    9.91
  -4  -2  -8   89.39    9.28
  -4  -2  -8   99.74    9.33
  -4   2  -8  105.41    8.95
  -4   2  -8  103.33    7.38
  -4   2  -8  112.17    9.85
  -4  -2  -8  108.95   10.18
  -4  -2  -7   10.84    3.87
  -4   2  -7   11.01    3.38
  -4  -2  -7   10.45    3.75
  -4   2  -7    9.85    2.85
  -4  -2  -7   13.05    3.03
  -4   2  -7   10.55    3.12
  -4  -2  -7   11.34    3.64
  -4  -2  -7   12.45    3.91
  -4  -2  -6  170.25   11.74
  -4  -2  -6  182.96   11.87
  -4   2  -6  184.21   11.13
  -4  -2  -6  208.16   12.92
  -4   2  -6  183.47   10.09
  -4   2  -6  196.79   11.60
  -4  -2  -6  184.43   12.02
  -4  -2  -6  190.20    9.65
  -4  -2  -5   21.47    4.09
  -4  -2  -5   18.03    4.05
  -4  -2  -5   13.38    3.01
  -4   2  -5   19.41    3.64
  -4   2  -5   12.60    3.31
  -4  -2  -5   15.20    3.53
  -4   2  -5   13.93    2.96
  -4   2  -5   18.96    3.56
  -4  -2  -5   18.08    3.86
  -4   2  -4  146.25    8.83
  -4  -2  -4  152.44    9.38
  -4  -2  -4  162.15    9.70
  -4  -2  -4  147.45    8.44
  -4  -2  -4  170.02    9.81
  -4   2  -4  146.59    8.21
  -4   2  -4  159.33    9.27
  -4  -2  -4  167.33   11.01
  -4   2  -4  156.05    9.15
  -4  -2  -4  149.60   10.24
  -4   2  -4  146.18    9.14
  -4   2  -3  103.97    7.41
  -4  -2  -3   93.04    6.64
  -4  -2  -3   94.25    6.75
  -4  -2  -3  100.93    7.07
  -4  -2  -3  101.85    7.01
  -4  -2  -3  113.50    8.48
  -4   2  -3  115.28    7.18
  -4   2  -3   95.63    7.00
  -4  -2  -3  110.37    8.74
  -4   2  -3  108.74    7.59
  -4   2  -3  103.64    6.52
  -4  -2  -2   89.20    6.10
  -4  -2  -2  106.18    8.43
  -4   2  -2   91.07    2.99
  -4   2  -2   92.67    6.86
  -4  -2  -2   91.55    6.56
  -4  -2  -2  101.87    7.72
  -4   2  -2   90.48    6.80
  -4  -2  -2   90.57    5.99
  -4   2  -2   97.06    6.13
  -4   2  -2   99.23    6.78
  -4  -2  -2   88.51    6.09
  -4  -2  -2   93.95    6.24
  -4   2  -2   98.67    6.11
  -4  -2  -1  183.36    9.35
  -4  -2  -1  184.00    8.22
  -4   2  -1  198.05    5.75
  -4  -2  -1  198.19   11.44
  -4  -2  -1  192.60    8.79
  -4   2  -1  202.57   10.11
  -4  -2  -1  195.20    8.45
  -4   2  -1  196.75    8.26
  -4  -2  -1  198.21    8.48
  -4   2  -1  183.43    9.11
  -4   2  -1  190.13    9.84
  -4  -2  -1  189.92   10.49
  -4   2  -1  196.49    8.87
  -4   2  -1  204.91    5.78
  -4  -2   0   36.61    4.12
  -4  -2   0   35.00    2.89
  -4  -2   0   30.41    2.92
  -4   2   0   34.32    4.33
  -4   2   0   35.72    2.48
  -4  -2   0   34.38    3.05
  -4  -2   0   33.03    4.66
  -4   2   0   29.10    3.39
  -4  -2   0   29.42    3.42
  -4   2   0   33.00    2.93
  -4  -2   0   31.57    2.94
  -4   2   0   32.88    3.63
  -4  -2   0   35.76    4.28
  -4  -2   1   44.72    3.54
  -4   2   1   36.14    4.29
  -4   2   1   41.07    2.86
  -4  -2   1   40.78    2.49
  -4  -2   1   36.04    4.40
  -4   2   1   33.79    3.39
  -4  -2   1   31.46    4.54
  -4   2   1   40.23    3.05
  -4  -2   1   34.56    3.63
  -4  -2   1   36.94    2.77
  -4   2   1   35.98    2.01
  -4  -2   1   39.12    2.91
  -4  -2   1   36.02    3.90
  -4  -2   1   42.42    3.03
  -4   2   1   37.18    3.86
  -4   2   1   31.86    1.97
  -4  -2   2   15.08    2.38
  -4  -2   2   15.75    2.45
  -4   2   2   15.23    1.93
  -4  -2   2   18.21    1.86
  -4   2   2   18.12    2.56
  -4  -2   2   20.57    1.87
  -4   2   2   18.64    1.64
  -4   2   2   15.76    3.27
  -4  -2   2   16.92    3.01
  -4   2   2   12.99    2.60
  -4  -2   2   19.62    1.89
  -4  -2   2   20.05    1.91
  -4   2   2   16.71    2.30
  -4  -2   2   15.53    2.63
  -4  -2   3   24.53    2.01
  -4   2   3   23.61    2.93
  -4   2   3   24.90    3.63
  -4  -2   3   27.32    2.12
  -4  -2   3   22.57    3.24
  -4  -2   3   19.44    1.86
  -4  -2   3   29.01    3.80
  -4   2   3   25.13    1.75
  -4   2   3   17.46    2.40
  -4  -2   3   22.89    1.96
  -4   2   3   25.50    3.02
  -4  -2   3   25.65    3.42
  -4  -2   3   22.44    3.06
  -4  -2   4   -0.05    1.57
  -4   2   4    2.14    0.66
  -4  -2   4    2.77    1.58
  -4  -2   4    4.02    1.10
  -4   2   4    2.75    1.55
  -4  -2   4    1.48    0.75
  -4   2   4    5.51    1.96
  -4  -2   4    3.34    1.00
  -4  -2   4    2.05    0.77
  -4  -2   4    2.56    0.96
  -4  -2   4    1.96    0.80
  -4  -2   5    9.32    1.61
  -4  -2   5   10.85    1.70
  -4  -2   5   10.72    1.72
  -4  -2   5    8.40    1.55
  -4  -2   5   12.34    2.93
  -4   2   5    9.46    1.06
  -4  -2   5   11.77    2.28
  -4   2   5    8.99    1.19
  -4  -2   5   10.09    1.66
  -4   2   5   12.53    2.45
  -4   2   6   89.64    4.34
  -4  -2   6  102.26    7.85
  -4  -2   6   96.47    5.29
  -4  -2   6   97.93    5.89
  -4  -2   6   93.35    5.23
  -4  -2   6   97.25    5.27
  -4   2   6  103.98    7.27
  -4  -2   7   35.27    3.57
  -4  -2   7   35.98    3.66
  -4  -2   7   33.40    3.44
  -4  -2   7   25.69    3.02
  -4  -2   7   37.41    5.19
  -4   2   7   35.29    4.73
  -4   2   7   32.31    3.01
  -4  -2   7   28.45    4.41
  -4  -2   8  114.97    6.93
  -4   2   8  103.39    8.34
  -4   2   8  112.16    6.40
  -4  -2   8  108.03    6.75
  -4   2   8   98.11    8.33
  -4  -2   8  119.34    9.42
  -4  -2   8  115.84    6.08
  -4  -2   8  106.10    9.07
  -4   2   9   61.68    6.78
  -4  -2   9   52.76    6.65
  -4  -2   9   60.77    5.41
  -4  -2   9   47.91    6.48
  -4  -2   9   61.97    5.46
  -4   2   9   68.04    7.34
  -4  -2  10   11.81    3.87
  -4  -2  10    7.40    2.23
  -4   2  10    9.78    2.85
  -4   2  10   11.06    3.66
  -4  -2  10    9.97    3.84
  -4  -2  10    3.79    2.21
  -4  -2  11    1.04    2.70
  -4   2  11    5.56    3.75
  -4  -2  11    7.14    3.77
  -4   2  11    6.55    3.15
  -4  -2  12   30.01    5.64
  -4   2  12   26.19    5.28
  -4   2  12   24.62    5.53
  -4  -2  12   30.84    6.14
  -4   2  13   35.48    6.05
  -4  -2  13   36.47    6.65
  -4   2  13   32.71    6.55
  -4  -2  13   32.33    6.40
  -4   2  14   43.65    7.72
  -4  -3 -11   77.55   10.40
  -4  -3 -11   91.25   11.15
  -4  -3 -10   20.99    5.35
  -4  -3 -10   15.13    4.35
  -4  -3 -10   23.34    5.72
  -4   3 -10   15.21    4.26
  -4  -3 -10   14.40    4.79
  -4  -3  -9  119.37   11.51
  -4  -3  -9  105.25   10.64
  -4  -3  -9  108.58   11.30
  -4   3  -9  108.28    9.56
  -4  -3  -9  104.68   10.06
  -4   3  -9  115.48    7.77
  -4  -3  -8    2.63    2.58
  -4   3  -8   -0.11    2.11
  -4   3  -8    0.51    2.38
  -4  -3  -8    7.82    3.58
  -4   3  -8    6.36    3.41
  -4  -3  -8    1.59    2.98
  -4  -3  -8    7.96    3.54
  -4  -3  -7  250.43   14.97
  -4   3  -7  222.44   11.47
  -4  -3  -7  239.61   15.04
  -4  -3  -7  229.97   14.47
  -4  -3  -7  210.92   13.75
  -4   3  -7  243.64   13.09
  -4   3  -7  245.86   13.81
  -4  -3  -6    7.98    2.84
  -4  -3  -6   13.45    3.94
  -4  -3  -6   11.53    3.83
  -4   3  -6   15.97    3.62
  -4  -3  -6   11.90    4.22
  -4   3  -6    9.26    2.80
  -4   3  -6   17.29    3.57
  -4   3  -6   17.52    3.60
  -4  -3  -6   19.85    4.54
  -4  -3  -5  137.42    8.19
  -4  -3  -5  133.16    9.81
  -4   3  -5  145.37    9.27
  -4   3  -5  126.25    8.49
  -4  -3  -5  147.35   10.89
  -4   3  -5  132.01    8.60
  -4  -3  -5  136.25    9.78
  -4  -3  -5  141.90   10.60
  -4   3  -5  137.69    8.93
  -4  -3  -5  130.05    9.58
  -4   3  -4   45.04    5.15
  -4   3  -4   45.28    5.05
  -4  -3  -4   48.75    6.28
  -4  -3  -4   35.34    4.77
  -4   3  -4   46.76    5.00
  -4   3  -4   51.51    5.12
  -4   3  -4   44.37    4.95
  -4  -3  -4   48.59    5.06
  -4  -3  -4   48.56    5.57
  -4  -3  -4   48.94    6.48
  -4  -3  -4   37.17    5.01
  -4  -3  -3   33.36    4.50
  -4  -3  -3   25.26    3.61
  -4   3  -3   30.28    3.74
  -4  -3  -3   41.73    4.92
  -4  -3  -3   27.01    3.80
  -4   3  -3   30.20    4.07
  -4   3  -3   25.65    3.64
  -4   3  -3   27.27    3.96
  -4  -3  -3   32.15    5.18
  -4   3  -3   27.63    3.89
  -4  -3  -3   30.57    4.72
  -4  -3  -2   63.99    6.62
  -4   3  -2   64.95    5.33
  -4  -3  -2   59.55    5.36
  -4  -3  -2   67.21    5.64
  -4  -3  -2   66.73    7.02
  -4  -3  -2   57.35    5.23
  -4   3  -2   62.71    5.80
  -4   3  -2   61.17    4.73
  -4   3  -2   64.49    5.43
  -4  -3  -2   56.87    5.22
  -4   3  -1  172.80    7.33
  -4  -3  -1  183.48    8.80
  -4  -3  -1  174.31    8.71
  -4  -3  -1  166.42    7.93
  -4  -3  -1  175.50   11.26
  -4   3  -1  185.25    9.21
  -4  -3  -1  182.39    8.80
  -4   3  -1  155.23    9.26
  -4  -3  -1  180.16   10.70
  -4  -3  -1  155.83    8.45
  -4   3  -1  173.27    8.45
  -4   3   0    9.01    2.30
  -4   3   0    9.32    2.69
  -4  -3   0    8.59    2.39
  -4  -3   0    4.80    2.02
  -4  -3   0    8.22    1.98
  -4  -3   0    4.04    1.47
  -4  -3   0    7.24    2.83
  -4  -3   0    7.03    1.79
  -4  -3   0    6.11    1.73
  -4   3   0    4.39    1.46
  -4   3   0   10.08    1.07
  -4   3   0    7.76    1.39
  -4  -3   0    6.76    1.88
  -4   3   1  146.59    5.27
  -4  -3   1  155.04    4.44
  -4   3   1  150.62    9.00
  -4  -3   1  160.39    7.32
  -4  -3   1  154.63    4.36
  -4   3   1  164.97    5.96
  -4  -3   1  169.67    7.42
  -4  -3   1  157.60    7.22
  -4  -3   1  167.09    7.92
  -4  -3   1  158.91    7.23
  -4  -3   1  160.37    7.62
  -4   3   1  163.01    5.08
  -4   3   1  161.46    7.19
  -4   3   1  162.58    8.77
  -4   3   1  171.33    5.63
  -4  -3   1  144.55    7.92
  -4  -3   1  149.63    9.42
  -4  -3   2   30.48    2.92
  -4  -3   2   28.17    2.78
  -4   3   2   31.21    2.96
  -4  -3   2   33.15    2.46
  -4   3   2   30.95    4.11
  -4   3   2   24.46    1.67
  -4  -3   2   29.45    3.34
  -4  -3   2   29.68    3.50
  -4  -3   2   30.96    2.97
  -4  -3   2   24.57    2.58
  -4   3   2   30.19    2.66
  -4  -3   2   28.60    3.39
  -4   3   2   32.35    2.88
  -4   3   2   23.12    3.74
  -4  -3   2   28.46    4.09
  -4  -3   3   67.63    4.26
  -4  -3   3   72.11    6.26
  -4  -3   3   69.05    4.26
  -4   3   3   70.37    4.22
  -4   3   3   57.37    2.46
  -4  -3   3   68.16    4.21
  -4  -3   3   75.06    5.74
  -4  -3   3   72.36    5.18
  -4  -3   3   71.17    4.34
  -4   3   3   79.01    5.10
  -4   3   3   73.09    6.22
  -4  -3   3   75.80    5.15
  -4   3   3   72.53    3.88
  -4  -3   4    4.63    1.44
  -4   3   4    8.14    1.33
  -4  -3   4    5.59    1.41
  -4  -3   4    8.25    1.70
  -4   3   4    5.90    0.91
  -4   3   4    5.80    2.19
  -4   3   4    9.59    1.69
  -4  -3   4   10.62    2.31
  -4  -3   4   11.09    2.64
  -4   3   4    8.24    2.08
  -4  -3   4    7.21    1.52
  -4   3   4    5.37    0.89
  -4  -3   5  162.27    7.31
  -4  -3   5  159.40    7.58
  -4   3   5  166.41    8.78
  -4  -3   5  164.99    9.75
  -4  -3   5  163.31    7.31
  -4  -3   5  158.17    7.17
  -4  -3   6   51.76    4.33
  -4  -3   6   55.41    4.17
  -4  -3   6   53.45    5.90
  -4   3   6   59.73    5.66
  -4  -3   6   56.39    4.46
  -4  -3   6   52.01    4.30
  -4  -3   7   51.23    3.83
  -4  -3   7   49.81    6.03
  -4   3   7   51.48    5.60
  -4  -3   7   47.97    4.34
  -4  -3   7   39.61    4.07
  -4  -3   7   44.27    4.22
  -4   3   7   48.27    3.90
  -4  -3   8  108.45    5.41
  -4   3   8   98.49    8.08
  -4  -3   8   94.55    6.61
  -4  -3   8   93.24    6.60
  -4  -3   8  116.74    9.33
  -4  -3   8  103.75    9.01
  -4  -3   8   85.65    6.33
  -4  -3   9  201.18   10.59
  -4   3   9  203.77   12.28
  -4  -3   9  242.25   13.95
  -4  -3   9  200.62   13.51
  -4  -3   9  200.98   10.62
  -4  -3  10   17.80    3.35
  -4   3  10    7.74    3.38
  -4  -3  10   15.12    4.50
  -4  -3  10   14.54    3.10
  -4  -3  10   16.46    4.50
  -4  -3  11    6.23    3.08
  -4  -3  11   10.54    3.84
  -4   3  12    5.43    2.33
  -4  -3  12    3.78    3.41
  -4  -3  12    7.43    3.58
  -4   3  12   -1.56    2.77
  -4  -3  13   20.92    5.21
  -4  -3  13   22.50    5.40
  -4   3  13   17.85    4.93
  -4   3  13   15.73    5.06
  -4  -4 -11    4.50    3.76
  -4  -4 -11   -0.15    4.70
  -4  -4 -10  165.99   13.25
  -4  -4 -10  177.38   14.52
  -4  -4 -10  169.99   14.67
  -4  -4 -10  182.11   15.10
  -4   4 -10  164.99   12.38
  -4  -4  -9   56.35    7.84
  -4  -4  -9   72.21    9.43
  -4   4  -9   62.09    7.35
  -4  -4  -9   57.65    8.43
  -4  -4  -9   61.76    8.63
  -4  -4  -8   38.54    6.19
  -4  -4  -8   43.27    6.81
  -4  -4  -8   35.01    6.45
  -4   4  -8   35.09    5.46
  -4  -4  -8   30.84    5.78
  -4   4  -8   35.36    4.60
  -4  -4  -7   33.00    5.80
  -4  -4  -7   30.17    5.50
  -4   4  -7   37.33    5.30
  -4  -4  -7   33.26    5.88
  -4   4  -7   26.81    4.47
  -4  -4  -7   37.39    6.25
  -4  -4  -7   35.60    6.03
  -4   4  -7   36.27    4.72
  -4  -4  -6  144.06   11.12
  -4   4  -6  133.73    8.92
  -4  -4  -6  139.23   11.00
  -4  -4  -6  140.74   11.45
  -4   4  -6  165.42   10.41
  -4  -4  -6  155.94   11.57
  -4   4  -6  139.06    9.43
  -4  -4  -6  131.24   10.80
  -4  -4  -5   96.79    8.60
  -4  -4  -5  105.50    9.52
  -4  -4  -5   96.88    8.64
  -4   4  -5   88.18    7.27
  -4  -4  -5  101.58    8.76
  -4   4  -5  105.89    7.72
  -4   4  -5  100.25    7.46
  -4   4  -5   89.17    7.44
  -4  -4  -5   98.71    8.98
  -4  -4  -4  109.15    9.30
  -4   4  -4  103.68    7.66
  -4  -4  -4   99.90    8.26
  -4   4  -4  103.76    7.36
  -4  -4  -4  108.87    8.55
  -4  -4  -4  103.72    9.20
  -4   4  -4  105.35    7.60
  -4   4  -4  111.10    8.02
  -4  -4  -4  109.49    8.55
  -4   4  -3   32.68    4.43
  -4  -4  -3   34.46    4.31
  -4  -4  -3   19.23    4.38
  -4  -4  -3   34.13    4.90
  -4  -4  -3   29.30    5.08
  -4   4  -3   32.16    4.46
  -4  -4  -3   30.85    4.53
  -4  -4  -3   21.34    3.66
  -4   4  -3   30.32    3.79
  -4  -4  -2    8.58    2.70
  -4   4  -2    3.94    1.94
  -4   4  -2    3.96    2.36
  -4  -4  -2    2.81    2.62
  -4  -4  -2    5.33    2.36
  -4  -4  -2    3.59    2.06
  -4   4  -2    3.51    1.79
  -4  -4  -2    3.95    1.80
  -4  -4  -2    2.28    2.80
  -4   4  -1   23.27    2.89
  -4   4  -1   19.04    3.36
  -4   4  -1   15.00    3.16
  -4  -4  -1   22.46    3.44
  -4  -4  -1   19.18    3.10
  -4  -4  -1   20.82    4.21
  -4  -4  -1   19.77    4.43
  -4  -4  -1   17.41    3.24
  -4  -4  -1   24.98    3.74
  -4  -4  -1   23.03    3.63
  -4   4   0   63.23    5.78
  -4  -4   0   60.99    4.36
  -4  -4   0   60.63    6.41
  -4  -4   0   56.00    4.85
  -4   4   0   55.53    4.00
  -4  -4   0   66.90    6.95
  -4  -4   0   59.04    5.04
  -4   4   0   50.42    5.52
  -4  -4   0   62.90    5.30
  -4  -4   0   63.52    5.13
  -4  -4   0   56.04    4.90
  -4  -4   0   56.75    4.77
  -4  -4   1  460.77   15.31
  -4  -4   1  464.50   18.44
  -4  -4   1  448.39   15.09
  -4  -4   1  454.08   15.14
  -4   4   1  448.96   12.61
  -4   4   1  505.21   12.74
  -4   4   1  516.03   13.01
  -4   4   1  457.70   17.01
  -4   4   1  477.03   11.73
  -4  -4   1  484.07   16.14
  -4   4   1  456.94   17.30
  -4   4   1  482.53   13.04
  -4  -4   1  455.65   13.84
  -4  -4   1  453.38   15.08
  -4  -4   1  469.35   15.28
  -4   4   2  314.99    9.56
  -4   4   2  341.52   14.41
  -4  -4   2  344.49   11.44
  -4  -4   2  347.25   15.40
  -4   4   2  365.58    9.83
  -4   4   2  324.22   14.03
  -4   4   2  323.06    9.70
  -4  -4   2  334.79   12.09
  -4  -4   2  343.49   12.37
  -4  -4   2  332.39   12.08
  -4  -4   2  330.32   11.97
  -4   4   2  347.90   10.57
  -4  -4   2  360.58   13.78
  -4  -4   2  345.37   12.19
  -4   4   3  139.14    6.81
  -4  -4   3  145.74    7.36
  -4  -4   3  132.87    9.16
  -4   4   3  143.73    9.20
  -4  -4   3  130.93    7.01
  -4  -4   3  127.27    6.85
  -4   4   3  143.61    5.00
  -4  -4   3  137.72    7.14
  -4  -4   3  136.97    8.53
  -4  -4   3  125.30    6.83
  -4  -4   3  137.73    6.82
  -4  -4   4  334.97   11.61
  -4  -4   4  344.43   14.66
  -4  -4   4  320.76   11.72
  -4  -4   4  328.32   11.85
  -4   4   4  327.41   14.82
  -4  -4   4  308.32   11.60
  -4   4   4  337.83    8.28
  -4  -4   4  313.01   11.56
  -4   4   4  358.76   12.61
  -4  -4   4  317.93   11.50
  -4  -4   5  223.60    9.68
  -4  -4   5  238.70   12.52
  -4  -4   5  218.31    9.57
  -4   4   5  250.04   12.99
  -4   4   5  229.69   10.69
  -4  -4   5  213.23    9.48
  -4  -4   5  234.62    9.27
  -4  -4   6  597.68   18.42
  -4   4   6  621.48   20.20
  -4  -4   6  600.33   22.23
  -4  -4   6  593.47   18.40
  -4  -4   6  637.83   16.77
  -4  -4   6  601.15   18.54
  -4  -4   7   29.69    3.84
  -4   4   7   25.27    4.17
  -4  -4   7   42.35    3.60
  -4  -4   7   36.21    4.21
  -4  -4   7   27.99    3.83
  -4  -4   7   29.16    4.91
  -4   4   8  192.99   11.51
  -4  -4   8  199.46   10.48
  -4  -4   8  203.22   10.68
  -4  -4   8  207.36   13.11
  -4  -4   8  224.43   13.82
  -4  -4   8  198.45   10.37
  -4  -4   9   73.19    6.47
  -4  -4   9   67.63    6.24
  -4   4   9   75.68    7.37
  -4  -4   9   68.39    7.83
  -4  -4   9   60.40    5.94
  -4  -4   9   75.08    8.52
  -4   4  10   69.95    7.53
  -4  -4  10   64.76    8.09
  -4  -4  10   57.67    6.17
  -4  -4  10   62.84    6.46
  -4  -4  10   55.95    7.38
  -4   4  11   35.55    5.78
  -4  -4  11   30.64    6.49
  -4  -4  11   23.95    5.62
  -4   4  12   55.25    7.92
  -4  -4  12   50.00    7.44
  -4  -4  12   64.78    8.75
  -4  -4  13   20.63    5.01
  -4   4  13   19.25    4.85
  -4  -4  13    7.35    3.68
  -4   5 -10   33.32    5.89
  -4  -5 -10   38.57    6.90
  -4  -5 -10   27.53    6.20
  -4  -5 -10   29.15    6.24
  -4   5  -9  173.27   12.15
  -4  -5  -9  171.55   14.59
  -4  -5  -9  185.11   15.22
  -4  -5  -9  170.38   14.67
  -4  -5  -9  152.02   12.69
  -4  -5  -9  211.09   15.62
  -4  -5  -8   29.55    5.98
  -4  -5  -8   26.16    5.93
  -4  -5  -8   39.32    6.76
  -4  -5  -8   29.12    6.26
  -4   5  -8   30.01    5.08
  -4  -5  -8   17.40    4.98
  -4   5  -8   25.81    4.21
  -4  -5  -7   23.35    5.65
  -4  -5  -7   26.37    5.55
  -4  -5  -7   13.14    4.24
  -4   5  -7   17.85    4.11
  -4   5  -7   20.76    4.21
  -4   5  -7   25.75    4.14
  -4  -5  -7   26.77    5.54
  -4  -5  -7   15.23    4.53
  -4  -5  -6   21.05    4.76
  -4  -5  -6   29.09    5.32
  -4  -5  -6   19.27    4.73
  -4   5  -6   28.35    4.13
  -4  -5  -6   25.37    5.12
  -4   5  -6   27.51    4.48
  -4   5  -6   18.76    4.19
  -4  -5  -6   25.04    5.52
  -4   5  -5    1.05    1.70
  -4  -5  -5    3.29    3.21
  -4  -5  -5    1.68    2.64
  -4  -5  -5    3.22    3.55
  -4   5  -5    2.09    2.69
  -4  -5  -5    3.99    2.77
  -4   5  -5    5.16    2.69
  -4  -5  -5    2.71    2.32
  -4   5  -5    6.78    3.00
  -4  -5  -4    5.51    2.51
  -4   5  -4    9.18    2.65
  -4  -5  -4   13.26    4.29
  -4   5  -4   11.08    2.59
  -4  -5  -4   15.70    3.98
  -4  -5  -4   11.28    3.33
  -4   5  -4   12.51    3.14
  -4  -5  -4   11.57    3.22
  -4   5  -3   78.58    6.67
  -4  -5  -3   78.79    7.29
  -4  -5  -3   69.21    7.09
  -4  -5  -3   84.47    7.63
  -4  -5  -3   75.11    8.09
  -4  -5  -3   76.67    8.14
  -4   5  -3   83.65    7.21
  -4   5  -3   85.70    6.09
  -4  -5  -2   42.10    6.30
  -4   5  -2   30.48    4.55
  -4  -5  -2   32.09    4.57
  -4   5  -2   38.35    3.86
  -4  -5  -2   33.63    4.80
  -4   5  -2   33.90    4.65
  -4  -5  -2   37.74    5.61
  -4  -5  -2   33.47    4.75
  -4  -5  -1   62.44    5.97
  -4  -5  -1   63.60    6.98
  -4   5  -1   65.31    6.27
  -4  -5  -1   68.32    6.26
  -4  -5  -1   63.91    5.91
  -4   5  -1   68.15    4.60
  -4  -5  -1   59.15    7.06
  -4   5  -1   66.19    6.29
  -4  -5  -1   79.11    6.64
  -4  -5   0   57.33    5.39
  -4   5   0   71.18    4.22
  -4   5   0   61.87    6.13
  -4   5   0   68.04    6.36
  -4  -5   0   77.66    6.20
  -4  -5   0   57.40    5.49
  -4  -5   0   69.24    7.56
  -4  -5   0   63.20    6.89
  -4  -5   0   58.13    5.50
  -4  -5   0   72.53    6.12
  -4  -5   1  214.65   10.53
  -4  -5   1  245.18   11.51
  -4   5   1  225.55    7.19
  -4   5   1  241.08    7.42
  -4  -5   1  217.95   10.62
  -4   5   1  238.13   12.22
  -4   5   1  199.32   11.29
  -4  -5   1  215.85   12.80
  -4  -5   1  225.48   10.73
  -4  -5   1  238.42    8.46
  -4  -5   1  220.78   10.63
  -4  -5   2   79.98    7.55
  -4  -5   2   76.02    6.46
  -4  -5   2   69.76    5.70
  -4   5   2   81.37    4.56
  -4  -5   2   75.06    5.79
  -4  -5   2   72.25    5.69
  -4  -5   2   74.85    5.86
  -4  -5   2   79.94    4.66
  -4   5   2   78.14    6.99
  -4   5   2   59.19    6.22
  -4   5   3  320.74   11.22
  -4  -5   3  314.68   14.19
  -4  -5   3  341.32   10.62
  -4   5   3  348.67   15.37
  -4  -5   3  308.17   15.04
  -4  -5   3  300.76   12.30
  -4  -5   3  305.35   12.44
  -4  -5   3  308.63   12.43
  -4  -5   3  285.02   12.09
  -4  -5   4  150.06    8.36
  -4  -5   4  159.86    8.68
  -4   5   4  172.41    8.47
  -4   5   4  156.53   10.47
  -4  -5   4  161.94    8.66
  -4  -5   4  182.68    7.51
  -4  -5   4  169.95   10.48
  -4  -5   4  154.04    8.53
  -4  -5   5   44.07    5.63
  -4   5   5   44.60    4.60
  -4  -5   5   38.01    4.26
  -4  -5   5   38.38    4.28
  -4  -5   5   38.65    4.27
  -4  -5   5   43.60    3.74
  -4   5   5   43.31    5.78
  -4   5   6  182.34   10.03
  -4  -5   6  163.80    9.19
  -4  -5   6  184.11   11.81
  -4  -5   6  184.47    9.75
  -4   5   6  190.86   12.03
  -4  -5   6  179.00    9.67
  -4  -5   7  149.28    9.23
  -4  -5   7  154.41   11.49
  -4   5   7  180.43   11.94
  -4  -5   7  151.52    9.25
  -4   5   7  193.70   10.76
  -4  -5   7  153.60    9.28
  -4  -5   8   50.81    5.63
  -4   5   8   74.56    7.06
  -4  -5   8   60.85    6.06
  -4  -5   8   54.80    5.81
  -4  -5   8   57.03    7.24
  -4  -5   9   48.67    5.68
  -4  -5   9   50.09    7.12
  -4   5   9   46.29    6.16
  -4  -5   9   48.05    5.56
  -4  -5   9   42.37    6.80
  -4  -5   9   47.45    5.57
  -4  -5  10   16.84    4.81
  -4   5  10   16.71    4.13
  -4  -5  10   21.43    5.10
  -4  -5  10   19.45    3.98
  -4  -5  10   19.92    3.87
  -4  -5  10   21.03    4.08
  -4   5  11    6.18    3.41
  -4  -5  11    3.33    2.75
  -4  -5  11    6.04    3.28
  -4  -5  12    9.68    4.40
  -4  -5  12   14.79    4.77
  -4   5  12    8.87    4.45
  -4   5  13  165.14   13.42
  -4   6 -10   22.26    4.88
  -4  -6 -10   17.82    5.79
  -4   6 -10   17.57    4.20
  -4  -6 -10   25.64    6.38
  -4  -6 -10   20.98    5.87
  -4  -6  -9   24.42    5.57
  -4  -6  -9   17.72    5.21
  -4  -6  -9   20.67    5.65
  -4  -6  -9   14.10    4.77
  -4   6  -9   16.80    4.02
  -4   6  -9   17.64    4.46
  -4  -6  -9   17.04    5.17
  -4   6  -8   14.59    3.94
  -4  -6  -8    7.16    4.22
  -4  -6  -8   10.49    4.56
  -4  -6  -8    5.37    3.29
  -4  -6  -8   17.31    4.79
  -4   6  -8   18.78    4.49
  -4  -6  -8   11.96    4.39
  -4  -6  -7   14.16    4.39
  -4   6  -7    4.63    2.94
  -4  -6  -7    6.63    3.36
  -4   6  -7    7.11    3.03
  -4  -6  -7   10.97    4.43
  -4   6  -7    8.74    3.12
  -4  -6  -7    4.36    3.53
  -4  -6  -7    7.41    3.87
  -4  -6  -6   16.88    4.64
  -4  -6  -6    5.50    3.61
  -4   6  -6   16.16    3.90
  -4   6  -6   12.99    3.33
  -4   6  -6   13.16    3.86
  -4  -6  -6   14.76    4.54
  -4  -6  -6    7.02    2.92
  -4  -6  -6   14.23    4.20
  -4  -6  -5   19.36    4.35
  -4  -6  -5   20.95    5.08
  -4  -6  -5   12.32    3.58
  -4  -6  -5   13.04    3.78
  -4  -6  -5    5.38    2.58
  -4   6  -5   13.76    3.78
  -4   6  -5   12.92    3.24
  -4   6  -5   14.21    3.17
  -4   6  -4   56.42    6.55
  -4  -6  -4   67.97    7.49
  -4  -6  -4   67.03    7.96
  -4  -6  -4   59.49    7.26
  -4  -6  -4   59.43    7.52
  -4   6  -4   65.74    5.71
  -4   6  -4   52.11    5.66
  -4  -6  -4   64.61    7.39
  -4  -6  -3   70.71    8.07
  -4  -6  -3   75.16    8.36
  -4   6  -3   73.56    5.64
  -4  -6  -3   70.14    7.43
  -4   6  -3   73.78    7.17
  -4  -6  -3   71.96    7.41
  -4   6  -3   70.40    6.53
  -4  -6  -3   84.05    7.82
  -4  -6  -2   47.36    6.68
  -4  -6  -2   40.11    5.38
  -4  -6  -2   47.63    6.64
  -4   6  -2   39.12    4.91
  -4  -6  -2   49.92    5.84
  -4   6  -2   41.77    5.42
  -4   6  -2   45.58    4.14
  -4  -6  -2   43.50    5.49
  -4  -6  -2   46.12    5.74
  -4  -6  -1   54.31    5.94
  -4  -6  -1   52.83    5.96
  -4  -6  -1   63.47    6.40
  -4  -6  -1   69.51    7.98
  -4   6  -1   59.50    6.25
  -4  -6  -1   58.80    6.13
  -4   6  -1   57.76    4.15
  -4   6  -1   65.72    6.34
  -4  -6  -1   58.90    7.26
  -4  -6   0   67.41    7.57
  -4  -6   0   68.17    6.39
  -4  -6   0   68.37    6.36
  -4  -6   0   64.29    6.20
  -4  -6   0   59.39    5.88
  -4   6   0   61.36    6.53
  -4  -6   0   53.02    6.87
  -4   6   0   60.58    6.17
  -4  -6   0   66.14    6.42
  -4  -6   1   12.66    2.60
  -4  -6   1   13.93    3.44
  -4   6   1   12.79    3.09
  -4  -6   1   17.04    3.49
  -4  -6   1   15.87    3.86
  -4  -6   1   17.47    3.19
  -4  -6   1   11.86    3.00
  -4   6   1   12.27    3.27
  -4  -6   2  144.78   10.73
  -4  -6   2  145.78    9.60
  -4  -6   2  145.92    9.17
  -4  -6   2  140.76    8.87
  -4  -6   2  138.80    8.70
  -4   6   2  152.40   10.46
  -4   6   2  146.59    9.61
  -4  -6   2  152.01    9.21
  -4  -6   3   91.86    7.10
  -4  -6   3   89.97    7.03
  -4  -6   3  114.61    8.65
  -4  -6   3   94.91    7.12
  -4  -6   3   96.79    7.21
  -4   6   3  104.73    6.10
  -4  -6   3   99.34    8.78
  -4   6   3  109.16    8.73
  -4   6   4   61.81    7.04
  -4   6   4   68.22    5.43
  -4  -6   4   68.63    6.08
  -4  -6   4   75.80    7.34
  -4  -6   4   61.35    5.68
  -4  -6   4   68.40    5.98
  -4  -6   4   70.06    6.10
  -4  -6   5  105.48    7.69
  -4  -6   5  100.27    7.44
  -4  -6   5  120.59    9.58
  -4  -6   5  102.72    7.50
  -4   6   5   92.72    8.52
  -4   6   5  113.44    7.48
  -4  -6   5  107.03    7.64
  -4  -6   6   70.20    6.44
  -4  -6   6   72.53    6.55
  -4  -6   6   92.59    8.77
  -4  -6   6   88.62    7.15
  -4   6   6   92.53    7.11
  -4   6   6   81.48    8.29
  -4  -6   7  220.39   11.98
  -4   6   7  253.81   14.87
  -4  -6   7  225.33   12.14
  -4  -6   7  230.31   12.11
  -4   6   7  240.48   12.60
  -4  -6   7  239.00   14.68
  -4   6   8   27.16    4.40
  -4  -6   8   25.21    5.37
  -4  -6   8   20.07    3.82
  -4   6   8   28.05    5.39
  -4  -6   8   28.06    4.40
  -4  -6   8   24.96    4.35
  -4   6   9  289.52   15.35
  -4  -6   9  270.82   14.24
  -4  -6   9  252.34   13.80
  -4  -6   9  250.80   13.74
  -4  -6   9  273.88   17.08
  -4  -6  10   65.67    7.22
  -4  -6  10   76.14    9.29
  -4  -6  10   68.69    7.37
  -4  -6  10   64.89    7.13
  -4  -6  10   70.86    8.35
  -4   6  10   75.37    8.12
  -4   6  11   69.59    8.25
  -4  -6  11   80.13    9.35
  -4  -6  11   71.73    9.38
  -4  -6  12   50.23    7.96
  -4   6  12   47.08    7.46
  -4  -6  12   56.35    8.69
  -4  -7  -9   25.75    6.36
  -4  -7  -9   18.81    5.18
  -4  -7  -9   22.60    5.54
  -4  -7  -9   38.78    7.60
  -4  -7  -8   17.58    5.71
  -4  -7  -8   14.57    4.57
  -4   7  -8    9.48    4.00
  -4  -7  -8   13.40    4.66
  -4  -7  -8   15.93    5.13
  -4  -7  -8   19.58    5.12
  -4  -7  -7   14.74    4.51
  -4  -7  -7   10.03    3.66
  -4   7  -7   17.42    4.94
  -4  -7  -7   14.73    4.96
  -4  -7  -7    2.28    3.09
  -4   7  -7    8.29    2.72
  -4  -7  -7   10.31    5.03
  -4  -7  -6   28.48    5.76
  -4  -7  -6   26.47    5.73
  -4  -7  -6   25.92    5.54
  -4  -7  -6   25.42    5.38
  -4  -7  -6   30.10    5.89
  -4   7  -6   22.37    4.98
  -4  -7  -5    5.03    3.72
  -4  -7  -5    1.29    2.79
  -4  -7  -5    3.67    3.29
  -4   7  -5    2.08    2.45
  -4  -7  -5    2.28    2.88
  -4  -7  -5    3.00    3.52
  -4   7  -5    5.29    2.72
  -4   7  -4    1.06    2.16
  -4   7  -4    0.08    2.74
  -4  -7  -4    0.11    2.52
  -4  -7  -4    1.38    2.56
  -4  -7  -4    0.45    2.15
  -4  -7  -4    2.24    2.42
  -4  -7  -4    0.78    2.85
  -4  -7  -3   20.12    4.63
  -4  -7  -3   28.51    5.05
  -4   7  -3   19.48    4.00
  -4  -7  -3    8.36    3.59
  -4   7  -3   21.43    4.36
  -4  -7  -3   27.95    5.02
  -4  -7  -3   19.55    4.81
  -4  -7  -3   22.75    5.25
  -4  -7  -2  191.17   13.69
  -4  -7  -2  196.74   12.36
  -4  -7  -2  205.72   12.57
  -4   7  -2  195.19   12.16
  -4  -7  -2  195.51   12.56
  -4  -7  -2  202.65   13.88
  -4   7  -2  172.17   10.68
  -4  -7  -2  184.25   12.06
  -4   7  -1    8.18    3.04
  -4   7  -1    3.42    2.77
  -4  -7  -1   -0.99    3.62
  -4  -7  -1    6.43    3.01
  -4  -7  -1    5.60    3.45
  -4  -7  -1    4.19    2.52
  -4  -7  -1    4.45    2.88
  -4  -7  -1    1.79    2.03
  -4  -7   0    3.10    3.37
  -4  -7   0    4.49    2.67
  -4  -7   0    2.56    1.87
  -4  -7   0    3.01    2.11
  -4  -7   0    2.39    2.45
  -4   7   0    2.60    2.57
  -4  -7   0    5.78    2.53
  -4   7   0    3.20    2.34
  -4  -7   0    7.03    3.38
  -4  -7   1   99.40    9.38
  -4  -7   1   94.06    7.84
  -4   7   1   97.04    7.87
  -4  -7   1   87.57    7.77
  -4  -7   1   87.95    7.50
  -4  -7   1   93.17    7.77
  -4  -7   1   88.11    7.52
  -4   7   1  107.86    9.01
  -4   7   2   22.71    4.57
  -4   7   2   24.87    4.19
  -4  -7   2   20.75    3.79
  -4  -7   2   22.50    4.24
  -4  -7   2   20.44    3.71
  -4  -7   2   23.98    4.11
  -4  -7   2   23.33    3.94
  -4  -7   2   29.86    5.39
  -4  -7   3   14.04    3.34
  -4  -7   3   16.81    3.95
  -4  -7   3   15.24    3.60
  -4   7   3    9.92    3.44
  -4  -7   3   17.00    3.74
  -4  -7   3    6.44    3.07
  -4  -7   3    7.18    2.85
  -4   7   4   15.95    3.88
  -4  -7   4   18.91    3.71
  -4   7   4   16.45    3.01
  -4  -7   4   16.43    4.22
  -4  -7   4   12.78    3.19
  -4  -7   4   13.75    3.48
  -4  -7   4   14.20    3.13
  -4  -7   5   58.87    6.10
  -4  -7   5   51.44    5.96
  -4  -7   5   55.20    5.93
  -4   7   5   59.87    7.06
  -4  -7   5   50.32    6.69
  -4   7   5   54.00    5.39
  -4  -7   5   47.57    5.54
  -4  -7   6   42.31    5.39
  -4  -7   6   35.50    5.89
  -4  -7   6   42.66    5.49
  -4   7   6   44.17    5.28
  -4  -7   6   36.84    5.05
  -4   7   6   37.35    6.15
  -4  -7   7   10.69    3.33
  -4   7   7    8.00    3.22
  -4  -7   7    7.57    2.54
  -4  -7   7   10.72    3.16
  -4  -7   7   10.05    3.84
  -4   7   7   12.33    3.23
  -4  -7   8  102.29    8.74
  -4   7   8  112.21   10.35
  -4  -7   8  104.92   10.42
  -4   7   8   88.16    8.16
  -4  -7   8   87.30    8.11
  -4  -7   8   84.85    8.11
  -4   7   9   20.78    4.44
  -4  -7   9   22.01    4.72
  -4  -7   9   22.80    5.75
  -4   7   9   20.73    4.84
  -4  -7   9   17.28    4.07
  -4  -7   9   18.19    4.23
  -4   7  10   34.84    6.74
  -4  -7  10   47.13    7.76
  -4  -7  10   36.53    5.77
  -4  -7  10   40.57    6.89
  -4   7  10   30.70    5.56
  -4  -7  10   40.56    6.15
  -4  -7  10   35.56    5.63
  -4  -7  11   20.61    5.80
  -4  -7  11   21.34    5.17
  -4   7  11   28.25    5.65
  -4   7  11   32.71    6.65
  -4   7  12   13.34    4.36
  -4   8  -8    8.78    3.88
  -4  -8  -8    6.01    3.22
  -4  -8  -8    7.38    3.86
  -4  -8  -8    5.19    3.55
  -4  -8  -8    4.81    3.74
  -4  -8  -7   26.28    5.88
  -4  -8  -7   40.21    7.29
  -4  -8  -7   51.43    7.64
  -4   8  -7   46.84    7.02
  -4  -8  -7   54.44    8.13
  -4  -8  -7   53.45    8.29
  -4  -8  -6   33.46    6.93
  -4  -8  -6   41.57    7.08
  -4  -8  -6   37.30    6.74
  -4   8  -6   29.14    6.04
  -4  -8  -6   36.78    7.06
  -4  -8  -6   41.32    6.92
  -4   8  -5   62.86    7.89
  -4   8  -5   64.64    6.47
  -4  -8  -5   74.36    9.05
  -4  -8  -5   61.72    8.38
  -4  -8  -5   74.04    9.20
  -4  -8  -5   71.25    8.71
  -4  -8  -5   66.38    8.60
  -4  -8  -4   12.34    4.35
  -4   8  -4   13.28    3.89
  -4  -8  -4   10.47    4.33
  -4  -8  -4    5.43    3.82
  -4   8  -4   11.57    3.15
  -4  -8  -4   15.17    4.27
  -4  -8  -4    9.38    3.59
  -4   8  -3   21.33    4.01
  -4  -8  -3   22.01    5.41
  -4  -8  -3   22.97    5.00
  -4  -8  -3   15.31    4.67
  -4  -8  -3   20.53    4.74
  -4  -8  -3   26.76    5.34
  -4   8  -3   18.36    4.19
  -4  -8  -3   17.13    4.30
  -4   8  -2   18.43    3.98
  -4   8  -2   16.69    4.31
  -4  -8  -2   16.73    4.63
  -4  -8  -2   17.03    4.35
  -4  -8  -2   14.95    4.20
  -4  -8  -2   14.72    3.97
  -4  -8  -2   15.29    4.82
  -4  -8  -2   18.15    4.74
  -4  -8  -1   35.94    6.42
  -4   8  -1   34.34    5.53
  -4  -8  -1   25.95    5.05
  -4  -8  -1   30.76    5.58
  -4  -8  -1   31.70    5.23
  -4   8  -1   24.87    4.44
  -4  -8  -1   37.82    5.69
  -4  -8  -1   23.99    4.75
  -4  -8   0    8.71    3.84
  -4  -8   0   12.55    4.17
  -4   8   0    8.79    3.65
  -4  -8   0    7.16    3.05
  -4  -8   0    0.81    2.12
  -4  -8   0    4.88    2.16
  -4  -8   0    8.21    3.31
  -4  -8   0   13.72    3.88
  -4   8   0   15.09    3.76
  -4   8   1   49.65    6.05
  -4  -8   1   49.45    6.87
  -4  -8   1   46.81    6.40
  -4   8   1   47.77    6.54
  -4  -8   1   41.75    5.86
  -4  -8   1   44.22    5.81
  -4  -8   1   45.50    6.05
  -4  -8   1   40.61    5.80
  -4  -8   2   14.63    3.65
  -4   8   2    6.37    2.78
  -4  -8   2   10.03    3.14
  -4  -8   2    8.26    2.82
  -4  -8   2    8.26    3.61
  -4  -8   2    7.63    2.70
  -4   8   2    8.24    3.65
  -4  -8   2    2.62    3.05
  -4  -8   3  135.93   10.76
  -4  -8   3  117.72    9.25
  -4  -8   3  121.32    9.42
  -4  -8   3  119.22    9.38
  -4  -8   3  131.70    9.77
  -4  -8   3  126.97   11.03
  -4   8   3  123.29   10.42
  -4  -8   4   22.11    4.15
  -4  -8   4   21.12    4.61
  -4  -8   4   19.39    4.19
  -4  -8   4   17.83    4.40
  -4   8   4   21.73    4.77
  -4  -8   4   19.11    4.01
  -4  -8   5   88.12    9.04
  -4  -8   5   71.54    7.27
  -4  -8   5   66.11    7.05
  -4  -8   5   79.68    7.54
  -4  -8   5   57.94    6.62
  -4   8   5   74.37    8.38
  -4   8   5   79.87    6.81
  -4  -8   6   11.30    3.27
  -4  -8   6   11.44    3.41
  -4  -8   6   18.12    4.53
  -4   8   6   13.98    3.91
  -4   8   6   18.89    4.18
  -4  -8   6    9.21    3.34
  -4  -8   6   14.60    3.82
  -4  -8   7   14.58    3.72
  -4  -8   7   18.99    4.34
  -4  -8   7   13.06    3.79
  -4   8   7   15.13    4.10
  -4  -8   7   10.62    2.98
  -4   8   7   16.27    3.67
  -4  -8   8   23.86    4.92
  -4   8   8   34.68    6.54
  -4   8   8   22.51    4.50
  -4  -8   8   19.52    4.40
  -4  -8   8   15.23    5.14
  -4  -8   8   22.40    4.69
  -4  -8   9    6.33    2.72
  -4   8   9    7.27    3.73
  -4  -8   9    8.63    3.60
  -4  -8   9   -0.25    3.22
  -4  -8   9    6.88    3.42
  -4   8   9    7.59    3.47
  -4  -8  10    1.23    3.43
  -4   8  10    9.90    3.66
  -4  -8  10   -1.28    2.93
  -4  -8  10    0.81    2.66
  -4   8  10    3.64    2.84
  -4  -8  10    2.46    2.56
  -4   8  11    0.80    2.79
  -4  -9  -7    0.88    2.66
  -4  -9  -7   -2.45    3.43
  -4   9  -7    7.91    4.20
  -4  -9  -7   10.17    4.87
  -4  -9  -7    0.81    3.47
  -4  -9  -6   14.13    4.90
  -4  -9  -6    8.47    4.03
  -4   9  -6    7.06    3.45
  -4  -9  -6   12.03    4.71
  -4  -9  -6   13.25    4.83
  -4  -9  -6    5.70    3.69
  -4  -9  -5    0.03    3.54
  -4  -9  -5   -1.67    3.67
  -4  -9  -5    5.40    3.31
  -4  -9  -5    4.99    4.27
  -4   9  -5    4.20    3.15
  -4  -9  -5   -0.74    2.95
  -4   9  -5    1.38    2.44
  -4  -9  -4   42.57    7.08
  -4  -9  -4   51.17    7.92
  -4  -9  -4   42.29    6.91
  -4  -9  -4   46.59    7.38
  -4  -9  -4   31.26    5.90
  -4   9  -4   41.72    5.43
  -4   9  -4   41.61    6.62
  -4  -9  -4   40.73    7.57
  -4   9  -3    2.50    3.26
  -4  -9  -3    5.46    3.47
  -4  -9  -3    6.63    3.25
  -4   9  -3    4.98    2.89
  -4  -9  -3    2.57    2.58
  -4  -9  -3    2.14    2.86
  -4  -9  -3   10.41    4.53
  -4  -9  -3    3.23    3.48
  -4   9  -2   53.38    7.37
  -4  -9  -2   41.70    6.54
  -4  -9  -2   55.71    7.93
  -4  -9  -2   48.70    7.12
  -4  -9  -2   37.61    6.21
  -4  -9  -2   35.96    6.24
  -4   9  -2   36.52    5.12
  -4  -9  -2   45.72    7.27
  -4  -9  -1   25.66    5.22
  -4  -9  -1   39.54    6.69
  -4  -9  -1   32.20    5.50
  -4   9  -1   29.35    4.78
  -4  -9  -1   36.42    6.86
  -4  -9  -1   31.69    5.62
  -4  -9  -1   35.59    5.98
  -4   9  -1   34.40    5.99
  -4  -9   0   50.40    7.75
  -4   9   0   65.33    6.92
  -4  -9   0   53.71    6.94
  -4  -9   0   59.12    7.28
  -4  -9   0   58.17    7.56
  -4   9   0   44.29    6.58
  -4  -9   0   56.52    7.09
  -4  -9   0   64.61    7.59
  -4  -9   0   45.16    7.27
  -4  -9   1   20.88    5.31
  -4  -9   1   48.10    6.48
  -4  -9   1   36.71    5.88
  -4  -9   1   35.77    5.69
  -4   9   1   37.04    5.46
  -4  -9   1   36.79    5.58
  -4   9   1   34.11    5.70
  -4  -9   1   28.86    5.38
  -4  -9   2   44.64    6.21
  -4  -9   2   33.40    5.44
  -4  -9   2   42.48    6.81
  -4  -9   2   26.89    4.99
  -4  -9   2   40.01    6.42
  -4   9   2   40.67    5.57
  -4  -9   2   38.49    5.71
  -4   9   2   40.78    6.50
  -4  -9   3   30.58    6.08
  -4  -9   3   36.34    5.88
  -4  -9   3   19.77    4.60
  -4  -9   3   18.80    4.74
  -4  -9   3   21.12    4.70
  -4   9   3   29.24    5.43
  -4   9   3   25.05    4.69
  -4  -9   3   24.44    4.86
  -4   9   4    4.49    3.19
  -4  -9   4   -3.18    2.88
  -4  -9   4    5.67    3.50
  -4  -9   4    1.84    2.91
  -4  -9   4    4.97    3.13
  -4  -9   4    1.46    2.95
  -4  -9   4   -3.09    2.71
  -4   9   5   14.24    4.09
  -4  -9   5   14.48    3.94
  -4  -9   5   16.59    4.34
  -4  -9   5   21.57    4.98
  -4  -9   5   16.13    3.81
  -4  -9   5   16.29    4.31
  -4  -9   6   52.18    6.80
  -4  -9   6   61.12    7.35
  -4  -9   6   61.61    7.18
  -4  -9   6   59.99    7.21
  -4  -9   6   48.02    7.29
  -4   9   6   49.79    7.65
  -4  -9   7    4.39    3.37
  -4  -9   7    3.48    2.42
  -4  -9   7   -1.91    2.65
  -4  -9   7    8.69    3.70
  -4   9   7    2.26    2.97
  -4  -9   7    5.03    3.08
  -4   9   7    3.99    2.73
  -4   9   8   16.82    4.45
  -4  -9   8   20.66    4.39
  -4   9   8   13.49    4.48
  -4  -9   8   17.09    4.88
  -4  -9   8   13.46    3.90
  -4  -9   8   18.48    4.44
  -4  -9   9    2.82    3.16
  -4   9   9    5.26    2.66
  -4  -9   9   -3.13    3.31
  -4  -9   9   -1.59    3.04
  -4  -9   9    3.37    2.82
  -4   9   9    2.00    2.62
  -4   9  10   26.18    5.65
  -4   9  11    8.68    3.77
  -4 -10  -6   14.96    5.37
  -4 -10  -6   17.38    5.58
  -4 -10  -6   14.82    5.29
  -4 -10  -6    9.41    4.20
  -4 -10  -5   63.21    9.25
  -4  10  -5   57.85    8.17
  -4 -10  -5   47.51    7.83
  -4 -10  -5   63.64    9.01
  -4 -10  -5   63.63    9.00
  -4 -10  -5   51.98    8.62
  -4 -10  -4   26.51    5.78
  -4 -10  -4   10.09    4.08
  -4 -10  -4   25.34    5.92
  -4  10  -4   13.10    3.29
  -4 -10  -4   20.28    5.38
  -4 -10  -4   15.97    4.75
  -4 -10  -4   25.07    6.16
  -4  10  -4   20.18    5.31
  -4 -10  -3   78.34   10.21
  -4 -10  -3   69.48    8.99
  -4 -10  -3   48.32    7.47
  -4  10  -3   72.84    8.98
  -4 -10  -3   72.71    9.39
  -4  10  -3   56.82    6.25
  -4 -10  -3   78.95    9.52
  -4 -10  -3   80.22    9.65
  -4 -10  -2   31.62    6.36
  -4 -10  -2   47.59    7.19
  -4 -10  -2   45.64    6.98
  -4  10  -2   47.47    5.89
  -4 -10  -2   64.84    8.79
  -4 -10  -2   39.47    6.79
  -4 -10  -2   41.19    7.67
  -4  10  -2   39.12    6.71
  -4 -10  -1  113.13   11.65
  -4 -10  -1  106.70   11.29
  -4 -10  -1  112.96   10.77
  -4 -10  -1  104.58   10.34
  -4 -10  -1  109.99   10.63
  -4  10  -1  103.46   10.39
  -4  10  -1  104.44    8.60
  -4 -10  -1  112.96   10.67
  -4 -10   0   67.52    8.14
  -4 -10   0   74.96    8.81
  -4 -10   0   62.34    7.84
  -4 -10   0   72.63    8.53
  -4 -10   0   74.95    8.54
  -4  10   0   57.75    6.57
  -4  10   0   67.77    8.33
  -4 -10   0   66.24    8.92
  -4 -10   0   67.76    9.05
  -4  10   1  114.16    9.36
  -4 -10   1  103.84   10.03
  -4  10   1  101.99   10.21
  -4 -10   1   89.66    9.30
  -4 -10   1   84.73   10.17
  -4 -10   1  101.19    9.96
  -4 -10   1  115.26   10.75
  -4 -10   1  103.56   10.17
  -4 -10   2    6.11    3.06
  -4 -10   2    1.78    2.84
  -4 -10   2    8.49    4.66
  -4 -10   2    6.81    3.30
  -4  10   2    5.89    3.01
  -4  10   2    5.32    2.38
  -4 -10   2   13.23    4.35
  -4 -10   2   11.99    3.88
  -4 -10   3   11.30    3.86
  -4  10   3   15.61    4.55
  -4 -10   3   16.28    4.11
  -4 -10   3   15.85    4.52
  -4  10   3    9.99    3.32
  -4 -10   3   14.54    4.42
  -4 -10   3   23.09    5.63
  -4 -10   3   12.67    3.71
  -4 -10   4   45.87    7.12
  -4 -10   4   37.75    6.19
  -4 -10   4   53.13    7.80
  -4  10   4   30.06    5.88
  -4 -10   4   40.90    6.26
  -4 -10   4   32.45    5.70
  -4 -10   4   33.37    5.50
  -4  10   5    0.98    3.24
  -4 -10   5    0.40    2.39
  -4 -10   5    1.95    3.27
  -4 -10   5    1.26    2.24
  -4 -10   5   -0.67    2.21
  -4 -10   5    0.53    2.06
  -4 -10   6   29.99    6.19
  -4 -10   6   18.26    4.55
  -4  10   6   36.30    6.91
  -4 -10   6   27.27    5.25
  -4 -10   6   23.36    5.19
  -4 -10   6   31.32    5.99
  -4 -10   7    4.97    2.71
  -4 -10   7   11.27    4.05
  -4 -10   7   12.13    4.07
  -4  10   7    6.87    4.11
  -4 -10   7   10.69    4.52
  -4 -10   7    5.00    2.31
  -4 -10   8   50.92    8.19
  -4 -10   8   46.93    7.09
  -4 -10   8   50.96    7.24
  -4 -10   8   38.43    6.60
  -4 -10   9   42.99    7.12
  -4 -10   9   32.26    5.96
  -4 -10   9   39.65    6.43
  -4  10   9   43.20    6.71
  -4  10  10  106.59   10.92
  -4 -11  -5   77.30   10.33
  -4 -11  -5   92.34   11.51
  -4 -11  -4   15.24    5.67
  -4  11  -4   12.76    3.54
  -4 -11  -4    8.96    3.84
  -4 -11  -4   11.88    4.11
  -4 -11  -4   10.94    4.62
  -4 -11  -4   10.75    5.22
  -4  11  -3   52.62    7.95
  -4 -11  -3   47.98    8.23
  -4  11  -3   37.43    5.18
  -4 -11  -3   52.47    8.26
  -4 -11  -3   44.79    7.88
  -4 -11  -3   48.75    8.06
  -4 -11  -3   54.65    8.48
  -4 -11  -3   56.77    8.51
  -4  11  -2    9.99    3.05
  -4 -11  -2   27.77    6.10
  -4 -11  -2   23.56    5.53
  -4 -11  -2   15.49    4.78
  -4 -11  -2   11.94    4.30
  -4  11  -2   19.22    5.17
  -4 -11  -2   16.88    5.08
  -4 -11  -2   22.57    6.05
  -4 -11  -1  169.73   13.94
  -4  11  -1  148.33   10.52
  -4 -11  -1  169.88   13.95
  -4 -11  -1  169.76   13.94
  -4 -11  -1  169.56   14.51
  -4 -11  -1  169.13   14.92
  -4  11  -1  174.71   13.98
  -4 -11  -1  195.17   14.99
  -4 -11   0    7.13    4.07
  -4  11   0   13.38    5.53
  -4 -11   0   12.00    5.01
  -4 -11   0   11.13    3.58
  -4  11   0    5.09    2.78
  -4 -11   0    9.02    4.09
  -4 -11   0    1.38    2.82
  -4 -11   0    7.86    3.69
  -4  11   1    6.95    3.55
  -4 -11   1    2.28    2.78
  -4 -11   1   10.12    4.00
  -4 -11   1    8.33    3.93
  -4 -11   1   10.81    4.19
  -4 -11   1    9.28    4.12
  -4 -11   1    4.21    2.88
  -4  11   1   10.90    3.79
  -4 -11   2   18.50    5.25
  -4  11   2   25.99    4.89
  -4  11   2   30.11    6.45
  -4 -11   2   23.97    5.38
  -4 -11   2   19.90    5.27
  -4 -11   2   20.24    5.08
  -4 -11   2   18.53    5.66
  -4 -11   2   30.78    5.83
  -4 -11   3   31.24    6.28
  -4  11   3   23.73    5.09
  -4 -11   3   25.71    5.51
  -4 -11   3   29.04    5.86
  -4 -11   3   20.21    4.81
  -4  11   3   26.70    5.94
  -4 -11   3   32.81    7.00
  -4 -11   3   23.90    5.28
  -4 -11   4   60.01    8.62
  -4  11   4   24.91    5.65
  -4 -11   4   45.52    7.71
  -4  11   4   47.76    6.55
  -4 -11   4   52.23    7.45
  -4 -11   4   43.44    6.77
  -4 -11   4   58.71    8.14
  -4 -11   4   49.22    7.21
  -4 -11   5   28.61    6.45
  -4 -11   5   47.37    7.78
  -4 -11   5   46.98    7.42
  -4 -11   5   46.97    7.29
  -4 -11   5   28.93    5.83
  -4  11   5   42.87    7.38
  -4 -11   5   50.77    7.69
  -4 -11   6   26.52    6.19
  -4 -11   6   23.47    5.86
  -4 -11   6   22.15    5.09
  -4 -11   6   25.77    5.62
  -4 -11   6   28.40    6.15
  -4 -11   7   78.51    9.43
  -4 -11   7   74.23    9.28
  -4 -11   7   72.21    9.10
  -4 -11   7   63.96    8.39
  -4 -11   8    2.63    3.89
  -4 -11   8    1.17    3.07
  -4 -11   8    4.85    2.89
  -4 -11   8    7.53    3.83
  -4 -12  -2  100.43   11.36
  -4 -12  -2  132.22   13.14
  -4 -12  -2  148.16   13.71
  -4 -12  -2  111.48   11.94
  -4 -12  -1    2.75    2.97
  -4 -12  -1    7.90    4.26
  -4 -12  -1    1.76    3.32
  -4 -12  -1    8.34    4.41
  -4 -12  -1    6.39    4.24
  -4 -12   0   74.05    9.67
  -4 -12   0   80.61   10.02
  -4 -12   0   97.74   10.94
  -4 -12   0  120.48   12.64
  -4 -12   0  108.32   11.51
  -4 -12   1   37.56    7.20
  -4 -12   1   32.69    6.70
  -4  12   1   35.31    5.68
  -4 -12   1   32.76    6.63
  -4 -12   1   36.85    6.91
  -4 -12   1   21.28    5.22
  -4  12   2   24.58    4.83
  -4 -12   2   20.80    5.34
  -4 -12   2   18.33    4.85
  -4 -12   2   13.44    3.89
  -4 -12   2   22.49    5.48
  -4 -12   2    9.36    3.93
  -4 -12   3   24.27    6.00
  -4  12   3   34.85    5.58
  -4 -12   3   19.37    4.74
  -4 -12   3   26.19    6.00
  -4 -12   3   20.99    5.50
  -4 -12   4   12.36    4.01
  -4  12   4   13.35    4.36
  -4 -12   4   19.97    5.32
  -4 -12   4   15.60    4.57
  -4 -12   4   21.42    5.84
  -4 -12   5   51.48    7.86
  -4 -12   5   68.95    9.21
  -4  12   5   67.41    7.89
  -4 -12   5   67.52    8.92
  -4 -12   5   64.86    8.95
  -4 -12   6   30.52    6.53
  -4 -12   6   17.75    4.87
  -4 -12   6   27.71    5.89
  -4 -12   6   24.92    6.10
  -3   0 -12    2.73    3.33
  -3   0 -12    0.76    3.13
  -3   0 -12    4.49    3.28
  -3   0 -12    0.86    2.78
  -3   0 -11   62.57    8.79
  -3   0 -11   69.27    9.29
  -3   0 -11   77.15    8.35
  -3   0 -11   61.22    7.98
  -3   0 -10    0.10    2.18
  -3   0 -10   -3.47    3.31
  -3   0 -10    0.45    2.52
  -3   0 -10    1.41    3.52
  -3   0  -9   23.01    4.52
  -3   0  -9   23.58    4.70
  -3   0  -9   20.50    4.58
  -3   0  -9   19.97    4.64
  -3   0  -8   -1.89    2.93
  -3   0  -8    2.74    2.53
  -3   0  -8   -2.77    3.19
  -3   0  -8   -0.89    2.29
  -3   0  -8    0.54    1.65
  -3   0  -7  562.15   20.74
  -3   0  -7  594.19   17.16
  -3   0  -7  561.59   21.86
  -3   0  -7  586.18   22.20
  -3   0  -7  561.67   21.46
  -3   0  -6   -0.52    1.97
  -3   0  -6   -1.23    2.32
  -3   0  -6    1.20    1.91
  -3   0  -6   -1.46    2.34
  -3   0  -6   -1.05    1.66
  -3   0  -5  174.06    8.30
  -3   0  -5  164.65    9.82
  -3   0  -5  180.84   10.00
  -3   0  -5  168.45    9.80
  -3   0  -5  161.86    9.72
  -3   0  -4   -0.50    2.08
  -3   0  -4    2.22    2.06
  -3   0  -4    0.84    1.66
  -3   0  -4    1.99    1.94
  -3   0  -4   -0.58    0.97
  -3   0  -4   -1.84    2.20
  -3   0  -3  164.60    8.99
  -3   0  -3  183.50    8.43
  -3   0  -3  172.92    8.35
  -3   0  -3  169.09    8.29
  -3   0  -3  174.98    7.96
  -3   0  -3  182.89    6.78
  -3   0  -3  177.47    8.90
  -3   0  -3  179.42    6.75
  -3   0  -2   -0.29    0.70
  -3   0  -2   -0.34    0.77
  -3   0  -2   -0.17    1.33
  -3   0  -2    1.26    1.85
  -3   0  -2    0.92    1.58
  -3   0  -2    0.56    1.72
  -3   0  -2    0.00    1.25
  -3   0  -2   -0.90    1.47
  -3   0  -1  216.17    6.85
  -3   0  -1  196.79    8.57
  -3   0  -1  206.17    9.08
  -3   0  -1  215.26    7.41
  -3   0  -1  204.98    7.27
  -3   0  -1  208.83    9.62
  -3   0  -1  215.57    8.69
  -3   0   0   -0.42    0.90
  -3   0   0    0.20    1.35
  -3   0   0    0.53    0.59
  -3   0   0    0.42    0.31
  -3   0   0    0.08    1.75
  -3   0   0   -1.24    1.89
  -3   0   0    0.98    0.78
  -3   0   0    1.23    1.27
  -3   0   1  135.10    6.81
  -3   0   1  133.95    6.17
  -3   0   1  131.38    7.00
  -3   0   1  142.28    5.77
  -3   0   1  133.39    6.87
  -3   0   1  137.11    4.84
  -3   0   2   -0.04    0.80
  -3   0   2   -0.98    0.96
  -3   0   2   -0.65    0.97
  -3   0   2   -1.96    1.79
  -3   0   3  193.68    6.74
  -3   0   3  176.75    7.68
  -3   0   4   -0.16    1.32
  -3   0   4   -0.45    0.61
  -3   0   4    0.18    0.56
  -3   0   4   -0.78    0.65
  -3   0   4   -0.64    0.61
  -3   0   4    0.87    1.37
  -3   0   4    0.57    0.56
  -3   0   4   -0.88    0.69
  -3   0   5  341.84    7.74
  -3   0   5  343.83   10.12
  -3   0   5  357.68   13.21
  -3   0   5  329.17    9.84
  -3   0   5  334.01    9.78
  -3   0   5  348.68   10.14
  -3   0   5  320.06   10.00
  -3   0   5  325.63   13.03
  -3   0   6   -0.79    2.19
  -3   0   6   -0.73    1.24
  -3   0   6    0.31    0.95
  -3   0   6   -1.07    1.13
  -3   0   6   -1.78    1.66
  -3   0   6   -0.38    0.91
  -3   0   7   39.64    3.86
  -3   0   7   34.54    4.55
  -3   0   7   38.05    4.92
  -3   0   8   -1.37    1.40
  -3   0   8    1.11    2.36
  -3   0   8   -1.16    2.42
  -3   0   9  118.33    8.82
  -3   0   9  116.96    7.85
  -3   0   9  121.86    9.81
  -3   0  10    0.65    2.32
  -3   0  10   -1.22    3.04
  -3   0  10   -3.83    3.15
  -3   0  11  159.03   12.52
  -3   0  11  186.32   12.09
  -3   0  11  174.53   11.17
  -3   0  12   -0.20    2.75
  -3   0  12   -4.01    4.07
  -3   0  12   -2.54    2.72
  -3   0  13  312.35   17.03
  -3   0  13  313.34   19.45
  -3   0  13  346.33   18.22
  -3   0  14    2.24    3.96
  -3   0  14   -3.49    2.76
  -3   0  14    5.01    3.55
  -3   0  15   99.61   10.43
  -3  -1 -12   23.63    6.05
  -3  -1 -12   31.03    6.85
  -3   1 -12   33.09    6.07
  -3  -1 -12   33.38    6.31
  -3   1 -12   16.16    4.97
  -3  -1 -12   26.84    5.54
  -3   1 -12   28.21    5.67
  -3  -1 -11    2.23    2.63
  -3   1 -11    4.57    3.39
  -3   1 -11    4.65    2.94
  -3  -1 -11    1.93    2.72
  -3  -1 -11    4.41    4.14
  -3   1 -11    2.70    2.67
  -3   1 -11    1.94    2.96
  -3  -1 -11    3.75    3.88
  -3  -1 -10    6.75    2.94
  -3  -1 -10    4.57    3.22
  -3   1 -10    9.92    3.42
  -3  -1 -10    2.38    3.08
  -3   1 -10    8.48    3.66
  -3  -1 -10   -1.85    3.83
  -3   1 -10    4.56    2.83
  -3   1 -10   12.25    4.13
  -3   1  -9   47.33    6.68
  -3  -1  -9   48.86    6.77
  -3   1  -9   43.31    5.98
  -3  -1  -9   37.76    5.47
  -3  -1  -9   40.24    6.16
  -3   1  -9   45.01    4.10
  -3  -1  -9   43.44    6.85
  -3   1  -9   48.91    6.87
  -3   1  -9   44.22    6.11
  -3  -1  -8   49.93    6.08
  -3   1  -8   48.20    6.60
  -3  -1  -8   50.62    6.81
  -3  -1  -8   52.36    6.72
  -3   1  -8   50.95    6.30
  -3   1  -8   47.82    6.34
  -3   1  -8   45.57    5.64
  -3   1  -8   50.75    4.44
  -3  -1  -8   39.26    6.17
  -3   1  -7  107.60    8.21
  -3   1  -7   95.42    8.37
  -3  -1  -7   93.22    7.93
  -3   1  -7   98.13    8.25
  -3  -1  -7   88.11    8.26
  -3  -1  -7   86.64    8.12
  -3   1  -7   88.80    8.13
  -3  -1  -7  108.31    8.91
  -3  -1  -7   96.03    6.04
  -3   1  -7   90.17    5.99
  -3   1  -6   40.05    5.22
  -3   1  -6   40.62    5.06
  -3  -1  -6   36.75    4.93
  -3   1  -6   50.15    5.45
  -3   1  -6   39.55    4.89
  -3  -1  -6   37.25    4.91
  -3  -1  -6   47.59    5.73
  -3  -1  -6   45.77    4.23
  -3   1  -6   47.46    4.29
  -3  -1  -6   42.48    5.50
  -3   1  -5   71.15    6.28
  -3  -1  -5   83.36    6.90
  -3   1  -5   71.90    6.30
  -3  -1  -5   73.56    5.26
  -3  -1  -5   72.60    6.63
  -3  -1  -5   82.72    6.87
  -3  -1  -5   64.72    6.36
  -3   1  -5   72.54    6.19
  -3   1  -5   71.63    6.37
  -3   1  -5   78.95    4.33
  -3   1  -5   67.19    5.27
  -3   1  -4  568.36   18.28
  -3   1  -4  571.73   18.38
  -3   1  -4  606.06   14.05
  -3   1  -4  553.63   18.41
  -3  -1  -4  567.46   16.73
  -3   1  -4  570.63   18.37
  -3  -1  -4  587.90   19.48
  -3  -1  -4  555.63   18.54
  -3  -1  -4  559.14   19.29
  -3   1  -4  577.63   16.41
  -3   1  -4  569.75   17.35
  -3  -1  -4  577.80   18.69
  -3  -1  -3  117.75    7.04
  -3   1  -3  103.03    6.76
  -3   1  -3  116.15    6.72
  -3   1  -3  122.77    4.49
  -3  -1  -3  121.00    7.58
  -3  -1  -3  115.42    6.51
  -3   1  -3  122.86    6.84
  -3   1  -3  119.06    6.97
  -3   1  -3  104.28    6.30
  -3  -1  -3  108.36    6.68
  -3   1  -3  108.14    6.55
  -3   1  -3  111.42    5.77
  -3  -1  -3  109.32    7.53
  -3  -1  -3  104.03    6.61
  -3   1  -2  212.72    9.42
  -3  -1  -2  208.80    8.71
  -3  -1  -2  207.22    8.62
  -3   1  -2  208.89    8.36
  -3   1  -2  225.53    9.27
  -3  -1  -2  219.99    8.63
  -3   1  -2  211.01    9.30
  -3  -1  -2  215.16   10.40
  -3   1  -2  211.13    7.92
  -3   1  -2  221.87    6.30
  -3   1  -2  207.90    8.77
  -3  -1  -2  205.30    8.87
  -3  -1  -2  211.06    9.76
  -3  -1  -2  216.65    8.81
  -3   1  -2  206.64    8.31
  -3  -1  -1  737.47   18.21
  -3  -1  -1  737.31   19.80
  -3  -1  -1  734.32   18.10
  -3  -1  -1  765.56   21.82
  -3  -1  -1  776.01   20.79
  -3   1  -1  718.21   20.00
  -3   1  -1  733.50   19.95
  -3   1  -1  781.32   18.26
  -3   1  -1  751.28   18.70
  -3  -1  -1  732.60   19.07
  -3  -1  -1  724.91   18.07
  -3   1  -1  755.97   20.12
  -3  -1  -1  765.40   15.18
  -3   1   0  110.75    6.21
  -3  -1   0  117.87    4.01
  -3  -1   0  118.46    4.41
  -3   1   0  106.74    5.33
  -3  -1   0  101.94    4.52
  -3  -1   0   96.69    6.55
  -3  -1   0  112.38    6.45
  -3   1   0  113.08    5.17
  -3   1   0  107.47    6.41
  -3  -1   0  106.72    4.59
  -3  -1   0  105.22    5.73
  -3  -1   0  104.41    4.53
  -3  -1   0  110.29    6.20
  -3   1   1  189.34    5.76
  -3  -1   1  195.84    5.73
  -3   1   1  202.55    7.89
  -3  -1   1  195.54    8.31
  -3   1   1  203.10    6.77
  -3   1   1  196.37    8.14
  -3  -1   1  207.07    8.63
  -3  -1   1  211.65    6.57
  -3   1   1  211.37    7.68
  -3  -1   1  194.36    6.82
  -3  -1   1  189.72    7.97
  -3  -1   1  198.92    5.75
  -3  -1   1  188.94    5.72
  -3   1   1  179.27    8.33
  -3  -1   2  206.41    7.74
  -3   1   2  192.61    6.97
  -3  -1   2  192.05    5.35
  -3   1   2  206.42    7.70
  -3   1   2  202.54    8.25
  -3   1   2  198.86    6.52
  -3  -1   2  202.43    5.45
  -3   1   2  203.15    8.12
  -3  -1   2  204.76    8.34
  -3  -1   2  200.87    5.46
  -3  -1   2  191.33    8.26
  -3  -1   2  216.67    7.67
  -3  -1   2  196.91    5.42
  -3   1   2  213.04    7.56
  -3  -1   3  104.69    3.85
  -3   1   3  110.75    5.11
  -3   1   3   98.79    5.43
  -3  -1   3   96.29    3.67
  -3  -1   3  102.24    3.78
  -3  -1   3   93.77    5.70
  -3  -1   3   99.38    3.74
  -3   1   3  110.67    5.12
  -3  -1   3  105.11    3.86
  -3   1   3  103.27    5.71
  -3  -1   3  109.44    5.88
  -3  -1   3  104.45    4.63
  -3  -1   4   27.64    2.22
  -3  -1   4   23.14    1.83
  -3  -1   4   24.81    2.09
  -3   1   4   23.07    1.80
  -3  -1   4   20.70    2.66
  -3   1   4   22.54    1.72
  -3   1   4   25.58    1.90
  -3  -1   4   23.10    3.14
  -3  -1   4   21.95    2.00
  -3  -1   4   25.84    2.22
  -3  -1   4   21.78    2.03
  -3   1   4   23.52    1.80
  -3   1   4   21.98    1.81
  -3   1   4   24.01    2.14
  -3   1   4   18.70    2.95
  -3  -1   5   66.53    5.62
  -3  -1   5   66.45    4.06
  -3   1   5   71.41    3.94
  -3  -1   5   62.68    3.96
  -3   1   5   62.99    3.82
  -3  -1   5   71.20    4.27
  -3   1   5   62.72    5.08
  -3   1   5   65.94    3.71
  -3  -1   5   64.23    4.30
  -3  -1   5   61.82    4.03
  -3  -1   5   64.52    5.55
  -3   1   5   70.03    3.98
  -3   1   5   65.00    3.81
  -3   1   5   66.09    3.86
  -3   1   5   68.19    3.06
  -3   1   6  202.64    8.03
  -3   1   6  202.97    8.25
  -3   1   6  190.98    4.63
  -3   1   6  211.73    8.33
  -3  -1   6  216.67   11.08
  -3  -1   6  210.02    8.52
  -3   1   6  205.33    8.31
  -3  -1   6  199.75   10.28
  -3   1   6  195.76    9.76
  -3  -1   6  214.11    8.58
  -3   1   6  213.47    8.39
  -3  -1   6  210.06    7.90
  -3  -1   7   15.16    2.63
  -3   1   7   21.38    3.84
  -3   1   7   11.85    2.48
  -3  -1   7   11.00    2.46
  -3  -1   7   15.81    2.10
  -3  -1   7   17.87    3.61
  -3  -1   7   15.14    3.50
  -3  -1   8  186.73   11.80
  -3   1   8  184.05    9.36
  -3  -1   8  189.99    9.68
  -3   1   8  207.45   11.97
  -3  -1   8  204.79   11.34
  -3  -1   8  190.74    9.54
  -3  -1   8  198.75    7.15
  -3   1   8  209.57   11.29
  -3   1   9  303.21   15.50
  -3  -1   9  295.65   13.22
  -3  -1   9  256.87   13.47
  -3  -1   9  290.59   12.99
  -3   1   9  274.79   13.88
  -3  -1   9  281.79   15.20
  -3   1   9  288.42   12.76
  -3  -1  10  245.73   12.55
  -3   1  10  246.26   13.57
  -3   1  10  248.14   14.77
  -3  -1  10  260.18   13.18
  -3  -1  10  231.56   13.22
  -3   1  10  251.66   12.62
  -3  -1  10  252.04   15.08
  -3   1  11  127.00    9.29
  -3  -1  11  103.91    8.89
  -3  -1  11  125.43    9.42
  -3  -1  11  119.46    9.86
  -3  -1  11  114.44   10.65
  -3   1  11  123.02    9.88
  -3   1  11  104.80   10.06
  -3   1  12    3.66    3.64
  -3   1  12   10.76    3.41
  -3  -1  12    2.40    2.47
  -3  -1  12    5.42    2.84
  -3  -1  12    6.94    2.86
  -3  -1  12    5.43    3.23
  -3   1  12   14.00    4.45
  -3   1  13   99.74    9.43
  -3  -1  13   83.21    8.81
  -3  -1  13   95.92    9.28
  -3   1  13   88.93    9.28
  -3  -1  13   86.32   10.19
  -3   1  13   75.61    9.44
  -3  -1  13   79.67    8.63
  -3  -1  14   29.51    5.85
  -3   1  14   46.57    7.13
  -3  -1  14   41.83    6.84
  -3   1  14   40.30    6.52
  -3  -1  14   45.54    6.79
  -3   1  14   32.59    6.95
  -3  -1  14   35.51    7.30
  -3  -1  15   40.03    6.87
  -3  -1  15   35.24    6.29
  -3   1  15   49.78    7.65
  -3   2 -12   43.31    6.70
  -3  -2 -12   27.78    6.59
  -3  -2 -12   39.31    7.40
  -3  -2 -12   34.46    6.22
  -3  -2 -12   39.36    7.14
  -3   2 -11   19.57    4.61
  -3  -2 -11   15.81    4.99
  -3  -2 -11   23.88    5.01
  -3  -2 -11   16.14    4.58
  -3  -2 -11   22.38    5.55
  -3  -2 -10   84.80   10.07
  -3   2 -10   90.76    8.68
  -3  -2 -10   87.95    9.49
  -3  -2 -10  105.72   10.89
  -3   2 -10   98.79    9.55
  -3  -2 -10   93.54    9.02
  -3   2  -9  108.16    6.47
  -3  -2  -9   99.11    9.99
  -3  -2  -9  102.73    9.10
  -3   2  -9  108.04    8.84
  -3  -2  -9  106.55    9.80
  -3  -2  -9  106.00   10.28
  -3   2  -9  103.04    9.26
  -3  -2  -8   68.08    7.90
  -3  -2  -8   77.55    8.18
  -3   2  -8   77.74    7.70
  -3  -2  -8   73.58    8.35
  -3   2  -8   72.95    5.39
  -3  -2  -8   71.30    7.37
  -3   2  -8   80.01    7.40
  -3   2  -7  256.09   13.41
  -3  -2  -7  267.41   14.53
  -3  -2  -7  270.20   14.79
  -3  -2  -7  257.44   14.41
  -3   2  -7  263.86   13.02
  -3   2  -7  261.13   10.77
  -3  -2  -7  251.42   13.64
  -3   2  -6    3.44    2.12
  -3  -2  -6   13.67    2.85
  -3   2  -6    5.39    1.82
  -3  -2  -6    6.17    2.92
  -3  -2  -6   10.12    3.45
  -3  -2  -6    1.66    2.14
  -3  -2  -6    8.20    3.17
  -3  -2  -6    2.41    2.58
  -3   2  -6    4.42    2.54
  -3  -2  -5    8.01    2.37
  -3  -2  -5    6.10    2.62
  -3   2  -5    5.55    2.14
  -3   2  -5    6.28    1.17
  -3  -2  -5    5.58    2.37
  -3   2  -5    4.16    2.23
  -3   2  -5    6.73    2.23
  -3   2  -5    5.08    2.35
  -3  -2  -5    3.00    1.98
  -3  -2  -5    2.76    2.16
  -3  -2  -5    7.28    2.36
  -3  -2  -4   11.30    2.75
  -3   2  -4   11.24    2.41
  -3   2  -4   13.25    2.67
  -3   2  -4   10.60    2.23
  -3  -2  -4   13.99    3.01
  -3  -2  -4   13.61    3.40
  -3  -2  -4   10.76    2.80
  -3   2  -4    7.47    2.23
  -3  -2  -4   17.92    3.66
  -3   2  -4   14.20    1.31
  -3   2  -4   12.87    2.54
  -3  -2  -4   12.30    2.30
  -3   2  -3  419.59   14.08
  -3  -2  -3  420.57   14.74
  -3  -2  -3  412.87   14.64
  -3   2  -3  424.04   13.55
  -3  -2  -3  427.23   13.43
  -3   2  -3  404.83    8.44
  -3  -2  -3  395.39   15.54
  -3   2  -3  404.56   14.10
  -3   2  -3  430.44   14.03
  -3   2  -3  413.13   13.72
  -3  -2  -3  392.35   15.79
  -3  -2  -3  410.64   14.72
  -3  -2  -2  373.88   12.56
  -3  -2  -2  364.95   14.84
  -3   2  -2  372.62   13.06
  -3   2  -2  381.66   12.35
  -3   2  -2  364.68   12.57
  -3  -2  -2  376.40   14.53
  -3   2  -2  364.49   11.94
  -3  -2  -2  380.02   13.03
  -3  -2  -2  391.13   13.17
  -3  -2  -2  386.21   11.74
  -3  -2  -2  384.88   13.18
  -3   2  -1  646.56   17.22
  -3  -2  -1  645.91   20.30
  -3  -2  -1  645.11   16.41
  -3  -2  -1  634.95   19.39
  -3   2  -1  664.37   18.39
  -3   2  -1  581.79   12.19
  -3   2  -1  634.53   15.87
  -3   2  -1  640.34   17.14
  -3  -2  -1  668.45   17.27
  -3   2  -1  637.90   12.27
  -3  -2  -1  625.67   17.07
  -3  -2  -1  661.93   17.56
  -3  -2  -1  639.56   17.05
  -3   2   0 1432.05   31.34
  -3  -2   0 1480.92   31.12
  -3  -2   0 1446.04   30.87
  -3  -2   0 1496.25   30.58
  -3  -2   0 1458.05   34.37
  -3  -2   0 1504.45   31.08
  -3   2   0 1483.87   30.71
  -3   2   0 1461.94   29.23
  -3   2   0 1443.58   29.28
  -3   2   0 1455.50   32.23
  -3  -2   0 1447.84   35.55
  -3   2   0 1446.02   33.45
  -3   2   0 1505.78   28.03
  -3  -2   0 1453.98   31.28
  -3  -2   0 1480.93   31.06
  -3  -2   0 1456.62   32.48
  -3  -2   1   21.71    2.67
  -3   2   1   27.65    1.85
  -3  -2   1   25.72    2.34
  -3  -2   1   28.43    2.86
  -3  -2   1   25.29    3.34
  -3   2   1   28.28    2.27
  -3   2   1   25.49    1.70
  -3   2   1   25.40    2.33
  -3  -2   1   29.14    2.80
  -3  -2   1   23.37    2.37
  -3  -2   1   28.57    2.53
  -3   2   1   30.69    3.23
  -3  -2   1   26.95    2.46
  -3   2   1   25.55    3.35
  -3   2   1   24.82    2.55
  -3  -2   2  162.48    6.89
  -3   2   2  145.98    4.20
  -3  -2   2  151.67    5.74
  -3   2   2  167.26    6.42
  -3   2   2  174.35    8.03
  -3   2   2  141.28    4.19
  -3  -2   2  160.03    5.88
  -3   2   2  150.34    4.10
  -3  -2   2  148.21    6.79
  -3  -2   2  156.57    5.85
  -3  -2   2  154.58    8.00
  -3   2   2  165.28    5.88
  -3  -2   2  164.02    7.34
  -3  -2   2  160.61    5.92
  -3   2   2  157.86    6.29
  -3   2   3   71.77    4.56
  -3   2   3   64.29    3.42
  -3  -2   3   64.28    3.65
  -3   2   3   64.04    2.77
  -3   2   3   62.51    2.39
  -3   2   3   62.25    2.74
  -3  -2   3   56.59    4.06
  -3   2   3   59.88    2.20
  -3   2   3   61.49    2.72
  -3  -2   3   71.13    3.85
  -3  -2   3   58.32    3.53
  -3  -2   3   62.62    3.59
  -3  -2   3   66.71    4.89
  -3   2   3   71.47    4.18
  -3  -2   4   31.70    3.73
  -3   2   4   32.44    2.63
  -3   2   4   37.84    2.54
  -3  -2   4   30.89    2.76
  -3  -2   4   32.88    2.90
  -3   2   4   32.79    2.45
  -3   2   4   34.60    2.55
  -3   2   4   35.78    2.48
  -3   2   4   32.33    3.44
  -3  -2   4   32.02    2.79
  -3  -2   4   33.64    2.87
  -3   2   4   30.47    2.31
  -3  -2   4   33.89    3.00
  -3   2   4   35.53    2.03
  -3  -2   4   33.27    2.86
  -3  -2   5  189.63    8.01
  -3   2   5  197.55    6.54
  -3   2   5  204.32    7.69
  -3  -2   5  195.52   10.04
  -3  -2   5  197.55    8.13
  -3  -2   5  190.79    7.91
  -3   2   5  198.18    7.17
  -3  -2   5  197.48    8.01
  -3  -2   5  192.40    7.43
  -3   2   5  204.07    7.63
  -3   2   5  198.49    7.56
  -3   2   5  191.34    9.11
  -3   2   5  199.07    7.59
  -3   2   5  206.76    6.65
  -3   2   6  198.06    6.05
  -3  -2   6  204.43    8.81
  -3   2   6  204.39   10.10
  -3  -2   6  212.98    7.51
  -3   2   6  210.31    7.71
  -3  -2   6  199.43    8.71
  -3  -2   6  195.84   10.50
  -3  -2   6  203.09   11.03
  -3  -2   7   46.25    4.41
  -3   2   7   44.20    4.89
  -3   2   7   42.14    2.07
  -3  -2   7   37.62    5.08
  -3  -2   7   47.15    5.40
  -3  -2   7   45.17    4.32
  -3  -2   7   44.58    3.06
  -3   2   7   40.53    3.98
  -3   2   7   42.48    1.96
  -3  -2   8   36.23    4.92
  -3  -2   8   32.22    4.05
  -3  -2   8   31.08    4.05
  -3   2   8   43.04    4.67
  -3  -2   8   42.97    5.81
  -3   2   8   36.06    4.92
  -3  -2   8   39.47    2.60
  -3  -2   9  565.14   21.04
  -3  -2   9  531.19   19.11
  -3   2   9  537.69   18.78
  -3  -2   9  575.16   19.86
  -3   2   9  568.51   20.83
  -3  -2   9  559.56   22.75
  -3  -2  10   92.76    7.95
  -3  -2  10   85.23    8.07
  -3   2  10   90.65    7.48
  -3   2  10   95.96    8.46
  -3  -2  10   98.47    9.50
  -3  -2  10   97.65    7.94
  -3  -2  11   59.53    6.58
  -3  -2  11   56.95    6.73
  -3   2  11   69.21    7.02
  -3  -2  11   60.55    6.83
  -3   2  11   63.65    7.19
  -3  -2  11   62.07    8.06
  -3  -2  12   23.95    4.66
  -3   2  12   23.27    5.25
  -3  -2  12   31.15    5.41
  -3   2  12   34.43    6.16
  -3   2  12   24.87    4.52
  -3  -2  12   31.32    6.30
  -3  -2  12   40.31    5.85
  -3  -2  13  142.28   11.39
  -3  -2  13  137.65   12.91
  -3   2  13  151.64   11.55
  -3  -2  13  130.39   11.20
  -3  -2  13  127.31   11.20
  -3   2  13  144.22   13.06
  -3   2  13  120.31   10.88
  -3  -2  14   10.09    3.77
  -3  -2  14   14.11    4.54
  -3   2  14    9.84    4.12
  -3   2  14   -0.82    3.97
  -3   2  14    6.57    3.66
  -3  -2  14   15.94    4.70
  -3  -2  14   10.87    5.32
  -3  -2  15   45.98    7.56
  -3  -2  15   56.29    8.32
  -3   3 -12    1.67    2.91
  -3  -3 -12    5.74    4.04
  -3  -3 -12    3.43    2.98
  -3  -3 -12    2.44    3.30
  -3  -3 -12    0.34    3.47
  -3  -3 -11   10.79    4.24
  -3  -3 -11   10.02    3.75
  -3   3 -11   11.67    3.65
  -3  -3 -11    7.93    3.86
  -3  -3 -11   10.45    3.68
  -3  -3 -10  194.93   13.17
  -3   3 -10  202.32   12.85
  -3  -3 -10  179.78   14.53
  -3  -3 -10  207.33   14.51
  -3  -3 -10  188.76   14.74
  -3  -3  -9   37.21    6.09
  -3  -3  -9   37.17    6.61
  -3   3  -9   34.74    3.76
  -3  -3  -9   46.71    6.42
  -3  -3  -9   38.73    6.70
  -3   3  -9   42.05    5.67
  -3  -3  -8    4.30    3.06
  -3  -3  -8   -1.21    3.26
  -3   3  -8    1.26    2.05
  -3   3  -8    0.51    2.58
  -3  -3  -8    2.72    2.45
  -3  -3  -8    2.40    2.51
  -3  -3  -7   44.00    6.14
  -3  -3  -7   33.63    5.54
  -3  -3  -7   38.12    5.44
  -3   3  -7   40.50    5.27
  -3   3  -7   36.15    4.02
  -3   3  -7   38.02    4.98
  -3  -3  -7   28.61    4.98
  -3  -3  -7   29.04    5.34
  -3  -3  -6  110.58    9.25
  -3  -3  -6  140.67   10.14
  -3  -3  -6  123.90    9.31
  -3   3  -6  129.63    8.47
  -3   3  -6  126.40    8.38
  -3   3  -6  130.58    8.83
  -3   3  -6  137.72    7.83
  -3  -3  -6  125.57    9.62
  -3  -3  -6  130.04    9.69
  -3  -3  -5   25.82    4.34
  -3  -3  -5   28.71    4.37
  -3  -3  -5   28.83    4.95
  -3   3  -5   24.36    3.58
  -3   3  -5   22.62    3.62
  -3  -3  -5   27.80    4.65
  -3  -3  -5   29.70    4.61
  -3   3  -5   34.46    4.17
  -3   3  -5   28.60    3.58
  -3   3  -4   26.12    3.48
  -3  -3  -4   29.49    4.51
  -3   3  -4   28.10    3.67
  -3  -3  -4   22.15    3.74
  -3  -3  -4   24.19    3.95
  -3   3  -4   24.23    3.45
  -3  -3  -4   22.70    4.13
  -3   3  -4   29.56    3.67
  -3  -3  -4   25.53    4.02
  -3   3  -4   28.53    3.67
  -3  -3  -4   36.85    3.88
  -3   3  -3  351.02   12.77
  -3  -3  -3  341.84   14.02
  -3  -3  -3  345.98   15.05
  -3  -3  -3  365.96   14.23
  -3   3  -3  342.81   12.24
  -3   3  -3  341.12   12.79
  -3  -3  -3  356.61   15.07
  -3  -3  -3  347.64   12.00
  -3  -3  -3  342.74   13.89
  -3   3  -3  335.51   12.18
  -3   3  -2  274.36   11.12
  -3  -3  -2  289.19   11.80
  -3   3  -2  271.48   10.13
  -3  -3  -2  301.08   13.65
  -3   3  -2  286.60   11.13
  -3  -3  -2  270.60   11.56
  -3  -3  -2  281.53   10.43
  -3   3  -2  282.75    7.51
  -3  -3  -2  276.42   12.80
  -3  -3  -2  287.92   11.75
  -3   3  -2  292.18   10.08
  -3  -3  -1 1195.36   26.49
  -3  -3  -1 1260.29   29.52
  -3   3  -1 1220.41   27.60
  -3  -3  -1 1220.23   29.42
  -3   3  -1 1256.14   29.51
  -3  -3  -1 1244.04   29.42
  -3   3  -1 1267.30   24.15
  -3  -3  -1 1240.84   32.70
  -3  -3  -1 1199.17   31.73
  -3  -3  -1 1240.67   29.40
  -3   3  -1 1208.85   26.15
  -3  -3  -1 1214.25   28.10
  -3   3  -1 1208.92   29.77
  -3   3  -1 1258.72   27.48
  -3   3   0  213.98    6.37
  -3  -3   0  208.37    8.41
  -3   3   0  203.25    9.10
  -3  -3   0  203.08    7.45
  -3  -3   0  214.27    8.75
  -3  -3   0  203.61    8.36
  -3  -3   0  212.24    8.70
  -3   3   0  193.94    9.25
  -3   3   0  202.98    7.43
  -3  -3   0  207.03    8.67
  -3  -3   0  210.12   10.35
  -3  -3   0  195.60    8.39
  -3   3   0  199.64    5.25
  -3   3   0  205.43    7.44
  -3  -3   1 1008.75   23.78
  -3  -3   1  985.37   23.72
  -3   3   1  996.08   21.56
  -3   3   1 1051.02   22.03
  -3  -3   1 1012.51   24.49
  -3   3   1 1010.43   25.86
  -3   3   1  996.91   20.97
  -3   3   1 1012.39   25.55
  -3  -3   1 1025.46   22.64
  -3   3   1  984.50   21.69
  -3   3   1 1068.45   21.24
  -3  -3   1  995.03   23.76
  -3  -3   1  994.71   23.70
  -3   3   1 1001.06   21.63
  -3  -3   1  971.43   26.74
  -3  -3   1  972.11   23.56
  -3  -3   1 1034.19   19.90
  -3  -3   2  439.66   13.07
  -3  -3   2  464.75   11.70
  -3  -3   2  484.67   14.89
  -3  -3   2  444.63   12.47
  -3   3   2  458.28   12.28
  -3   3   2  452.79   15.16
  -3  -3   2  439.24   13.06
  -3   3   2  458.49   10.51
  -3   3   2  451.92   11.46
  -3  -3   2  431.93   12.99
  -3  -3   2  445.04   13.05
  -3   3   2  446.43   11.38
  -3  -3   2  441.93   12.99
  -3   3   2  450.61   10.98
  -3  -3   3  482.29   13.95
  -3   3   3  496.69   11.56
  -3  -3   3  531.28   13.98
  -3   3   3  499.10   16.57
  -3   3   3  494.23   12.52
  -3   3   3  500.48   12.53
  -3  -3   3  470.27   13.96
  -3  -3   3  512.37   13.84
  -3   3   3  480.63   13.97
  -3  -3   3  485.08   14.03
  -3  -3   3  499.38   16.17
  -3   3   3  494.77   12.51
  -3   3   3  495.96   11.09
  -3   3   4   27.25    2.61
  -3   3   4   21.67    3.07
  -3   3   4   29.59    2.64
  -3  -3   4   25.28    3.58
  -3   3   4   23.42    2.36
  -3  -3   4   19.90    2.44
  -3  -3   4   25.33    2.91
  -3  -3   4   18.71    2.49
  -3   3   4   25.26    2.50
  -3  -3   4   22.32    2.51
  -3   3   5  218.78    8.66
  -3   3   5  232.04    8.77
  -3   3   5  226.19    8.78
  -3   3   5  233.22    6.50
  -3  -3   5  214.99   11.09
  -3   3   5  233.66    8.87
  -3  -3   5  214.40    9.23
  -3   3   5  221.78    9.89
  -3  -3   5  225.28    7.79
  -3  -3   5  210.13    9.14
  -3   3   5  221.78    6.44
  -3  -3   5  207.46    9.01
  -3   3   6  324.02    9.56
  -3  -3   6  307.04   14.31
  -3   3   6  294.71   12.40
  -3  -3   6  286.45   11.62
  -3   3   6  319.04    8.83
  -3  -3   6  282.69   11.56
  -3  -3   6  312.57    9.25
  -3  -3   7  339.20    9.16
  -3  -3   7  318.08   12.92
  -3  -3   7  325.64   13.03
  -3  -3   7  303.04   14.41
  -3  -3   7  309.83   15.08
  -3   3   7  310.05   13.50
  -3  -3   8  292.31   15.31
  -3   3   8  284.82   13.52
  -3  -3   8  282.47   14.36
  -3  -3   8  292.95   13.05
  -3  -3   8  286.42   12.86
  -3  -3   9  216.85   11.77
  -3  -3   9  209.36   13.56
  -3   3   9  232.67   12.55
  -3  -3   9  202.60   12.32
  -3  -3   9  222.08   11.80
  -3  -3  10  497.38   19.91
  -3   3  10  493.90   19.32
  -3   3  10  518.52   20.80
  -3  -3  10  514.32   20.09
  -3  -3  10  523.79   23.15
  -3  -3  10  510.16   21.01
  -3  -3  11   37.92    6.41
  -3  -3  11   26.40    4.96
  -3  -3  11   45.59    6.02
  -3  -3  11   47.46    6.31
  -3   3  11   45.94    6.10
  -3   3  11   45.24    5.71
  -3  -3  12   29.94    5.39
  -3   3  12   31.78    5.06
  -3  -3  12   15.65    4.68
  -3  -3  12   22.25    5.20
  -3   3  12   12.81    4.34
  -3  -3  12   16.53    4.23
  -3  -3  13   18.70    5.77
  -3  -3  13   12.67    3.80
  -3  -3  13   19.83    4.80
  -3  -3  13   11.76    3.89
  -3   3  13   17.57    4.34
  -3   3  13   16.89    4.28
  -3   3  14  128.91   11.39
  -3  -3  14  123.44   11.46
  -3  -3  14  127.41   13.01
  -3   3  14  119.57   12.55
  -3  -3  14  122.10   11.51
  -3  -3  14  130.72   11.91
  -3   3  14  121.15   11.40
  -3  -3  15   13.89    4.51
  -3  -3  15   10.62    4.02
  -3  -4 -12    1.32    3.39
  -3  -4 -12    0.56    2.53
  -3  -4 -12    4.40    3.78
  -3  -4 -11   43.26    6.71
  -3  -4 -11   37.26    7.46
  -3   4 -11   37.68    6.12
  -3  -4 -11   59.26    8.24
  -3  -4 -11   45.11    7.79
  -3  -4 -10  118.93   12.03
  -3  -4 -10  111.15   11.48
  -3  -4 -10  124.59   11.67
  -3   4 -10  112.18    9.60
  -3  -4 -10  123.57   10.53
  -3  -4  -9   65.23    8.75
  -3  -4  -9   57.42    7.02
  -3  -4  -9   76.67    9.30
  -3  -4  -9   67.09    8.03
  -3   4  -9   54.64    6.60
  -3  -4  -9   68.80    8.49
  -3  -4  -8  198.93   12.85
  -3  -4  -8  212.01   14.63
  -3  -4  -8  198.92   13.70
  -3  -4  -8  214.32   14.48
  -3   4  -8  220.32   12.25
  -3   4  -8  206.68    9.82
  -3  -4  -8  193.13   13.90
  -3  -4  -7  223.74   13.26
  -3   4  -7  219.09   12.36
  -3  -4  -7  234.94   14.43
  -3  -4  -7  213.81   13.83
  -3  -4  -7  241.94   14.78
  -3   4  -7  220.80   10.36
  -3  -4  -7  216.59   13.79
  -3   4  -7  199.44   11.31
  -3  -4  -6  112.40    9.05
  -3  -4  -6  108.17    9.33
  -3  -4  -6  111.67    9.36
  -3  -4  -6  119.26    9.66
  -3  -4  -6  108.18    9.17
  -3   4  -6  123.78    7.61
  -3   4  -6  104.33    7.67
  -3   4  -6   97.05    7.75
  -3   4  -5   98.50    7.38
  -3  -4  -5  105.67    8.75
  -3  -4  -5  112.57    8.95
  -3  -4  -5  108.24    8.87
  -3   4  -5  109.05    7.38
  -3  -4  -5  119.06    9.14
  -3  -4  -5   99.89    8.61
  -3  -4  -4   77.08    7.36
  -3  -4  -4   63.82    6.63
  -3   4  -4   83.20    6.52
  -3  -4  -4   82.09    7.60
  -3   4  -4   82.30    6.03
  -3  -4  -4   73.54    6.80
  -3  -4  -4   81.71    7.19
  -3   4  -4   81.46    5.87
  -3   4  -3   85.88    4.70
  -3  -4  -3   94.21    7.27
  -3   4  -3   85.64    6.42
  -3  -4  -3   90.44    7.21
  -3   4  -3   87.48    6.19
  -3  -4  -3   80.58    7.27
  -3  -4  -3   88.92    7.50
  -3   4  -3   84.06    5.51
  -3  -4  -3   96.36    7.40
  -3  -4  -2  409.08   15.42
  -3   4  -2  397.27   14.54
  -3  -4  -2  428.07   11.64
  -3   4  -2  377.54   13.96
  -3  -4  -2  397.20   16.41
  -3  -4  -2  396.63   15.19
  -3   4  -2  412.58   11.38
  -3  -4  -2  396.23   15.29
  -3  -4  -2  380.93   16.43
  -3   4  -2  383.43   12.40
  -3  -4  -2  420.45   15.46
  -3  -4  -1   72.26    5.81
  -3  -4  -1   77.06    5.96
  -3  -4  -1   86.54    5.43
  -3   4  -1   83.11    4.61
  -3  -4  -1   83.74    4.81
  -3   4  -1   78.27    6.00
  -3  -4  -1   79.40    5.95
  -3   4  -1   78.77    5.87
  -3   4  -1   82.59    4.28
  -3  -4  -1   75.24    6.01
  -3  -4  -1   74.23    6.79
  -3  -4  -1   80.56    6.91
  -3  -4  -1   85.25    5.64
  -3   4   0   35.67    4.08
  -3  -4   0   37.61    4.09
  -3  -4   0   41.31    4.01
  -3   4   0   40.45    3.04
  -3  -4   0   34.44    3.86
  -3  -4   0   38.05    4.81
  -3   4   0   33.94    1.91
  -3  -4   0   45.94    3.04
  -3  -4   0   42.37    4.25
  -3   4   0   34.69    3.92
  -3  -4   0   39.50    3.95
  -3  -4   0   52.97    4.13
  -3   4   0   42.25    2.85
  -3  -4   1   43.05    4.06
  -3  -4   1   41.69    4.11
  -3   4   1   43.99    3.40
  -3   4   1   45.08    2.83
  -3   4   1   38.25    4.07
  -3   4   1   44.54    4.71
  -3  -4   1   41.25    2.28
  -3   4   1   46.55    2.30
  -3  -4   1   43.20    4.10
  -3   4   1   42.51    3.42
  -3  -4   1   41.02    4.04
  -3  -4   1   36.44    2.76
  -3   4   1   47.23    3.62
  -3  -4   1   35.47    4.58
  -3  -4   1   40.63    3.66
  -3   4   1   42.73    2.45
  -3  -4   1   37.62    3.78
  -3  -4   2  242.66   10.68
  -3  -4   2  237.69    9.90
  -3  -4   2  272.10    8.14
  -3  -4   2  261.40    8.12
  -3  -4   2  238.09    9.83
  -3  -4   2  241.45    9.90
  -3   4   2  241.40   11.07
  -3   4   2  251.18    8.42
  -3   4   2  251.52    8.79
  -3  -4   2  250.90    8.91
  -3   4   2  246.69    8.78
  -3  -4   2  241.21    9.95
  -3   4   2  236.23    5.84
  -3   4   3   69.08    4.36
  -3  -4   3   77.64    5.35
  -3  -4   3   81.88    4.69
  -3  -4   3   79.44    4.71
  -3  -4   3   73.67    4.08
  -3   4   3   66.23    5.84
  -3  -4   3   67.84    5.72
  -3  -4   3   76.51    5.29
  -3   4   3   77.14    4.77
  -3   4   3   67.86    4.38
  -3  -4   3   70.30    5.15
  -3   4   3   75.14    4.50
  -3  -4   3   63.03    4.84
  -3   4   4   50.27    5.28
  -3   4   4   56.99    4.12
  -3  -4   4   48.15    4.40
  -3  -4   4   47.05    3.57
  -3  -4   4   55.56    5.53
  -3  -4   4   43.75    4.16
  -3  -4   4   49.14    4.33
  -3   4   4   49.04    4.30
  -3   4   5  527.31   11.28
  -3  -4   5  507.37   16.70
  -3  -4   5  524.27   16.91
  -3   4   5  536.93   16.95
  -3  -4   5  542.86   19.51
  -3  -4   5  549.17   17.24
  -3  -4   6   56.25    5.16
  -3   4   6   54.88    3.28
  -3  -4   6   51.39    5.03
  -3   4   6   54.34    5.44
  -3  -4   6   54.81    5.14
  -3  -4   6   59.44    6.49
  -3   4   6   53.95    2.73
  -3  -4   7  119.18    9.40
  -3  -4   7  109.33    7.68
  -3  -4   7  126.63    8.23
  -3  -4   8  288.49   14.58
  -3  -4   8  273.23   13.16
  -3  -4   8  301.97   15.81
  -3   4   8  282.04   13.73
  -3  -4   8  285.17   13.49
  -3  -4   9   78.65    7.17
  -3  -4   9   70.09    6.83
  -3  -4   9   80.53    8.50
  -3   4   9   77.72    7.41
  -3  -4   9   63.10    7.04
  -3  -4  10   74.71    8.53
  -3  -4  10   73.46    7.33
  -3   4  10   65.69    7.17
  -3  -4  10   72.05    7.25
  -3  -4  10   74.36    7.96
  -3   4  11   14.39    3.73
  -3  -4  11   15.66    4.57
  -3   4  11    9.04    3.53
  -3  -4  11    7.31    3.38
  -3  -4  11   11.03    4.45
  -3  -4  11   11.39    3.50
  -3  -4  12   38.82    6.75
  -3  -4  12   21.00    4.35
  -3  -4  12   29.51    5.56
  -3   4  12   24.59    4.67
  -3   4  12   29.57    5.58
  -3  -4  12   35.13    5.65
  -3  -4  13   99.62   10.15
  -3  -4  13   96.93    9.77
  -3  -4  13   96.22    9.77
  -3   4  13  106.18    9.96
  -3   4  13  102.97   10.40
  -3  -4  13   99.98   11.18
  -3  -4  14    2.52    3.37
  -3  -4  14    4.28    3.42
  -3  -4  14    9.86    4.54
  -3  -4  15   22.94    5.87
  -3  -4  15   20.44    5.63
  -3   5 -11    1.44    2.31
  -3  -5 -11   -1.64    2.17
  -3  -5 -11   -0.62    3.40
  -3  -5 -11    2.47    4.42
  -3  -5 -11    2.77    3.53
  -3   5 -11    8.12    3.38
  -3  -5 -10   44.56    7.62
  -3  -5 -10   35.22    5.90
  -3  -5 -10   37.35    7.28
  -3  -5 -10   51.29    8.04
  -3  -5 -10   47.93    7.61
  -3   5 -10   46.53    6.63
  -3  -5  -9   28.83    5.42
  -3   5  -9   23.01    4.54
  -3  -5  -9   19.24    5.25
  -3  -5  -9   19.51    5.20
  -3  -5  -9   25.91    5.72
  -3  -5  -9   13.75    4.66
  -3  -5  -8  169.60   12.80
  -3  -5  -8  182.84   13.75
  -3  -5  -8  174.43   13.55
  -3   5  -8  185.51    9.68
  -3  -5  -8  178.16   13.66
  -3   5  -8  168.81   10.92
  -3  -5  -8  160.53   11.77
  -3  -5  -7  202.09   13.90
  -3  -5  -7  184.06   12.25
  -3   5  -7  178.30   11.50
  -3  -5  -7  165.10   12.27
  -3  -5  -7  184.65   13.33
  -3  -5  -7  182.23   13.44
  -3   5  -7  195.42    9.84
  -3   5  -7  181.46   10.65
  -3   5  -6   42.59    4.94
  -3  -5  -6   47.97    6.52
  -3  -5  -6   43.28    6.39
  -3  -5  -6   43.39    6.14
  -3  -5  -6   48.20    6.24
  -3  -5  -6   44.54    6.54
  -3   5  -6   50.51    6.09
  -3  -5  -5  104.50    9.36
  -3  -5  -5   99.63    8.94
  -3  -5  -5  102.54    8.99
  -3  -5  -5   99.10    8.68
  -3  -5  -5  111.26    9.30
  -3   5  -5  103.58    8.06
  -3   5  -5  114.83    7.23
  -3   5  -5  104.97    7.23
  -3   5  -4  112.64    7.21
  -3   5  -4  107.75    7.86
  -3  -5  -4  119.77    9.19
  -3  -5  -4  115.82    9.33
  -3   5  -4  106.50    6.87
  -3  -5  -4  128.56    9.58
  -3  -5  -4  104.20    8.58
  -3  -5  -4  112.45    9.00
  -3  -5  -3  138.72    9.47
  -3  -5  -3  130.06    9.15
  -3  -5  -3  139.49    9.86
  -3   5  -3  140.77    8.79
  -3  -5  -3  122.19    9.36
  -3   5  -3  126.59    7.04
  -3  -5  -3  135.74    9.30
  -3  -5  -3  150.28    9.76
  -3   5  -3  140.90    8.03
  -3  -5  -2    6.73    2.29
  -3   5  -2    4.88    1.91
  -3  -5  -2    6.46    1.24
  -3   5  -2    8.73    1.80
  -3   5  -2    6.86    1.69
  -3  -5  -2    6.85    2.73
  -3  -5  -2    6.80    2.71
  -3  -5  -2    3.93    2.77
  -3  -5  -2    5.28    2.54
  -3   5  -2    5.19    1.98
  -3  -5  -2    4.64    1.74
  -3  -5  -1  103.71    8.27
  -3  -5  -1  101.16    7.33
  -3  -5  -1  103.70    8.18
  -3  -5  -1  102.44    7.02
  -3  -5  -1  107.96    7.61
  -3  -5  -1  122.82    5.64
  -3   5  -1  117.20    7.26
  -3  -5  -1  110.50    7.72
  -3  -5  -1  110.45    7.65
  -3   5  -1  104.26    7.40
  -3   5  -1  116.42    6.04
  -3   5  -1  115.53    5.44
  -3   5   0   80.88    6.39
  -3  -5   0   87.15    5.13
  -3  -5   0   69.99    5.86
  -3  -5   0   78.06    6.08
  -3  -5   0   84.21    6.40
  -3  -5   0   70.77    6.82
  -3   5   0   84.68    6.25
  -3  -5   0   77.18    6.08
  -3   5   0   76.20    3.83
  -3  -5   0   78.85    6.22
  -3  -5   1  214.48   10.32
  -3  -5   1  226.66   10.74
  -3  -5   1  216.99   10.36
  -3   5   1  231.73   11.26
  -3  -5   1  202.89   10.04
  -3  -5   1  241.05    7.26
  -3  -5   1  238.79   12.33
  -3   5   1  227.55    7.67
  -3   5   1  227.80   10.72
  -3  -5   1  228.48   10.54
  -3  -5   2 1033.99   28.21
  -3  -5   2 1040.17   27.34
  -3   5   2 1051.29   23.91
  -3  -5   2  978.84   26.82
  -3   5   2 1041.42   28.81
  -3  -5   2 1003.64   26.91
  -3  -5   2  990.93   26.92
  -3  -5   2 1051.82   21.54
  -3   5   3  616.63   17.09
  -3  -5   3  594.66   18.91
  -3  -5   3  602.35   18.87
  -3   5   3  616.49   20.70
  -3  -5   3  598.91   20.14
  -3  -5   3  601.70   18.94
  -3  -5   3  638.10   14.31
  -3  -5   3  571.47   18.68
  -3  -5   4   12.18    2.55
  -3  -5   4    9.94    1.57
  -3  -5   4    8.87    2.34
  -3  -5   4    8.24    2.46
  -3  -5   4    7.76    2.57
  -3   5   4    8.04    2.15
  -3   5   4   14.14    3.38
  -3  -5   5  552.21   20.39
  -3  -5   5  540.44   18.20
  -3   5   5  521.15   19.69
  -3  -5   5  518.05   18.03
  -3  -5   5  530.02   18.05
  -3   5   5  559.49   17.69
  -3  -5   6   34.62    5.35
  -3   5   6   30.53    4.13
  -3  -5   6   30.74    4.29
  -3  -5   6   36.18    4.73
  -3  -5   6   36.19    4.57
  -3  -5   7  238.53   13.92
  -3   5   7  259.31   12.46
  -3  -5   7  232.38   12.08
  -3  -5   7  226.28   11.91
  -3  -5   7  232.34   12.06
  -3   5   8   25.74    4.38
  -3  -5   8   37.38    6.02
  -3  -5   8   29.89    4.64
  -3  -5   8   30.84    4.58
  -3  -5   8   29.07    4.36
  -3   5   8   30.41    2.99
  -3  -5   9  144.54   10.20
  -3  -5   9  132.25   10.80
  -3  -5   9  151.67   10.47
  -3   5   9  143.32   10.25
  -3  -5   9  172.67   12.63
  -3  -5  10  140.86   12.06
  -3   5  10  132.20   10.32
  -3  -5  10  132.71   10.60
  -3  -5  10  131.57   10.43
  -3  -5  10  131.66   10.31
  -3  -5  11   35.61    5.83
  -3  -5  11   34.82    6.08
  -3  -5  11   35.10    6.46
  -3  -5  11   34.38    5.81
  -3   5  11   41.26    6.08
  -3  -5  12   82.76    9.04
  -3  -5  12   68.37    8.21
  -3   5  12   84.63    9.20
  -3  -5  12   83.01   10.25
  -3  -5  12   82.92    9.34
  -3  -5  13    8.62    4.50
  -3  -5  13    5.28    3.31
  -3  -5  13    6.45    4.04
  -3   5  13    0.44    3.11
  -3   5  13   -0.96    2.90
  -3  -5  13    2.84    2.60
  -3  -5  14   43.19    7.14
  -3  -5  14   49.51    7.74
  -3  -6 -11    3.71    4.83
  -3  -6 -11   11.78    5.86
  -3   6 -11    0.60    2.72
  -3  -6 -11    8.21    4.69
  -3  -6 -11    4.88    2.77
  -3  -6 -10   14.46    4.66
  -3  -6 -10   19.74    4.75
  -3  -6 -10   15.32    4.92
  -3  -6 -10   22.40    5.74
  -3   6 -10   25.02    4.95
  -3  -6  -9   97.25    9.46
  -3  -6  -9   87.90    9.75
  -3  -6  -9   96.75   10.93
  -3  -6  -9  102.39   11.23
  -3   6  -9   96.13    8.57
  -3  -6  -9   91.72   10.71
  -3  -6  -8   12.17    3.64
  -3   6  -8   16.78    3.68
  -3  -6  -8   15.10    4.68
  -3  -6  -8   14.93    5.08
  -3  -6  -8   21.64    4.81
  -3   6  -8   17.29    4.34
  -3  -6  -8   23.13    5.57
  -3   6  -8   22.05    4.21
  -3   6  -8   10.50    2.82
  -3   6  -7   13.74    3.76
  -3   6  -7   27.44    4.38
  -3  -6  -7   23.89    5.41
  -3  -6  -7   19.14    4.96
  -3   6  -7   31.24    4.52
  -3  -6  -7   16.10    4.78
  -3   6  -7   24.05    3.72
  -3  -6  -7   22.66    4.51
  -3  -6  -7   22.35    4.62
  -3  -6  -6   13.35    4.30
  -3  -6  -6    9.17    2.74
  -3  -6  -6    7.66    3.03
  -3  -6  -6    8.14    3.61
  -3   6  -6   14.22    3.52
  -3   6  -6   14.38    3.04
  -3  -6  -6   13.74    3.95
  -3   6  -6    9.20    2.60
  -3  -6  -5   19.64    4.41
  -3  -6  -5   25.12    5.26
  -3  -6  -5   24.70    5.16
  -3  -6  -5   27.60    5.03
  -3   6  -5   20.45    3.34
  -3   6  -5   28.97    4.08
  -3   6  -5   30.29    4.08
  -3  -6  -5   33.81    5.67
  -3   6  -5   29.20    4.68
  -3   6  -4   45.59    5.54
  -3  -6  -4   50.67    6.35
  -3   6  -4   49.45    4.89
  -3  -6  -4   56.43    6.84
  -3  -6  -4   56.33    6.85
  -3   6  -4   48.16    4.96
  -3  -6  -4   48.68    6.33
  -3  -6  -4   45.02    5.98
  -3   6  -4   50.64    4.54
  -3  -6  -4   64.86    7.05
  -3  -6  -3  143.51   10.77
  -3  -6  -3  137.00    9.88
  -3  -6  -3  128.70    9.90
  -3   6  -3  127.71    8.91
  -3   6  -3  140.54    8.09
  -3  -6  -3  129.75    9.75
  -3  -6  -3  155.42   10.51
  -3   6  -3  138.72    6.93
  -3   6  -3  135.41    7.29
  -3  -6  -3  143.81   10.20
  -3  -6  -2   89.51    7.69
  -3  -6  -2   82.13    7.92
  -3   6  -2   93.48    5.07
  -3   6  -2   91.28    7.39
  -3  -6  -2   90.37    7.63
  -3  -6  -2   97.14    3.77
  -3   6  -2   84.56    6.47
  -3  -6  -2   96.72    7.99
  -3  -6  -2   98.65    8.57
  -3  -6  -2   97.83    8.06
  -3  -6  -1   79.53    4.18
  -3  -6  -1   66.48    6.32
  -3   6  -1   59.46    5.53
  -3   6  -1   67.42    6.34
  -3  -6  -1   71.31    7.41
  -3  -6  -1   70.14    6.21
  -3  -6  -1   62.10    6.23
  -3   6  -1   70.79    3.79
  -3  -6  -1   71.09    6.50
  -3  -6  -1   63.88    6.31
  -3  -6  -1   68.79    7.27
  -3  -6   0    8.17    2.71
  -3  -6   0    7.52    2.15
  -3  -6   0   11.35    2.73
  -3  -6   0    6.01    2.79
  -3  -6   0   11.68    3.04
  -3   6   0   10.39    2.83
  -3  -6   0    7.77    2.79
  -3  -6   0   10.91    1.79
  -3   6   0   11.55    1.22
  -3   6   0    5.36    2.57
  -3  -6   1  223.13   11.30
  -3  -6   1  201.27   10.79
  -3  -6   1  201.84   10.79
  -3   6   1  209.13   11.36
  -3  -6   1  215.37   11.19
  -3  -6   1  222.81    7.72
  -3  -6   1  219.93   11.22
  -3   6   1  208.30   10.43
  -3  -6   1  210.07   12.38
  -3  -6   2   26.49    4.02
  -3   6   2   28.71    4.43
  -3  -6   2   26.20    3.89
  -3   6   2   23.38    2.74
  -3  -6   2   24.53    3.73
  -3  -6   2   19.76    3.68
  -3  -6   2   28.23    4.15
  -3  -6   3  113.02    7.85
  -3   6   3   99.17    8.04
  -3  -6   3  113.19    3.63
  -3  -6   3   95.46    7.24
  -3  -6   3  106.86    8.12
  -3  -6   3  108.00    7.69
  -3   6   3  107.84    6.44
  -3  -6   3  102.09    7.43
  -3  -6   4  175.66   10.90
  -3  -6   4  189.80   10.45
  -3   6   4  181.22    9.05
  -3  -6   4  174.73   10.02
  -3  -6   4  174.37   10.02
  -3  -6   4  187.42    5.58
  -3   6   4  175.31   10.95
  -3  -6   5  126.68    9.59
  -3  -6   5  127.38    8.67
  -3  -6   5  133.98    8.91
  -3   6   5  127.96    9.46
  -3  -6   5  128.35    8.68
  -3   6   5  131.10    8.00
  -3  -6   6  139.06    9.40
  -3  -6   6  142.19    9.43
  -3  -6   6  137.30    9.35
  -3   6   6  149.39    9.09
  -3   6   6  147.20   10.47
  -3  -6   6  138.31   10.38
  -3  -6   7   51.67    6.03
  -3   6   7   62.91    7.14
  -3  -6   7   54.76    6.14
  -3  -6   7   52.54    5.99
  -3  -6   7   50.59    6.72
  -3   6   7   59.00    6.20
  -3  -6   8   54.86    6.41
  -3  -6   8   52.44    6.33
  -3  -6   8   68.32    7.92
  -3  -6   8   65.13    6.86
  -3   6   8   64.38    6.67
  -3  -6   9   44.97    6.99
  -3  -6   9   41.55    5.84
  -3   6   9   42.39    5.93
  -3  -6   9   30.56    5.08
  -3  -6   9   41.01    5.82
  -3  -6  10   14.57    4.72
  -3  -6  10   17.16    4.44
  -3  -6  10   19.15    4.08
  -3  -6  10   14.70    3.65
  -3   6  10   17.07    4.34
  -3  -6  10   16.63    4.50
  -3  -6  11   48.29    8.17
  -3  -6  11   37.73    6.27
  -3  -6  11   36.06    5.82
  -3  -6  11   33.91    5.73
  -3   6  11   30.80    5.78
  -3  -6  12   66.85    9.46
  -3   6  12   67.36    8.44
  -3  -6  12   69.08    8.50
  -3  -6  12   63.19    8.16
  -3  -6  12   59.62    7.82
  -3  -6  13  134.63   12.13
  -3  -6  13  140.06   12.53
  -3   6  13  142.86   12.54
  -3  -6  13  127.77   12.11
  -3  -6  14   57.68    8.63
  -3  -6  14   65.89    9.21
  -3   7 -11    8.21    3.88
  -3  -7 -11    9.74    3.60
  -3  -7 -10    6.60    4.11
  -3  -7 -10    9.70    4.48
  -3  -7 -10   12.90    4.75
  -3  -7 -10   17.31    5.38
  -3  -7 -10   18.14    5.79
  -3   7 -10   10.91    4.14
  -3  -7  -9   27.87    6.74
  -3  -7  -9   38.95    6.11
  -3  -7  -9   45.77    8.11
  -3  -7  -9   28.54    6.03
  -3   7  -9   41.77    5.80
  -3  -7  -9   40.00    7.44
  -3   7  -8   17.77    4.59
  -3  -7  -8   36.60    6.91
  -3  -7  -8   28.19    5.30
  -3  -7  -8   28.30    6.48
  -3  -7  -8   21.94    5.33
  -3  -7  -8   30.08    6.02
  -3   7  -8   19.10    3.93
  -3  -7  -7   34.90    6.08
  -3  -7  -7   28.13    5.97
  -3   7  -7   35.22    5.59
  -3  -7  -7   31.31    5.74
  -3  -7  -7   16.11    5.10
  -3  -7  -7   24.58    5.57
  -3   7  -7   37.08    4.99
  -3  -7  -6    1.96    2.54
  -3   7  -6   -0.06    2.34
  -3  -7  -6    0.59    3.01
  -3   7  -6    6.27    2.52
  -3  -7  -6    2.30    2.67
  -3  -7  -6    3.06    2.48
  -3  -7  -6    5.29    2.73
  -3  -7  -5   69.72    8.29
  -3   7  -5   66.65    5.82
  -3   7  -5   70.79    5.85
  -3  -7  -5   64.76    7.93
  -3  -7  -5   50.81    6.69
  -3   7  -5   63.07    7.06
  -3  -7  -5   60.90    7.69
  -3  -7  -5   59.07    7.62
  -3  -7  -4   73.39    8.16
  -3  -7  -4   71.17    7.73
  -3   7  -4   59.27    5.45
  -3  -7  -4   57.98    7.16
  -3   7  -4   60.09    6.74
  -3  -7  -4   54.05    7.10
  -3  -7  -4   58.72    7.13
  -3  -7  -4   66.94    7.39
  -3   7  -4   69.01    5.36
  -3   7  -3   60.52    4.55
  -3  -7  -3   49.70    6.32
  -3   7  -3   54.55    5.18
  -3  -7  -3   58.53    6.88
  -3  -7  -3   50.30    6.33
  -3  -7  -3   52.49    6.62
  -3  -7  -3   58.20    7.11
  -3  -7  -3   52.83    6.60
  -3   7  -3   49.56    6.00
  -3   7  -2   53.52    3.81
  -3  -7  -2   62.87    7.36
  -3  -7  -2   49.46    6.09
  -3  -7  -2   49.43    6.06
  -3  -7  -2   65.58    6.94
  -3  -7  -2   52.72    6.79
  -3  -7  -2   55.11    6.51
  -3   7  -2   53.44    5.14
  -3   7  -2   55.07    6.25
  -3   7  -1   49.12    5.07
  -3  -7  -1   53.73    6.83
  -3  -7  -1   43.12    5.60
  -3  -7  -1   54.37    6.81
  -3  -7  -1   34.02    5.11
  -3   7  -1   46.72    5.79
  -3  -7  -1   41.15    5.50
  -3   7  -1   46.38    3.06
  -3  -7  -1   39.30    5.53
  -3  -7  -1   39.49    5.19
  -3  -7   0  350.33   15.83
  -3  -7   0  358.88   15.80
  -3  -7   0  341.62   15.72
  -3  -7   0  364.99   16.13
  -3  -7   0  345.75   15.94
  -3   7   0  334.07   13.91
  -3   7   0  329.07   15.35
  -3  -7   0  347.35   17.16
  -3   7   1  825.08   24.07
  -3  -7   1  775.31   25.28
  -3  -7   1  790.35   25.59
  -3  -7   1  795.49   27.57
  -3  -7   1  774.67   25.39
  -3   7   1  788.63   25.74
  -3  -7   1  774.61   25.41
  -3  -7   1  795.43   25.65
  -3  -7   2  672.81   22.84
  -3  -7   2  677.22   22.77
  -3  -7   2  667.55   23.13
  -3  -7   2  640.40   22.37
  -3  -7   2  677.82   22.98
  -3   7   2  674.84   23.38
  -3  -7   2  658.34   24.49
  -3  -7   3  388.28   16.59
  -3  -7   3  415.17   17.59
  -3  -7   3  388.31   16.46
  -3   7   3  389.52   17.28
  -3   7   3  399.46   14.23
  -3  -7   3  385.65   16.43
  -3  -7   3  377.31   16.33
  -3   7   4  273.81   14.41
  -3  -7   4  244.54   13.09
  -3  -7   4  266.24   13.49
  -3  -7   4  285.48   14.72
  -3   7   4  278.51   12.02
  -3  -7   4  265.19   13.42
  -3  -7   4  261.64   13.41
  -3  -7   5  439.94   18.32
  -3  -7   5  475.72   18.90
  -3  -7   5  465.38   18.72
  -3   7   5  464.63   17.16
  -3   7   5  462.33   19.73
  -3  -7   5  460.88   20.04
  -3  -7   6  453.45   18.97
  -3  -7   6  448.13   20.42
  -3  -7   6  461.67   19.05
  -3   7   6  477.59   20.46
  -3  -7   6  459.53   19.04
  -3   7   6  469.73   17.96
  -3   7   7   41.13    6.18
  -3   7   7   41.94    5.45
  -3  -7   7   53.88    6.31
  -3  -7   7   47.95    6.34
  -3  -7   7   43.51    5.86
  -3  -7   7   46.34    6.71
  -3  -7   8    9.08    3.72
  -3   7   8    1.40    3.17
  -3   7   8    6.66    2.83
  -3  -7   8    5.34    3.77
  -3  -7   8    3.03    2.87
  -3  -7   8    0.84    2.74
  -3  -7   9   95.24    9.15
  -3   7   9  118.68    9.85
  -3  -7   9  116.94    9.95
  -3  -7   9   92.88    8.91
  -3   7   9  104.30    9.83
  -3  -7   9   98.95   10.47
  -3  -7  10   27.63    6.34
  -3  -7  10   25.04    5.04
  -3  -7  10   39.25    6.35
  -3  -7  10   26.11    5.20
  -3   7  10   37.52    6.06
  -3  -7  10   35.24    6.32
  -3  -7  11   46.66    7.46
  -3  -7  11   50.30    8.26
  -3  -7  11   56.90    7.67
  -3  -7  11   34.82    6.25
  -3   7  11   50.77    7.38
  -3  -7  11   42.56    6.62
  -3   7  12   69.42    9.08
  -3  -7  12   58.62    9.21
  -3  -7  12   38.54    6.73
  -3  -7  12   59.05    8.30
  -3  -7  12   51.65    7.72
  -3  -7  12   55.36    7.93
  -3  -7  13   56.96    8.31
  -3  -7  13   51.34    8.10
  -3  -7  13   54.19    8.09
  -3   8 -11   45.67    7.03
  -3   8 -10   11.23    3.67
  -3  -8 -10   16.79    4.97
  -3  -8  -9   19.70    5.36
  -3   8  -9   31.51    5.44
  -3  -8  -9   28.12    6.16
  -3  -8  -9   20.37    5.82
  -3   8  -9   24.97    5.42
  -3  -8  -9   23.87    5.33
  -3  -8  -9   18.96    5.42
  -3   8  -8    5.78    2.91
  -3  -8  -8    3.09    2.92
  -3   8  -8    3.66    3.43
  -3  -8  -8    1.45    2.82
  -3  -8  -8    5.30    3.17
  -3  -8  -8    2.96    3.23
  -3  -8  -8    1.31    3.46
  -3  -8  -7    5.00    3.61
  -3   8  -7    9.83    3.00
  -3  -8  -7    8.06    3.38
  -3  -8  -7    4.05    2.66
  -3  -8  -7   19.00    5.12
  -3  -8  -7   16.90    4.81
  -3   8  -7    7.11    3.37
  -3   8  -6   10.59    2.88
  -3  -8  -6    4.28    2.93
  -3  -8  -6   -2.97    4.09
  -3  -8  -6    6.08    3.27
  -3   8  -6    5.46    2.97
  -3  -8  -6   11.66    3.44
  -3  -8  -6    2.37    2.85
  -3  -8  -5   60.16    7.89
  -3  -8  -5   49.15    6.82
  -3   8  -5   67.28    5.74
  -3   8  -5   53.12    6.70
  -3  -8  -5   46.16    6.91
  -3  -8  -5   59.36    7.85
  -3  -8  -5   46.45    6.97
  -3  -8  -5   57.05    7.67
  -3  -8  -4   54.75    7.15
  -3  -8  -4   67.64    8.07
  -3   8  -4   62.24    5.55
  -3   8  -4   64.76    7.42
  -3  -8  -4   76.89    8.60
  -3  -8  -4   66.70    7.71
  -3  -8  -4   56.95    7.47
  -3  -8  -4   63.52    8.04
  -3   8  -3   69.98    5.96
  -3   8  -3   74.26    7.71
  -3  -8  -3   71.85    7.98
  -3  -8  -3   69.73    7.78
  -3  -8  -3   67.70    7.74
  -3  -8  -3   82.93    8.61
  -3  -8  -3   76.50    8.70
  -3  -8  -3   69.82    7.88
  -3   8  -2  131.38    8.43
  -3  -8  -2  154.02   11.51
  -3  -8  -2  147.97   11.18
  -3  -8  -2  157.02   11.42
  -3   8  -2  161.01   10.97
  -3  -8  -2  159.96   11.43
  -3  -8  -2  158.93   11.52
  -3  -8  -2  150.11   11.75
  -3  -8  -1  491.72   21.65
  -3   8  -1  456.14   17.05
  -3   8  -1  474.89   19.67
  -3  -8  -1  473.43   20.34
  -3  -8  -1  510.64   22.20
  -3  -8  -1  491.77   20.92
  -3  -8  -1  504.22   20.88
  -3  -8  -1  502.41   20.95
  -3  -8   0  173.16   11.38
  -3  -8   0  173.30   11.51
  -3  -8   0  176.29   11.64
  -3   8   0  176.23   11.55
  -3   8   0  176.70    9.97
  -3  -8   0  176.35   11.65
  -3  -8   0  153.23   11.73
  -3  -8   0  177.93   11.79
  -3  -8   1  287.47   14.97
  -3  -8   1  287.11   14.88
  -3  -8   1  289.49   14.86
  -3  -8   1  300.96   15.28
  -3  -8   1  276.34   14.70
  -3   8   1  302.16   15.19
  -3  -8   1  269.00   15.62
  -3   8   1  292.87   13.26
  -3  -8   2  132.28   10.00
  -3  -8   2  137.53    9.99
  -3  -8   2  132.70    9.84
  -3   8   2  134.61   10.10
  -3  -8   2  116.96    9.24
  -3  -8   2  122.41    9.59
  -3  -8   2  124.79   10.46
  -3  -8   3   57.94    6.68
  -3  -8   3   63.37    6.94
  -3  -8   3   68.13    7.21
  -3   8   3   73.09    7.65
  -3  -8   3   82.44    7.77
  -3  -8   3   75.01    7.43
  -3  -8   4   37.47    5.49
  -3   8   4   32.66    4.24
  -3   8   4   36.45    5.64
  -3  -8   4   26.89    4.75
  -3  -8   4   29.76    4.89
  -3  -8   4   33.08    5.22
  -3  -8   4   35.18    5.38
  -3  -8   5   61.22    6.96
  -3  -8   5   46.48    6.59
  -3   8   5   55.88    5.91
  -3  -8   5   54.44    6.61
  -3  -8   5   53.94    6.46
  -3   8   5   65.95    7.56
  -3   8   6    1.75    3.19
  -3  -8   6    0.80    2.31
  -3   8   6    1.48    1.90
  -3  -8   6    5.18    3.41
  -3  -8   6    8.53    3.18
  -3  -8   6    5.82    2.85
  -3   8   7  114.27   10.16
  -3   8   7  108.84    9.01
  -3  -8   7  107.00    9.57
  -3  -8   7  112.42    9.64
  -3  -8   7   97.46    9.10
  -3  -8   7  111.55   10.51
  -3   8   8  116.79    9.57
  -3  -8   8  113.96   10.05
  -3  -8   8  119.48   11.31
  -3  -8   8  116.18   10.02
  -3  -8   8  101.62    9.55
  -3   8   8  104.36   10.03
  -3  -8   9  162.50   12.33
  -3  -8   9  140.88   11.69
  -3   8   9  135.70   11.73
  -3  -8   9  144.24   11.67
  -3   8   9  161.63   11.78
  -3  -8   9  149.11   13.03
  -3  -8  10    8.29    4.02
  -3  -8  10   -2.14    2.83
  -3   8  10    7.59    3.49
  -3  -8  10    9.52    3.82
  -3  -8  10   11.62    4.25
  -3  -8  10    3.95    3.18
  -3   8  10    2.53    2.83
  -3  -8  11   15.44    5.51
  -3  -8  11   25.27    5.83
  -3  -8  11    8.85    3.85
  -3   8  11   14.67    5.04
  -3  -8  11   21.56    6.22
  -3   8  11   18.18    4.82
  -3  -8  11   24.12    5.30
  -3  -8  12    8.60    4.44
  -3  -8  12   10.83    4.55
  -3  -8  12   12.23    4.32
  -3  -8  12   16.54    5.31
  -3   8  12   15.26    4.67
  -3  -9  -9   11.33    4.22
  -3   9  -8    7.06    4.03
  -3  -9  -8   13.95    5.32
  -3  -9  -8   14.08    4.96
  -3  -9  -8   24.27    5.85
  -3  -9  -8    9.15    4.07
  -3  -9  -8    7.74    3.48
  -3  -9  -7    1.64    3.20
  -3  -9  -7    0.50    3.34
  -3   9  -7   -0.03    2.71
  -3  -9  -7    2.65    3.08
  -3  -9  -7    9.19    4.24
  -3  -9  -7    3.19    3.33
  -3  -9  -6    5.48    3.89
  -3  -9  -6    2.73    3.64
  -3  -9  -6   16.55    4.94
  -3  -9  -6    9.32    4.18
  -3   9  -6    2.78    2.96
  -3  -9  -6   11.61    4.14
  -3  -9  -5   45.48    7.25
  -3  -9  -5   43.98    7.18
  -3  -9  -5   38.26    6.86
  -3  -9  -5   39.59    6.72
  -3  -9  -5   56.49    7.32
  -3  -9  -5   43.63    7.35
  -3   9  -5   44.17    6.71
  -3  -9  -4   22.73    5.41
  -3   9  -4   15.50    2.94
  -3   9  -4   17.04    4.55
  -3  -9  -4   22.02    4.96
  -3  -9  -4   11.40    4.04
  -3  -9  -4   14.03    4.40
  -3  -9  -4   17.23    4.61
  -3   9  -3   71.11    6.22
  -3  -9  -3   89.57    9.22
  -3  -9  -3   82.81    9.07
  -3  -9  -3   70.55    8.47
  -3   9  -3   80.55    8.36
  -3  -9  -3   80.49    9.13
  -3  -9  -3   65.33    8.19
  -3  -9  -3   76.48    8.72
  -3  -9  -2   31.95    5.75
  -3  -9  -2   35.88    6.34
  -3  -9  -2   41.83    6.65
  -3  -9  -2   38.91    6.44
  -3   9  -2   23.15    3.86
  -3  -9  -2   32.42    5.58
  -3  -9  -2   36.07    5.90
  -3   9  -2   28.22    5.04
  -3  -9  -1  121.41   10.51
  -3  -9  -1  103.81    9.73
  -3  -9  -1  109.04   10.46
  -3   9  -1  121.48    9.96
  -3  -9  -1  113.30   10.33
  -3   9  -1  120.09    8.11
  -3  -9  -1  112.77   10.08
  -3  -9  -1   99.70    9.47
  -3  -9   0  182.11   12.19
  -3  -9   0  133.52   10.94
  -3  -9   0  167.09   12.58
  -3  -9   0  161.86   11.78
  -3  -9   0  167.06   12.13
  -3  -9   0  145.39   11.32
  -3   9   0  147.30    9.21
  -3   9   0  156.43   11.38
  -3  -9   1  288.96   16.10
  -3  -9   1  320.33   16.56
  -3   9   1  323.83   14.23
  -3  -9   1  305.40   17.49
  -3   9   1  292.97   15.85
  -3  -9   1  306.95   16.47
  -3  -9   1  298.16   16.36
  -3  -9   1  304.94   16.48
  -3  -9   2  154.13   11.43
  -3   9   2  153.76   11.37
  -3  -9   2  163.69   11.89
  -3  -9   2  165.89   11.82
  -3  -9   2  165.05   11.80
  -3  -9   2  157.68   12.38
  -3   9   2  168.15   10.17
  -3  -9   2  163.74   11.69
  -3  -9   3  283.08   15.88
  -3  -9   3  264.75   15.15
  -3  -9   3  266.83   15.17
  -3  -9   3  270.31   15.32
  -3  -9   3  267.65   15.31
  -3   9   3  265.78   15.27
  -3  -9   4  105.68    9.59
  -3  -9   4  107.15    9.75
  -3   9   4  104.08    9.41
  -3  -9   4  109.84    9.70
  -3  -9   4   95.86    9.16
  -3  -9   4   99.75    9.26
  -3  -9   5   81.09    8.39
  -3  -9   5   73.48    7.90
  -3  -9   5   69.76    7.84
  -3  -9   5   97.03    9.46
  -3  -9   5   73.27    8.10
  -3   9   5   78.79    7.30
  -3   9   5   74.21    8.06
  -3   9   6   56.13    7.38
  -3  -9   6   68.59    7.85
  -3  -9   6   73.01    8.06
  -3  -9   6   60.89    7.97
  -3   9   6   76.34    7.57
  -3  -9   6   64.90    7.47
  -3  -9   7   11.27    3.65
  -3  -9   7   11.03    3.85
  -3   9   7   10.21    3.72
  -3  -9   7   11.30    4.16
  -3  -9   7   10.42    3.88
  -3   9   7    4.53    2.28
  -3  -9   8   10.26    4.15
  -3  -9   8   14.24    4.33
  -3   9   8    6.59    3.39
  -3  -9   8   13.45    4.75
  -3   9   8    7.18    4.38
  -3  -9   8    7.79    3.68
  -3   9   9   58.62    8.19
  -3  -9   9   55.01    7.47
  -3   9   9   60.38    7.64
  -3  -9   9   72.63    8.74
  -3  -9   9   78.10    9.98
  -3  -9   9   54.84    7.81
  -3  -9  10   -2.87    3.71
  -3   9  10    0.09    2.75
  -3  -9  10    4.89    2.97
  -3  -9  10   -2.52    3.45
  -3   9  10    3.31    3.82
  -3  -9  10    1.28    3.55
  -3  -9  11   49.39    7.94
  -3  -9  11   50.47    7.78
  -3   9  11   55.48    8.19
  -3  -9  11   41.44    7.37
  -3  -9  11   42.48    7.31
  -3  -9  12   59.40    8.90
  -3  -9  12   57.61    8.62
  -3 -10  -9   33.29    6.12
  -3 -10  -8   68.19    8.83
  -3 -10  -7    7.51    4.54
  -3  10  -7    4.81    3.13
  -3 -10  -7    8.11    3.63
  -3 -10  -7    4.47    4.47
  -3 -10  -7    4.30    4.59
  -3 -10  -7    4.71    4.86
  -3 -10  -6   21.09    5.55
  -3 -10  -6   19.32    5.92
  -3 -10  -6   27.41    6.32
  -3  10  -6   24.38    5.72
  -3 -10  -6   26.49    6.54
  -3 -10  -6   19.86    4.98
  -3 -10  -5   79.16    9.98
  -3 -10  -5   85.83   10.23
  -3 -10  -5   66.40    8.59
  -3 -10  -5   86.39   10.31
  -3  10  -5   86.50    9.39
  -3 -10  -5   72.36    9.34
  -3 -10  -5   74.35    9.80
  -3  10  -4   20.20    4.79
  -3 -10  -4   21.18    5.36
  -3 -10  -4   29.87    5.90
  -3 -10  -4   14.19    5.06
  -3 -10  -4   12.06    4.27
  -3 -10  -4   20.50    5.05
  -3  10  -4   22.07    3.71
  -3 -10  -4   16.09    5.30
  -3 -10  -3   28.52    5.86
  -3  10  -3   33.31    4.33
  -3  10  -3   32.32    5.67
  -3 -10  -3   31.17    6.14
  -3 -10  -3   33.16    6.19
  -3 -10  -3   32.92    6.75
  -3 -10  -3   42.32    6.90
  -3 -10  -3   25.31    5.52
  -3 -10  -2   11.15    3.77
  -3 -10  -2   13.43    3.86
  -3 -10  -2   10.47    4.05
  -3  10  -2    6.47    2.62
  -3 -10  -2   11.09    4.27
  -3  10  -2   13.73    4.58
  -3 -10  -2    6.23    3.26
  -3 -10  -2   22.97    5.13
  -3 -10  -1    6.72    3.30
  -3  10  -1    1.07    1.93
  -3 -10  -1   10.57    3.78
  -3 -10  -1    5.51    3.33
  -3 -10  -1    5.71    3.09
  -3  10  -1    4.64    2.73
  -3 -10  -1    5.91    3.27
  -3 -10  -1    5.42    3.00
  -3  10   0   21.65    3.79
  -3 -10   0   17.53    4.86
  -3 -10   0   14.11    4.14
  -3  10   0    8.08    3.22
  -3 -10   0   15.04    4.44
  -3 -10   0   12.64    3.72
  -3 -10   0   16.83    4.47
  -3 -10   0   15.72    4.25
  -3 -10   1    4.16    2.90
  -3 -10   1    4.05    2.87
  -3 -10   1    2.10    2.92
  -3 -10   1    4.84    3.34
  -3  10   1    7.23    2.70
  -3  10   1    7.15    3.50
  -3 -10   1    7.24    3.18
  -3 -10   1    9.18    4.25
  -3 -10   2   14.90    4.23
  -3 -10   2   16.53    4.46
  -3  10   2   13.06    3.22
  -3 -10   2   10.34    3.58
  -3 -10   2   16.79    5.36
  -3  10   2   15.70    4.18
  -3 -10   2   11.76    4.05
  -3 -10   2   13.49    3.66
  -3 -10   3   82.46    8.89
  -3 -10   3   93.98    9.62
  -3 -10   3   96.17    9.47
  -3 -10   3  106.47   10.31
  -3  10   3   85.62    9.02
  -3 -10   3   92.51    9.91
  -3 -10   3   90.45    9.25
  -3 -10   4   40.30    6.49
  -3 -10   4   36.02    6.18
  -3 -10   4   35.84    6.17
  -3 -10   4   27.60    5.71
  -3 -10   4   36.19    6.13
  -3  10   4   37.31    6.44
  -3 -10   5   18.57    4.92
  -3 -10   5   24.48    5.45
  -3  10   5   25.09    5.67
  -3 -10   5   16.40    4.37
  -3 -10   5   18.50    4.62
  -3 -10   5   21.02    4.83
  -3 -10   6    6.17    3.01
  -3  10   6   16.15    3.94
  -3 -10   6   13.70    4.71
  -3 -10   6   14.91    4.48
  -3 -10   6   21.79    4.93
  -3  10   6    9.29    3.09
  -3 -10   7   30.64    5.97
  -3  10   7   42.30    6.51
  -3  10   7   30.93    5.25
  -3 -10   7   36.39    6.56
  -3 -10   7   36.06    6.84
  -3 -10   7   25.92    5.83
  -3 -10   8    4.49    3.09
  -3 -10   8    6.55    3.77
  -3 -10   8    2.73    3.35
  -3  10   8    2.31    2.73
  -3  10   8    4.36    3.38
  -3 -10   8    1.42    2.66
  -3  10   9   53.89    8.17
  -3  10   9   55.75    7.89
  -3 -10   9   68.42    9.43
  -3 -10   9   53.70    8.06
  -3 -10   9   53.67    8.20
  -3 -10   9   38.99    6.96
  -3 -10  10   13.44    4.66
  -3 -10  10   17.27    4.89
  -3 -10  10    8.56    3.87
  -3  10  10   16.32    4.53
  -3 -11  -8    9.42    3.77
  -3 -11  -7   16.48    4.81
  -3 -11  -6  171.51   15.50
  -3 -11  -6  166.18   15.35
  -3 -11  -6  202.92   16.72
  -3 -11  -6  193.53   14.54
  -3 -11  -6  189.91   15.57
  -3 -11  -6  192.10   16.48
  -3 -11  -5    2.54    2.94
  -3 -11  -5    3.86    4.01
  -3 -11  -5   18.40    5.65
  -3 -11  -5    4.73    3.94
  -3 -11  -5   12.01    5.01
  -3  11  -5    8.35    4.53
  -3 -11  -5    4.25    3.34
  -3 -11  -4   88.57   10.08
  -3 -11  -4  124.15   12.34
  -3 -11  -4   96.67   11.19
  -3 -11  -4  102.33   11.40
  -3  11  -4   85.33    9.52
  -3 -11  -4  103.77   11.41
  -3 -11  -4   77.72   10.10
  -3 -11  -3   -2.20    3.38
  -3 -11  -3    7.30    3.90
  -3 -11  -3   -2.26    3.05
  -3  11  -3    2.26    3.03
  -3 -11  -3   -1.17    3.23
  -3 -11  -3   -1.95    2.93
  -3 -11  -3    1.41    3.22
  -3 -11  -2   39.44    6.75
  -3 -11  -2   41.47    7.24
  -3 -11  -2   41.45    7.60
  -3  11  -2   47.02    7.06
  -3 -11  -2   33.85    6.62
  -3 -11  -2   42.71    7.04
  -3  11  -2   38.36    4.95
  -3 -11  -2   41.12    7.11
  -3 -11  -1   20.99    5.72
  -3  11  -1   12.36    4.08
  -3 -11  -1    7.92    3.72
  -3  11  -1   14.86    2.85
  -3 -11  -1   20.43    5.20
  -3 -11  -1   10.95    4.88
  -3 -11  -1    9.52    3.54
  -3 -11  -1   19.92    5.30
  -3 -11   0   23.98    6.14
  -3 -11   0   23.90    5.55
  -3  11   0   19.27    3.74
  -3 -11   0   23.06    5.46
  -3 -11   0   31.40    6.08
  -3 -11   0   15.41    4.78
  -3 -11   0   22.19    5.16
  -3  11   0   30.01    6.09
  -3 -11   1    7.52    3.44
  -3 -11   1    5.43    3.57
  -3 -11   1    5.83    2.43
  -3  11   1   10.90    3.67
  -3 -11   1    9.65    3.67
  -3 -11   1   13.30    3.83
  -3  11   1    5.91    2.59
  -3 -11   1    9.90    3.94
  -3 -11   2   72.92    8.96
  -3 -11   2   66.48    8.36
  -3 -11   2   64.84    8.38
  -3  11   2   83.78    9.19
  -3  11   2   72.15    7.09
  -3 -11   2   76.77    9.01
  -3 -11   2   83.98    9.58
  -3 -11   2   83.24    9.95
  -3 -11   3   29.96    6.22
  -3 -11   3   23.18    5.49
  -3 -11   3   28.97    5.85
  -3  11   3   22.23    4.22
  -3 -11   3   22.07    5.36
  -3 -11   3   30.79    6.34
  -3 -11   3   28.65    6.02
  -3  11   3   29.52    5.59
  -3 -11   4  199.24   14.63
  -3 -11   4  189.60   14.31
  -3 -11   4  179.81   14.06
  -3 -11   4  201.01   14.85
  -3  11   4  203.37   14.62
  -3 -11   4  224.61   15.65
  -3  11   5   60.30    8.37
  -3 -11   5   63.82    8.84
  -3 -11   5   41.88    7.06
  -3 -11   5   60.73    8.31
  -3 -11   5   70.75    9.08
  -3 -11   5   57.09    8.09
  -3 -11   6  143.59   12.80
  -3 -11   6  143.23   12.64
  -3 -11   6  137.35   12.52
  -3 -11   6  135.97   12.76
  -3  11   6  126.46   11.83
  -3 -11   6  140.73   12.52
  -3 -11   7    9.86    4.60
  -3 -11   7    9.80    4.69
  -3  11   7    4.69    3.36
  -3 -11   7   -4.23    3.88
  -3 -11   7    8.19    4.06
  -3  11   8   57.78    7.82
  -3 -11   8   52.35    8.29
  -3  11   8   66.05    8.73
  -3 -11   8   59.38    8.60
  -3 -11   8   48.77    7.86
  -3 -11   9    6.61    3.70
  -3 -11   9    2.95    2.84
  -3  11   9    2.80    3.24
  -3 -11   9    9.01    4.10
  -3 -12  -6   41.75    7.24
  -3 -12  -5  125.68   12.17
  -3 -12  -4   41.47    7.81
  -3 -12  -4   53.30    8.87
  -3 -12  -4   52.46    8.06
  -3 -12  -4   38.18    7.97
  -3 -12  -4   46.34    8.84
  -3 -12  -4   40.17    7.88
  -3 -12  -3  121.26   12.71
  -3 -12  -3  147.58   13.90
  -3  12  -3  140.87   12.57
  -3 -12  -3  125.18   12.92
  -3 -12  -3  123.80   12.06
  -3 -12  -3  107.04   12.12
  -3 -12  -3  113.84   12.24
  -3 -12  -2   -1.09    2.73
  -3  12  -2   -1.60    3.55
  -3 -12  -2    1.46    4.08
  -3 -12  -2   -0.96    3.37
  -3 -12  -2   -0.47    3.57
  -3 -12  -2   -0.42    3.26
  -3 -12  -2    1.15    2.73
  -3 -12  -1    6.44    3.50
  -3 -12  -1    8.09    4.17
  -3 -12  -1    3.24    3.03
  -3 -12  -1    8.63    3.30
  -3 -12  -1    2.94    3.22
  -3 -12  -1    9.39    3.93
  -3  12  -1    3.57    3.24
  -3 -12   0   17.32    5.47
  -3 -12   0   27.67    6.47
  -3 -12   0   13.36    4.80
  -3 -12   0   24.62    6.26
  -3 -12   0   20.23    5.80
  -3  12   0   21.78    5.28
  -3 -12   1   15.91    5.31
  -3  12   1   20.25    5.66
  -3 -12   1   10.00    4.48
  -3 -12   1   15.68    5.35
  -3 -12   1    9.67    4.49
  -3 -12   1    6.55    3.39
  -3 -12   1    4.39    2.91
  -3 -12   2    8.97    3.58
  -3 -12   2   12.56    4.40
  -3 -12   2   10.82    4.52
  -3 -12   2   13.06    4.46
  -3  12   2   13.36    4.14
  -3 -12   2   22.39    6.09
  -3 -12   2   10.39    4.03
  -3  12   3   28.94    6.14
  -3 -12   3   40.81    7.01
  -3  12   3   21.82    4.17
  -3 -12   3   18.17    5.33
  -3 -12   3   28.97    6.28
  -3 -12   3   23.00    5.92
  -3 -12   3   23.40    6.28
  -3 -12   3   25.19    5.65
  -3 -12   4   12.64    5.06
  -3 -12   4   18.01    4.74
  -3 -12   4   11.02    4.47
  -3 -12   4   23.32    5.95
  -3 -12   4   21.33    5.40
  -3  12   4   17.04    4.75
  -3 -12   4   21.89    5.81
  -3  12   5   36.09    6.96
  -3 -12   5   37.89    6.96
  -3 -12   5   28.01    6.22
  -3 -12   5   54.47    8.43
  -3 -12   5   27.91    5.82
  -3 -12   5   27.51    6.04
  -3 -12   6   69.88    9.41
  -3 -12   6   59.96    8.78
  -3  12   6   72.60    9.16
  -3 -12   6   69.85    9.52
  -3 -12   6   61.55    8.96
  -3 -12   7   31.42    6.56
  -3 -12   7   42.39    7.69
  -3 -12   7   43.06    7.67
  -3 -12   7   28.69    6.36
  -3 -13  -4   -4.21    2.83
  -3 -13  -3   25.33    5.93
  -3 -13  -2    2.90    2.68
  -3 -13  -1   22.75    6.34
  -3 -13  -1   26.14    5.69
  -3 -13   0   34.83    7.07
  -3 -13   0   41.48    7.68
  -3 -13   0   46.26    8.45
  -3 -13   0   47.07    7.99
  -3 -13   0   37.65    7.46
  -3 -13   1   64.83    9.53
  -3 -13   1   66.01    9.60
  -3 -13   1   51.52    8.26
  -3 -13   1   65.86    9.75
  -3 -13   2   10.50    4.51
  -3 -13   2   18.38    4.75
  -3 -13   2   15.00    4.70
  -3 -13   2   13.68    5.06
  -3 -13   3   11.04    4.97
  -3 -13   3    9.37    3.94
  -3 -13   3    8.71    3.44
  -3 -13   3   11.19    4.82
  -3 -13   4   37.78    7.53
  -2   0 -13   -2.17    3.00
  -2   0 -13    2.05    3.99
  -2   0 -13    0.50    3.16
  -2   0 -13   -5.12    4.51
  -2   0 -12   53.45    8.20
  -2   0 -12   45.80    6.97
  -2   0 -12   47.23    6.43
  -2   0 -12   36.92    6.42
  -2   0 -11   -3.27    3.49
  -2   0 -11   -3.34    3.67
  -2   0 -11   -1.27    1.89
  -2   0 -11   -5.05    3.80
  -2   0 -10   66.13    7.97
  -2   0 -10   62.80    7.37
  -2   0 -10   64.49    6.82
  -2   0 -10   57.00    7.60
  -2   0  -9    0.31    2.66
  -2   0  -9    2.08    2.84
  -2   0  -9   -1.23    2.21
  -2   0  -9   -2.88    2.46
  -2   0  -8   66.28    7.13
  -2   0  -8   64.67    7.14
  -2   0  -8   73.44    7.10
  -2   0  -8   71.96    6.70
  -2   0  -7   -0.30    0.62
  -2   0  -7    1.01    1.30
  -2   0  -7    0.59    2.50
  -2   0  -7   -0.51    0.93
  -2   0  -7   -0.72    2.03
  -2   0  -7   -1.90    1.74
  -2   0  -7    0.00    1.93
  -2   0  -6  358.42   15.24
  -2   0  -6  357.93   15.18
  -2   0  -6  349.23   10.92
  -2   0  -6  366.68   14.92
  -2   0  -6  366.65   10.09
  -2   0  -6  344.23   13.91
  -2   0  -6  394.95   11.69
  -2   0  -5    0.39    1.84
  -2   0  -5    0.72    0.72
  -2   0  -5    2.29    1.84
  -2   0  -5   -1.50    1.37
  -2   0  -5    1.28    1.01
  -2   0  -5    0.37    1.93
  -2   0  -5   -0.02    2.04
  -2   0  -4  406.94   13.99
  -2   0  -4  440.90   12.99
  -2   0  -4  386.77   14.15
  -2   0  -4  421.96   11.58
  -2   0  -4  383.90   13.83
  -2   0  -4  409.63   11.99
  -2   0  -4  377.68   13.94
  -2   0  -4  435.03   11.47
  -2   0  -3    0.43    0.76
  -2   0  -3   -1.27    1.71
  -2   0  -3    0.11    1.46
  -2   0  -3    0.01    0.88
  -2   0  -3    0.89    1.26
  -2   0  -3    0.92    1.44
  -2   0  -3    1.47    0.96
  -2   0  -3   -1.69    1.40
  -2   0  -3   -0.47    0.86
  -2   0  -2  192.82    7.98
  -2   0  -2  187.31    7.41
  -2   0  -2  215.87    7.42
  -2   0  -2  196.31    6.91
  -2   0  -2  188.74    7.00
  -2   0  -2  190.28    6.02
  -2   0  -2  191.74    8.09
  -2   0  -2  180.64    7.31
  -2   0  -2  180.14    7.57
  -2   0  -2  191.89    6.14
  -2   0  -2  184.42    7.28
  -2   0  -2  206.30    7.14
  -2   0  -1    0.43    0.94
  -2   0  -1   -0.71    1.30
  -2   0  -1    0.31    1.12
  -2   0  -1    1.39    1.12
  -2   0  -1    0.69    0.97
  -2   0  -1   -0.55    0.99
  -2   0  -1    0.68    0.91
  -2   0  -1   -1.19    1.34
  -2   0  -1    1.09    1.21
  -2   0  -1   -0.60    0.91
  -2   0  -1   -1.04    1.28
  -2   0  -1    0.21    0.61
  -2   0   0   68.30    3.75
  -2   0   0   72.55    2.86
  -2   0   0   71.46    4.38
  -2   0   0   73.07    2.88
  -2   0   0   88.10    4.80
  -2   0   0   77.27    3.25
  -2   0   0   76.14    4.10
  -2   0   0   91.91    4.42
  -2   0   0   72.14    4.04
  -2   0   0   75.53    4.30
  -2   0   0   80.86    4.20
  -2   0   0   83.64    5.01
  -2   0   0   75.24    4.14
  -2   0   0   85.63    4.41
  -2   0   1    0.04    0.80
  -2   0   1   -1.18    0.99
  -2   0   1    0.60    0.80
  -2   0   1   -0.24    1.13
  -2   0   1   -0.98    1.18
  -2   0   1    0.22    0.66
  -2   0   1   -0.78    0.90
  -2   0   1    0.10    0.79
  -2   0   1    0.01    0.65
  -2   0   1   -0.01    0.71
  -2   0   2 2789.07   51.43
  -2   0   2 2633.80   53.19
  -2   0   2 2744.49   51.77
  -2   0   2 2531.65   50.75
  -2   0   2 2663.34   49.49
  -2   0   2 2762.13   51.37
  -2   0   2 2720.64   50.76
  -2   0   2 2787.97   51.53
  -2   0   3   -0.26    0.86
  -2   0   3    1.12    0.87
  -2   0   3   -0.89    1.41
  -2   0   3   -0.10    0.65
  -2   0   3    1.98    1.03
  -2   0   3   -0.25    1.40
  -2   0   3    0.12    0.64
  -2   0   3   -0.37    0.70
  -2   0   3   -0.27    0.79
  -2   0   3   -0.08    0.79
  -2   0   3    0.46    1.24
  -2   0   3   -0.09    0.55
  -2   0   4  728.96   17.11
  -2   0   4  757.98   17.32
  -2   0   4  714.67   17.10
  -2   0   4  725.08   19.01
  -2   0   4  762.25   16.97
  -2   0   4  731.38   17.19
  -2   0   4  698.53   16.81
  -2   0   4  712.15   19.52
  -2   0   4  770.03   17.66
  -2   0   4  751.84   18.98
  -2   0   5    1.59    0.98
  -2   0   5   -0.13    0.77
  -2   0   5   -0.18    1.15
  -2   0   5    0.37    1.04
  -2   0   5   -0.28    1.02
  -2   0   5    0.11    1.91
  -2   0   5   -1.06    1.18
  -2   0   5    0.72    1.78
  -2   0   5    1.32    0.97
  -2   0   5    0.15    1.17
  -2   0   6 1274.18   27.88
  -2   0   6 1240.32   25.85
  -2   0   6 1219.76   28.83
  -2   0   6 1174.01   29.87
  -2   0   6 1172.57   31.31
  -2   0   6 1274.04   25.49
  -2   0   7   -1.01    1.93
  -2   0   7    0.68    0.82
  -2   0   7    0.65    0.66
  -2   0   7   -0.10    0.78
  -2   0   7    1.18    1.47
  -2   0   7   -1.73    2.38
  -2   0   8   60.73    3.20
  -2   0   8   58.78    5.66
  -2   0   8   54.87    6.22
  -2   0   8   53.80    5.28
  -2   0   8   58.34    3.19
  -2   0   8   63.03    3.91
  -2   0   9   -6.18    3.54
  -2   0   9   -0.25    2.10
  -2   0   9    0.29    1.87
  -2   0  10  333.96   17.31
  -2   0  10  362.35   16.38
  -2   0  10  336.38   15.58
  -2   0  11   -0.09    2.42
  -2   0  11    3.54    2.24
  -2   0  11    0.84    2.72
  -2   0  12   13.57    4.07
  -2   0  12   18.33    4.21
  -2   0  12   16.87    5.06
  -2   0  13    1.79    2.95
  -2   0  13    0.63    2.47
  -2   0  13    3.34    3.58
  -2   0  14  176.39   14.99
  -2   0  14  177.77   13.28
  -2   0  14  159.09   13.25
  -2   0  15   -4.52    2.83
  -2   0  15    2.75    3.44
  -2   1 -13   41.16    6.78
  -2  -1 -13   28.51    6.27
  -2  -1 -13   29.14    6.63
  -2  -1 -13   46.84    6.70
  -2   1 -13   44.34    7.96
  -2  -1 -13   55.82    8.14
  -2   1 -12   90.22   10.27
  -2  -1 -12   87.60   10.58
  -2  -1 -12   76.71    9.79
  -2  -1 -12   95.17   10.00
  -2   1 -12   87.50   10.26
  -2   1 -12   86.30    8.49
  -2  -1 -12   87.95    8.62
  -2   1 -11  152.22   12.99
  -2  -1 -11  147.56   12.76
  -2  -1 -11  170.93   12.77
  -2  -1 -11  147.78   12.82
  -2  -1 -11  172.13   11.50
  -2   1 -11  154.27   13.03
  -2   1 -11  170.09   11.56
  -2   1 -11  164.48   12.42
  -2  -1 -10   47.09    6.84
  -2   1 -10   46.25    6.80
  -2  -1 -10   44.56    6.75
  -2  -1 -10   44.11    5.71
  -2   1 -10   56.60    7.93
  -2  -1 -10   58.78    7.09
  -2   1 -10   46.20    5.90
  -2   1 -10   47.29    6.49
  -2   1  -9   31.62    5.54
  -2   1  -9   28.26    4.60
  -2  -1  -9   18.99    3.86
  -2   1  -9   18.60    4.49
  -2  -1  -9   16.37    4.40
  -2   1  -9   17.48    4.13
  -2  -1  -9   14.91    4.26
  -2  -1  -9   20.23    4.34
  -2  -1  -8    2.85    2.57
  -2  -1  -8    1.99    2.64
  -2   1  -8    3.38    1.96
  -2  -1  -8    6.10    3.10
  -2   1  -8    3.83    1.97
  -2  -1  -8   -0.10    2.10
  -2   1  -8    7.79    3.36
  -2   1  -8    3.62    2.77
  -2   1  -8    3.01    2.39
  -2  -1  -7   51.43    5.99
  -2  -1  -7   63.25    6.67
  -2   1  -7   56.64    3.44
  -2   1  -7   58.11    3.99
  -2   1  -7   57.20    3.44
  -2  -1  -7   58.73    2.92
  -2   1  -7   57.95    3.41
  -2   1  -7   57.32    6.26
  -2  -1  -7   60.02    4.09
  -2   1  -7   50.46    5.55
  -2   1  -7   49.65    5.20
  -2  -1  -7   62.51    5.88
  -2  -1  -7   64.80    6.45
  -2   1  -7   53.30    6.27
  -2   1  -6   18.47    3.52
  -2  -1  -6   21.34    3.78
  -2   1  -6   12.31    2.88
  -2  -1  -6   22.49    1.96
  -2  -1  -6   22.74    3.89
  -2  -1  -6   26.90    4.22
  -2   1  -6   21.05    2.11
  -2   1  -6   19.10    3.22
  -2  -1  -6   16.15    2.97
  -2   1  -6   16.66    2.27
  -2   1  -6   18.05    3.29
  -2   1  -6   20.32    2.27
  -2   1  -6   23.01    2.19
  -2  -1  -6   18.33    2.31
  -2  -1  -6   24.54    2.69
  -2   1  -5   -1.16    1.95
  -2  -1  -5    1.00    0.84
  -2   1  -5    1.08    1.83
  -2  -1  -5    1.00    1.61
  -2  -1  -5    0.24    1.88
  -2   1  -5   -0.17    0.72
  -2  -1  -5    0.47    0.96
  -2   1  -5   -0.22    0.91
  -2   1  -5    0.57    1.71
  -2   1  -5    0.68    1.16
  -2  -1  -5    1.14    1.79
  -2   1  -5    0.84    0.85
  -2   1  -5   -0.25    0.68
  -2  -1  -5    0.66    1.30
  -2  -1  -5    3.22    2.20
  -2   1  -5   -1.65    1.91
  -2   1  -4  110.28    6.60
  -2   1  -4  113.91    6.91
  -2   1  -4  117.61    5.90
  -2  -1  -4  129.52    7.49
  -2  -1  -4  111.93    6.96
  -2  -1  -4  110.55    6.99
  -2   1  -4  123.82    5.46
  -2   1  -4  129.79    5.28
  -2  -1  -4  122.57    7.34
  -2  -1  -4  129.84    7.46
  -2   1  -4  111.78    6.89
  -2  -1  -4  119.26    6.17
  -2   1  -4  122.48    4.93
  -2   1  -4  119.91    5.99
  -2  -1  -4  107.89    5.39
  -2   1  -4  109.81    6.54
  -2  -1  -4  118.79    4.99
  -2   1  -4  112.12    5.96
  -2   1  -3    8.50    1.44
  -2  -1  -3    7.78    1.42
  -2  -1  -3    7.17    2.27
  -2   1  -3    5.81    1.51
  -2   1  -3   10.16    2.35
  -2  -1  -3    9.28    2.36
  -2   1  -3    7.78    2.00
  -2  -1  -3   10.69    2.41
  -2   1  -3   11.49    2.21
  -2   1  -3   12.75    2.43
  -2   1  -3   10.37    1.97
  -2  -1  -3    8.19    1.69
  -2  -1  -3    7.38    1.99
  -2   1  -3    7.33    1.43
  -2   1  -3    9.06    1.13
  -2  -1  -3   12.63    1.88
  -2   1  -3    8.48    2.13
  -2  -1  -3    6.70    2.07
  -2   1  -3    9.76    1.95
  -2  -1  -3   11.20    1.95
  -2   1  -2   11.67    1.92
  -2  -1  -2   16.42    1.87
  -2   1  -2   13.55    2.08
  -2  -1  -2   13.38    1.82
  -2   1  -2   12.63    2.12
  -2  -1  -2   11.96    2.13
  -2  -1  -2   17.39    2.42
  -2  -1  -2    8.14    1.77
  -2  -1  -2   11.46    2.32
  -2  -1  -2    6.72    1.78
  -2  -1  -2   16.25    2.07
  -2  -1  -2   15.39    1.81
  -2   1  -2   13.12    2.21
  -2  -1  -2    8.43    1.75
  -2   1  -2   12.81    2.15
  -2  -1  -2   11.60    2.02
  -2   1  -2   15.50    2.30
  -2   1  -2   12.23    1.59
  -2   1  -2   12.08    1.04
  -2   1  -2   15.35    2.21
  -2   1  -2   12.84    1.80
  -2   1  -2   14.09    1.81
  -2   1  -1  862.29   20.33
  -2  -1  -1  852.78   19.70
  -2   1  -1  940.69   20.01
  -2   1  -1  858.72   19.24
  -2  -1  -1  919.69   21.80
  -2  -1  -1  945.58   20.34
  -2   1  -1  950.79   22.03
  -2   1  -1  882.00   20.46
  -2  -1  -1  969.85   20.22
  -2  -1  -1  865.72   21.19
  -2   1  -1  838.10   19.38
  -2  -1  -1  865.14   19.69
  -2  -1  -1  862.12   20.15
  -2  -1  -1  851.75   21.83
  -2  -1  -1  864.70   19.45
  -2  -1  -1  845.06   19.70
  -2   1  -1  938.18   20.34
  -2   1   0  384.77   11.01
  -2  -1   0  402.18   10.08
  -2   1   0  413.38   12.72
  -2  -1   0  434.92   12.03
  -2  -1   0  397.28   12.55
  -2   1   0  462.10   12.87
  -2  -1   0  410.53   10.17
  -2  -1   0  404.54   11.31
  -2  -1   0  407.74    9.77
  -2  -1   0  396.89   11.32
  -2  -1   0  397.02   10.77
  -2   1   0  412.75   10.59
  -2  -1   0  398.31   10.09
  -2  -1   0  415.39   12.68
  -2  -1   0  432.47   12.08
  -2   1   0  392.08    9.88
  -2   1   0  382.64   11.55
  -2   1   0  418.82   11.35
  -2   1   0  405.62   10.81
  -2   1   0  457.21   12.28
  -2  -1   0  400.56   11.98
  -2   1   0  424.59   11.73
  -2   1   0  432.95   12.21
  -2  -1   0  440.86   11.66
  -2   1   0  406.93    9.39
  -2   1   0  431.38   11.60
  -2  -1   0  398.02   10.05
  -2  -1   0  391.71    8.51
  -2  -1   0  444.98   11.46
  -2  -1   0  457.18   11.69
  -2   1   1  815.73   20.28
  -2  -1   1  773.72   17.50
  -2   1   1  814.82   18.60
  -2   1   1  849.88   18.66
  -2   1   1  763.65   17.68
  -2  -1   1  800.66   16.27
  -2  -1   1  775.21   19.86
  -2  -1   1  836.72   18.92
  -2   1   1  778.24   18.23
  -2  -1   1  893.77   20.18
  -2  -1   1  796.57   16.31
  -2  -1   1  877.16   18.70
  -2   1   1  777.34   17.04
  -2   1   1  841.66   20.41
  -2   1   1  876.35   19.07
  -2  -1   1  788.33   16.27
  -2   1   1  775.12   16.02
  -2   1   1  850.54   18.98
  -2  -1   1  815.38   19.01
  -2   1   1  813.25   17.20
  -2  -1   1  768.26   18.21
  -2  -1   1  764.74   18.83
  -2  -1   1  812.23   17.82
  -2  -1   1  783.94   17.93
  -2  -1   1  798.97   16.27
  -2   1   1  807.16   18.69
  -2  -1   1  862.93   18.65
  -2  -1   2  920.11   20.10
  -2   1   2  873.13   19.75
  -2   1   2  903.71   21.91
  -2  -1   2  883.25   21.70
  -2  -1   2  892.48   18.09
  -2  -1   2  962.53   20.84
  -2  -1   2  865.68   20.32
  -2  -1   2  878.36   18.07
  -2  -1   2  856.38   19.70
  -2  -1   2  936.37   20.18
  -2   1   2  931.86   20.45
  -2   1   2  891.32   19.17
  -2  -1   2  890.76   18.57
  -2  -1   2  930.45   20.73
  -2   1   2  905.82   20.43
  -2  -1   2  874.21   18.05
  -2   1   2  905.55   18.69
  -2  -1   2  960.21   20.08
  -2  -1   3 1050.53   23.27
  -2   1   3 1022.55   20.80
  -2   1   3 1050.90   21.30
  -2   1   3 1034.89   22.44
  -2   1   3 1013.49   20.83
  -2   1   3 1002.43   20.52
  -2  -1   3 1017.52   21.43
  -2  -1   3  992.80   21.34
  -2   1   3  985.73   23.04
  -2  -1   3 1018.17   21.43
  -2  -1   3 1004.01   24.07
  -2   1   3 1024.97   20.90
  -2  -1   3 1001.50   21.77
  -2  -1   3  983.86   21.29
  -2   1   3 1100.57   24.54
  -2  -1   3  988.97   23.94
  -2  -1   3 1102.87   22.18
  -2  -1   3 1090.49   22.21
  -2  -1   3 1029.81   19.91
  -2   1   3 1023.21   20.90
  -2   1   3 1068.77   22.85
  -2  -1   3 1152.60   22.80
  -2  -1   4    9.21    1.37
  -2   1   4    9.29    1.62
  -2   1   4   14.52    1.80
  -2  -1   4    9.62    2.28
  -2   1   4    7.61    1.60
  -2  -1   4    8.22    1.64
  -2   1   4   11.23    1.67
  -2  -1   4    5.65    1.18
  -2   1   4   10.44    1.65
  -2  -1   4   10.14    1.77
  -2   1   4    9.25    1.60
  -2  -1   4    7.22    1.33
  -2   1   4   14.47    2.49
  -2  -1   4    8.52    1.65
  -2   1   4    6.91    1.42
  -2   1   4   13.30    1.72
  -2  -1   4   10.06    1.68
  -2   1   4    8.59    0.94
  -2   1   4   13.27    1.57
  -2  -1   4   10.45    1.93
  -2  -1   5  176.42    7.57
  -2   1   5  178.74    7.36
  -2   1   5  177.05    6.36
  -2   1   5  171.70    7.29
  -2   1   5  174.53    6.74
  -2  -1   5  167.97    8.26
  -2  -1   5  159.13    7.18
  -2   1   5  173.66    6.59
  -2   1   5  170.04    8.13
  -2  -1   5  165.31    7.41
  -2   1   5  177.18    7.44
  -2  -1   5  173.21    5.72
  -2  -1   5  181.78    9.07
  -2   1   5  180.01    7.37
  -2  -1   5  171.54    7.52
  -2   1   5  159.12    3.89
  -2  -1   5  177.46    7.63
  -2   1   5  163.12    6.06
  -2  -1   5  187.45    5.91
  -2  -1   6  445.06   16.33
  -2   1   6  437.56   11.81
  -2  -1   6  451.29   13.38
  -2  -1   6  415.96   13.93
  -2  -1   6  408.24   14.78
  -2   1   6  446.26   14.98
  -2   1   6  420.05   13.84
  -2   1   6  453.12   12.81
  -2  -1   6  424.59   10.44
  -2   1   6  398.96   11.20
  -2  -1   6  459.91   10.69
  -2   1   7  279.53   12.11
  -2   1   7  287.11    8.81
  -2  -1   7  260.07   11.45
  -2  -1   7  287.26   10.06
  -2   1   7  285.25    9.37
  -2  -1   7  289.20   13.63
  -2   1   7  279.00   11.67
  -2  -1   7  285.59    7.41
  -2  -1   7  287.46   12.23
  -2   1   7  273.50    8.47
  -2  -1   7  289.48    7.48
  -2   1   8    1.76    0.86
  -2   1   8    4.31    1.18
  -2  -1   8    3.79    1.04
  -2  -1   8    3.25    0.63
  -2   1   8    3.07    1.91
  -2  -1   8    6.91    2.74
  -2  -1   8    1.53    1.69
  -2  -1   8    3.09    2.33
  -2   1   8    2.63    1.56
  -2  -1   8    2.22    0.59
  -2   1   8    2.87    1.03
  -2  -1   8    2.59    1.09
  -2   1   9  145.92    9.44
  -2  -1   9  156.02   11.09
  -2  -1   9  142.60    9.48
  -2  -1   9  141.97    9.37
  -2   1   9  149.01    9.61
  -2   1  10  315.50   15.15
  -2   1  10  328.67   15.25
  -2  -1  10  321.06   15.13
  -2  -1  10  313.76   15.34
  -2  -1  10  305.27   16.68
  -2   1  11  275.69   14.95
  -2  -1  11  287.85   16.89
  -2  -1  11  300.55   15.57
  -2  -1  11  283.58   14.84
  -2   1  11  272.40   16.29
  -2   1  11  294.68   15.21
  -2  -1  12   19.95    4.96
  -2   1  12   14.73    4.49
  -2   1  12   15.95    4.20
  -2  -1  12   19.40    4.45
  -2   1  12   10.32    3.57
  -2  -1  12   13.07    4.16
  -2  -1  13   62.24    7.42
  -2  -1  13   56.12    7.70
  -2   1  13   69.07    9.13
  -2   1  13   61.55    7.75
  -2  -1  13   49.29    7.67
  -2   1  13   64.50    7.76
  -2   1  14    1.96    4.20
  -2  -1  14    3.11    3.13
  -2  -1  14   -2.60    3.14
  -2   1  14    4.76    2.78
  -2  -1  14    3.35    2.95
  -2   1  14    5.44    3.13
  -2  -1  15   24.51    5.50
  -2  -1  15   35.78    6.42
  -2   1  15   38.13    6.98
  -2   1  15   26.35    5.72
  -2  -2 -13   31.40    5.65
  -2  -2 -13   21.18    5.83
  -2   2 -13   27.06    5.55
  -2  -2 -13   34.05    6.25
  -2  -2 -13   42.97    8.01
  -2   2 -12   44.59    6.66
  -2  -2 -12   53.66    8.58
  -2  -2 -12   47.78    6.50
  -2  -2 -12   38.95    7.31
  -2  -2 -12   47.69    7.35
  -2  -2 -11  103.20   10.89
  -2  -2 -11   72.92    9.48
  -2   2 -11   95.35    8.74
  -2  -2 -11  111.00   10.31
  -2  -2 -11   93.59    8.61
  -2   2 -10  115.70   10.72
  -2  -2 -10  134.22   11.70
  -2  -2 -10  121.48   11.35
  -2   2 -10  114.19    9.21
  -2  -2 -10  132.24   10.79
  -2  -2 -10  114.83    9.11
  -2  -2  -9   29.42    5.41
  -2   2  -9   28.83    4.71
  -2   2  -9   39.30    6.00
  -2   2  -9   27.38    4.44
  -2  -2  -9   28.12    5.21
  -2  -2  -9   34.61    5.12
  -2   2  -9   33.72    2.98
  -2  -2  -9   30.29    5.28
  -2   2  -8  321.00   16.25
  -2  -2  -8  302.81   16.09
  -2   2  -8  307.64   14.94
  -2  -2  -8  300.24   16.08
  -2  -2  -8  307.33   15.27
  -2   2  -8  301.83   13.78
  -2   2  -8  313.32   10.11
  -2  -2  -8  301.93   14.20
  -2   2  -7   -0.36    2.12
  -2   2  -7    2.66    2.15
  -2   2  -7    0.21    1.89
  -2  -2  -7    0.05    2.41
  -2  -2  -7   -0.31    2.09
  -2   2  -7    3.06    1.16
  -2   2  -7    0.48    1.39
  -2  -2  -7   -1.35    2.36
  -2  -2  -7    0.54    2.38
  -2   2  -7    1.38    0.90
  -2  -2  -7    1.88    1.94
  -2  -2  -6  136.03    8.64
  -2  -2  -6  129.28    9.11
  -2   2  -6  133.70    8.96
  -2  -2  -6  131.61    9.09
  -2  -2  -6  136.25    9.36
  -2   2  -6  141.47    8.58
  -2   2  -6  144.61    5.21
  -2   2  -6  143.84    6.64
  -2  -2  -6  135.48    9.06
  -2   2  -6  143.68    6.56
  -2   2  -6  131.43    7.90
  -2  -2  -5  168.59    9.34
  -2   2  -5  170.68    8.47
  -2  -2  -5  182.19   10.18
  -2   2  -5  183.38    8.82
  -2   2  -5  192.33    6.26
  -2   2  -5  183.09    9.75
  -2  -2  -5  178.63   10.00
  -2   2  -5  179.05    7.50
  -2   2  -5  183.86    6.83
  -2  -2  -5  179.76    9.99
  -2   2  -5  171.21    8.96
  -2  -2  -5  172.57    9.77
  -2  -2  -4  304.49   12.60
  -2   2  -4  296.43   11.10
  -2  -2  -4  321.83   12.86
  -2   2  -4  337.48    8.75
  -2  -2  -4  329.77   13.05
  -2  -2  -4  329.72   10.17
  -2  -2  -4  294.28   12.56
  -2   2  -4  314.13   11.76
  -2   2  -4  336.43    9.19
  -2   2  -4  314.05   10.53
  -2  -2  -4  318.88   12.87
  -2   2  -4  330.33   11.66
  -2   2  -3  193.86    8.22
  -2  -2  -3  204.36    9.67
  -2  -2  -3  202.94    9.34
  -2  -2  -3  205.66    9.52
  -2   2  -3  213.06    8.56
  -2   2  -3  224.63    7.12
  -2  -2  -3  200.71    9.57
  -2  -2  -3  217.21    9.65
  -2   2  -3  203.26    8.33
  -2   2  -3  203.32    7.99
  -2  -2  -3  229.26    7.84
  -2  -2  -2 1268.72   30.59
  -2  -2  -2 1274.02   29.25
  -2  -2  -2 1340.79   26.27
  -2   2  -2 1311.82   28.65
  -2  -2  -2 1249.17   30.23
  -2   2  -2 1357.15   26.79
  -2  -2  -2 1242.72   29.09
  -2   2  -2 1266.90   27.59
  -2   2  -2 1279.14   28.09
  -2  -2  -2 1273.11   27.27
  -2   2  -2 1311.99   25.30
  -2  -2  -2 1254.75   29.30
  -2   2  -2 1267.65   27.82
  -2   2  -2 1287.15   28.20
  -2   2  -1 4478.40   79.31
  -2  -2  -1 4470.23   83.54
  -2  -2  -1 4508.78   83.45
  -2  -2  -1 4870.48   82.29
  -2  -2  -1 4353.12   81.00
  -2  -2  -1 4485.74   83.47
  -2   2  -1 4601.50   82.42
  -2  -2  -1 4311.67   85.80
  -2   2  -1 4797.85   82.18
  -2  -2  -1 4495.98   83.48
  -2   2  -1 4441.45   81.17
  -2   2  -1 4507.40   83.04
  -2   2  -1 4433.22   83.37
  -2  -2  -1 4492.71   85.32
  -2  -2  -1 4398.03   82.08
  -2   2  -1 4396.24   81.92
  -2   2   0  895.19   19.60
  -2  -2   0  931.19   20.97
  -2   2   0  942.91   18.51
  -2  -2   0  942.17   20.63
  -2  -2   0  935.24   21.03
  -2   2   0  931.79   18.52
  -2   2   0  918.33   21.45
  -2   2   0  945.19   19.85
  -2  -2   0  916.76   19.71
  -2  -2   0 1027.00   21.56
  -2   2   0 1010.43   21.00
  -2   2   0  925.18   21.77
  -2   2   0  899.84   17.64
  -2   2   0  932.28   19.75
  -2  -2   0  920.07   20.92
  -2  -2   0  914.21   22.75
  -2   2   0  972.84   21.83
  -2  -2   0  922.89   20.66
  -2  -2   0 1031.27   21.70
  -2  -2   0  935.28   20.91
  -2  -2   1 1542.87   30.11
  -2  -2   1 1441.05   29.65
  -2  -2   1 1448.84   29.73
  -2  -2   1 1499.88   27.82
  -2   2   1 1505.07   28.43
  -2  -2   1 1467.05   30.57
  -2  -2   1 1445.76   29.69
  -2   2   1 1493.81   28.39
  -2   2   1 1488.66   27.73
  -2  -2   1 1583.91   30.12
  -2   2   1 1453.54   28.15
  -2  -2   1 1448.02   29.71
  -2   2   1 1441.90   30.22
  -2  -2   1 1446.15   29.75
  -2   2   1 1443.80   28.31
  -2  -2   1 1458.28   29.03
  -2   2   1 1457.52   31.19
  -2  -2   2  555.33   13.16
  -2   2   2  515.31   11.59
  -2   2   2  534.60   12.29
  -2  -2   2  525.39   13.26
  -2  -2   2  516.57   13.27
  -2  -2   2  512.21   14.63
  -2  -2   2  529.85   13.04
  -2   2   2  526.11   13.20
  -2  -2   2  523.53   13.27
  -2   2   2  536.24   11.22
  -2   2   2  552.61   12.35
  -2  -2   2  554.57   12.81
  -2   2   2  536.86   12.32
  -2  -2   3    0.94    1.12
  -2   2   3    0.24    0.90
  -2   2   3    0.63    0.46
  -2  -2   3    0.37    1.40
  -2   2   3   -0.91    1.17
  -2  -2   3    0.86    1.28
  -2   2   3    0.25    0.85
  -2   2   3    0.48    0.80
  -2  -2   3   -0.02    1.02
  -2   2   3    0.93    0.85
  -2  -2   3   -0.41    0.81
  -2  -2   3    0.27    1.01
  -2   2   3    0.20    0.50
  -2  -2   3    0.29    0.68
  -2  -2   4  298.09    8.07
  -2   2   4  308.35   10.45
  -2   2   4  293.95    9.50
  -2   2   4  288.95    9.51
  -2  -2   4  297.23    9.95
  -2  -2   4  284.37   11.35
  -2   2   4  285.92    9.50
  -2  -2   4  285.11    9.80
  -2  -2   4  303.98    8.44
  -2   2   4  280.88    7.92
  -2   2   4  286.17    7.53
  -2  -2   4  286.09    9.79
  -2   2   4  302.27    9.62
  -2  -2   4  285.59    7.98
  -2  -2   4  288.35    9.85
  -2  -2   5   66.09    3.01
  -2   2   5   63.08    4.49
  -2  -2   5   64.41    5.64
  -2   2   5   65.92    5.10
  -2   2   5   69.79    4.69
  -2   2   5   66.48    4.59
  -2  -2   5   62.05    4.59
  -2  -2   5   65.90    4.76
  -2   2   5   68.33    3.93
  -2   2   5   72.14    4.78
  -2  -2   5   69.54    3.34
  -2  -2   5   65.47    3.05
  -2   2   5   70.77    3.54
  -2  -2   6  515.77   11.08
  -2  -2   6  501.38   16.88
  -2  -2   6  499.38   17.99
  -2  -2   6  489.84   15.87
  -2  -2   6  500.00   10.99
  -2  -2   6  492.98   16.06
  -2   2   6  493.66   11.18
  -2   2   6  520.28   13.38
  -2   2   6  505.08   16.38
  -2  -2   7  475.87    9.75
  -2  -2   7  441.62   16.45
  -2   2   7  446.14   16.25
  -2  -2   7  458.75   16.25
  -2  -2   7  444.82   16.22
  -2  -2   7  478.69    9.72
  -2   2   7  460.36   10.75
  -2  -2   7  446.61   17.95
  -2  -2   8  221.83   12.76
  -2   2   8  221.75   11.22
  -2  -2   8  214.56   11.20
  -2  -2   8  211.91   11.21
  -2   2   8  221.80    6.41
  -2  -2   8  214.36   11.36
  -2  -2   9  321.99   14.82
  -2  -2   9  336.68   15.19
  -2   2   9  323.63   14.78
  -2   2   9  329.76   14.77
  -2  -2   9  343.45   15.56
  -2  -2   9  318.82   16.38
  -2  -2  10  162.81   12.10
  -2  -2  10  148.75   10.60
  -2   2  10  155.22   10.47
  -2  -2  10  153.39   10.34
  -2  -2  10  153.01   10.71
  -2   2  10  154.36   10.41
  -2   2  11   89.74    8.40
  -2  -2  11   99.09    9.94
  -2   2  11  114.31    9.54
  -2  -2  11   81.18    7.96
  -2  -2  11  101.63    9.23
  -2  -2  11  106.07    9.44
  -2  -2  12  115.65   10.23
  -2   2  12   98.64    9.36
  -2  -2  12  126.20   10.68
  -2   2  12  118.50   10.22
  -2  -2  12  120.52   10.00
  -2  -2  12  109.58   10.90
  -2  -2  13    1.32    2.87
  -2  -2  13    4.53    3.69
  -2   2  13   -0.71    3.96
  -2   2  13    0.88    2.53
  -2  -2  13    1.60    2.84
  -2  -2  13   10.87    4.08
  -2   2  13    1.32    3.34
  -2  -2  14    9.95    4.79
  -2   2  14    2.72    2.69
  -2  -2  14    3.16    3.15
  -2  -2  14    4.69    3.71
  -2  -2  14    1.34    2.83
  -2   2  14    5.35    3.48
  -2   2  14    4.22    4.36
  -2  -2  15    9.32    3.77
  -2   2  15   21.33    5.09
  -2  -2  15   17.46    5.23
  -2  -2  15   23.21    5.36
  -2   3 -13   34.63    6.07
  -2  -3 -13   45.53    6.68
  -2  -3 -13   48.77    8.54
  -2   3 -13   40.91    6.45
  -2  -3 -13   27.89    6.58
  -2  -3 -13   54.64    8.39
  -2  -3 -12   76.74   10.10
  -2  -3 -12   60.12    7.20
  -2  -3 -12   78.69    9.43
  -2  -3 -12   61.89    9.26
  -2   3 -12   70.21    7.93
  -2  -3 -11  206.37   15.73
  -2  -3 -11  240.53   16.86
  -2  -3 -11  230.09   15.14
  -2   3 -11  226.83   13.63
  -2  -3 -11  230.17   13.60
  -2  -3 -10   23.56    4.69
  -2  -3 -10   17.97    5.03
  -2  -3 -10   25.81    4.98
  -2   3 -10   22.70    4.16
  -2  -3 -10   20.93    5.22
  -2  -3  -9  152.19   12.00
  -2  -3  -9  131.54   11.42
  -2  -3  -9  153.15   11.33
  -2   3  -9  141.93    6.32
  -2   3  -9  139.44    9.68
  -2  -3  -9  158.23   10.49
  -2  -3  -8    5.73    2.85
  -2  -3  -8    2.93    3.14
  -2  -3  -8    2.70    3.19
  -2  -3  -8    1.93    2.91
  -2  -3  -8    0.04    2.14
  -2   3  -8    3.36    1.28
  -2   3  -8    5.79    2.65
  -2  -3  -7  438.63   19.08
  -2  -3  -7  443.93   18.23
  -2   3  -7  429.46   16.03
  -2   3  -7  423.01   12.98
  -2  -3  -7  447.74   19.42
  -2  -3  -7  401.53   18.51
  -2  -3  -7  404.49   16.74
  -2  -3  -6  301.64   14.74
  -2  -3  -6  315.05   13.81
  -2  -3  -6  303.73   14.64
  -2  -3  -6  314.92   14.91
  -2   3  -6  311.95    7.70
  -2  -3  -6  303.15   14.19
  -2   3  -6  304.93   10.62
  -2   3  -6  312.17   12.62
  -2   3  -6  298.09   12.84
  -2  -3  -5   30.27    4.41
  -2   3  -5   24.11    3.22
  -2   3  -5   24.57    2.91
  -2  -3  -5   22.43    3.78
  -2  -3  -5   26.34    4.05
  -2   3  -5   23.92    1.84
  -2   3  -5   23.73    3.38
  -2  -3  -5   28.20    4.27
  -2  -3  -5   20.86    3.78
  -2  -3  -4  306.32   13.03
  -2  -3  -4  320.87   13.45
  -2  -3  -4  316.58   13.56
  -2  -3  -4  310.07   13.27
  -2   3  -4  322.20   10.80
  -2  -3  -4  308.67   13.22
  -2   3  -4  302.64   11.79
  -2   3  -4  333.57    8.69
  -2   3  -4  300.62   11.14
  -2   3  -3  875.94   20.09
  -2  -3  -3  819.96   23.59
  -2  -3  -3  815.33   23.71
  -2   3  -3  836.03   20.79
  -2   3  -3  820.80   21.76
  -2  -3  -3  853.16   23.57
  -2   3  -3  811.54   20.59
  -2  -3  -3  859.69   23.78
  -2   3  -3  893.17   18.56
  -2  -3  -3  854.72   23.57
  -2  -3  -2  448.94   10.55
  -2  -3  -2  435.95   14.51
  -2   3  -2  431.16   11.56
  -2  -3  -2  432.72   14.38
  -2   3  -2  463.39   11.43
  -2   3  -2  442.46   13.00
  -2   3  -2  404.90   13.27
  -2  -3  -2  429.24   15.05
  -2   3  -2  423.82   12.11
  -2  -3  -2  430.04   15.02
  -2  -3  -2  430.46   14.44
  -2  -3  -2  437.93   14.43
  -2  -3  -1  580.74   16.71
  -2  -3  -1  583.58   18.05
  -2  -3  -1  633.71   14.32
  -2  -3  -1  596.21   15.86
  -2  -3  -1  599.77   16.97
  -2  -3  -1  597.20   14.95
  -2   3  -1  587.72   16.44
  -2  -3  -1  583.74   16.75
  -2   3  -1  613.81   16.20
  -2   3  -1  600.41   16.09
  -2  -3  -1  596.38   16.91
  -2   3  -1  640.24   14.62
  -2   3  -1  604.17   16.02
  -2  -3  -1  575.32   17.87
  -2   3  -1  612.26   14.25
  -2   3  -1  567.79   14.07
  -2  -3   0    7.28    2.38
  -2  -3   0    8.48    1.71
  -2  -3   0    5.35    1.11
  -2  -3   0    6.29    1.32
  -2   3   0    7.73    1.56
  -2  -3   0    8.31    1.92
  -2  -3   0    7.35    1.78
  -2  -3   0    8.99    1.92
  -2  -3   0    8.09    1.85
  -2  -3   0    6.03    0.70
  -2   3   0    5.14    1.37
  -2   3   0    8.24    1.19
  -2   3   0    6.68    0.85
  -2   3   0    5.48    1.92
  -2   3   0    9.02    1.39
  -2   3   0    7.52    2.01
  -2  -3   0    8.91    1.98
  -2   3   1 1201.43   27.83
  -2   3   1 1165.09   22.20
  -2  -3   1 1200.53   27.04
  -2   3   1 1282.18   25.98
  -2  -3   1 1226.98   27.56
  -2   3   1 1237.13   25.82
  -2  -3   1 1215.75   27.02
  -2  -3   1 1245.24   23.95
  -2  -3   1 1274.48   23.96
  -2   3   1 1253.55   25.97
  -2  -3   1 1188.61   27.03
  -2   3   1 1225.43   24.29
  -2  -3   1 1210.72   27.07
  -2   3   1 1204.19   22.64
  -2  -3   1 1230.05   25.39
  -2   3   1 1242.59   25.90
  -2   3   2  558.12   14.02
  -2  -3   2  533.33   12.24
  -2  -3   2  535.62   14.80
  -2  -3   2  517.97   14.64
  -2  -3   2  499.56   14.55
  -2   3   2  522.07   15.75
  -2   3   2  521.78   13.51
  -2   3   2  550.89   13.99
  -2   3   2  560.22   13.99
  -2  -3   2  545.59   13.08
  -2  -3   2  583.10   13.53
  -2  -3   2  535.35   15.66
  -2   3   3  370.91   11.15
  -2  -3   3  396.79    9.86
  -2   3   3  376.26   11.23
  -2  -3   3  349.74   11.63
  -2  -3   3  358.10   12.82
  -2  -3   3  377.89   11.25
  -2  -3   3  348.67   11.62
  -2   3   3  377.21   11.29
  -2   3   3  384.40   11.36
  -2   3   3  343.33    7.84
  -2   3   3  374.76   11.21
  -2  -3   3  393.82   10.11
  -2  -3   3  377.31    9.61
  -2  -3   3  347.16   11.57
  -2   3   4  136.18    6.62
  -2  -3   4  133.43    4.78
  -2   3   4  139.59    6.70
  -2   3   4  140.51    6.72
  -2   3   4  133.10    4.80
  -2  -3   4  145.13    5.06
  -2  -3   4  135.51    6.90
  -2   3   4  135.43    6.86
  -2   3   4  143.24    6.71
  -2  -3   4  134.91    6.94
  -2  -3   4  126.38    6.75
  -2  -3   4  131.55    7.71
  -2   3   4  131.97    4.02
  -2  -3   5  415.47   15.76
  -2  -3   5  418.72   14.35
  -2  -3   5  416.37   14.31
  -2   3   5  422.09   14.15
  -2   3   5  450.18   12.01
  -2   3   5  437.34   10.74
  -2  -3   5  454.26   10.48
  -2   3   6   69.07    5.55
  -2  -3   6   67.00    5.53
  -2  -3   6   72.43    6.61
  -2   3   6   73.62    4.62
  -2  -3   6   65.49    5.39
  -2   3   6   69.36    3.88
  -2  -3   7  421.98   16.04
  -2  -3   7  423.59   16.21
  -2   3   7  425.00   15.93
  -2   3   7  433.18   11.26
  -2  -3   7  443.45   17.99
  -2  -3   7  439.04   16.21
  -2  -3   8   84.40    7.17
  -2  -3   8   76.48    7.11
  -2   3   8   95.33    7.35
  -2  -3   8   85.38    7.19
  -2   3   8   92.37    4.40
  -2  -3   8  100.73    8.57
  -2   3   9  286.06   13.96
  -2  -3   9  267.37   13.99
  -2  -3   9  261.44   13.83
  -2  -3   9  268.42   13.44
  -2  -3   9  281.28   15.37
  -2   3   9  293.12    8.96
  -2  -3  10   52.84    7.01
  -2  -3  10   64.85    7.26
  -2   3  10   50.40    6.50
  -2  -3  10   50.81    6.33
  -2  -3  10   59.85    6.86
  -2  -3  11   33.51    5.50
  -2  -3  11   34.92    5.83
  -2  -3  11   35.56    5.80
  -2   3  11   30.66    5.36
  -2   3  11   40.37    5.80
  -2  -3  11   34.46    6.23
  -2   3  12   18.41    4.20
  -2  -3  12   20.98    4.90
  -2   3  12   18.57    4.79
  -2  -3  12   18.06    4.41
  -2  -3  12   19.05    4.47
  -2  -3  12   23.97    5.45
  -2  -3  13   41.23    7.06
  -2  -3  13   40.80    7.65
  -2  -3  13   24.73    5.56
  -2   3  13   32.63    5.92
  -2   3  13   30.55    5.81
  -2  -3  13   40.29    6.48
  -2  -3  14   11.75    4.65
  -2  -3  14   12.12    4.05
  -2   3  14   10.73    4.39
  -2  -3  14   10.19    3.97
  -2   3  14    5.39    3.79
  -2  -3  14    9.32    3.83
  -2   3  15   87.73   10.40
  -2  -3  15   85.21   10.59
  -2  -3  15   94.10   10.13
  -2  -3  15   75.76    9.76
  -2   4 -13   27.83    5.78
  -2  -4 -13   20.37    4.49
  -2  -4 -12   98.25   11.52
  -2  -4 -12  100.14    9.37
  -2  -4 -12  106.48   10.80
  -2   4 -12  100.68    9.65
  -2  -4 -12   94.60   11.37
  -2  -4 -11   63.94    8.89
  -2   4 -11   71.23    7.73
  -2  -4 -11   77.72    9.05
  -2  -4 -11   68.99    9.45
  -2   4 -11   77.78    8.25
  -2  -4 -11   74.92    7.74
  -2  -4 -10   61.91    7.77
  -2  -4 -10   38.76    6.93
  -2   4 -10   64.50    7.13
  -2  -4 -10   52.48    7.78
  -2  -4 -10   55.69    8.06
  -2  -4 -10   54.36    6.52
  -2  -4  -9  226.90   15.33
  -2  -4  -9  215.94   12.70
  -2  -4  -9  230.24   15.29
  -2  -4  -9  213.35   13.66
  -2   4  -9  234.98   12.76
  -2  -4  -9  238.70   15.53
  -2  -4  -8  263.99   15.66
  -2  -4  -8  280.14   15.98
  -2   4  -8  275.49    9.94
  -2  -4  -8  256.66   14.60
  -2  -4  -8  248.86   13.36
  -2  -4  -8  262.24   15.53
  -2   4  -8  275.55   13.13
  -2  -4  -7  293.18   14.02
  -2  -4  -7  295.80   15.80
  -2  -4  -7  282.46   15.64
  -2   4  -7  276.72   13.40
  -2  -4  -7  273.20   15.30
  -2  -4  -7  289.00   14.96
  -2   4  -7  304.55   10.80
  -2   4  -7  289.61   13.06
  -2   4  -6   32.12    3.87
  -2  -4  -6   34.77    5.10
  -2  -4  -6   29.94    4.38
  -2  -4  -6   32.71    5.16
  -2   4  -6   23.57    3.89
  -2  -4  -6   38.40    5.48
  -2  -4  -6   31.16    4.78
  -2  -4  -5  569.02   20.11
  -2  -4  -5  591.70   21.58
  -2  -4  -5  606.14   21.65
  -2   4  -5  627.78   12.84
  -2  -4  -5  612.44   21.67
  -2  -4  -5  598.94   21.03
  -2   4  -5  572.08   19.17
  -2   4  -5  591.38   18.29
  -2  -4  -4  221.82   11.47
  -2   4  -4  243.29    6.59
  -2  -4  -4  223.66   11.71
  -2   4  -4  214.85   10.29
  -2   4  -4  227.28    8.90
  -2  -4  -4  228.06   11.38
  -2  -4  -4  209.88   11.30
  -2  -4  -4  227.85   11.85
  -2   4  -4  225.46    9.35
  -2  -4  -3  754.36   22.75
  -2  -4  -3  759.92   22.92
  -2   4  -3  725.49   19.23
  -2   4  -3  784.91   16.57
  -2   4  -3  724.84   20.97
  -2  -4  -3  750.65   22.78
  -2  -4  -3  721.65   22.60
  -2  -4  -3  774.74   23.20
  -2  -4  -3  779.97   23.16
  -2   4  -3  789.53   19.78
  -2   4  -3  761.39   19.31
  -2  -4  -2  190.60    9.92
  -2  -4  -2  185.37    9.53
  -2  -4  -2  207.13   10.40
  -2  -4  -2  191.19    9.75
  -2  -4  -2  215.50    5.58
  -2   4  -2  192.90    8.24
  -2   4  -2  195.03    9.03
  -2  -4  -2  197.10    9.88
  -2   4  -2  214.09    8.11
  -2   4  -2  209.36    7.60
  -2  -4  -2  187.43    9.62
  -2   4  -1  403.93   11.79
  -2  -4  -1  381.02   13.70
  -2  -4  -1  398.44   13.15
  -2   4  -1  380.40   12.38
  -2  -4  -1  372.66   14.50
  -2  -4  -1  385.27   13.84
  -2  -4  -1  423.49   10.20
  -2  -4  -1  374.27   13.73
  -2   4  -1  394.13   13.46
  -2   4  -1  395.77   10.54
  -2  -4  -1  394.85   13.89
  -2   4   0 1612.93   36.78
  -2  -4   0 1661.81   36.98
  -2   4   0 1741.97   34.77
  -2   4   0 1773.42   36.19
  -2   4   0 1606.83   30.75
  -2  -4   0 1704.49   31.85
  -2   4   0 1642.88   35.65
  -2  -4   0 1645.93   37.00
  -2   4   0 1751.69   36.12
  -2  -4   0 1654.77   36.54
  -2  -4   0 1636.01   36.85
  -2  -4   0 1658.55   38.70
  -2  -4   0 1636.71   36.94
  -2   4   0 1669.83   31.58
  -2  -4   1 1079.36   26.16
  -2   4   1 1136.00   24.73
  -2   4   1 1088.13   24.93
  -2  -4   1 1084.48   20.37
  -2  -4   1 1040.19   25.87
  -2  -4   1 1001.46   25.66
  -2  -4   1 1031.21   25.90
  -2   4   1 1002.21   26.04
  -2   4   1 1085.03   25.01
  -2   4   1 1026.32   22.51
  -2  -4   1 1091.81   22.30
  -2   4   1 1073.67   24.95
  -2  -4   1 1029.66   25.80
  -2   4   2    5.18    1.52
  -2  -4   2    5.90    1.96
  -2  -4   2    5.62    2.12
  -2  -4   2    5.12    0.85
  -2   4   2    6.22    1.49
  -2   4   2    3.40    1.96
  -2  -4   2    9.09    1.57
  -2  -4   2    7.47    2.18
  -2  -4   2    5.02    1.85
  -2   4   2    5.77    1.62
  -2   4   2    8.34    1.72
  -2   4   3 1123.41   28.73
  -2   4   3 1117.78   25.96
  -2  -4   3 1113.70   27.71
  -2  -4   3 1109.98   27.58
  -2  -4   3 1104.74   27.59
  -2  -4   3 1124.16   28.90
  -2  -4   4  313.66   13.36
  -2  -4   4  323.44   12.41
  -2  -4   4  338.19   12.74
  -2  -4   4  338.25   12.81
  -2   4   4  357.26    9.41
  -2   4   4  330.80   11.81
  -2  -4   4  361.11    8.94
  -2   4   5  167.48    5.31
  -2  -4   5  167.87    8.83
  -2  -4   5  158.44    9.47
  -2   4   5  156.75    8.28
  -2  -4   5  173.59    5.04
  -2  -4   5  150.01    8.46
  -2   4   5  173.56    6.76
  -2  -4   5  153.08    8.50
  -2   4   6  145.85    5.73
  -2  -4   6  139.31    9.38
  -2  -4   6  130.37    8.28
  -2  -4   6  136.13    8.49
  -2   4   6  137.26    8.16
  -2   4   6  136.85    6.60
  -2   4   7  387.70   11.70
  -2  -4   7  365.62   16.70
  -2  -4   7  377.77   15.54
  -2  -4   7  363.34   15.29
  -2   4   7  372.30   11.14
  -2   4   7  384.55   15.14
  -2  -4   8  200.98   12.62
  -2  -4   8  223.96   12.13
  -2   4   8  208.29   11.32
  -2   4   8  213.72    8.02
  -2  -4   8  201.79   11.48
  -2  -4   8  204.91   11.76
  -2  -4   9  317.40   16.76
  -2  -4   9  283.87   14.79
  -2  -4   9  299.92   15.24
  -2   4   9  300.02   14.67
  -2  -4   9  288.23   14.52
  -2   4   9  322.78   10.47
  -2   4  10   19.46    4.11
  -2  -4  10   13.80    4.00
  -2  -4  10    8.07    3.22
  -2  -4  10   19.89    4.22
  -2  -4  10   19.42    5.35
  -2  -4  11    7.29    3.25
  -2  -4  11    7.40    3.02
  -2  -4  11    3.34    2.35
  -2   4  11    7.70    2.83
  -2  -4  11   10.28    4.55
  -2   4  12   15.51    4.34
  -2  -4  12   18.67    5.42
  -2  -4  12   18.36    4.68
  -2   4  12   16.53    4.26
  -2  -4  12   11.18    3.62
  -2  -4  12   17.02    4.74
  -2   4  13    5.61    3.13
  -2  -4  13   16.86    5.63
  -2  -4  13    6.53    4.03
  -2  -4  13    9.58    3.96
  -2  -4  13    4.55    3.36
  -2   4  13   11.99    4.63
  -2  -4  14   10.35    4.06
  -2  -4  14    9.92    3.51
  -2  -4  14   13.36    4.86
  -2  -4  14   12.79    4.83
  -2   4  14   13.98    5.01
  -2   4  14   12.21    4.79
  -2   4  15    8.91    4.80
  -2  -5 -13   29.56    5.76
  -2  -5 -12    9.97    5.13
  -2  -5 -12   11.62    3.79
  -2   5 -12    8.53    3.70
  -2  -5 -12   16.43    5.32
  -2  -5 -12   25.47    5.76
  -2  -5 -11  127.48   12.72
  -2  -5 -11  122.45   11.42
  -2  -5 -11  125.04   10.23
  -2  -5 -11  127.80   12.92
  -2   5 -11  107.02    9.78
  -2  -5 -11  136.43   13.23
  -2  -5 -10   39.73    6.52
  -2  -5 -10   29.75    5.22
  -2   5 -10   42.11    5.85
  -2  -5 -10   29.39    5.78
  -2  -5 -10   39.21    7.09
  -2  -5 -10   39.52    7.07
  -2  -5  -9  102.07   10.42
  -2  -5  -9  121.20   11.36
  -2  -5  -9  106.61    9.85
  -2   5  -9  107.43    8.54
  -2  -5  -9  107.17   10.96
  -2  -5  -9   98.00    8.54
  -2  -5  -8  156.96   12.23
  -2  -5  -8  149.49   12.00
  -2   5  -8  156.81    9.86
  -2  -5  -8  161.78   11.70
  -2  -5  -8  146.68   10.24
  -2  -5  -8  160.25   12.66
  -2   5  -8  160.06    7.65
  -2   5  -8  142.85    9.65
  -2  -5  -7  325.63   17.20
  -2   5  -7  306.43   14.83
  -2   5  -7  305.09   13.52
  -2  -5  -7  321.80   16.08
  -2  -5  -7  306.78   16.74
  -2  -5  -7  292.68   16.53
  -2   5  -7  323.95   14.06
  -2  -5  -7  293.58   14.57
  -2   5  -7  344.94   11.84
  -2  -5  -6  216.21   11.91
  -2  -5  -6  212.09   13.25
  -2   5  -6  216.72   11.68
  -2  -5  -6  198.58   12.65
  -2  -5  -6  211.21   13.01
  -2   5  -6  206.92   10.27
  -2  -5  -6  198.67   12.16
  -2   5  -6  226.29   10.77
  -2  -5  -5   32.98    4.98
  -2  -5  -5   34.74    5.00
  -2  -5  -5   32.37    5.07
  -2  -5  -5   37.28    5.06
  -2  -5  -5   35.25    5.09
  -2   5  -5   37.18    4.05
  -2   5  -5   42.90    4.45
  -2   5  -5   32.08    4.39
  -2   5  -4  225.03    9.05
  -2   5  -4  217.98   10.86
  -2  -5  -4  211.98   11.99
  -2   5  -4  212.33    9.00
  -2  -5  -4  209.88   11.81
  -2  -5  -4  210.43   11.99
  -2  -5  -4  202.99   11.68
  -2  -5  -4  229.04   12.16
  -2  -5  -4  223.61   11.63
  -2   5  -4  210.04    9.29
  -2   5  -3  279.25   10.34
  -2  -5  -3  290.50   13.46
  -2  -5  -3  300.96   13.33
  -2  -5  -3  285.54   13.31
  -2   5  -3  269.84   11.96
  -2  -5  -3  301.42   13.65
  -2  -5  -3  287.06   13.32
  -2  -5  -3  278.62   13.40
  -2   5  -3  292.84   10.02
  -2  -5  -2  185.25   10.08
  -2  -5  -2  190.91   10.37
  -2  -5  -2  199.57   10.73
  -2  -5  -2  191.22   10.25
  -2   5  -2  191.47    7.08
  -2  -5  -2  182.56   10.07
  -2  -5  -2  183.54   10.19
  -2   5  -2  190.44    9.51
  -2   5  -2  187.42    8.17
  -2  -5  -1  929.57   26.14
  -2  -5  -1  944.91   26.39
  -2   5  -1  936.10   25.31
  -2  -5  -1  935.80   27.04
  -2  -5  -1  942.02   25.29
  -2  -5  -1  940.94   26.37
  -2   5  -1  940.64   23.53
  -2  -5  -1 1015.98   19.73
  -2   5  -1  963.46   20.35
  -2  -5  -1  933.30   26.24
  -2  -5   0   35.66    4.19
  -2   5   0   41.59    4.44
  -2   5   0   41.66    2.20
  -2  -5   0   43.27    4.54
  -2  -5   0   51.15    4.81
  -2   5   0   51.12    4.13
  -2  -5   0   44.18    4.69
  -2  -5   0   45.46    3.00
  -2  -5   0   52.83    5.43
  -2  -5   0   39.58    4.31
  -2  -5   1  336.67   13.08
  -2  -5   1  334.06   13.02
  -2  -5   1  332.56   13.10
  -2  -5   1  371.82   10.53
  -2  -5   1  324.31   12.98
  -2   5   1  341.60   10.43
  -2  -5   1  319.78   12.85
  -2   5   1  337.98   13.04
  -2  -5   2  126.30    7.68
  -2  -5   2  123.95    7.57
  -2  -5   2  122.53    7.51
  -2  -5   2  131.74    7.92
  -2   5   2  136.69    7.97
  -2  -5   2  137.39    7.89
  -2   5   2  135.55    6.44
  -2  -5   3   62.19    5.44
  -2  -5   3   64.21    2.31
  -2  -5   3   64.45    5.53
  -2  -5   3   65.51    5.48
  -2   5   3   65.61    4.69
  -2   5   3   67.36    5.88
  -2  -5   3   69.68    5.96
  -2  -5   4    3.75    1.98
  -2  -5   4    4.55    1.88
  -2  -5   4   11.07    2.81
  -2   5   4    6.21    1.97
  -2  -5   4    6.09    0.89
  -2  -5   4    5.42    2.24
  -2   5   4    6.65    2.71
  -2   5   5  186.54    9.25
  -2  -5   5  169.89   10.34
  -2  -5   5  171.26    9.76
  -2  -5   5  178.06    9.83
  -2  -5   5  165.03    9.60
  -2  -5   5  185.52    4.87
  -2   5   5  176.63    7.23
  -2  -5   6   14.56    3.25
  -2  -5   6   14.06    3.28
  -2  -5   6   13.58    3.12
  -2  -5   6   12.90    3.47
  -2   5   6   12.36    1.57
  -2   5   6   17.14    3.29
  -2  -5   7   23.76    4.61
  -2  -5   7   24.66    4.13
  -2   5   7   26.11    3.98
  -2   5   7   27.53    2.94
  -2  -5   7   21.97    3.90
  -2   5   8   24.77    2.85
  -2  -5   8   20.32    3.92
  -2   5   8   17.32    3.59
  -2  -5   8   20.44    4.01
  -2  -5   8   20.33    4.28
  -2  -5   8   14.37    3.56
  -2  -5   9   86.00    8.25
  -2  -5   9   80.39    7.58
  -2  -5   9   73.94    8.17
  -2   5   9   81.35    7.51
  -2  -5   9   93.37    8.59
  -2   5   9   86.55    5.43
  -2  -5  10   37.16    6.35
  -2  -5  10   43.05    6.18
  -2  -5  10   33.72    5.44
  -2  -5  10   27.09    5.22
  -2   5  10   37.15    5.65
  -2  -5  11   35.71    6.38
  -2  -5  11   30.78    5.50
  -2   5  11   30.18    5.37
  -2  -5  11   31.34    6.02
  -2  -5  11   16.83    4.42
  -2  -5  12    8.36    3.60
  -2   5  12    3.14    3.32
  -2  -5  12    0.46    2.70
  -2  -5  12    0.24    2.45
  -2  -5  12    4.85    2.60
  -2  -5  13   31.22    6.84
  -2  -5  13   33.29    6.46
  -2  -5  13   26.97    5.36
  -2  -5  13   37.31    6.73
  -2   5  13   36.52    6.69
  -2  -5  14    9.89    4.48
  -2  -5  14   -0.95    3.17
  -2  -5  14   15.83    5.29
  -2   5  14   11.58    3.99
  -2  -6 -12   10.54    4.95
  -2  -6 -12   17.85    4.27
  -2  -6 -12   18.70    5.95
  -2   6 -12   22.35    5.23
  -2  -6 -12   25.92    6.68
  -2  -6 -12   16.02    4.74
  -2  -6 -11   51.13    6.68
  -2  -6 -11   48.73    7.57
  -2  -6 -11   66.69    9.82
  -2   6 -11   54.65    7.19
  -2  -6 -11   54.80    8.82
  -2  -6 -11   48.68    8.61
  -2  -6 -10    0.59    2.93
  -2  -6 -10    0.86    2.99
  -2  -6 -10   -2.22    2.81
  -2   6 -10    5.35    3.21
  -2  -6 -10   -2.21    3.95
  -2  -6 -10    0.75    4.02
  -2  -6  -9  124.61   11.89
  -2   6  -9  126.75    9.57
  -2  -6  -9  124.40   10.89
  -2  -6  -9  133.31   10.14
  -2  -6  -9  147.17   12.92
  -2  -6  -9  126.15   12.01
  -2  -6  -8  176.76   13.40
  -2   6  -8  152.45   11.19
  -2   6  -8  194.41   11.20
  -2  -6  -8  179.76   13.69
  -2  -6  -8  196.49   14.17
  -2  -6  -8  177.90   12.46
  -2  -6  -8  166.09   11.19
  -2   6  -8  180.42    8.49
  -2  -6  -7   61.74    6.63
  -2  -6  -7   55.70    7.36
  -2  -6  -7   64.40    7.44
  -2  -6  -7   71.35    8.43
  -2   6  -7   64.99    6.96
  -2  -6  -7   62.06    7.63
  -2   6  -7   74.45    6.57
  -2  -6  -6   96.38    8.09
  -2   6  -6  111.29    7.51
  -2  -6  -6  104.68    9.47
  -2   6  -6   94.30    8.00
  -2  -6  -6   90.03    9.08
  -2  -6  -6   95.45    9.07
  -2  -6  -6  110.65    9.24
  -2  -6  -5  275.25   13.69
  -2  -6  -5  270.93   14.33
  -2  -6  -5  279.89   15.09
  -2  -6  -5  272.66   15.06
  -2   6  -5  277.44   11.50
  -2  -6  -5  283.79   15.18
  -2   6  -5  265.79   13.10
  -2  -6  -5  252.75   14.44
  -2  -6  -4  438.27   17.75
  -2  -6  -4  450.76   18.93
  -2   6  -4  424.71   16.91
  -2   6  -4  473.73   14.77
  -2   6  -4  431.07   14.00
  -2  -6  -4  443.48   18.51
  -2  -6  -4  453.39   19.14
  -2  -6  -4  471.55   19.34
  -2  -6  -4  481.84   19.45
  -2  -6  -3  259.20   13.46
  -2  -6  -3  285.66   13.46
  -2  -6  -3  292.93   14.12
  -2  -6  -3  265.84   13.59
  -2   6  -3  273.82    9.96
  -2   6  -3  260.69   12.39
  -2  -6  -3  285.31   13.93
  -2  -6  -3  260.28   13.56
  -2   6  -3  271.07   10.38
  -2  -6  -2  311.84   14.22
  -2  -6  -2  313.18   14.37
  -2  -6  -2  326.31   14.53
  -2  -6  -2  316.98   14.26
  -2   6  -2  300.68    9.89
  -2   6  -2  304.99   11.24
  -2   6  -2  310.00   13.36
  -2  -6  -2  307.74   14.32
  -2  -6  -2  346.79   15.13
  -2   6  -1  157.45    5.87
  -2  -6  -1  167.30    9.30
  -2   6  -1  148.18    7.52
  -2  -6  -1  141.42    9.17
  -2   6  -1  153.34    8.95
  -2  -6  -1  138.26    9.02
  -2  -6  -1  157.61    4.76
  -2  -6  -1  137.97    9.33
  -2  -6  -1  132.27    8.91
  -2  -6  -1  162.93    9.68
  -2   6   0  301.21   12.81
  -2  -6   0  282.74   13.00
  -2  -6   0  284.87   12.57
  -2  -6   0  296.86   13.31
  -2   6   0  293.46   11.03
  -2  -6   0  306.18   10.01
  -2  -6   0  282.27   13.05
  -2  -6   0  281.75   13.02
  -2  -6   0  286.73   13.67
  -2   6   0  292.85    7.73
  -2  -6   1   29.64    4.20
  -2  -6   1   31.85    4.30
  -2  -6   1   30.09    4.10
  -2  -6   1   31.28    4.09
  -2  -6   1   36.12    4.46
  -2   6   1   35.23    4.47
  -2  -6   2  540.57   18.92
  -2  -6   2  556.23   19.02
  -2   6   2  562.84   19.01
  -2  -6   2  525.97   18.55
  -2   6   2  540.13   16.13
  -2  -6   2  559.37   18.97
  -2  -6   2  581.71   19.37
  -2   6   3   77.01    6.66
  -2  -6   3   69.14    6.20
  -2  -6   3   76.42    6.47
  -2  -6   3   83.12    6.74
  -2  -6   3   75.83    6.54
  -2   6   3   79.98    5.55
  -2  -6   4   55.76    2.59
  -2   6   4   46.47    5.26
  -2  -6   4   51.34    5.57
  -2  -6   4   58.74    6.16
  -2   6   4   53.85    4.92
  -2  -6   4   60.09    5.92
  -2  -6   4   51.44    5.41
  -2  -6   5   99.55    7.80
  -2  -6   5  105.91    8.06
  -2  -6   5  110.64    8.17
  -2  -6   5  112.71    8.87
  -2   6   5  110.92    8.42
  -2   6   5  101.89    7.18
  -2  -6   5  107.98    2.88
  -2  -6   6   24.01    4.22
  -2  -6   6   20.05    4.23
  -2   6   6   21.39    3.80
  -2  -6   6   21.65    4.10
  -2  -6   6   16.64    3.70
  -2   6   6   18.22    3.70
  -2   6   7  156.02    9.92
  -2  -6   7  156.35   10.57
  -2  -6   7  152.42   10.53
  -2  -6   7  140.01   10.06
  -2  -6   7  146.51   10.85
  -2   6   7  155.07    7.66
  -2  -6   8   80.66    8.72
  -2   6   8   85.43    7.85
  -2  -6   8   87.47    8.24
  -2  -6   8   88.69    8.34
  -2   6   8   89.81    5.87
  -2  -6   9    5.18    3.40
  -2  -6   9    4.40    3.08
  -2  -6   9    3.38    3.04
  -2   6   9    0.48    2.69
  -2  -6   9    5.04    2.82
  -2   6   9    2.13    1.37
  -2   6  10    7.57    3.41
  -2  -6  10    0.63    3.02
  -2  -6  10    3.65    2.64
  -2  -6  10    5.24    2.85
  -2  -6  10    7.48    3.22
  -2  -6  11   18.69    4.76
  -2  -6  11   14.22    4.05
  -2  -6  11   12.97    4.17
  -2   6  11   19.52    4.51
  -2  -6  11    9.90    4.14
  -2  -6  12    4.30    3.63
  -2  -6  12    5.21    4.01
  -2  -6  12    3.98    3.17
  -2   6  12    3.70    2.60
  -2  -6  12    5.46    3.37
  -2   6  13   64.61    8.50
  -2  -6  13   46.92    8.16
  -2  -6  13   61.64    7.70
  -2  -6  13   61.36    8.84
  -2  -6  13   41.40    7.34
  -2  -6  14    4.55    3.20
  -2  -6  14   -1.08    3.26
  -2  -6  14    1.58    3.12
  -2  -7 -12   16.11    4.23
  -2   7 -12   22.84    5.39
  -2  -7 -11   74.64    9.17
  -2   7 -11   81.68    8.93
  -2  -7 -11  102.89   12.12
  -2  -7 -11   91.06   11.24
  -2  -7 -11   89.82   11.21
  -2  -7 -11   98.10    9.27
  -2   7 -10   18.21    4.29
  -2  -7 -10   14.84    4.97
  -2  -7 -10   16.87    5.28
  -2  -7 -10   12.24    4.42
  -2  -7 -10   13.98    3.12
  -2  -7 -10    7.45    4.11
  -2  -7  -9   17.99    5.13
  -2  -7  -9   21.88    5.24
  -2  -7  -9   14.56    4.21
  -2  -7  -9   19.17    4.37
  -2   7  -9   16.89    4.10
  -2  -7  -9   26.72    5.97
  -2  -7  -8  101.71    8.99
  -2  -7  -8  116.37   11.16
  -2  -7  -8  103.49   10.65
  -2  -7  -8  124.68   11.57
  -2   7  -8  105.92    8.62
  -2  -7  -8   95.96    9.51
  -2   7  -8  105.39    9.46
  -2  -7  -7  222.93   12.93
  -2  -7  -7  207.37   14.81
  -2   7  -7  208.23   13.01
  -2   7  -7  213.43   11.54
  -2  -7  -7  204.81   14.72
  -2  -7  -7  204.07   14.43
  -2  -7  -7  224.18   14.06
  -2   7  -6   41.30    5.57
  -2  -7  -6   35.67    5.75
  -2   7  -6   37.82    4.53
  -2  -7  -6   35.65    5.22
  -2  -7  -6   33.21    5.91
  -2  -7  -6   31.88    5.70
  -2  -7  -6   36.01    5.85
  -2  -7  -5   48.26    6.54
  -2   7  -5   48.34    5.95
  -2  -7  -5   51.87    6.41
  -2  -7  -5   36.24    5.74
  -2  -7  -5   35.62    4.97
  -2   7  -5   51.53    5.01
  -2  -7  -5   43.20    6.36
  -2  -7  -5   46.19    6.64
  -2  -7  -4  107.65    9.40
  -2  -7  -4  110.71    8.74
  -2  -7  -4  100.76    9.05
  -2   7  -4  110.42    6.44
  -2  -7  -4  111.63    9.18
  -2   7  -4  109.27    8.52
  -2  -7  -4  105.16    9.36
  -2  -7  -4  109.95    9.54
  -2   7  -4  112.24    6.81
  -2   7  -3    6.56    2.51
  -2  -7  -3   -0.59    3.19
  -2  -7  -3    5.77    2.66
  -2   7  -3   11.24    2.41
  -2  -7  -3    8.90    3.07
  -2  -7  -3    6.54    3.45
  -2  -7  -3   13.02    3.63
  -2  -7  -3    9.26    3.20
  -2   7  -3    8.69    1.97
  -2  -7  -2  244.19   13.35
  -2   7  -2  242.20    8.88
  -2  -7  -2  242.34   13.34
  -2  -7  -2  230.52   12.66
  -2   7  -2  249.78   10.07
  -2   7  -2  218.15   11.70
  -2  -7  -2  239.91   13.14
  -2  -7  -2  240.91   13.30
  -2  -7  -2  239.16   13.18
  -2  -7  -1    6.15    2.88
  -2  -7  -1   10.60    3.27
  -2  -7  -1    6.51    2.56
  -2  -7  -1    8.69    2.60
  -2   7  -1    7.35    1.89
  -2  -7  -1   11.08    3.07
  -2  -7  -1    8.16    0.86
  -2   7  -1    7.17    1.44
  -2  -7  -1    6.58    2.53
  -2   7  -1    7.36    2.17
  -2  -7   0  105.47    8.27
  -2  -7   0  107.48    8.30
  -2  -7   0  126.09    8.58
  -2   7   0  111.58    8.11
  -2  -7   0  105.04    8.70
  -2  -7   0  115.92    8.67
  -2   7   0  122.00    4.67
  -2   7   0  115.82    6.79
  -2  -7   0  103.39    8.32
  -2  -7   1  113.52    8.61
  -2  -7   1  115.47    8.45
  -2  -7   1  127.63    8.95
  -2  -7   1  126.67    9.01
  -2  -7   1  122.15    8.73
  -2   7   1  120.48    8.42
  -2  -7   2  107.70    8.23
  -2  -7   2  102.38    7.94
  -2   7   2   96.06    7.62
  -2  -7   2  105.11    8.11
  -2  -7   2  102.62    7.96
  -2  -7   2  107.75    8.32
  -2  -7   3   63.12    6.49
  -2  -7   3   59.69    6.17
  -2  -7   3   60.24    6.38
  -2  -7   3   52.66    5.88
  -2   7   3   51.47    5.64
  -2   7   3   57.37    5.16
  -2  -7   4   19.03    3.72
  -2  -7   4   18.36    1.34
  -2  -7   4   16.63    3.61
  -2   7   4   18.19    3.38
  -2   7   4   16.19    3.19
  -2  -7   4   19.85    4.03
  -2  -7   4   23.99    4.32
  -2   7   5  113.17    8.70
  -2  -7   5  114.39    8.96
  -2  -7   5  111.65    9.13
  -2   7   5  116.61    8.06
  -2  -7   5  123.25    9.20
  -2  -7   5  109.06    8.79
  -2  -7   6   45.59    6.09
  -2   7   6   45.50    5.83
  -2  -7   6   46.83    6.43
  -2   7   6   53.93    5.95
  -2  -7   6   43.84    6.04
  -2  -7   6   47.01    6.13
  -2   7   7  279.22   15.03
  -2  -7   7  262.11   14.66
  -2  -7   7  282.26   15.88
  -2  -7   7  280.42   15.24
  -2  -7   7  281.88   15.19
  -2   7   7  275.50   13.98
  -2  -7   8   97.23    9.20
  -2  -7   8  124.66   10.76
  -2  -7   8   99.21    9.33
  -2   7   8  113.27    9.15
  -2   7   8  110.02    6.94
  -2  -7   8   96.13    9.13
  -2  -7   9   28.74    5.71
  -2  -7   9   29.02    5.47
  -2  -7   9   19.64    4.63
  -2   7   9   35.37    5.57
  -2  -7   9   27.25    5.17
  -2   7   9   26.91    3.72
  -2  -7  10    7.83    2.89
  -2  -7  10    8.16    3.77
  -2  -7  10    6.71    3.69
  -2  -7  10   15.89    4.49
  -2  -7  10    8.77    3.49
  -2   7  10    6.64    3.69
  -2  -7  11   27.34    6.03
  -2  -7  11   23.96    4.90
  -2  -7  11   23.30    5.33
  -2  -7  11   42.73    7.43
  -2   7  11   35.18    6.21
  -2  -7  12   53.05    8.07
  -2   7  12   63.77    8.58
  -2  -7  12   53.23    7.45
  -2  -7  12   45.41    7.51
  -2  -7  12   50.49    8.13
  -2  -7  13   24.72    5.25
  -2  -7  13   10.14    4.05
  -2  -7  13   14.51    4.76
  -2  -8 -12    9.53    3.85
  -2  -8 -11    5.25    3.51
  -2  -8 -11   14.86    4.13
  -2   8 -11   13.00    3.99
  -2  -8 -10    9.19    5.27
  -2  -8 -10   11.88    3.99
  -2  -8 -10   16.99    5.92
  -2  -8 -10   11.02    4.56
  -2  -8 -10   13.67    3.87
  -2   8 -10   18.01    4.32
  -2  -8  -9    8.89    3.23
  -2  -8  -9   10.27    4.61
  -2  -8  -9    7.40    4.63
  -2  -8  -9    3.50    3.33
  -2   8  -9   10.48    4.10
  -2   8  -9    6.13    2.49
  -2  -8  -9   10.76    4.91
  -2  -8  -8    3.95    2.98
  -2  -8  -8    8.52    3.89
  -2  -8  -8    5.89    4.15
  -2   8  -8    8.58    3.63
  -2   8  -8    5.12    2.83
  -2  -8  -8    7.54    3.62
  -2  -8  -8   10.40    3.27
  -2  -8  -7   39.41    6.29
  -2  -8  -7   33.66    6.58
  -2   8  -7   27.47    4.51
  -2  -8  -7   36.81    6.87
  -2  -8  -7   32.82    6.17
  -2   8  -7   30.10    5.38
  -2  -8  -7   40.01    5.82
  -2  -8  -6   98.91   10.19
  -2  -8  -6   98.21    8.69
  -2  -8  -6   87.79    9.46
  -2  -8  -6  102.82   10.22
  -2   8  -6   97.44    8.83
  -2  -8  -6  101.87   10.20
  -2  -8  -6  105.99    9.68
  -2   8  -6   96.00    7.47
  -2   8  -5  305.75   15.71
  -2  -8  -5  283.75   16.99
  -2   8  -5  324.86   13.42
  -2  -8  -5  327.04   17.16
  -2  -8  -5  284.22   16.83
  -2  -8  -5  334.58   18.24
  -2  -8  -5  324.45   17.83
  -2  -8  -5  330.65   16.08
  -2  -8  -4  248.54   15.13
  -2  -8  -4  251.87   15.12
  -2  -8  -4  251.03   15.07
  -2   8  -4  243.82   10.79
  -2   8  -4  249.49   10.11
  -2   8  -4  229.46   13.16
  -2  -8  -4  244.16   14.54
  -2  -8  -4  264.69   15.53
  -2  -8  -4  248.54   13.80
  -2   8  -3  775.66   20.92
  -2  -8  -3  797.08   28.09
  -2  -8  -3  779.33   27.85
  -2  -8  -3  770.40   27.93
  -2   8  -3  735.71   25.29
  -2  -8  -3  754.27   27.60
  -2  -8  -3  779.91   26.37
  -2   8  -3  759.48   20.77
  -2  -8  -3  803.20   27.82
  -2  -8  -2  689.12   25.53
  -2  -8  -2  770.30   25.51
  -2   8  -2  708.14   23.99
  -2  -8  -2  692.42   25.63
  -2  -8  -2  709.42   25.91
  -2  -8  -2  726.63   26.02
  -2   8  -2  738.66   18.83
  -2   8  -2  667.70   19.52
  -2  -8  -2  670.11   25.45
  -2  -8  -1  821.93   27.44
  -2  -8  -1  781.57   26.97
  -2  -8  -1  792.97   26.24
  -2   8  -1  770.78   21.58
  -2   8  -1  798.28   19.18
  -2  -8  -1  771.57   26.98
  -2  -8  -1  811.10   27.48
  -2   8  -1  794.79   25.61
  -2  -8  -1  792.51   27.58
  -2  -8   0  765.82   26.23
  -2  -8   0  777.39   26.45
  -2  -8   0  743.00   25.85
  -2  -8   0  741.71   26.35
  -2   8   0  715.30   24.32
  -2   8   0  781.10   17.37
  -2   8   0  746.15   21.15
  -2  -8   0  739.71   25.20
  -2  -8   0  739.01   25.79
  -2  -8   1  472.64   19.56
  -2  -8   1  467.81   19.08
  -2  -8   1  493.87   19.95
  -2   8   1  451.72   18.42
  -2  -8   1  463.35   19.48
  -2  -8   1  448.80   19.28
  -2   8   1  472.97   15.95
  -2  -8   1  485.68   20.23
  -2  -8   2  291.12   14.77
  -2  -8   2  251.91   13.76
  -2  -8   2  277.68   14.49
  -2  -8   2  265.94   14.31
  -2   8   2  281.22   13.90
  -2  -8   2  266.02   14.38
  -2  -8   3  222.20   13.09
  -2  -8   3  221.47   13.00
  -2  -8   3  237.72   13.54
  -2  -8   3  234.57   13.32
  -2  -8   3  241.01   13.55
  -2   8   3  233.95   12.92
  -2  -8   4   15.72    3.95
  -2  -8   4   14.34    3.85
  -2   8   4   15.01    3.32
  -2   8   4   17.38    4.19
  -2  -8   4   11.60    3.32
  -2  -8   4    8.58    3.28
  -2  -8   5   97.46    8.83
  -2  -8   5  100.46    9.02
  -2  -8   5   94.84    8.51
  -2   8   5   86.19    7.46
  -2   8   5   87.33    8.01
  -2  -8   5   84.79    8.19
  -2  -8   6   54.85    6.91
  -2   8   6   66.58    6.84
  -2  -8   6   69.79    7.68
  -2   8   6   64.80    7.15
  -2  -8   6   61.10    7.48
  -2  -8   6   57.37    7.11
  -2  -8   7  166.17   12.59
  -2  -8   7  206.85   13.42
  -2   8   7  167.73   11.83
  -2  -8   7  182.79   12.63
  -2  -8   7  190.19   12.87
  -2   8   7  162.25   11.01
  -2  -8   8   34.85    5.77
  -2  -8   8   42.48    6.71
  -2   8   8   32.11    5.32
  -2  -8   8   33.98    6.17
  -2   8   8   29.64    4.00
  -2  -8   8   40.40    6.99
  -2   8   8   29.93    5.43
  -2   8   9   39.44    6.81
  -2   8   9   41.69    6.39
  -2  -8   9   31.48    6.22
  -2  -8   9   36.63    6.36
  -2   8   9   37.05    4.54
  -2  -8   9   31.95    5.98
  -2  -8   9   36.00    6.30
  -2   8  10  128.20   11.36
  -2  -8  10  134.53   12.49
  -2  -8  10  155.48   12.15
  -2  -8  10  151.64   12.80
  -2  -8  10  147.50   12.59
  -2  -8  10  130.35   11.83
  -2   8  10  133.82   11.64
  -2  -8  11   68.41    8.95
  -2  -8  11   88.43   10.21
  -2   8  11   71.61    8.92
  -2  -8  11   73.92    8.67
  -2  -8  11   66.27    8.96
  -2  -8  11   75.62    9.41
  -2  -8  12  100.64   11.05
  -2  -8  12   94.30   11.35
  -2  -8  12   75.17   10.03
  -2  -8  12   73.75    9.66
  -2   8  12   76.99    9.15
  -2  -8  12   86.64    9.78
  -2  -8  13   34.81    6.75
  -2  -9 -11   28.25    5.56
  -2   9 -11   28.62    5.93
  -2  -9 -10   48.76    8.00
  -2   9 -10   58.20    7.62
  -2  -9 -10   73.94    8.21
  -2  -9  -9    2.03    3.43
  -2  -9  -9   11.45    3.86
  -2  -9  -9    6.49    4.02
  -2  -9  -9   19.23    6.04
  -2  -9  -9    8.89    3.07
  -2   9  -9   11.34    3.40
  -2   9  -9    9.97    4.65
  -2  -9  -8   -1.42    3.25
  -2  -9  -8   -0.70    2.64
  -2  -9  -8   -1.55    2.68
  -2  -9  -8   -0.69    4.00
  -2   9  -8    2.58    3.80
  -2  -9  -8   -3.11    3.53
  -2   9  -8   -2.01    2.30
  -2  -9  -7  103.88    9.27
  -2  -9  -7   99.14   10.86
  -2   9  -7  104.77    8.50
  -2  -9  -7   91.72   10.49
  -2   9  -7  113.12   10.28
  -2  -9  -7  115.27   11.77
  -2  -9  -7  101.48   10.24
  -2  -9  -6   38.42    7.11
  -2  -9  -6   45.84    7.34
  -2  -9  -6   37.31    6.35
  -2  -9  -6   50.60    6.54
  -2  -9  -6   34.44    6.43
  -2  -9  -6   46.53    7.49
  -2   9  -6   38.54    6.19
  -2   9  -6   36.73    5.05
  -2   9  -5  113.84    7.85
  -2  -9  -5  118.10   11.29
  -2  -9  -5  106.29   10.05
  -2  -9  -5  115.00   10.93
  -2  -9  -5  119.00   11.04
  -2  -9  -5  118.96    9.70
  -2  -9  -5  113.46   11.03
  -2   9  -5  114.47    9.84
  -2  -9  -4   44.81    6.63
  -2   9  -4   41.61    4.45
  -2  -9  -4   43.85    5.91
  -2  -9  -4   39.28    6.58
  -2  -9  -4   41.66    6.48
  -2   9  -4   46.30    4.17
  -2  -9  -4   34.47    5.96
  -2  -9  -4   44.71    6.71
  -2   9  -4   44.29    6.19
  -2  -9  -3  105.56   10.00
  -2  -9  -3   96.71    9.77
  -2  -9  -3  112.74    9.42
  -2  -9  -3  114.32   10.44
  -2   9  -3  114.02    6.75
  -2   9  -3  108.36    9.24
  -2  -9  -3  109.51    9.88
  -2   9  -3  116.30    6.89
  -2  -9  -3  112.16   10.27
  -2  -9  -2   48.35    6.83
  -2  -9  -2   64.51    7.79
  -2   9  -2   50.41    6.26
  -2  -9  -2   48.05    6.90
  -2   9  -2   58.33    4.82
  -2  -9  -2   59.85    6.79
  -2  -9  -2   46.56    6.50
  -2  -9  -2   51.25    6.86
  -2  -9  -1   91.84    8.94
  -2  -9  -1   96.89    9.18
  -2   9  -1  109.89    6.79
  -2   9  -1   99.14    8.51
  -2  -9  -1  105.94    9.55
  -2  -9  -1   87.30    8.80
  -2  -9  -1   92.88    9.21
  -2  -9   0   78.29    8.04
  -2  -9   0   69.27    7.41
  -2   9   0   72.09    5.66
  -2  -9   0   75.28    8.01
  -2  -9   0   64.14    7.64
  -2  -9   0   56.01    6.88
  -2  -9   0   85.35    8.60
  -2   9   0   66.79    7.03
  -2  -9   1  239.73   14.22
  -2  -9   1  232.31   13.69
  -2   9   1  226.83   10.53
  -2   9   1  224.79   12.99
  -2  -9   1  220.39   13.85
  -2  -9   1  234.44   14.13
  -2  -9   1  240.53   14.23
  -2  -9   1  218.87   13.84
  -2  -9   2   91.91    8.73
  -2  -9   2   97.99    8.98
  -2   9   2  106.60    8.89
  -2  -9   2   90.50    8.58
  -2  -9   2   97.77    9.11
  -2  -9   2   90.56    8.63
  -2  -9   3  120.09    9.98
  -2  -9   3  109.33    9.59
  -2   9   3  113.16    9.35
  -2  -9   3  133.93   10.44
  -2  -9   3  132.38   10.49
  -2  -9   3  120.52   10.16
  -2  -9   4   34.07    5.87
  -2   9   4   29.03    5.07
  -2  -9   4   14.70    4.35
  -2  -9   4   23.34    4.70
  -2  -9   4   23.20    4.84
  -2  -9   5   25.07    5.03
  -2  -9   5    8.74    3.68
  -2   9   5   19.25    4.62
  -2  -9   5   16.49    4.18
  -2   9   5   15.75    3.92
  -2  -9   5   12.22    3.79
  -2  -9   6   -0.61    3.22
  -2  -9   6    6.49    3.60
  -2   9   6    4.46    2.64
  -2   9   6    2.28    2.26
  -2  -9   6    2.39    2.61
  -2  -9   6    4.44    2.61
  -2   9   7   13.07    3.56
  -2  -9   7   16.01    4.50
  -2  -9   7   18.52    4.33
  -2  -9   7   22.17    4.97
  -2   9   7   11.86    4.06
  -2  -9   7   14.06    4.12
  -2   9   8   19.16    4.75
  -2  -9   8    7.59    3.12
  -2   9   8   14.32    4.05
  -2  -9   8   10.20    3.99
  -2  -9   8   17.44    4.92
  -2   9   8   17.06    3.63
  -2  -9   8   20.28    4.99
  -2   9   9   68.51    8.41
  -2  -9   9   78.08    9.29
  -2   9   9   65.79    8.04
  -2  -9   9   76.38    9.43
  -2  -9   9   69.27    8.77
  -2  -9   9   73.74    8.95
  -2   9   9   57.58    6.01
  -2  -9  10   74.94    9.66
  -2  -9  10   63.11    8.78
  -2   9  10   53.32    7.54
  -2  -9  10   53.24    7.94
  -2  -9  10   46.05    7.29
  -2  -9  10   46.65    7.52
  -2   9  10   61.00    8.44
  -2   9  11   45.54    7.66
  -2  -9  11   59.39    8.14
  -2  -9  11   43.40    8.00
  -2  -9  11   61.03    9.38
  -2  -9  11   49.86    8.27
  -2  -9  11   42.86    7.52
  -2   9  11   47.79    7.60
  -2  -9  12    0.47    3.33
  -2 -10 -10   29.39    5.49
  -2 -10  -9   35.05    6.57
  -2 -10  -9   21.85    4.66
  -2 -10  -8   41.87    6.22
  -2 -10  -8   32.71    7.53
  -2  10  -8   32.18    6.19
  -2 -10  -8   20.73    5.66
  -2 -10  -8   24.26    5.82
  -2 -10  -8   39.04    7.76
  -2 -10  -7   17.33    5.38
  -2 -10  -7   22.50    5.53
  -2 -10  -7   19.49    4.62
  -2 -10  -7   11.98    4.86
  -2 -10  -7   15.31    5.33
  -2  10  -7    5.12    3.26
  -2 -10  -6   27.12    5.68
  -2 -10  -6   21.92    5.82
  -2 -10  -6   32.58    6.40
  -2 -10  -6   42.34    6.18
  -2  10  -6   31.53    5.94
  -2 -10  -6   35.61    6.74
  -2 -10  -6   31.40    6.69
  -2 -10  -5   27.39    5.85
  -2 -10  -5   18.83    4.94
  -2 -10  -5   32.48    5.51
  -2 -10  -5   19.46    4.89
  -2 -10  -5   19.23    5.53
  -2  10  -5   23.46    5.16
  -2 -10  -5   28.63    6.63
  -2 -10  -4  138.16   10.82
  -2 -10  -4  120.29   11.56
  -2  10  -4  109.77   10.05
  -2 -10  -4  123.33   11.76
  -2  10  -4  131.32    7.26
  -2 -10  -4  128.05   11.80
  -2 -10  -4  133.16   12.10
  -2 -10  -4  132.85   11.58
  -2 -10  -3  167.55   13.21
  -2 -10  -3  164.72   12.77
  -2 -10  -3  180.91   12.31
  -2 -10  -3  161.86   13.15
  -2  10  -3  162.84    8.26
  -2  10  -3  162.34   11.84
  -2 -10  -3  159.48   13.16
  -2 -10  -3  147.10   12.53
  -2 -10  -2   11.24    4.35
  -2 -10  -2    5.71    3.51
  -2 -10  -2    3.72    2.94
  -2  10  -2   10.16    2.35
  -2 -10  -2    3.40    2.27
  -2  10  -2    9.64    3.40
  -2 -10  -2   11.91    4.15
  -2 -10  -2    5.58    3.62
  -2 -10  -1  104.15    9.92
  -2 -10  -1   98.32    9.81
  -2 -10  -1   99.33    9.92
  -2  10  -1   90.71    8.66
  -2  10  -1  104.57    6.77
  -2 -10  -1   95.12    9.70
  -2 -10  -1  102.14   10.08
  -2 -10   0   26.19    5.30
  -2 -10   0   18.21    4.83
  -2 -10   0   20.55    4.84
  -2  10   0   28.52    3.67
  -2 -10   0   19.73    4.68
  -2  10   0   24.90    5.02
  -2 -10   0   26.49    5.17
  -2 -10   0   27.27    5.33
  -2 -10   1   11.10    4.42
  -2 -10   1   11.10    3.99
  -2 -10   1    7.37    3.25
  -2 -10   1    3.99    2.92
  -2  10   1    7.14    2.19
  -2 -10   1    2.04    2.66
  -2  10   1    1.92    2.53
  -2 -10   1    4.53    2.45
  -2 -10   2   13.85    3.94
  -2 -10   2   18.43    4.45
  -2  10   2   20.41    4.58
  -2 -10   2   17.56    4.54
  -2 -10   2   20.71    4.76
  -2 -10   2   17.98    4.67
  -2  10   3   17.77    4.43
  -2 -10   3   18.59    4.83
  -2 -10   3   15.04    4.09
  -2 -10   3   17.72    4.92
  -2 -10   3   19.38    4.54
  -2 -10   3   13.08    4.14
  -2 -10   4   48.30    7.04
  -2  10   4   70.21    7.74
  -2 -10   4   60.82    7.73
  -2 -10   4   58.30    7.60
  -2 -10   4   69.82    8.34
  -2 -10   4   52.18    7.33
  -2 -10   5   52.49    7.51
  -2 -10   5   46.08    6.88
  -2 -10   5   54.09    7.54
  -2 -10   5   45.88    6.66
  -2  10   5   47.66    6.84
  -2 -10   6   18.92    4.75
  -2 -10   6   15.79    4.52
  -2 -10   6   12.17    3.80
  -2 -10   6   16.15    4.49
  -2  10   6   14.54    4.43
  -2 -10   7   -1.85    2.80
  -2 -10   7    4.00    3.93
  -2  10   7   -4.06    3.25
  -2 -10   7    0.20    2.91
  -2 -10   7    5.59    3.72
  -2  10   7   -1.72    2.54
  -2  10   8   59.41    7.74
  -2 -10   8   65.88    8.77
  -2  10   8   49.09    7.11
  -2 -10   8   60.93    8.45
  -2 -10   8   48.52    7.46
  -2  10   8   48.49    5.73
  -2 -10   8   64.33    8.42
  -2  10   9   17.10    5.22
  -2 -10   9   22.29    5.81
  -2 -10   9   11.83    4.38
  -2 -10   9   28.02    6.36
  -2 -10   9   18.90    5.54
  -2  10   9   17.02    4.86
  -2 -10  10   47.85    8.30
  -2  10  10   44.04    7.31
  -2  10  10   55.01    7.90
  -2 -10  10   46.38    7.84
  -2 -10  10   54.25    8.52
  -2 -10  10   44.28    7.72
  -2 -10  11   39.33    7.07
  -2 -11  -8   -0.71    2.60
  -2 -11  -8    6.06    3.46
  -2 -11  -7   69.93   10.22
  -2 -11  -7   64.71    8.87
  -2 -11  -7   48.93    8.81
  -2 -11  -7   62.70    9.40
  -2 -11  -7   63.59    7.73
  -2  11  -7   46.58    7.84
  -2 -11  -7   56.68    9.41
  -2 -11  -6   65.16    9.55
  -2 -11  -6   63.64    8.68
  -2 -11  -6   54.08    8.83
  -2 -11  -6   66.45    7.86
  -2 -11  -6   57.62    9.07
  -2 -11  -6   63.07    9.50
  -2  11  -6   56.87    8.12
  -2 -11  -5   22.63    5.85
  -2 -11  -5   13.50    5.22
  -2 -11  -5   22.33    5.15
  -2 -11  -5   22.80    4.98
  -2  11  -5   14.43    4.34
  -2 -11  -5   24.01    6.34
  -2 -11  -5   17.41    5.22
  -2 -11  -4    5.97    3.07
  -2 -11  -4   10.93    4.16
  -2 -11  -4    6.13    3.79
  -2 -11  -4    6.47    3.98
  -2  11  -4   -0.68    3.19
  -2 -11  -4    9.57    3.69
  -2 -11  -4    6.69    4.04
  -2 -11  -3  219.76   14.53
  -2 -11  -3  252.76   17.23
  -2 -11  -3  205.35   15.71
  -2  11  -3  192.19   13.67
  -2 -11  -3  233.49   16.40
  -2 -11  -3  230.02   16.44
  -2 -11  -3  206.03   14.97
  -2 -11  -2   19.92    5.86
  -2 -11  -2   17.87    5.47
  -2  11  -2   16.72    4.55
  -2 -11  -2   12.89    3.84
  -2 -11  -2   20.07    4.89
  -2 -11  -2   10.58    4.17
  -2 -11  -2   21.00    5.27
  -2  11  -1    8.15    3.52
  -2 -11  -1    8.37    4.02
  -2 -11  -1    5.83    3.14
  -2 -11  -1    5.31    3.03
  -2 -11  -1    9.41    3.84
  -2 -11  -1   15.35    4.68
  -2 -11   0    5.53    4.48
  -2  11   0    4.65    2.87
  -2 -11   0    3.20    3.05
  -2  11   0    3.91    2.43
  -2 -11   0   -2.80    3.53
  -2 -11   0    0.63    3.33
  -2 -11   0    0.57    2.99
  -2  11   1   25.76    5.13
  -2 -11   1   24.99    5.75
  -2 -11   1   19.82    5.01
  -2 -11   1   26.64    5.39
  -2 -11   1   29.09    6.14
  -2  11   1   22.59    3.61
  -2 -11   1   19.08    5.17
  -2 -11   1   25.97    5.84
  -2 -11   2   16.03    4.43
  -2 -11   2    8.69    3.71
  -2 -11   2    4.41    3.29
  -2 -11   2   16.02    4.55
  -2  11   2   12.91    4.20
  -2  11   2   15.15    3.04
  -2 -11   2   11.92    4.35
  -2 -11   2   19.63    5.01
  -2 -11   3   12.49    4.71
  -2 -11   3   23.58    5.16
  -2 -11   3   31.48    6.21
  -2 -11   3   19.06    4.91
  -2  11   3   21.51    4.84
  -2 -11   3   30.17    6.20
  -2 -11   4   52.33    7.84
  -2 -11   4   62.92    8.16
  -2 -11   4   43.23    6.99
  -2  11   4   54.64    7.39
  -2 -11   4   53.38    7.73
  -2 -11   4   60.62    8.02
  -2 -11   5    4.56    3.12
  -2 -11   5    5.72    3.56
  -2 -11   5    1.78    3.13
  -2 -11   5    3.30    2.68
  -2 -11   5    1.37    2.75
  -2  11   5   -0.13    3.31
  -2 -11   6   25.39    5.85
  -2 -11   6   32.32    6.37
  -2  11   6   26.76    5.36
  -2 -11   6   26.24    6.37
  -2 -11   6   21.60    5.52
  -2  11   7   66.85    8.45
  -2 -11   7   70.20    9.29
  -2 -11   7   67.45    9.24
  -2 -11   7   61.38    8.62
  -2 -11   7   85.15   10.41
  -2  11   7   65.31    6.85
  -2 -11   8   21.39    5.41
  -2  11   8   13.70    4.76
  -2 -11   8   16.81    5.46
  -2 -11   8   20.25    5.46
  -2 -11   8   16.53    5.20
  -2  11   8   10.06    3.18
  -2 -11   9   20.06    6.38
  -2 -11   9   21.31    6.23
  -2 -11   9   30.52    6.67
  -2  11   9   15.61    5.74
  -2  11   9   15.18    4.09
  -2 -12  -6   24.04    6.12
  -2 -12  -5   37.27    7.07
  -2 -12  -5   48.43    8.72
  -2 -12  -5   30.30    5.68
  -2  12  -5   44.78    7.52
  -2 -12  -5   33.39    7.56
  -2 -12  -5   40.16    8.01
  -2 -12  -5   19.90    6.16
  -2 -12  -4  126.74   11.21
  -2 -12  -4  101.03   11.62
  -2 -12  -4  119.32   12.59
  -2 -12  -4  121.68   12.75
  -2 -12  -4  132.28   13.36
  -2 -12  -4  105.61   11.26
  -2  12  -4  104.12   10.70
  -2 -12  -3   12.74    4.75
  -2 -12  -3   18.24    5.72
  -2 -12  -3   14.35    4.32
  -2 -12  -3   10.03    4.13
  -2 -12  -3    7.12    4.04
  -2  12  -3   15.78    4.84
  -2 -12  -3   21.07    5.84
  -2 -12  -2  111.85   10.45
  -2 -12  -2  110.99   11.63
  -2 -12  -2   95.79   11.14
  -2  12  -2   97.06    9.92
  -2 -12  -2   97.47   10.57
  -2 -12  -2  102.99   11.41
  -2 -12  -2   99.86   11.21
  -2 -12  -1   48.87    7.76
  -2 -12  -1   57.27    8.44
  -2 -12  -1   66.57    9.11
  -2  12  -1   47.36    7.18
  -2 -12  -1   35.34    6.45
  -2 -12  -1   42.56    7.24
  -2 -12  -1   42.91    7.31
  -2 -12   0    3.36    2.82
  -2 -12   0    3.22    3.39
  -2 -12   0    4.36    4.00
  -2 -12   0    2.60    3.49
  -2  12   0    6.70    3.68
  -2 -12   0    5.78    4.04
  -2 -12   1   10.79    4.80
  -2 -12   1    9.46    4.24
  -2 -12   1   19.19    5.07
  -2  12   1   13.38    4.64
  -2 -12   1   18.68    5.43
  -2 -12   1   17.21    5.02
  -2 -12   1   20.16    5.42
  -2  12   2   99.51    9.97
  -2 -12   2   60.95    8.59
  -2 -12   2  108.58   11.14
  -2 -12   2   97.50   10.73
  -2 -12   2   83.20    9.90
  -2 -12   2   90.86   10.50
  -2 -12   2   87.50   10.21
  -2 -12   3   14.22    4.71
  -2 -12   3   19.29    5.11
  -2 -12   3   25.66    6.07
  -2 -12   3   26.57    5.70
  -2 -12   3   18.88    5.16
  -2  12   3   14.98    4.23
  -2 -12   4   29.83    7.02
  -2 -12   4   42.00    6.92
  -2  12   4   52.66    7.57
  -2 -12   4   50.22    7.96
  -2 -12   4   48.80    7.96
  -2 -12   5    7.41    3.85
  -2 -12   5    4.44    3.60
  -2 -12   5   11.30    4.61
  -2  12   5   10.06    3.66
  -2 -12   5   10.45    4.13
  -2 -12   5   10.15    4.26
  -2  12   6   53.51    7.99
  -2 -12   6   62.84    8.79
  -2 -12   6   59.45    8.75
  -2 -12   6   52.20    8.18
  -2 -12   6   68.21    9.55
  -2 -12   6   57.16    8.63
  -2 -12   7   38.13    7.46
  -2 -12   7   32.31    6.61
  -2 -12   7   44.60    8.30
  -2  12   7   42.69    7.41
  -2 -12   7   42.08    7.82
  -2  12   7   36.25    5.71
  -2  12   8   58.91    7.07
  -2  12   8   66.80    8.95
  -2 -13  -4   77.25   10.14
  -2 -13  -3   76.68    9.12
  -2 -13  -3   73.63   10.11
  -2  13  -3   74.02    9.18
  -2 -13  -3   75.60   10.51
  -2 -13  -3   97.72   11.79
  -2 -13  -3   79.20   11.12
  -2 -13  -3   69.57   10.32
  -2 -13  -2    6.82    4.78
  -2  13  -2    5.26    3.77
  -2 -13  -2    7.66    3.86
  -2 -13  -2    6.31    4.39
  -2 -13  -2   13.71    5.54
  -2 -13  -2    1.33    3.46
  -2 -13  -2    4.17    3.96
  -2 -13  -1    6.76    4.12
  -2 -13  -1   10.76    4.67
  -2 -13  -1    9.81    4.00
  -2  13  -1    7.91    3.30
  -2 -13  -1   -0.67    4.53
  -2 -13  -1    8.69    4.28
  -2 -13  -1    6.25    3.65
  -2 -13   0   20.64    5.62
  -2 -13   0   32.18    7.14
  -2 -13   0   29.21    6.96
  -2  13   0   21.00    5.34
  -2 -13   0   21.28    5.95
  -2 -13   0   22.87    5.66
  -2 -13   1   46.04    7.52
  -2 -13   1   41.14    7.59
  -2 -13   1   57.96    8.64
  -2  13   1   49.52    7.44
  -2 -13   1   32.13    6.63
  -2 -13   1   39.24    7.24
  -2 -13   1   39.06    7.26
  -2 -13   2    9.65    4.49
  -2 -13   2    5.90    3.70
  -2 -13   2   17.84    5.62
  -2  13   2   11.65    4.14
  -2 -13   2    6.98    4.44
  -2 -13   2    2.50    3.50
  -2 -13   2   11.25    5.07
  -2 -13   3    1.75    3.34
  -2 -13   3    7.61    4.54
  -2 -13   3    6.34    3.72
  -2  13   3    2.73    3.15
  -2 -13   3   -1.85    3.79
  -2 -13   3    0.02    3.26
  -2 -13   4   37.86    7.46
  -2 -13   4   33.41    6.60
  -2 -13   4   39.01    7.60
  -2 -13   4   48.04    7.80
  -2  13   4   36.86    6.36
  -2 -13   4   36.05    7.45
  -2 -13   5   25.54    6.30
  -2  13   5   11.33    4.80
  -2  13   7   24.87    5.13
  -1   0 -14   -4.33    3.12
  -1   0 -14   -0.59    2.89
  -1   0 -14   -5.48    4.85
  -1   0 -13   23.25    4.78
  -1   0 -13   32.87    6.56
  -1   0 -13   21.46    5.72
  -1   0 -12   -0.98    3.45
  -1   0 -12    0.18    2.33
  -1   0 -12    0.17    2.53
  -1   0 -12   -2.32    2.81
  -1   0 -11  446.69   21.95
  -1   0 -11  421.22   21.40
  -1   0 -11  467.10   20.67
  -1   0 -11  449.40   18.49
  -1   0 -10    0.90    2.17
  -1   0 -10    2.38    2.99
  -1   0 -10   -0.09    2.67
  -1   0 -10   -1.01    2.78
  -1   0  -9   69.01    7.55
  -1   0  -9   78.63    8.02
  -1   0  -9   78.31    7.47
  -1   0  -9   83.90    6.89
  -1   0  -8   -1.35    2.91
  -1   0  -8    0.21    1.61
  -1   0  -8   -3.13    3.10
  -1   0  -8   -0.37    2.37
  -1   0  -7  153.73    9.80
  -1   0  -7  148.02    9.63
  -1   0  -7  140.99    8.77
  -1   0  -7  150.89    8.28
  -1   0  -6   -0.20    0.29
  -1   0  -6   -0.05    1.66
  -1   0  -6   -0.62    2.08
  -1   0  -6   -1.19    2.01
  -1   0  -6    0.50    1.72
  -1   0  -6    0.11    0.35
  -1   0  -5  216.71   10.17
  -1   0  -5  224.66    6.55
  -1   0  -5  217.43   10.18
  -1   0  -5  220.78    9.62
  -1   0  -5  206.55    6.37
  -1   0  -5  219.01    6.20
  -1   0  -5  213.00    8.97
  -1   0  -5  214.84    5.48
  -1   0  -4    1.30    1.08
  -1   0  -4   -0.01    0.52
  -1   0  -4   -0.70    0.66
  -1   0  -4    1.47    1.53
  -1   0  -4    0.88    1.49
  -1   0  -4   -0.30    0.69
  -1   0  -4   -0.27    1.55
  -1   0  -4   -0.83    1.50
  -1   0  -4    0.81    0.86
  -1   0  -3 3189.14   56.63
  -1   0  -3 3025.07   59.90
  -1   0  -3 3160.55   57.21
  -1   0  -3 3292.54   59.30
  -1   0  -3 3128.13   56.86
  -1   0  -3 2977.26   59.91
  -1   0  -3 3003.66   56.49
  -1   0  -3 3225.30   55.83
  -1   0  -3 2910.01   59.35
  -1   0  -3 3043.40   58.98
  -1   0  -2    0.76    0.96
  -1   0  -2    0.63    1.22
  -1   0  -2    2.01    0.86
  -1   0  -2    0.36    1.22
  -1   0  -2    1.84    1.25
  -1   0  -2   -0.77    1.32
  -1   0  -2    0.47    0.67
  -1   0  -2    0.05    1.14
  -1   0  -2    1.00    0.74
  -1   0  -2    2.11    1.11
  -1   0  -1 8936.79  159.89
  -1   0  -1 8887.92  159.15
  -1   0  -1 8957.95  159.19
  -1   0  -1 8975.68  157.85
  -1   0  -1 8787.77  157.93
  -1   0  -1 9019.32  159.23
  -1   0  -1 9446.99  158.72
  -1   0  -1 8504.98  158.80
  -1   0  -1 8838.96  159.47
  -1   0  -1 9475.64  159.12
  -1   0  -1 9266.52  159.19
  -1   0  -1 9547.91  160.09
  -1   0  -1 9331.92  158.84
  -1   0  -1 9999.00  159.46
  -1   0  -1 9411.39  159.90
  -1   0   0    0.27    0.44
  -1   0   0    0.26    0.55
  -1   0   0    0.19    0.71
  -1   0   0    2.16    0.84
  -1   0   1 3373.88   60.09
  -1   0   1 3180.30   58.73
  -1   0   1 3317.92   58.99
  -1   0   1 3308.06   59.12
  -1   0   1 3227.42   58.06
  -1   0   1 3409.38   58.95
  -1   0   1 3336.21   59.00
  -1   0   2    0.62    0.80
  -1   0   2    0.35    0.74
  -1   0   2    0.53    0.78
  -1   0   2   -0.19    1.15
  -1   0   2   -0.35    0.88
  -1   0   2   -0.20    0.75
  -1   0   2    0.18    0.69
  -1   0   2    0.15    0.80
  -1   0   2    0.11    0.74
  -1   0   2    0.18    0.71
  -1   0   2   -1.19    0.95
  -1   0   3  229.32    7.32
  -1   0   3  230.46    6.41
  -1   0   3  247.52    6.08
  -1   0   3  220.59    6.70
  -1   0   3  224.14    6.77
  -1   0   3  216.06    7.48
  -1   0   3  215.75    7.13
  -1   0   3  238.04    7.47
  -1   0   3  239.25    7.45
  -1   0   3  226.01    5.73
  -1   0   3  216.29    5.98
  -1   0   4    0.29    0.55
  -1   0   4    3.00    0.65
  -1   0   4    0.53    0.84
  -1   0   4    0.68    1.03
  -1   0   4    1.16    1.27
  -1   0   4   -0.67    1.01
  -1   0   4    0.44    0.70
  -1   0   4   -1.00    1.48
  -1   0   4    0.26    1.14
  -1   0   4    0.26    0.61
  -1   0   4    0.04    0.99
  -1   0   5  317.66   11.07
  -1   0   5  339.50    8.37
  -1   0   5  325.94   11.38
  -1   0   5  326.42    8.43
  -1   0   5  321.56    7.39
  -1   0   5  332.35    7.70
  -1   0   6    1.63    0.53
  -1   0   6   -0.57    1.76
  -1   0   6    0.54    0.50
  -1   0   6   -1.75    2.02
  -1   0   6    0.32    0.58
  -1   0   7  300.63   12.76
  -1   0   7  311.16   12.33
  -1   0   7  311.92    7.15
  -1   0   7  319.36    8.52
  -1   0   8    0.79    0.45
  -1   0   8    1.42    2.01
  -1   0   8   -0.81    0.82
  -1   0   8    1.41    0.54
  -1   0   9   14.26    1.12
  -1   0   9   16.81    3.96
  -1   0   9   17.69    3.52
  -1   0   9   15.97    3.81
  -1   0  10   -4.63    3.42
  -1   0  10   -0.56    2.18
  -1   0  10   -3.92    3.31
  -1   0  11  235.98   14.75
  -1   0  11  222.84   14.00
  -1   0  11  238.92   13.33
  -1   0  12   -0.88    2.94
  -1   0  12   -3.28    3.08
  -1   0  12   -1.25    3.04
  -1   0  13  212.08   15.54
  -1   0  13  206.26   13.48
  -1   0  13  202.66   14.55
  -1   0  14    0.58    3.25
  -1   0  14    3.86    3.29
  -1   0  14    3.08    3.35
  -1   0  15   10.75    4.21
  -1   0  15   10.39    4.84
  -1   0  15   12.92    5.15
  -1   1 -14   32.96    5.82
  -1   1 -14   33.05    6.83
  -1  -1 -14   31.79    7.00
  -1  -1 -14   34.07    7.56
  -1   1 -14   24.36    5.85
  -1  -1 -14   27.64    5.06
  -1   1 -13   36.28    7.59
  -1  -1 -13   31.88    5.49
  -1   1 -13   40.88    7.48
  -1  -1 -13   27.29    6.56
  -1   1 -13   32.02    5.35
  -1  -1 -13   34.78    6.24
  -1  -1 -13   29.60    6.96
  -1   1 -12   17.68    4.20
  -1  -1 -12   13.23    3.63
  -1   1 -12    4.35    3.40
  -1  -1 -12    6.44    3.60
  -1   1 -12   10.95    4.39
  -1  -1 -12   12.23    4.44
  -1  -1 -12    9.42    3.92
  -1  -1 -11   72.97    8.66
  -1   1 -11   63.38    8.08
  -1   1 -11   63.00    8.00
  -1  -1 -11   63.72    8.13
  -1   1 -11   67.06    6.93
  -1  -1 -11   51.46    6.77
  -1  -1 -11   58.02    6.55
  -1   1 -10  125.37    8.88
  -1   1 -10  124.48   10.76
  -1   1 -10  125.60   10.73
  -1  -1 -10  127.44   10.91
  -1  -1 -10  128.28   10.95
  -1  -1 -10  125.12    8.83
  -1   1 -10  124.80    9.79
  -1  -1 -10  131.91    9.98
  -1  -1  -9   -1.03    3.21
  -1   1  -9    3.98    2.44
  -1   1  -9    8.34    3.47
  -1  -1  -9   10.96    2.97
  -1   1  -9    3.81    2.67
  -1  -1  -9   11.96    3.32
  -1   1  -9   12.15    3.49
  -1  -1  -9    4.38    2.74
  -1   1  -8  190.49   11.66
  -1  -1  -8  185.90   10.73
  -1   1  -8  193.35   10.97
  -1  -1  -8  167.28   11.29
  -1   1  -8  182.61    9.74
  -1  -1  -8  179.62    9.70
  -1   1  -8  181.88   11.34
  -1  -1  -8  183.16   11.63
  -1   1  -7   13.72    1.51
  -1  -1  -7   12.32    3.13
  -1   1  -7   11.82    3.24
  -1   1  -7   12.95    2.80
  -1  -1  -7   13.30    2.67
  -1  -1  -7   11.32    1.14
  -1   1  -7   10.81    2.83
  -1  -1  -7   12.24    3.35
  -1  -1  -7   14.24    3.46
  -1   1  -7   14.11    1.56
  -1   1  -7   18.29    3.42
  -1   1  -7   13.29    1.06
  -1   1  -6   80.19    3.57
  -1  -1  -6   83.18    6.71
  -1   1  -6   70.44    6.34
  -1  -1  -6   82.96    6.74
  -1   1  -6   77.30    3.52
  -1  -1  -6   79.88    3.53
  -1   1  -6   80.55    6.12
  -1  -1  -6   79.10    6.14
  -1   1  -6   80.76    5.71
  -1   1  -6   64.52    6.00
  -1  -1  -6   74.37    5.49
  -1   1  -6   79.75    3.08
  -1   1  -5  204.57    6.41
  -1   1  -5  223.11    5.74
  -1   1  -5  195.37    9.69
  -1   1  -5  202.03    9.31
  -1  -1  -5  206.13    6.51
  -1  -1  -5  195.63    9.76
  -1  -1  -5  187.34    9.18
  -1  -1  -5  193.24    9.78
  -1   1  -5  215.39    8.02
  -1   1  -5  207.95    6.42
  -1   1  -5  192.20    9.64
  -1   1  -5  199.05    8.55
  -1   1  -5  213.79    5.97
  -1  -1  -5  190.56    9.75
  -1  -1  -5  201.12    8.80
  -1  -1  -4  147.62    4.10
  -1   1  -4  127.61    7.06
  -1  -1  -4  128.26    7.11
  -1  -1  -4  143.59    5.25
  -1  -1  -4  129.41    7.26
  -1   1  -4  141.83    4.21
  -1  -1  -4  135.35    7.34
  -1  -1  -4  140.94    7.18
  -1   1  -4  128.67    6.77
  -1   1  -4  142.23    5.64
  -1  -1  -4  148.13    6.27
  -1   1  -4  136.53    5.03
  -1   1  -4  133.63    6.35
  -1   1  -4  148.40    4.76
  -1   1  -4  146.22    4.67
  -1   1  -4  141.89    7.39
  -1   1  -4  146.12    5.11
  -1  -1  -4  149.26    6.92
  -1  -1  -3  183.07    7.85
  -1   1  -3  201.17    7.95
  -1  -1  -3  186.31    7.55
  -1  -1  -3  199.95    5.94
  -1   1  -3  193.82    7.83
  -1  -1  -3  181.38    7.78
  -1  -1  -3  184.38    7.90
  -1   1  -3  172.51    6.69
  -1   1  -3  179.21    7.25
  -1  -1  -3  190.36    6.34
  -1   1  -3  202.22    8.02
  -1   1  -3  187.77    5.87
  -1  -1  -3  182.81    5.78
  -1   1  -3  194.98    5.16
  -1  -1  -3  181.84    7.59
  -1  -1  -3  196.30    7.24
  -1   1  -3  192.32    5.86
  -1   1  -3  209.26    7.72
  -1   1  -3  184.67    5.97
  -1   1  -3  191.86    5.62
  -1   1  -3  179.75    6.93
  -1  -1  -3  194.24    6.80
  -1   1  -3  195.14    6.09
  -1  -1  -3  188.23    5.11
  -1  -1  -2  372.47    8.78
  -1  -1  -2  337.79   10.28
  -1   1  -2  333.40    9.98
  -1  -1  -2  334.22   10.16
  -1   1  -2  333.93    9.98
  -1  -1  -2  331.57   10.26
  -1   1  -2  348.38    8.06
  -1  -1  -2  355.32    9.32
  -1   1  -2  350.47    9.02
  -1  -1  -2  324.26   10.10
  -1   1  -2  351.63    7.72
  -1   1  -2  337.08    9.68
  -1   1  -2  370.44    9.07
  -1   1  -2  337.77    9.28
  -1  -1  -2  351.87    8.13
  -1  -1  -2  341.88   10.37
  -1   1  -2  357.80   10.26
  -1  -1  -2  365.39    9.96
  -1   1  -2  379.41   10.63
  -1  -1  -2  351.51    8.62
  -1   1  -2  360.04    9.14
  -1   1  -2  352.79    8.57
  -1   1  -2  331.59    9.42
  -1  -1  -1 2537.13   49.22
  -1  -1  -1 2574.32   48.36
  -1   1  -1 2736.46   48.01
  -1  -1  -1 2702.92   47.51
  -1  -1  -1 2564.25   48.39
  -1   1  -1 2559.11   47.65
  -1   1  -1 2710.21   48.37
  -1   1  -1 2564.31   47.77
  -1  -1  -1 2568.16   48.40
  -1   1  -1 2532.74   47.67
  -1   1  -1 2654.81   48.13
  -1  -1  -1 2657.52   46.85
  -1   1  -1 2553.86   47.45
  -1   1  -1 2631.67   46.95
  -1  -1  -1 2559.95   48.33
  -1   1  -1 2624.41   48.07
  -1  -1  -1 2616.98   47.95
  -1  -1  -1 2474.38   48.90
  -1  -1  -1 2432.18   47.29
  -1  -1  -1 2669.36   48.48
  -1   1  -1 2648.81   47.45
  -1   1  -1 2563.04   46.23
  -1   1  -1 2705.23   48.89
  -1  -1  -1 2724.92   47.11
  -1  -1   0 1524.57   27.04
  -1   1   0 1369.07   26.32
  -1   1   0 1489.90   26.99
  -1  -1   0 1412.57   26.95
  -1   1   0 1345.86   27.88
  -1   1   0 1433.98   26.37
  -1  -1   0 1426.69   26.35
  -1   1   0 1376.22   27.21
  -1   1   0 1444.05   28.09
  -1   1   0 1389.42   25.70
  -1  -1   0 1465.47   27.24
  -1  -1   0 1408.16   26.71
  -1  -1   0 1392.20   26.91
  -1   1   0 1442.61   26.41
  -1  -1   0 1401.24   26.97
  -1   1   0 1391.89   27.40
  -1   1   0 1455.59   27.35
  -1  -1   0 1367.88   28.05
  -1   1   0 1441.61   27.55
  -1  -1   0 1470.04   27.27
  -1  -1   0 1415.14   26.96
  -1  -1   0 1391.80   26.94
  -1   1   0 1474.25   27.44
  -1   1   0 1432.26   27.14
  -1  -1   0 1439.88   27.85
  -1  -1   0 1492.99   26.93
  -1  -1   1 3394.27   59.09
  -1   1   1 3299.26   58.54
  -1  -1   1 3310.81   59.18
  -1  -1   1 3302.93   59.17
  -1  -1   1 3212.08   60.06
  -1   1   1 3318.10   58.50
  -1   1   1 3290.36   58.51
  -1   1   1 3469.27   60.76
  -1  -1   1 3459.30   59.81
  -1  -1   1 3217.31   59.00
  -1   1   1 3314.31   58.52
  -1   1   1 3457.05   61.13
  -1   1   1 3277.74   59.64
  -1   1   1 3336.76   59.13
  -1  -1   1 3338.49   59.22
  -1   1   1 3413.00   59.63
  -1  -1   1 3320.56   60.21
  -1  -1   1 3315.20   58.83
  -1   1   1 3304.31   59.60
  -1   1   1 3239.01   59.54
  -1  -1   1 3354.76   59.32
  -1   1   2 3794.13   70.68
  -1   1   2 3925.81   70.01
  -1   1   2 3943.91   70.02
  -1  -1   2 3985.14   69.19
  -1   1   2 4045.36   70.78
  -1   1   2 3939.90   68.81
  -1  -1   2 4016.40   70.12
  -1   1   2 3870.62   70.05
  -1  -1   2 3827.07   70.36
  -1   1   2 3845.08   68.81
  -1   1   2 3909.67   70.05
  -1  -1   2 3860.14   70.85
  -1  -1   2 3811.12   68.90
  -1  -1   2 3788.93   71.70
  -1   1   2 4053.18   69.78
  -1  -1   2 3788.41   70.29
  -1   1   2 4061.27   70.01
  -1   1   2 3882.52   69.88
  -1  -1   2 3978.82   69.49
  -1  -1   2 4001.78   68.98
  -1  -1   3  423.09   11.68
  -1   1   3  484.14   10.43
  -1  -1   3  433.41   12.82
  -1   1   3  449.38   10.85
  -1  -1   3  465.99    9.33
  -1   1   3  440.00   10.71
  -1   1   3  430.61   11.57
  -1  -1   3  455.99   11.66
  -1  -1   3  432.47   10.37
  -1   1   3  433.29   11.84
  -1  -1   3  471.98    9.69
  -1  -1   3  429.91   11.63
  -1   1   3  467.54   10.54
  -1   1   3  439.10   11.68
  -1  -1   3  440.37    9.25
  -1   1   3  436.85   11.61
  -1  -1   3  451.56   11.86
  -1   1   3  444.95   10.13
  -1   1   3  448.50   10.36
  -1  -1   3  468.33    9.98
  -1  -1   4 2449.87   42.71
  -1  -1   4 2406.45   47.07
  -1   1   4 2269.51   46.49
  -1   1   4 2359.79   46.88
  -1   1   4 2399.59   46.85
  -1  -1   4 2389.51   47.08
  -1  -1   4 2274.68   46.71
  -1  -1   4 2291.96   48.18
  -1  -1   4 2318.37   44.24
  -1  -1   4 2268.96   46.71
  -1   1   4 2409.72   45.54
  -1   1   4 2370.93   43.67
  -1  -1   4 2489.40   46.09
  -1   1   4 2532.85   43.81
  -1  -1   4 2344.55   43.46
  -1   1   4 2310.41   42.28
  -1   1   4 2381.18   46.83
  -1  -1   4 2298.11   41.59
  -1   1   4 2385.01   44.31
  -1   1   4 2353.27   43.27
  -1  -1   4 2348.86   41.63
  -1  -1   5  358.64   13.20
  -1   1   5  361.55    8.71
  -1  -1   5  353.67    9.41
  -1   1   5  384.51   11.61
  -1   1   5  350.11   11.93
  -1  -1   5  351.97   12.26
  -1  -1   5  336.76   11.86
  -1   1   5  350.36    8.46
  -1  -1   5  361.70    8.84
  -1   1   5  372.65   10.57
  -1   1   5  366.15    8.73
  -1  -1   6 1313.58   31.24
  -1  -1   6 1262.42   33.14
  -1  -1   6 1307.74   32.15
  -1  -1   6 1337.68   26.65
  -1   1   6 1323.27   31.41
  -1   1   6 1430.91   25.60
  -1   1   6 1311.10   26.39
  -1  -1   6 1384.38   26.06
  -1   1   6 1308.59   25.57
  -1  -1   7 1179.77   32.10
  -1  -1   7 1183.89   30.84
  -1  -1   7 1109.81   29.24
  -1   1   7 1163.44   29.66
  -1   1   7 1234.96   24.80
  -1   1   7 1144.13   30.33
  -1  -1   7 1190.17   23.54
  -1   1   7 1201.10   22.58
  -1  -1   8  238.93    6.00
  -1  -1   8  254.86   11.55
  -1   1   8  244.71    5.48
  -1  -1   8  255.24   13.19
  -1   1   8  254.71   11.74
  -1  -1   8  256.16   12.38
  -1   1   8  248.42   12.39
  -1   1   8  282.08    8.72
  -1  -1   9   17.79    3.88
  -1  -1   9   23.15    4.25
  -1   1   9   21.66    4.01
  -1  -1   9   18.58    3.53
  -1   1   9   17.59    2.16
  -1   1   9   17.07    3.14
  -1  -1  10   69.53    7.75
  -1  -1  10   74.65    6.99
  -1   1  10   74.46    4.58
  -1   1  10   62.29    6.40
  -1  -1  10   71.36    7.43
  -1   1  10   71.35    7.35
  -1  -1  11  101.22    9.79
  -1   1  11  107.52    9.60
  -1  -1  11  116.33    9.00
  -1   1  11  124.65    9.35
  -1  -1  11  100.54    9.34
  -1   1  12   32.60    5.94
  -1  -1  12   33.61    6.31
  -1  -1  12   38.64    5.60
  -1  -1  12   32.13    5.75
  -1   1  12   31.35    5.24
  -1   1  12   26.13    5.20
  -1   1  13    3.23    3.18
  -1  -1  13   -0.90    2.52
  -1  -1  13    0.97    3.00
  -1  -1  13    1.06    2.86
  -1   1  13    3.34    2.56
  -1   1  13    2.86    3.81
  -1   1  14  189.62   13.56
  -1  -1  14  235.85   17.01
  -1   1  14  213.32   16.26
  -1  -1  14  196.78   13.64
  -1  -1  14  220.04   16.17
  -1   1  14  217.58   15.94
  -1  -1  15    3.26    4.14
  -1   1  15    3.19    3.41
  -1   1  15   -1.97    3.31
  -1  -1  15    3.50    4.08
  -1   1  15   -1.82    4.16
  -1  -1  15    1.17    3.02
  -1  -2 -14   21.78    4.66
  -1  -2 -14   21.17    6.34
  -1   2 -14   15.81    5.18
  -1  -2 -14   24.45    7.10
  -1  -2 -14   19.50    5.26
  -1  -2 -13   22.99    4.74
  -1  -2 -13   19.86    6.25
  -1  -2 -13   38.02    7.75
  -1   2 -13   28.39    5.74
  -1  -2 -13   22.81    5.15
  -1  -2 -12   29.02    6.52
  -1   2 -12   30.63    4.85
  -1  -2 -12   30.12    4.89
  -1  -2 -12   32.56    6.62
  -1  -2 -12   28.71    5.77
  -1  -2 -11   19.71    5.08
  -1   2 -11   27.73    4.81
  -1   2 -11   24.20    5.45
  -1  -2 -11   25.64    4.30
  -1  -2 -11   37.39    6.55
  -1  -2 -11   28.09    5.42
  -1  -2 -10    4.56    2.43
  -1  -2 -10    1.02    2.72
  -1   2 -10    1.45    2.24
  -1   2 -10    2.34    2.95
  -1  -2 -10   -2.38    3.66
  -1  -2 -10    6.42    2.78
  -1   2  -9   38.56    4.94
  -1   2  -9   35.18    5.62
  -1  -2  -9   28.60    5.28
  -1  -2  -9   29.87    4.26
  -1  -2  -9   39.11    6.13
  -1  -2  -9   29.98    4.95
  -1   2  -8   13.94    1.46
  -1  -2  -8   14.56    1.48
  -1   2  -8   12.66    2.74
  -1   2  -8    9.42    3.34
  -1  -2  -8   11.24    3.48
  -1  -2  -8   11.95    3.31
  -1   2  -8    9.40    2.91
  -1  -2  -8   14.70    3.12
  -1   2  -8   17.10    1.63
  -1   2  -8   13.44    1.25
  -1  -2  -8    9.30    2.72
  -1   2  -7  131.09    4.77
  -1   2  -7  120.56    8.90
  -1  -2  -7  113.77    8.70
  -1   2  -7  127.30    9.09
  -1  -2  -7  120.11    9.09
  -1  -2  -7  141.78    5.40
  -1   2  -7  134.38    4.70
  -1  -2  -7  126.94    8.53
  -1   2  -7  125.16    4.68
  -1  -2  -7  115.30    8.73
  -1   2  -7  122.51    7.60
  -1  -2  -7  120.89    7.50
  -1  -2  -6   17.75    3.29
  -1   2  -6   19.77    3.05
  -1   2  -6   19.20    3.54
  -1  -2  -6   20.39    3.79
  -1  -2  -6   16.12    3.51
  -1   2  -6   24.51    1.88
  -1  -2  -6   23.27    3.37
  -1  -2  -6   21.60    2.12
  -1  -2  -6   16.22    3.40
  -1   2  -6   24.43    3.59
  -1   2  -6   19.49    1.87
  -1   2  -6   19.75    1.80
  -1  -2  -5  324.44   11.81
  -1   2  -5  322.89   12.88
  -1  -2  -5  310.09   12.94
  -1  -2  -5  305.21   12.94
  -1   2  -5  317.71   11.95
  -1  -2  -5  311.71   13.01
  -1   2  -5  331.12    8.91
  -1  -2  -5  303.30   12.24
  -1   2  -5  299.01    6.45
  -1   2  -5  317.74    8.75
  -1   2  -5  297.03   11.02
  -1   2  -5  330.23    8.45
  -1  -2  -4   50.82    4.24
  -1  -2  -4   52.56    4.83
  -1   2  -4   58.60    4.45
  -1  -2  -4   52.41    4.78
  -1   2  -4   56.20    1.98
  -1  -2  -4   57.48    5.01
  -1  -2  -4   59.15    4.86
  -1   2  -4   58.20    4.35
  -1   2  -4   59.83    4.22
  -1   2  -4   55.79    3.14
  -1  -2  -3  681.50   18.55
  -1  -2  -3  738.45   19.59
  -1  -2  -3  766.37   18.21
  -1  -2  -3  706.56   19.47
  -1   2  -3  728.58   17.78
  -1   2  -3  699.76   17.33
  -1   2  -3  797.76   16.13
  -1   2  -3  699.59   17.96
  -1  -2  -3  693.59   18.99
  -1   2  -3  773.57   19.43
  -1   2  -3  745.64   14.35
  -1   2  -3  794.99   18.87
  -1  -2  -3  737.41   19.63
  -1   2  -3  749.11   16.51
  -1  -2  -2  542.94   15.16
  -1  -2  -2  560.25   15.12
  -1  -2  -2  580.15   15.44
  -1   2  -2  552.66   13.25
  -1   2  -2  554.84   14.23
  -1  -2  -2  598.60   14.59
  -1   2  -2  605.29   13.21
  -1   2  -2  585.38   15.09
  -1  -2  -2  557.91   15.39
  -1  -2  -2  552.24   15.28
  -1   2  -2  575.42   11.69
  -1   2  -2  581.33   14.75
  -1   2  -2  577.29   13.66
  -1  -2  -2  583.56   14.40
  -1   2  -2  550.67   13.42
  -1   2  -2  585.24   13.41
  -1  -2  -2  547.93   15.18
  -1   2  -1  273.11    7.46
  -1  -2  -1  266.11    8.68
  -1  -2  -1  265.08    8.99
  -1   2  -1  278.72    7.74
  -1  -2  -1  259.19    8.69
  -1  -2  -1  286.06    6.29
  -1   2  -1  282.51    6.76
  -1   2  -1  275.03    8.43
  -1   2  -1  270.14    8.29
  -1   2  -1  281.09    7.88
  -1   2  -1  271.22    7.75
  -1  -2  -1  294.49    8.73
  -1   2  -1  262.32    7.11
  -1  -2  -1  259.62    8.66
  -1   2  -1  283.37    8.53
  -1   2  -1  292.59    7.69
  -1  -2  -1  265.78    9.01
  -1  -2  -1  306.44    8.46
  -1  -2  -1  259.85    8.64
  -1   2  -1  294.68    8.21
  -1  -2   0  956.37   20.78
  -1   2   0  936.98   18.18
  -1  -2   0  936.74   20.65
  -1   2   0  973.51   19.47
  -1  -2   0  934.33   20.39
  -1  -2   0  990.84   17.94
  -1   2   0  953.52   20.61
  -1   2   0  965.00   20.19
  -1  -2   0  979.66   18.17
  -1  -2   0  938.44   20.72
  -1   2   0  991.63   20.55
  -1  -2   0  953.23   20.72
  -1   2   0  980.38   20.31
  -1   2   0  977.25   20.26
  -1  -2   0  998.34   21.01
  -1   2   0  983.31   19.59
  -1   2   0  981.48   19.04
  -1  -2   0  917.23   21.36
  -1  -2   0 1016.20   20.25
  -1   2   0  951.82   18.12
  -1   2   1  835.44   17.31
  -1   2   1  832.93   18.14
  -1   2   1  868.08   17.63
  -1   2   1  835.29   18.91
  -1   2   1  877.44   19.00
  -1  -2   1  830.69   18.67
  -1  -2   1  866.61   17.29
  -1  -2   1  827.49   18.70
  -1   2   1  865.94   18.21
  -1  -2   1  811.41   18.58
  -1   2   1  923.88   17.51
  -1  -2   1  822.18   18.95
  -1   2   1  849.50   18.15
  -1  -2   1  897.28   19.02
  -1   2   1  888.83   18.32
  -1  -2   2  252.16    8.67
  -1  -2   2  266.54    8.30
  -1   2   2  271.75    8.09
  -1  -2   2  243.10    8.06
  -1  -2   2  256.12    7.80
  -1   2   2  269.68    7.56
  -1   2   2  262.83    8.06
  -1   2   2  262.25    8.01
  -1   2   2  274.77    8.52
  -1  -2   2  255.85    8.23
  -1  -2   2  255.42    8.22
  -1   2   2  267.19    7.11
  -1   2   2  254.60    6.39
  -1  -2   2  267.81    6.26
  -1   2   2  281.38    7.14
  -1   2   2  266.97    7.77
  -1   2   2  272.58    8.08
  -1   2   3  982.50   22.04
  -1   2   3  993.84   22.16
  -1   2   3 1031.18   20.30
  -1  -2   3  934.98   23.10
  -1  -2   3 1051.10   22.15
  -1  -2   3  980.91   21.94
  -1   2   3  896.67   21.54
  -1  -2   3  974.92   18.32
  -1  -2   3 1002.23   20.00
  -1   2   3  969.05   20.23
  -1   2   3 1001.57   22.13
  -1   2   3  990.51   22.20
  -1  -2   3  943.05   22.13
  -1  -2   3  940.11   22.16
  -1   2   3  967.09   19.11
  -1  -2   4 1210.25   27.47
  -1   2   4 1251.54   27.42
  -1   2   4 1160.86   26.82
  -1   2   4 1252.90   27.60
  -1   2   4 1243.02   25.73
  -1  -2   4 1159.46   28.40
  -1   2   4 1272.62   27.51
  -1  -2   4 1162.42   27.40
  -1   2   4 1268.55   27.57
  -1  -2   4 1232.80   27.59
  -1  -2   4 1162.01   27.26
  -1   2   4 1136.72   23.53
  -1   2   4 1245.86   24.05
  -1  -2   4 1156.03   23.71
  -1   2   4 1239.80   24.43
  -1  -2   5   30.36    3.32
  -1  -2   5   33.72    3.87
  -1  -2   5   25.95    3.76
  -1   2   5   35.23    3.14
  -1  -2   5   24.50    3.42
  -1   2   5   29.76    3.36
  -1   2   5   33.15    2.31
  -1   2   5   31.87    2.21
  -1  -2   5   29.89    2.04
  -1   2   5   37.79    2.84
  -1  -2   6  454.03   15.84
  -1  -2   6  458.84   16.65
  -1  -2   6  470.89   10.60
  -1  -2   6  440.23   14.82
  -1   2   6  450.91   15.19
  -1   2   6  455.83   11.67
  -1   2   6  453.71   10.95
  -1  -2   7  174.11   10.28
  -1  -2   7  181.48    6.37
  -1  -2   7  171.10    9.02
  -1   2   7  163.11    8.97
  -1  -2   7  178.58    9.78
  -1  -2   7  185.05    5.24
  -1   2   7  165.36    6.47
  -1   2   7  189.10    5.70
  -1  -2   8  108.29    8.46
  -1  -2   8  104.51    4.38
  -1  -2   8  113.94    8.30
  -1  -2   8  108.59    7.41
  -1   2   8   94.61    4.98
  -1   2   8  112.26    7.82
  -1   2   8  105.40    3.78
  -1  -2   9  532.46   21.52
  -1  -2   9  526.61   20.62
  -1   2   9  557.71   15.09
  -1   2   9  525.73   19.29
  -1  -2   9  519.01   18.80
  -1   2  10   74.10    7.60
  -1  -2  10   65.96    7.76
  -1  -2  10   74.84    7.75
  -1  -2  10   59.98    6.32
  -1   2  10   64.35    6.62
  -1   2  10   79.02    5.11
  -1  -2  11  145.57   11.97
  -1   2  11  171.23   12.11
  -1  -2  11  180.65   11.32
  -1   2  11  166.40   11.23
  -1  -2  11  173.85   12.48
  -1  -2  12   47.38    7.20
  -1   2  12   42.60    6.60
  -1  -2  12   52.06    6.44
  -1  -2  12   53.40    7.17
  -1   2  12   50.54    6.69
  -1  -2  13  161.13   13.10
  -1   2  13  145.85   11.56
  -1  -2  13  145.33   11.07
  -1   2  13  132.60   12.00
  -1  -2  13  151.85   13.14
  -1  -2  14   68.93    9.36
  -1  -2  14   69.22    9.43
  -1   2  14   84.19   10.39
  -1   2  14   77.66    8.89
  -1  -2  14   80.50   10.00
  -1  -2  14   61.30    7.69
  -1   2  14   80.16    9.81
  -1  -2  15   13.71    5.40
  -1  -2  15   11.90    4.92
  -1  -2  15    6.79    4.28
  -1  -2  15    7.70    3.36
  -1   2  15    5.66    3.05
  -1   2  15   12.33    4.53
  -1  -3 -14   63.14    7.85
  -1  -3 -14   66.87    8.86
  -1  -3 -13   15.29    4.03
  -1  -3 -13   15.95    4.93
  -1  -3 -13   12.92    5.16
  -1   3 -13   24.39    5.28
  -1  -3 -13   19.01    4.84
  -1  -3 -12    7.83    3.10
  -1  -3 -12    5.71    3.62
  -1   3 -12    2.31    2.44
  -1  -3 -12   10.45    5.22
  -1  -3 -12   14.42    4.05
  -1   3 -11   10.74    3.31
  -1  -3 -11   12.76    4.85
  -1  -3 -11    9.40    4.57
  -1  -3 -11   12.44    3.13
  -1  -3 -11   12.26    3.87
  -1  -3 -10   54.67    7.60
  -1   3 -10   57.19    6.31
  -1   3 -10   61.15    6.55
  -1  -3 -10   51.18    7.20
  -1  -3 -10   65.02    7.45
  -1  -3 -10   64.89    6.63
  -1   3  -9   26.61    4.48
  -1  -3  -9   18.90    4.08
  -1  -3  -9   21.71    3.76
  -1  -3  -9   20.32    4.53
  -1   3  -9   28.62    1.90
  -1  -3  -9   34.06    5.79
  -1  -3  -9   23.67    4.36
  -1   3  -8  235.02    6.94
  -1  -3  -8  204.05   12.91
  -1  -3  -8  267.29    8.75
  -1  -3  -8  214.35   13.15
  -1  -3  -8  230.74   12.53
  -1   3  -8  238.14    6.94
  -1   3  -8  232.19   11.49
  -1   3  -8  255.13    7.62
  -1  -3  -8  225.47   13.59
  -1  -3  -8  229.50   11.44
  -1  -3  -7   68.44    7.20
  -1  -3  -7   69.67    7.12
  -1   3  -7   82.38    3.94
  -1  -3  -7   66.29    6.88
  -1   3  -7   76.48    3.71
  -1  -3  -7   82.93    7.04
  -1   3  -7   65.89    5.74
  -1  -3  -7   70.23    5.88
  -1   3  -7   74.43    3.67
  -1  -3  -6  739.27   24.16
  -1  -3  -6  787.85   24.68
  -1  -3  -6  764.63   23.18
  -1   3  -6  789.06   17.60
  -1   3  -6  739.74   21.26
  -1  -3  -6  760.51   24.56
  -1   3  -6  797.58   17.69
  -1  -3  -6  795.25   22.24
  -1  -3  -5  433.30   16.21
  -1   3  -5  414.49   14.33
  -1  -3  -5  411.68   15.96
  -1  -3  -5  406.20   16.01
  -1  -3  -5  412.33   14.22
  -1  -3  -5  427.19   15.25
  -1   3  -5  421.54   13.70
  -1   3  -5  441.39   11.37
  -1  -3  -4   64.63    4.95
  -1  -3  -4   59.76    5.33
  -1  -3  -4   67.12    5.58
  -1  -3  -4   62.22    5.51
  -1   3  -4   71.86    3.83
  -1  -3  -4   64.69    5.23
  -1   3  -4   59.46    4.79
  -1   3  -4   68.02    4.60
  -1  -3  -3 1269.60   29.98
  -1  -3  -3 1292.80   29.44
  -1  -3  -3 1254.35   30.26
  -1   3  -3 1327.64   28.65
  -1   3  -3 1220.90   28.56
  -1   3  -3 1262.08   26.16
  -1  -3  -3 1244.58   30.28
  -1  -3  -3 1287.60   30.52
  -1   3  -3 1334.73   26.54
  -1   3  -3 1259.74   27.37
  -1  -3  -3 1292.49   30.64
  -1  -3  -2 1226.12   29.27
  -1  -3  -2 1241.95   29.32
  -1  -3  -2 1257.51   29.42
  -1  -3  -2 1261.47   29.36
  -1   3  -2 1255.92   26.25
  -1   3  -2 1239.09   26.03
  -1   3  -2 1216.52   27.91
  -1  -3  -2 1285.59   29.27
  -1   3  -2 1350.40   29.36
  -1  -3  -2 1223.07   28.61
  -1   3  -2 1363.89   25.74
  -1   3  -2 1303.67   27.56
  -1   3  -2 1335.40   26.32
  -1   3  -2 1325.32   29.19
  -1   3  -1 1737.46   34.41
  -1  -3  -1 1617.49   34.53
  -1  -3  -1 1579.51   34.30
  -1  -3  -1 1606.81   33.61
  -1   3  -1 1644.93   32.80
  -1   3  -1 1596.30   31.99
  -1   3  -1 1554.62   33.41
  -1  -3  -1 1559.42   34.33
  -1   3  -1 1572.48   30.68
  -1  -3  -1 1717.25   33.94
  -1  -3  -1 1561.53   34.29
  -1   3  -1 1692.25   31.24
  -1  -3  -1 1594.16   34.65
  -1   3  -1 1743.05   34.47
  -1  -3   0 1401.12   30.06
  -1   3   0 1369.10   25.77
  -1   3   0 1493.44   29.88
  -1  -3   0 1359.08   29.53
  -1   3   0 1385.02   28.69
  -1   3   0 1436.74   29.78
  -1  -3   0 1388.08   30.10
  -1  -3   0 1389.05   27.17
  -1  -3   0 1451.86   29.65
  -1   3   0 1375.52   29.53
  -1  -3   0 1392.59   30.10
  -1   3   0 1472.14   29.94
  -1   3   0 1423.73   28.64
  -1   3   0 1459.81   27.36
  -1  -3   0 1378.45   29.99
  -1  -3   1  305.46    9.98
  -1   3   1  320.19    9.72
  -1   3   1  322.73    9.58
  -1  -3   1  293.51    9.89
  -1  -3   1  302.74    9.99
  -1  -3   1  318.82    8.54
  -1   3   1  306.78    9.57
  -1   3   1  303.64    9.14
  -1   3   1  296.24    8.39
  -1   3   1  320.77    8.06
  -1   3   1  320.78    9.80
  -1  -3   1  287.86    9.78
  -1  -3   1  311.37    9.64
  -1   3   1  286.35    9.64
  -1   3   2 1576.58   32.51
  -1  -3   2 1613.08   32.29
  -1   3   2 1554.09   31.60
  -1   3   2 1593.76   32.47
  -1  -3   2 1502.19   32.60
  -1  -3   2 1495.19   33.01
  -1  -3   2 1472.98   32.62
  -1  -3   2 1484.96   32.68
  -1  -3   2 1562.45   31.24
  -1   3   2 1618.08   29.70
  -1   3   2 1587.96   32.47
  -1   3   2 1480.49   31.03
  -1   3   2 1601.47   32.43
  -1   3   2 1427.82   32.29
  -1   3   2 1494.39   29.58
  -1   3   3   86.67    3.30
  -1   3   3   90.96    5.23
  -1   3   3   97.23    4.98
  -1  -3   3   95.13    5.02
  -1   3   3   92.85    5.29
  -1  -3   3   88.04    5.69
  -1   3   3   91.94    5.21
  -1  -3   3   86.20    2.49
  -1   3   3   88.69    5.15
  -1  -3   3   85.20    5.34
  -1   3   3   91.19    4.21
  -1   3   3   86.34    4.85
  -1  -3   3   85.19    5.34
  -1   3   4 3381.10   60.59
  -1   3   4 3347.99   62.33
  -1  -3   4 3138.76   65.85
  -1   3   4 3225.46   63.89
  -1  -3   4 3194.75   64.97
  -1  -3   4 3393.40   60.25
  -1  -3   4 3173.68   64.85
  -1   3   5  543.52   13.92
  -1  -3   5  519.83   17.58
  -1  -3   5  516.10   16.83
  -1  -3   5  541.31   12.27
  -1  -3   5  522.54   16.86
  -1   3   5  520.28   16.02
  -1   3   5  521.58   13.29
  -1  -3   6  722.95   23.05
  -1  -3   6  732.87   22.17
  -1  -3   6  737.99   22.33
  -1  -3   6  735.09   21.27
  -1  -3   6  781.49   15.98
  -1   3   6  737.50   21.35
  -1   3   6  749.59   17.96
  -1  -3   7  171.12   10.05
  -1  -3   7  165.64   10.19
  -1   3   7  165.67    9.23
  -1  -3   7  161.27    9.81
  -1  -3   7  163.98    8.92
  -1  -3   7  170.50    4.99
  -1   3   7  168.38    6.94
  -1   3   7  169.02    5.91
  -1  -3   8  342.19   15.74
  -1  -3   8  368.63   16.62
  -1  -3   8  343.39   15.66
  -1   3   8  340.15   11.20
  -1   3   8  334.85   14.34
  -1   3   8  365.09    9.57
  -1  -3   8  344.94   14.25
  -1  -3   9   17.52    4.26
  -1  -3   9   18.92    3.68
  -1  -3   9   18.90    4.26
  -1  -3   9   17.85    4.12
  -1   3   9   20.16    3.89
  -1   3   9   18.96    2.60
  -1   3  10  495.97   19.88
  -1  -3  10  499.79   21.50
  -1  -3  10  484.43   19.03
  -1  -3  10  509.54   22.11
  -1  -3  10  468.89   20.92
  -1   3  10  515.21   15.40
  -1  -3  11   14.69    4.74
  -1  -3  11   14.02    3.54
  -1  -3  11   16.44    4.65
  -1  -3  11   14.18    4.08
  -1   3  11   19.37    4.38
  -1   3  12   61.76    7.78
  -1  -3  12   83.65    9.27
  -1  -3  12   68.50    8.63
  -1   3  12   70.94    7.85
  -1  -3  12   60.98    8.06
  -1  -3  12   75.00    7.77
  -1  -3  13   15.27    5.09
  -1  -3  13   11.90    4.23
  -1  -3  13    5.40    3.15
  -1   3  13    7.83    4.05
  -1   3  13    8.02    3.91
  -1  -3  13   13.31    4.13
  -1  -3  14   20.04    5.90
  -1   3  14   15.33    4.60
  -1  -3  14   16.43    5.62
  -1  -3  14   12.61    4.13
  -1   3  14   14.39    4.34
  -1  -3  14   13.19    4.36
  -1  -3  15    2.04    3.64
  -1   3  15    3.19    3.54
  -1  -4 -14    0.31    2.69
  -1   4 -13   59.35    7.77
  -1  -4 -13   51.46    6.71
  -1  -4 -13   61.82    9.15
  -1  -4 -13   51.83    7.68
  -1  -4 -13   38.21    7.44
  -1  -4 -12   26.43    6.12
  -1  -4 -12   29.85    5.02
  -1  -4 -12   44.38    7.81
  -1   4 -12   28.81    5.31
  -1  -4 -12   28.35    5.64
  -1  -4 -11   82.37   10.00
  -1  -4 -11   89.24   10.12
  -1  -4 -11   72.10    8.30
  -1   4 -11   70.63    7.56
  -1  -4 -11   84.77    7.72
  -1  -4 -10   -0.78    3.34
  -1  -4 -10   -0.18    3.36
  -1  -4 -10   -3.15    2.50
  -1   4 -10    1.52    2.17
  -1  -4 -10   -4.99    3.77
  -1  -4 -10    1.83    2.37
  -1  -4  -9  120.55   10.59
  -1  -4  -9  115.15   10.38
  -1  -4  -9  119.30    9.45
  -1   4  -9  119.86    8.75
  -1  -4  -9  134.77   11.11
  -1  -4  -9  116.00    8.41
  -1  -4  -8  209.29   13.45
  -1  -4  -8  195.63   13.01
  -1   4  -8  212.32    6.85
  -1  -4  -8  220.15   13.66
  -1  -4  -8  204.89   12.03
  -1   4  -8  196.81   10.83
  -1  -4  -8  210.32   10.92
  -1  -4  -7  177.91   11.58
  -1   4  -7  161.64    9.19
  -1  -4  -7  190.05   11.81
  -1   4  -7  176.25    6.48
  -1  -4  -7  156.31   10.97
  -1   4  -7  180.51    6.55
  -1  -4  -7  165.72   10.26
  -1  -4  -7  177.57    9.59
  -1  -4  -6  133.38    7.99
  -1  -4  -6  124.08    9.25
  -1  -4  -6  123.01    9.13
  -1   4  -6  122.87    7.97
  -1   4  -6  129.93    7.61
  -1  -4  -6  128.49    8.56
  -1  -4  -6  130.42    9.36
  -1   4  -6  145.72    5.85
  -1  -4  -5   89.78    6.32
  -1  -4  -5   87.66    7.13
  -1   4  -5   80.67    6.12
  -1   4  -5   98.77    4.82
  -1  -4  -5   90.40    7.52
  -1  -4  -5   91.46    7.25
  -1  -4  -5   92.64    6.90
  -1   4  -5   97.42    6.05
  -1  -4  -4   84.22    6.74
  -1  -4  -4   79.66    6.49
  -1   4  -4   81.19    5.09
  -1   4  -4   82.12    5.98
  -1  -4  -4   79.49    6.10
  -1   4  -4   96.14    4.66
  -1  -4  -4   87.96    6.82
  -1  -4  -4   90.75    6.02
  -1  -4  -4   87.46    6.83
  -1  -4  -3  142.84    7.51
  -1  -4  -3  140.09    8.12
  -1   4  -3  137.65    7.22
  -1  -4  -3  133.34    8.00
  -1   4  -3  145.35    6.27
  -1  -4  -3  144.95    8.31
  -1  -4  -3  141.90    7.94
  -1   4  -3  147.15    5.23
  -1  -4  -3  133.47    8.02
  -1   4  -3  152.50    5.95
  -1   4  -3  143.80    5.75
  -1  -4  -2 1120.46   27.02
  -1  -4  -2 1131.56   28.23
  -1   4  -2 1122.34   26.66
  -1   4  -2 1127.68   23.97
  -1   4  -2 1186.92   22.98
  -1  -4  -2 1113.69   28.22
  -1  -4  -2 1112.87   27.82
  -1   4  -2 1202.81   26.68
  -1  -4  -2 1121.27   28.22
  -1  -4  -2 1107.27   28.20
  -1   4  -2 1101.46   23.97
  -1  -4  -1  119.42    5.01
  -1  -4  -1  115.61    6.67
  -1  -4  -1  121.92    6.46
  -1   4  -1  115.68    4.49
  -1  -4  -1  116.71    6.78
  -1   4  -1  121.38    5.12
  -1   4  -1  124.28    6.37
  -1  -4  -1  117.86    6.78
  -1  -4  -1  118.94    6.75
  -1   4  -1  123.08    4.42
  -1   4  -1  129.45    6.12
  -1  -4  -1  117.54    6.82
  -1  -4   0  289.50   10.92
  -1   4   0  311.91   10.85
  -1  -4   0  290.98   10.57
  -1   4   0  321.17   10.32
  -1   4   0  276.63   10.25
  -1  -4   0  305.67    8.96
  -1   4   0  327.65    9.39
  -1  -4   0  302.02   11.12
  -1  -4   0  303.86   11.17
  -1   4   0  306.66    7.96
  -1   4   0  325.03   11.11
  -1   4   0  291.90    7.48
  -1  -4   0  297.09   11.07
  -1   4   0  328.29   11.10
  -1   4   1  653.57   18.17
  -1   4   1  779.65   15.49
  -1  -4   1  688.97   19.05
  -1   4   1  749.29   18.92
  -1   4   1  726.47   18.38
  -1  -4   1  679.76   18.71
  -1   4   1  657.30   16.71
  -1  -4   1  744.88   16.96
  -1   4   1  718.74   16.86
  -1  -4   1  689.63   19.05
  -1   4   1  675.09   13.88
  -1  -4   1  675.51   18.95
  -1   4   1  715.42   18.77
  -1   4   1  751.55   18.93
  -1   4   2  197.85    8.51
  -1  -4   2  207.90    8.91
  -1  -4   2  201.82    8.95
  -1  -4   2  227.76    7.97
  -1  -4   2  183.68    8.54
  -1   4   2  201.09    7.82
  -1   4   2  201.92    7.41
  -1  -4   2  200.85    8.96
  -1  -4   3   70.68    5.34
  -1  -4   3   60.19    5.12
  -1   4   3   67.27    3.94
  -1  -4   3   64.55    5.13
  -1   4   3   70.63    4.26
  -1  -4   3   55.98    4.89
  -1   4   3   69.95    4.76
  -1   4   3   62.88    5.00
  -1   4   4  240.63    7.41
  -1  -4   4  234.18   10.77
  -1   4   4  230.93    8.64
  -1  -4   4  221.72   10.29
  -1   4   4  252.53    9.17
  -1   4   4  234.05    9.61
  -1  -4   4  228.53   10.40
  -1  -4   5   95.43    7.35
  -1   4   5  107.18    5.16
  -1  -4   5   95.68    6.94
  -1  -4   5  108.77    4.44
  -1  -4   5   94.57    6.89
  -1   4   5  110.93    6.85
  -1   4   5   95.83    5.11
  -1  -4   6    3.04    0.81
  -1  -4   6    2.97    2.23
  -1  -4   6    4.93    2.74
  -1  -4   6    0.67    2.07
  -1   4   6    4.26    1.96
  -1   4   6    6.05    1.64
  -1  -4   7  106.07    8.02
  -1  -4   7   99.68    7.90
  -1  -4   7  104.37    7.24
  -1   4   7  100.40    7.32
  -1  -4   7  106.89    8.50
  -1  -4   7  108.55    3.90
  -1   4   7  102.06    5.75
  -1  -4   8  184.73   11.61
  -1  -4   8  178.95    4.81
  -1  -4   8  185.91   10.35
  -1  -4   8  188.70   11.62
  -1  -4   8  202.23   12.17
  -1   4   8  171.61   10.36
  -1   4   8  196.14    8.39
  -1   4   9  255.52   13.30
  -1  -4   9  257.03   14.78
  -1  -4   9  259.22   12.86
  -1  -4   9  264.51   14.75
  -1  -4   9  261.33   14.62
  -1   4   9  261.13   10.38
  -1  -4  10   51.28    6.91
  -1  -4  10   56.72    6.26
  -1  -4  10   41.86    6.22
  -1   4  10   51.50    6.48
  -1  -4  10   57.06    7.42
  -1   4  10   53.06    4.59
  -1  -4  11   -0.69    2.74
  -1  -4  11   11.50    4.58
  -1  -4  11    2.90    2.32
  -1  -4  11    4.28    3.09
  -1   4  11    6.42    2.98
  -1  -4  12   17.27    5.23
  -1  -4  12    4.39    2.88
  -1   4  12    8.74    3.85
  -1  -4  12    6.80    2.86
  -1  -4  12    6.58    3.34
  -1   4  13   41.16    7.01
  -1  -4  13   43.20    7.29
  -1  -4  13   51.58    6.80
  -1  -4  13   55.84    8.33
  -1   4  13   53.79    7.41
  -1  -4  13   53.06    8.33
  -1   4  14   -0.06    3.25
  -1  -4  14    1.15    3.42
  -1  -4  14    1.35    3.09
  -1  -4  14    3.61    2.95
  -1  -4  14    1.94    2.72
  -1   4  14    1.87    2.81
  -1  -4  15   16.11    4.39
  -1  -5 -14   12.51    3.93
  -1  -5 -13   11.91    3.86
  -1  -5 -13   18.07    5.78
  -1  -5 -13   -1.45    4.54
  -1   5 -13    9.29    3.42
  -1  -5 -13   12.48    5.02
  -1  -5 -12  131.69   13.07
  -1  -5 -12  149.38   10.68
  -1  -5 -12  129.42   13.11
  -1  -5 -12  131.85   11.60
  -1   5 -12  122.75   10.72
  -1  -5 -11   19.36    5.83
  -1  -5 -11   16.72    3.80
  -1  -5 -11   12.37    4.47
  -1  -5 -11   13.66    4.94
  -1   5 -11   17.88    4.10
  -1  -5 -11   26.47    5.27
  -1  -5 -10   14.84    3.87
  -1  -5 -10    7.75    2.88
  -1  -5 -10   12.62    4.48
  -1  -5 -10   15.91    4.63
  -1  -5 -10   11.73    3.87
  -1   5 -10   10.77    3.43
  -1  -5  -9  213.99   14.54
  -1  -5  -9  196.03   13.97
  -1  -5  -9  202.60   12.67
  -1   5  -9  189.61   11.43
  -1  -5  -9  204.00   14.20
  -1  -5  -9  195.72   11.11
  -1  -5  -8  405.56   19.52
  -1  -5  -8  407.61   19.55
  -1   5  -8  385.02   16.07
  -1  -5  -8  406.88   19.71
  -1  -5  -8  400.95   17.73
  -1   5  -8  407.21   11.26
  -1  -5  -8  393.99   15.96
  -1  -5  -7  334.98   13.96
  -1  -5  -7  317.49   16.36
  -1  -5  -7  312.34   16.08
  -1   5  -7  297.51   14.19
  -1  -5  -7  318.59   16.32
  -1  -5  -7  324.26   15.11
  -1   5  -7  315.44   13.45
  -1  -5  -6  493.94   17.02
  -1  -5  -6  475.30   19.44
  -1  -5  -6  489.73   18.34
  -1  -5  -6  477.50   19.71
  -1  -5  -6  484.97   19.67
  -1   5  -6  484.12   17.76
  -1   5  -6  471.77   16.32
  -1  -5  -5  263.02   11.62
  -1   5  -5  266.94   12.02
  -1   5  -5  254.94   10.73
  -1  -5  -5  271.07   13.64
  -1   5  -5  286.23    8.48
  -1  -5  -5  251.22   12.28
  -1  -5  -5  262.41   13.29
  -1  -5  -5  252.91   13.14
  -1  -5  -5  261.90   13.33
  -1  -5  -4  313.45   12.51
  -1  -5  -4  317.81   14.00
  -1  -5  -4  337.68   14.39
  -1   5  -4  304.99   11.10
  -1  -5  -4  293.77   12.95
  -1  -5  -4  309.21   14.00
  -1   5  -4  297.31   12.40
  -1  -5  -4  321.32   14.30
  -1   5  -4  323.49    8.69
  -1  -5  -3   18.83    3.42
  -1  -5  -3   11.79    2.73
  -1  -5  -3   19.34    3.55
  -1   5  -3   18.81    2.11
  -1  -5  -3   16.42    2.85
  -1   5  -3   16.53    2.99
  -1  -5  -3   12.42    3.13
  -1  -5  -3   20.34    3.55
  -1   5  -3   16.72    1.59
  -1   5  -3   15.74    2.31
  -1  -5  -2   18.61    3.32
  -1  -5  -2   19.55    3.26
  -1  -5  -2   17.32    3.32
  -1   5  -2   18.08    2.06
  -1  -5  -2   21.56    3.31
  -1   5  -2   23.71    3.24
  -1  -5  -2   17.02    3.21
  -1   5  -2   20.14    2.33
  -1  -5  -2   16.06    3.26
  -1   5  -2   17.66    1.54
  -1   5  -1  337.91    9.62
  -1  -5  -1  333.58    7.00
  -1  -5  -1  350.81   13.32
  -1  -5  -1  337.38   12.57
  -1   5  -1  348.01    8.65
  -1   5  -1  348.40   10.12
  -1   5  -1  323.61   12.10
  -1  -5  -1  333.74   13.03
  -1  -5  -1  350.37   10.69
  -1  -5  -1  325.49   13.08
  -1  -5  -1  324.59   12.86
  -1  -5  -1  328.37   13.07
  -1  -5   0  416.92   14.69
  -1  -5   0  399.80   14.07
  -1  -5   0  408.07   14.68
  -1  -5   0  450.81   12.54
  -1   5   0  411.43   13.88
  -1  -5   0  409.36   14.71
  -1  -5   0  410.91   14.72
  -1   5   0  451.26   10.39
  -1   5   0  406.11   10.35
  -1  -5   1  233.38   10.32
  -1  -5   1  210.66    9.76
  -1  -5   1  219.80   10.21
  -1   5   1  229.81    9.69
  -1   5   1  234.23    6.49
  -1  -5   1  227.92   10.31
  -1  -5   1  234.08   10.43
  -1   5   1  240.51    8.09
  -1   5   2 1500.36   33.63
  -1  -5   2 1542.14   36.24
  -1  -5   2 1532.58   35.90
  -1  -5   2 1519.69   36.17
  -1   5   2 1617.66   32.38
  -1   5   2 1532.15   35.08
  -1  -5   2 1530.93   36.21
  -1  -5   3  356.83   13.82
  -1  -5   3  382.33   14.07
  -1  -5   3  344.36   13.68
  -1   5   3  383.32   11.32
  -1  -5   3  349.93    7.45
  -1  -5   3  342.13   13.59
  -1   5   3  355.13   12.41
  -1   5   3  367.13   13.28
  -1  -5   4  262.83   12.06
  -1  -5   4  283.62   12.53
  -1   5   4  270.98   11.63
  -1  -5   4  300.85    7.18
  -1   5   4  292.25   10.03
  -1   5   4  276.60   11.23
  -1  -5   4  245.75   11.80
  -1  -5   4  264.28   12.17
  -1  -5   5  265.10   12.66
  -1  -5   5  254.48   12.23
  -1  -5   5  264.45    8.32
  -1   5   5  250.58   11.25
  -1  -5   5  251.63   12.14
  -1  -5   6  458.23   18.16
  -1   5   6  449.71   16.67
  -1  -5   6  446.67   17.75
  -1   5   6  433.35   13.88
  -1  -5   6  464.25   17.93
  -1  -5   6  492.97   11.93
  -1  -5   7    1.45    2.41
  -1  -5   7    7.15    1.06
  -1  -5   7    6.00    2.80
  -1   5   7    4.57    2.43
  -1  -5   7    5.52    3.00
  -1   5   7    3.53    1.69
  -1  -5   8  278.50   14.93
  -1  -5   8  244.18   12.69
  -1   5   8  266.35   13.33
  -1  -5   8  279.68   14.86
  -1   5   8  266.17   10.77
  -1  -5   8  281.69   14.80
  -1   5   9  143.25   10.20
  -1  -5   9  157.61   11.60
  -1  -5   9  125.59    9.15
  -1  -5   9  136.47   10.65
  -1   5   9  144.25    7.97
  -1  -5   9  139.06   11.06
  -1  -5  10  178.73   13.05
  -1  -5  10  194.70   13.40
  -1  -5  10  175.61   11.19
  -1  -5  10  173.52   12.70
  -1   5  10  179.36   11.97
  -1   5  10  177.37    9.20
  -1  -5  11  138.35   12.06
  -1  -5  11  130.88   11.64
  -1  -5  11  126.23    9.87
  -1  -5  11  147.35   12.20
  -1   5  11  133.35   10.65
  -1  -5  12    6.61    3.20
  -1  -5  12   15.40    5.05
  -1  -5  12   14.14    4.61
  -1  -5  12    2.59    2.66
  -1   5  12    9.08    3.95
  -1  -5  13   43.70    7.99
  -1  -5  13   30.35    6.01
  -1  -5  13   31.99    5.56
  -1  -5  13   28.36    6.63
  -1   5  13   33.15    5.98
  -1  -5  14   88.47   10.80
  -1  -5  14   99.67   11.47
  -1  -5  14  101.32    9.91
  -1   5  14   92.07   10.15
  -1  -5  14   96.79   11.46
  -1   5  14   94.77   10.90
  -1  -5  15   60.46    8.29
  -1  -6 -14   18.38    4.19
  -1   6 -13   10.04    4.22
  -1  -6 -13   10.49    3.16
  -1  -6 -13   11.81    4.15
  -1  -6 -12    6.46    3.88
  -1  -6 -12    1.41    3.21
  -1  -6 -12    8.16    3.26
  -1   6 -12    9.04    3.84
  -1  -6 -12    5.38    3.76
  -1  -6 -12    4.91    3.68
  -1  -6 -11   38.68    6.69
  -1   6 -11   41.06    6.05
  -1  -6 -11   35.23    6.73
  -1  -6 -11   36.63    5.28
  -1  -6 -11   40.50    7.30
  -1  -6 -11   48.86    8.07
  -1  -6 -10   55.28    7.23
  -1  -6 -10   80.53    9.62
  -1  -6 -10   71.69    9.22
  -1   6 -10   74.37    7.66
  -1  -6 -10   67.11    9.05
  -1  -6 -10   73.84    7.05
  -1  -6  -9  101.68   10.31
  -1  -6  -9   99.31   10.23
  -1   6  -9   96.38    8.25
  -1  -6  -9   87.47    8.72
  -1  -6  -9   78.26    9.25
  -1  -6  -9   90.96    7.63
  -1  -6  -8  292.85   16.79
  -1  -6  -8  284.57   16.67
  -1   6  -8  284.02   13.87
  -1  -6  -8  295.87   15.22
  -1  -6  -8  289.43   16.73
  -1  -6  -8  273.70   13.31
  -1  -6  -7  146.24    9.13
  -1  -6  -7  141.60   11.10
  -1   6  -7  150.72   10.17
  -1  -6  -7  165.97   11.91
  -1   6  -7  157.13    9.46
  -1  -6  -7  151.69   10.50
  -1  -6  -7  142.44   11.29
  -1  -6  -6  210.82   10.66
  -1  -6  -6  197.04   12.57
  -1  -6  -6  204.74   12.89
  -1   6  -6  193.64   10.11
  -1   6  -6  182.06   10.82
  -1  -6  -6  205.23   11.72
  -1  -6  -6  198.00   12.60
  -1   6  -5   19.83    1.77
  -1  -6  -5   20.87    3.71
  -1  -6  -5   16.80    4.08
  -1  -6  -5   22.26    3.52
  -1  -6  -5   20.81    4.26
  -1   6  -5   23.97    4.01
  -1  -6  -5   22.90    4.36
  -1  -6  -5   21.93    4.38
  -1   6  -5   22.87    3.20
  -1  -6  -4  211.15   11.14
  -1   6  -4  204.55    6.15
  -1  -6  -4  202.90   11.71
  -1  -6  -4  211.01   10.32
  -1  -6  -4  198.18   11.71
  -1  -6  -4  186.58   11.39
  -1  -6  -4  204.17   11.79
  -1   6  -4  197.51   10.40
  -1   6  -4  208.19    9.18
  -1  -6  -3  502.71   16.94
  -1  -6  -3  487.65   18.58
  -1   6  -3  488.79   14.61
  -1  -6  -3  478.69   18.49
  -1   6  -3  486.25   13.01
  -1   6  -3  469.44   16.70
  -1  -6  -3  467.97   18.37
  -1  -6  -3  467.04   18.32
  -1   6  -3  500.43   11.33
  -1  -6  -3  499.16   17.77
  -1   6  -2   64.57    4.23
  -1  -6  -2   59.99    5.85
  -1   6  -2   69.90    4.05
  -1  -6  -2   63.76    5.37
  -1  -6  -2   69.79    6.30
  -1   6  -2   57.26    5.27
  -1  -6  -2   67.05    6.24
  -1   6  -2   70.22    3.07
  -1  -6  -2   61.17    6.08
  -1  -6  -2   65.00    6.00
  -1  -6  -1  130.89    8.46
  -1  -6  -1  131.42    8.10
  -1  -6  -1  128.02    3.79
  -1  -6  -1  134.97    8.76
  -1   6  -1  129.28    7.75
  -1  -6  -1  126.87    8.34
  -1  -6  -1  122.16    8.31
  -1  -6  -1  127.14    8.21
  -1   6  -1  138.45    4.69
  -1   6  -1  119.50    5.62
  -1   6  -1  130.00    5.66
  -1  -6   0  341.26   14.10
  -1  -6   0  352.91   13.72
  -1   6   0  349.70   10.80
  -1   6   0  354.11   13.28
  -1  -6   0  345.86   14.25
  -1  -6   0  356.57   14.43
  -1  -6   0  337.29   14.15
  -1  -6   0  361.96   14.36
  -1   6   0  350.51    9.86
  -1  -6   1   59.53    5.57
  -1  -6   1   53.66    5.14
  -1   6   1   56.18    5.14
  -1  -6   1   68.05    5.97
  -1  -6   1   53.96    5.38
  -1   6   1   56.10    3.17
  -1  -6   1   56.28    5.62
  -1  -6   2  308.61   13.43
  -1  -6   2  322.13   13.26
  -1   6   2  320.07   12.66
  -1  -6   2  308.85   13.46
  -1  -6   2  318.85   13.64
  -1  -6   3  205.85   10.89
  -1  -6   3  203.93   10.76
  -1   6   3  212.27   10.27
  -1   6   3  225.18    8.23
  -1  -6   3  202.96   10.90
  -1  -6   3  208.93   11.11
  -1   6   3  220.40   10.07
  -1  -6   4   89.58    3.23
  -1  -6   4   90.36    7.32
  -1   6   4   90.52    6.80
  -1  -6   4   85.91    7.04
  -1  -6   4   98.41    7.50
  -1  -6   4   80.01    6.88
  -1   6   4   80.66    6.34
  -1  -6   5   30.87    4.80
  -1  -6   5   31.63    2.18
  -1  -6   5   30.89    4.50
  -1   6   5   30.65    4.26
  -1  -6   5   27.48    4.40
  -1  -6   5   34.66    4.73
  -1   6   5   34.09    4.45
  -1   6   6   77.19    6.76
  -1  -6   6   75.50    7.31
  -1  -6   6   86.45    4.20
  -1  -6   6   73.57    7.22
  -1  -6   6   82.77    4.31
  -1  -6   6   75.84    7.27
  -1   6   6   78.67    5.55
  -1  -6   6   82.15    7.63
  -1  -6   7   92.63    8.29
  -1  -6   7   92.76    8.42
  -1   6   7   83.29    7.33
  -1  -6   7  100.41    8.81
  -1   6   7   87.61    6.14
  -1  -6   8    3.24    2.26
  -1  -6   8    0.86    3.02
  -1  -6   8    3.34    2.92
  -1   6   8    5.53    2.16
  -1  -6   8    3.56    2.73
  -1   6   8    5.07    1.81
  -1   6   9  200.02   12.54
  -1  -6   9  193.70   13.29
  -1   6   9  203.75   10.08
  -1  -6   9  204.44   13.55
  -1  -6   9  190.39   11.61
  -1  -6   9  191.94   13.13
  -1  -6  10    1.61    2.76
  -1  -6  10   10.35    3.76
  -1  -6  10    3.33    2.83
  -1  -6  10    6.21    3.38
  -1   6  10    3.54    2.32
  -1   6  10    1.97    1.59
  -1  -6  11   -0.17    3.51
  -1  -6  11    2.98    2.79
  -1   6  11    3.60    3.22
  -1  -6  11    8.26    3.44
  -1  -6  11    1.55    3.11
  -1  -6  12    6.31    3.31
  -1  -6  12    2.37    2.28
  -1  -6  12    8.72    3.92
  -1  -6  12   11.45    4.30
  -1  -6  13   21.43    5.73
  -1  -6  13   27.92    5.29
  -1  -6  13   29.05    6.31
  -1   6  13   26.32    5.67
  -1  -6  13   23.09    5.64
  -1  -6  14   80.92    8.90
  -1  -6  15   12.08    4.50
  -1  -7 -13   18.82    4.28
  -1  -7 -12    1.42    2.03
  -1  -7 -12    3.23    3.69
  -1  -7 -12    1.28    3.88
  -1  -7 -12   -4.60    4.41
  -1   7 -12    0.62    2.78
  -1  -7 -12   -4.15    4.04
  -1  -7 -11    1.43    3.27
  -1  -7 -11   -3.12    3.90
  -1  -7 -11   -3.91    3.62
  -1  -7 -11   -4.60    4.42
  -1  -7 -11   -2.84    2.63
  -1   7 -11    1.16    2.58
  -1  -7 -10    0.21    2.73
  -1  -7 -10    3.67    3.57
  -1  -7 -10    0.64    1.91
  -1  -7 -10    3.43    3.29
  -1  -7 -10   -4.44    4.08
  -1   7 -10   -0.02    2.61
  -1  -7  -9   22.35    4.08
  -1  -7  -9   29.34    5.24
  -1  -7  -9   17.59    4.58
  -1  -7  -9   20.90    5.59
  -1  -7  -9   12.93    4.16
  -1   7  -9   28.66    4.82
  -1  -7  -8   19.18    3.74
  -1  -7  -8   16.50    4.13
  -1  -7  -8   18.06    4.33
  -1  -7  -8   27.62    5.34
  -1  -7  -8   19.06    4.81
  -1   7  -8   23.65    4.53
  -1   7  -8   20.72    3.89
  -1  -7  -7  157.81    9.78
  -1  -7  -7  143.52   11.61
  -1   7  -7  166.52   10.04
  -1   7  -7  132.59    9.95
  -1  -7  -7  153.73   11.94
  -1  -7  -7  156.45   10.92
  -1  -7  -7  160.06   12.41
  -1  -7  -6  214.55   11.25
  -1  -7  -6  212.75   13.61
  -1  -7  -6  248.64   14.63
  -1   7  -6  219.92   11.04
  -1  -7  -6  209.61   13.60
  -1  -7  -6  200.17   12.05
  -1  -7  -6  208.42   13.50
  -1   7  -6  203.25   11.95
  -1   7  -5    5.72    2.02
  -1  -7  -5    7.79    2.76
  -1  -7  -5   11.36    3.08
  -1   7  -5    5.61    2.61
  -1  -7  -5    5.92    3.08
  -1  -7  -5    5.71    3.06
  -1  -7  -5    4.65    2.43
  -1  -7  -5    4.74    2.87
  -1  -7  -4  622.57   20.07
  -1  -7  -4  554.45   21.83
  -1   7  -4  583.96   17.94
  -1   7  -4  551.39   19.95
  -1  -7  -4  578.13   22.39
  -1  -7  -4  603.31   22.57
  -1  -7  -4  608.17   22.68
  -1  -7  -4  598.93   21.28
  -1   7  -4  591.33   12.59
  -1   7  -3  325.71   11.93
  -1  -7  -3  353.67   14.25
  -1  -7  -3  304.68   15.08
  -1  -7  -3  346.44   15.17
  -1   7  -3  336.16   10.24
  -1   7  -3  309.86   13.81
  -1  -7  -3  325.33   15.59
  -1  -7  -3  315.82   15.42
  -1  -7  -3  337.33   15.86
  -1   7  -3  341.72    8.26
  -1  -7  -2   75.54    6.66
  -1  -7  -2   63.59    6.59
  -1  -7  -2   66.54    6.61
  -1  -7  -2   63.99    5.64
  -1   7  -2   71.04    4.18
  -1   7  -2   71.65    6.25
  -1  -7  -2   76.01    7.18
  -1  -7  -2   72.11    7.01
  -1   7  -2   72.66    4.77
  -1   7  -1    2.94    1.28
  -1  -7  -1    1.50    2.19
  -1  -7  -1   -1.55    2.75
  -1  -7  -1    0.20    1.92
  -1   7  -1   -0.18    1.10
  -1  -7  -1   -1.06    2.13
  -1   7  -1    1.08    2.23
  -1  -7  -1    0.00    2.00
  -1  -7  -1    0.77    0.38
  -1  -7  -1   -1.90    2.55
  -1  -7   0   81.07    7.09
  -1  -7   0   76.69    6.74
  -1  -7   0   76.10    6.85
  -1   7   0   82.14    4.85
  -1   7   0   77.93    6.28
  -1  -7   0   90.86    3.88
  -1  -7   0   67.51    6.54
  -1  -7   0   78.17    7.05
  -1   7   0   84.16    4.60
  -1  -7   0   84.49    7.04
  -1  -7   1  206.07   11.53
  -1  -7   1  208.50   11.12
  -1  -7   1  204.76   11.59
  -1   7   1  213.54   10.58
  -1   7   1  219.87    7.47
  -1  -7   1  203.93   11.44
  -1  -7   1  210.21   11.50
  -1  -7   2   40.34    5.25
  -1   7   2   42.45    4.80
  -1  -7   2   37.85    4.62
  -1  -7   2   51.32    5.77
  -1  -7   2   43.24    5.30
  -1  -7   3  191.87   11.01
  -1  -7   3  195.94   10.93
  -1  -7   3  194.02   11.05
  -1  -7   3  193.95   11.10
  -1   7   3  199.07   10.26
  -1  -7   4  139.66    9.54
  -1  -7   4  122.01    9.12
  -1  -7   4  106.47    8.62
  -1   7   4  127.21    8.57
  -1  -7   4  113.93    8.84
  -1   7   4  119.56    8.10
  -1  -7   5    2.62    2.62
  -1   7   5    1.42    1.98
  -1  -7   5    5.48    2.71
  -1  -7   5   -1.41    2.38
  -1  -7   5   -1.08    2.32
  -1   7   5    2.10    1.95
  -1   7   6   32.63    4.76
  -1   7   6   30.93    4.68
  -1  -7   6   33.02    5.16
  -1  -7   6   37.95    5.64
  -1   7   6   32.09    3.89
  -1  -7   6   33.16    5.21
  -1  -7   6   24.92    4.55
  -1   7   7   75.55    5.97
  -1  -7   7   84.10    8.37
  -1  -7   7   79.45    8.04
  -1  -7   7   68.77    7.40
  -1   7   7   73.06    7.29
  -1   7   7   79.22    7.42
  -1  -7   7   78.65    7.99
  -1   7   8   50.63    6.48
  -1  -7   8   55.69    7.34
  -1  -7   8   48.73    6.60
  -1  -7   8   54.98    7.08
  -1   7   8   47.21    4.99
  -1  -7   9   11.98    4.14
  -1   7   9   13.21    3.88
  -1  -7   9   15.37    4.20
  -1  -7   9   13.29    3.65
  -1  -7   9   18.52    4.69
  -1   7   9   15.50    3.11
  -1  -7  10   70.04    8.53
  -1  -7  10   71.70    8.83
  -1  -7  10   56.53    7.08
  -1  -7  10   78.49    9.10
  -1   7  10   79.13    8.35
  -1   7  10   70.42    6.33
  -1  -7  11   67.01    7.87
  -1  -7  11   88.30   10.29
  -1   7  11   61.55    8.12
  -1  -7  11   71.56    9.17
  -1  -7  11   81.73    9.72
  -1  -7  12    2.20    2.56
  -1  -7  12   -0.64    2.39
  -1  -7  12   -0.58    2.33
  -1  -7  12    3.23    3.61
  -1   7  12    5.87    4.50
  -1  -7  13   37.78    7.43
  -1  -7  13   53.43    8.58
  -1  -7  13   34.68    5.95
  -1  -7  13   40.62    7.62
  -1  -7  14   15.59    4.44
  -1  -8 -12   17.17    5.13
  -1   8 -12    5.95    3.13
  -1  -8 -11   -4.53    3.54
  -1  -8 -11   -0.41    3.02
  -1  -8 -11   -7.71    4.24
  -1  -8 -11    1.36    3.42
  -1   8 -11   -2.10    3.07
  -1  -8 -11    0.51    1.95
  -1  -8 -10    7.23    3.14
  -1  -8 -10   15.81    4.81
  -1  -8 -10   16.05    3.68
  -1  -8 -10    4.30    3.45
  -1   8 -10   14.60    4.04
  -1  -8 -10   18.06    5.10
  -1  -8  -9   10.51    3.55
  -1  -8  -9    2.44    3.26
  -1  -8  -9    5.38    2.25
  -1  -8  -9    1.12    2.97
  -1  -8  -9   13.56    5.27
  -1   8  -9    8.28    3.22
  -1  -8  -8   49.35    5.80
  -1  -8  -8   47.06    6.26
  -1  -8  -8   41.43    7.10
  -1  -8  -8   43.73    7.46
  -1  -8  -8   38.76    7.03
  -1   8  -8   36.32    5.75
  -1   8  -8   36.73    5.24
  -1  -8  -7   77.27    7.07
  -1   8  -7   72.61    7.00
  -1  -8  -7   79.76    9.07
  -1  -8  -7   76.00    9.13
  -1  -8  -7   75.14    9.01
  -1  -8  -7   76.79    8.00
  -1   8  -7   82.14    8.18
  -1  -8  -6  260.48   12.76
  -1  -8  -6  234.87   14.95
  -1   8  -6  222.13   11.67
  -1  -8  -6  236.50   15.14
  -1   8  -6  220.42   13.05
  -1  -8  -6  247.43   15.41
  -1  -8  -6  242.58   15.17
  -1  -8  -6  243.80   13.81
  -1  -8  -5    3.36    2.95
  -1  -8  -5    8.21    3.04
  -1   8  -5    6.54    2.33
  -1  -8  -5    5.92    2.84
  -1  -8  -5    8.19    3.35
  -1  -8  -5    8.74    2.72
  -1   8  -5    9.10    3.29
  -1  -8  -5    2.00    2.47
  -1  -8  -4  130.17   10.43
  -1   8  -4  129.62    7.77
  -1  -8  -4  133.72    8.88
  -1  -8  -4  133.01   10.56
  -1  -8  -4  118.15    9.93
  -1   8  -4  134.73    9.29
  -1  -8  -4  124.84   10.23
  -1  -8  -4  136.56    9.94
  -1  -8  -3  129.86    8.74
  -1  -8  -3  129.57   10.12
  -1  -8  -3  128.98   10.18
  -1   8  -3  133.35    5.98
  -1   8  -3  130.47    9.11
  -1  -8  -3  121.34    9.94
  -1  -8  -3  143.13    9.81
  -1  -8  -3  118.85    9.98
  -1   8  -3  137.39    7.54
  -1  -8  -2   19.60    4.16
  -1  -8  -2   22.34    4.36
  -1   8  -2   20.73    2.37
  -1   8  -2   25.77    3.01
  -1   8  -2   24.31    4.06
  -1  -8  -2   27.07    4.09
  -1  -8  -2   24.20    4.69
  -1  -8  -2   26.80    4.44
  -1  -8  -2   22.57    4.74
  -1  -8  -1  126.81    4.57
  -1  -8  -1  113.37    9.14
  -1  -8  -1  119.46    9.46
  -1  -8  -1  120.56    9.01
  -1  -8  -1  131.87    9.81
  -1   8  -1  121.13    5.88
  -1   8  -1  111.35    8.16
  -1  -8  -1  122.09    9.45
  -1   8  -1  119.72    6.29
  -1  -8  -1  100.50    8.36
  -1  -8   0  116.62    9.09
  -1  -8   0  111.72    8.41
  -1   8   0  118.34    8.35
  -1  -8   0  113.20    4.91
  -1  -8   0  115.24    9.13
  -1  -8   0  110.93    8.89
  -1   8   0  107.19    5.70
  -1   8   0  107.16    5.75
  -1  -8   0  109.70    8.68
  -1  -8   0  108.26    8.81
  -1  -8   1  130.60    9.65
  -1  -8   1  116.63    8.74
  -1  -8   1  108.35    8.91
  -1   8   1  121.43    8.42
  -1  -8   1  109.06    8.90
  -1   8   1  122.62    5.82
  -1  -8   1  116.53    9.17
  -1  -8   2  183.89   11.71
  -1  -8   2  183.78   11.60
  -1  -8   2  194.29    5.57
  -1  -8   2  187.94   11.39
  -1  -8   2  207.67   12.27
  -1   8   2  199.91   10.95
  -1  -8   2  193.21   11.81
  -1  -8   3   37.29    5.53
  -1   8   3   35.95    4.79
  -1  -8   3   32.02    5.15
  -1  -8   3   44.70    5.75
  -1  -8   3   41.83    5.59
  -1  -8   3   38.79    1.67
  -1  -8   4   45.80    5.86
  -1  -8   4   53.32    6.64
  -1   8   4   44.21    5.43
  -1  -8   4   45.49    6.18
  -1  -8   4   67.61    7.27
  -1   8   5   41.48    5.40
  -1  -8   5   38.49    5.57
  -1  -8   5   36.65    5.60
  -1   8   5   48.93    5.78
  -1  -8   5   47.73    6.21
  -1  -8   5   40.81    5.90
  -1  -8   6   73.06    7.93
  -1  -8   6   78.05    8.12
  -1  -8   6   67.07    7.67
  -1   8   6   85.98    6.56
  -1  -8   6   77.66    8.05
  -1   8   6   80.79    7.43
  -1   8   6   75.56    7.35
  -1  -8   7   25.21    5.02
  -1  -8   7   20.61    4.94
  -1   8   7   17.09    4.43
  -1  -8   7   23.36    5.00
  -1  -8   7   23.55    4.90
  -1   8   7   21.02    4.53
  -1   8   7   23.55    3.82
  -1  -8   8   67.68    8.11
  -1  -8   8   72.86    8.72
  -1  -8   8   71.71    8.53
  -1   8   8   81.85    8.33
  -1  -8   8   90.49    9.29
  -1   8   8   72.60    7.97
  -1   8   8   77.34    6.57
  -1  -8   9   87.10    9.49
  -1  -8   9   86.41    9.69
  -1  -8   9   90.29    9.71
  -1  -8   9   94.57    8.64
  -1   8   9   73.51    8.34
  -1  -8   9  100.71   10.31
  -1   8   9   86.13    8.50
  -1   8   9   79.84    6.86
  -1  -8  10   14.06    4.54
  -1  -8  10   10.24    4.34
  -1  -8  10    7.84    3.68
  -1  -8  10   13.43    3.98
  -1  -8  10   13.32    4.09
  -1   8  10   10.96    4.44
  -1   8  10   20.72    3.96
  -1  -8  11   21.56    5.81
  -1   8  11   32.09    6.10
  -1  -8  11   15.31    5.28
  -1  -8  11   22.55    5.01
  -1  -8  11   26.81    6.54
  -1  -8  12   34.52    6.89
  -1  -8  12   32.18    6.95
  -1   8  12   46.09    7.58
  -1  -8  12   42.66    6.51
  -1  -8  12   31.51    7.02
  -1  -8  13   83.77    9.18
  -1  -9 -11   42.83    6.94
  -1   9 -11   45.69    7.26
  -1  -9 -10   66.70    8.36
  -1  -9 -10   51.74    8.36
  -1  -9 -10   55.78    6.47
  -1  -9 -10   59.60    9.03
  -1   9 -10   48.60    6.90
  -1  -9 -10   55.23    8.88
  -1  -9  -9   18.62    4.45
  -1  -9  -9   22.74    5.87
  -1   9  -9   15.07    4.04
  -1  -9  -9   20.86    6.02
  -1  -9  -9   16.89    5.37
  -1  -9  -9   13.02    3.45
  -1  -9  -8    8.62    3.15
  -1  -9  -8    8.71    3.62
  -1   9  -8    7.75    3.48
  -1  -9  -8   12.55    4.58
  -1   9  -8    3.47    2.73
  -1  -9  -8   12.56    4.86
  -1  -9  -8    7.77    3.67
  -1  -9  -7   75.84    7.22
  -1   9  -7   84.98    7.63
  -1  -9  -7   83.33    9.73
  -1  -9  -7   77.92    9.20
  -1  -9  -7   86.42    9.92
  -1  -9  -7   66.82    8.89
  -1   9  -7   82.81    8.62
  -1  -9  -7   83.58    8.64
  -1  -9  -6  128.63    9.14
  -1   9  -6  132.54    9.26
  -1  -9  -6  143.38   12.09
  -1  -9  -6  125.37   11.65
  -1   9  -6  123.11   10.08
  -1  -9  -6  128.76   11.59
  -1  -9  -6  138.61   12.07
  -1  -9  -6  122.65   10.18
  -1  -9  -5   52.56    7.28
  -1   9  -5   55.64    5.58
  -1  -9  -5   64.53    8.25
  -1  -9  -5   53.88    5.94
  -1  -9  -5   66.29    8.21
  -1  -9  -5   60.27    7.93
  -1   9  -5   52.31    6.48
  -1  -9  -5   61.07    7.01
  -1  -9  -4   37.86    5.76
  -1   9  -4   41.96    5.64
  -1  -9  -4   36.02    6.05
  -1  -9  -4   34.09    4.75
  -1  -9  -4   41.31    6.53
  -1  -9  -4   34.39    5.91
  -1   9  -4   40.99    4.59
  -1  -9  -4   33.96    5.83
  -1  -9  -3  122.63   10.61
  -1  -9  -3  120.53    8.88
  -1  -9  -3  119.97   10.40
  -1   9  -3  127.66    5.90
  -1   9  -3  105.80    8.64
  -1  -9  -3  125.72   10.59
  -1  -9  -3  107.28    9.88
  -1  -9  -3  116.44    9.46
  -1   9  -3  115.47    7.30
  -1  -9  -2  168.00   11.90
  -1  -9  -2  165.64   10.47
  -1   9  -2  160.25    6.84
  -1   9  -2  163.47   10.59
  -1   9  -2  163.54    8.29
  -1  -9  -2  175.35   12.18
  -1  -9  -2  169.15   11.36
  -1  -9  -2  162.90   11.87
  -1  -9  -2  156.01   11.74
  -1   9  -1  275.69   14.05
  -1  -9  -1  296.97   16.00
  -1  -9  -1  298.63   16.18
  -1   9  -1  320.76   10.61
  -1  -9  -1  326.39    8.84
  -1  -9  -1  307.97   16.28
  -1  -9  -1  289.23   15.94
  -1   9  -1  296.71   11.31
  -1  -9  -1  311.17   15.80
  -1  -9   0   15.21    4.23
  -1  -9   0   21.63    4.20
  -1   9   0   22.32    2.76
  -1  -9   0   15.52    3.80
  -1   9   0   23.47    4.18
  -1  -9   0   24.21    4.47
  -1  -9   0   24.84    2.47
  -1  -9   0   19.83    4.44
  -1  -9   0   22.54    4.53
  -1   9   0   22.33    2.73
  -1  -9   1  137.11    5.13
  -1  -9   1  100.82    9.19
  -1  -9   1  102.20    8.73
  -1  -9   1  100.39    9.06
  -1   9   1  105.38    8.43
  -1  -9   1  114.87    5.81
  -1  -9   1  110.97    9.68
  -1  -9   1  102.48    9.31
  -1  -9   2  263.71   14.94
  -1  -9   2  264.41   14.51
  -1   9   2  276.79   13.75
  -1  -9   2  266.89   15.06
  -1  -9   2  252.11   14.70
  -1  -9   2  294.24    7.79
  -1  -9   2  244.88   14.62
  -1   9   3   68.21    6.92
  -1  -9   3   67.23    7.70
  -1  -9   3   61.91    7.08
  -1  -9   3   78.02    8.03
  -1  -9   3   60.73    7.19
  -1  -9   4   17.18    4.24
  -1  -9   4   22.17    4.85
  -1  -9   4    7.99    3.76
  -1   9   4   22.43    4.36
  -1  -9   4   20.87    4.82
  -1  -9   5   10.12    3.81
  -1   9   5    7.26    2.74
  -1  -9   5   11.72    4.58
  -1  -9   5    9.83    3.53
  -1  -9   5    6.95    3.25
  -1  -9   6   23.96    4.70
  -1   9   6   28.38    4.80
  -1  -9   6   26.09    5.62
  -1   9   6   30.97    5.10
  -1  -9   6   22.04    4.80
  -1  -9   6   25.41    5.34
  -1   9   6   25.45    3.99
  -1   9   7    9.32    3.68
  -1   9   7    7.53    2.60
  -1   9   7    2.16    2.11
  -1  -9   7    5.43    3.24
  -1  -9   7   -1.21    2.71
  -1  -9   7    8.75    3.96
  -1  -9   7    7.38    4.03
  -1  -9   8   18.04    5.25
  -1   9   8   15.19    3.97
  -1   9   8   12.15    3.85
  -1  -9   8   19.26    5.25
  -1  -9   8   13.17    4.90
  -1   9   8   12.02    2.90
  -1  -9   8    1.95    2.94
  -1   9   9   32.65    5.96
  -1  -9   9   31.46    6.39
  -1  -9   9   39.84    7.00
  -1  -9   9   40.29    7.10
  -1  -9   9   38.88    6.82
  -1   9   9   29.58    5.96
  -1   9   9   35.27    5.09
  -1  -9  10    2.65    3.34
  -1  -9  10   14.56    5.10
  -1   9  10    1.51    2.71
  -1  -9  10   14.00    4.66
  -1   9  10   12.38    4.75
  -1  -9  10    1.96    2.95
  -1  -9  10    9.06    4.60
  -1   9  10    6.64    2.67
  -1  -9  11    2.05    3.21
  -1  -9  11    9.23    4.29
  -1   9  11   11.01    4.16
  -1  -9  11    1.25    2.83
  -1   9  11    3.86    2.98
  -1  -9  11    0.78    2.74
  -1  -9  11    6.65    3.81
  -1   9  12  278.80   17.96
  -1  -9  12  308.11   17.41
  -1 -10 -11   49.89    7.50
  -1  10 -11   52.17    7.68
  -1  10 -10   86.50    9.36
  -1 -10 -10   90.60   10.06
  -1  10  -9   40.69    6.38
  -1 -10  -9   51.03    7.27
  -1 -10  -9   60.36    9.25
  -1 -10  -9   48.66    8.34
  -1 -10  -9   53.54    8.94
  -1  10  -9   27.29    5.73
  -1  10  -8    2.13    2.27
  -1 -10  -8   -1.76    3.19
  -1 -10  -8   -0.97    2.75
  -1 -10  -8    0.38    3.33
  -1 -10  -8   -0.89    2.37
  -1 -10  -8    8.52    4.31
  -1  10  -8    2.32    3.34
  -1 -10  -7    6.68    2.80
  -1 -10  -7    6.78    4.39
  -1 -10  -7    6.52    3.21
  -1 -10  -7    9.61    3.10
  -1  10  -7    7.20    4.10
  -1 -10  -7    7.43    4.36
  -1 -10  -7   12.38    4.78
  -1  10  -7    8.97    2.96
  -1 -10  -6   58.17    8.17
  -1 -10  -6   70.47    7.92
  -1 -10  -6   58.42    8.32
  -1 -10  -6   55.26    6.16
  -1  10  -6   46.64    6.55
  -1 -10  -6   49.46    7.54
  -1 -10  -6   63.49    8.59
  -1  10  -6   59.02    6.36
  -1 -10  -5   -0.49    3.12
  -1  10  -5   -1.54    2.73
  -1 -10  -5    5.01    3.03
  -1 -10  -5   -4.52    3.86
  -1 -10  -5   -2.83    1.91
  -1 -10  -5   -0.46    2.85
  -1  10  -5   -1.64    2.18
  -1 -10  -5    0.72    2.90
  -1 -10  -4   12.99    4.53
  -1 -10  -4   16.03    4.89
  -1 -10  -4   20.86    5.33
  -1  10  -4   17.33    3.95
  -1  10  -4   11.64    2.89
  -1 -10  -4   17.53    3.63
  -1 -10  -4   15.52    4.50
  -1 -10  -4   14.05    4.17
  -1 -10  -3  135.85   11.67
  -1 -10  -3  133.88    9.82
  -1 -10  -3  133.77   11.47
  -1  10  -3  124.42    9.86
  -1 -10  -3  108.23   10.44
  -1 -10  -3  107.76   10.36
  -1 -10  -3  128.81   10.41
  -1  10  -3  130.36    8.11
  -1 -10  -2   96.30    9.62
  -1 -10  -2  100.76    8.55
  -1  10  -2   97.69    5.24
  -1  10  -2  100.09    8.66
  -1 -10  -2  106.69   10.20
  -1 -10  -2   91.57    9.56
  -1 -10  -2   90.53    9.52
  -1  10  -2  105.32    6.89
  -1 -10  -2   94.74    9.03
  -1 -10  -1   26.54    2.88
  -1  10  -1   22.06    2.56
  -1 -10  -1   20.14    4.42
  -1  10  -1   21.13    4.34
  -1 -10  -1   18.78    4.60
  -1 -10  -1   26.65    5.49
  -1 -10  -1   12.38    4.18
  -1 -10  -1   14.45    4.58
  -1  10  -1   18.59    3.00
  -1 -10   0  232.74   14.77
  -1 -10   0  222.42   14.47
  -1 -10   0  217.69   13.73
  -1  10   0  245.11    9.45
  -1  10   0  232.00   13.14
  -1 -10   0  221.39   14.59
  -1 -10   0  215.24   14.39
  -1 -10   0  220.49   13.81
  -1 -10   0  235.70    8.25
  -1 -10   1   46.93    6.87
  -1  10   1   48.09    6.05
  -1 -10   1   54.19    7.45
  -1  10   1   50.95    4.50
  -1 -10   1   62.90    3.67
  -1 -10   1   48.82    6.97
  -1 -10   1   53.54    6.72
  -1 -10   1   69.61    7.68
  -1 -10   1   51.69    7.12
  -1 -10   1   61.67    4.44
  -1 -10   2   43.25    6.61
  -1 -10   2   43.92    6.40
  -1 -10   2   44.12    6.69
  -1 -10   2   37.33    5.72
  -1  10   2   46.35    5.99
  -1 -10   2   64.49    7.65
  -1 -10   2   54.98    4.46
  -1 -10   3   84.83    9.02
  -1 -10   3   90.29    9.18
  -1 -10   3   88.59    8.92
  -1 -10   3   92.34    9.56
  -1  10   3   88.55    8.27
  -1 -10   3   89.37    9.11
  -1  10   4   33.10    5.33
  -1 -10   4   39.17    6.20
  -1 -10   4   35.74    5.88
  -1 -10   4   26.14    5.55
  -1 -10   4   32.05    5.74
  -1 -10   5   11.86    3.98
  -1  10   5   11.98    3.65
  -1 -10   5   16.06    4.25
  -1 -10   5   11.22    3.66
  -1 -10   5    9.80    3.89
  -1 -10   6   19.16    5.18
  -1 -10   6   14.46    4.75
  -1 -10   6   23.67    5.61
  -1 -10   6   18.05    4.94
  -1  10   6    9.71    3.59
  -1  10   6   15.01    3.81
  -1 -10   7   53.68    7.49
  -1  10   7   55.44    7.08
  -1 -10   7   42.79    7.15
  -1 -10   7   45.53    7.46
  -1 -10   7   36.77    6.83
  -1  10   7   40.27    5.24
  -1 -10   8   34.87    6.86
  -1  10   8   35.90    6.57
  -1 -10   8   32.70    6.55
  -1 -10   8   53.35    8.06
  -1 -10   8   46.85    7.17
  -1  10   8   48.64    6.65
  -1  10   8   40.90    5.46
  -1  10   9    6.20    3.47
  -1  10   9   13.93    4.17
  -1 -10   9    7.52    3.56
  -1 -10   9    6.14    3.71
  -1 -10   9   15.52    5.18
  -1  10   9    9.43    2.88
  -1 -10   9   11.82    4.99
  -1 -10  10   20.92    5.84
  -1 -10  10   18.41    5.55
  -1 -10  10   13.81    4.80
  -1  10  10   20.22    5.31
  -1 -10  10    8.96    3.59
  -1 -10  10   12.80    4.68
  -1  10  11   41.04    6.83
  -1 -10  11   50.74    7.13
  -1 -11 -10   60.99    8.38
  -1  11 -10   74.07    8.91
  -1 -11  -9   32.54    6.22
  -1  11  -9   36.00    5.99
  -1  11  -8   20.86    5.37
  -1 -11  -8   14.48    4.94
  -1 -11  -8   32.22    6.35
  -1 -11  -8   11.69    4.65
  -1 -11  -8   23.74    6.69
  -1  11  -8   24.17    4.58
  -1 -11  -7   67.44    8.41
  -1 -11  -7   66.64    9.69
  -1 -11  -7   69.02    9.71
  -1 -11  -7   59.03    9.33
  -1 -11  -7   72.66    9.85
  -1  11  -7   65.14    8.57
  -1  11  -7   65.19    7.27
  -1 -11  -6   20.75    5.69
  -1 -11  -6   21.17    4.91
  -1 -11  -6   10.20    4.44
  -1 -11  -6   16.78    4.06
  -1  11  -6    9.65    3.73
  -1 -11  -6   14.85    4.76
  -1 -11  -6   15.37    4.99
  -1 -11  -5   67.18    7.13
  -1 -11  -5   61.97    8.89
  -1 -11  -5   67.45    9.22
  -1  11  -5   62.86    7.74
  -1 -11  -5   63.92    8.90
  -1 -11  -5   62.45    8.79
  -1 -11  -5   72.06    8.43
  -1 -11  -4   67.10    7.19
  -1 -11  -4   60.25    8.81
  -1  11  -4   45.99    6.64
  -1 -11  -4   53.72    7.50
  -1 -11  -4   67.52    9.06
  -1 -11  -4   62.26    8.90
  -1 -11  -4   61.67    8.72
  -1 -11  -3   18.41    5.10
  -1 -11  -3   10.17    3.00
  -1 -11  -3   10.10    4.79
  -1 -11  -3    8.11    4.40
  -1 -11  -3   12.73    4.58
  -1 -11  -3   10.69    3.31
  -1  11  -3    9.30    3.73
  -1 -11  -3   13.83    2.74
  -1  11  -2   17.82    4.78
  -1 -11  -2    6.99    3.88
  -1 -11  -2   12.88    4.19
  -1 -11  -2   18.58    4.53
  -1 -11  -2   15.60    4.08
  -1 -11  -2   18.30    4.89
  -1 -11  -2    1.65    4.12
  -1 -11  -2   17.83    2.74
  -1 -11  -1   23.66    5.97
  -1 -11  -1   28.41    5.98
  -1 -11  -1   22.99    5.08
  -1  11  -1   31.99    5.56
  -1 -11  -1   32.77    5.88
  -1 -11  -1   36.86    3.45
  -1 -11  -1   30.54    5.99
  -1 -11   0  394.52   20.83
  -1 -11   0  413.39   20.25
  -1  11   0  405.95   18.80
  -1 -11   0  416.59   21.32
  -1 -11   0  390.69   20.91
  -1 -11   0  401.70   21.16
  -1 -11   0  433.34   20.90
  -1 -11   1   13.27    4.17
  -1 -11   1   12.15    4.37
  -1 -11   1   15.69    4.24
  -1  11   1   10.87    3.19
  -1 -11   1   19.89    4.88
  -1 -11   1   14.71    4.41
  -1 -11   1   17.37    4.94
  -1 -11   2  157.52   12.98
  -1 -11   2  183.31   13.78
  -1 -11   2  157.84   12.26
  -1 -11   2  155.06   12.86
  -1 -11   2  170.86   13.23
  -1  11   2  174.91   11.94
  -1 -11   3   70.81    8.25
  -1  11   3   66.92    7.58
  -1 -11   3   68.82    5.63
  -1 -11   3   68.56    8.68
  -1 -11   3   60.19    8.22
  -1 -11   3   68.90    8.76
  -1 -11   3   66.95    8.50
  -1 -11   4  127.54   11.64
  -1 -11   4  137.72   11.75
  -1 -11   4  146.06   12.63
  -1  11   4  112.00    9.93
  -1 -11   4  129.00   11.88
  -1 -11   4  126.31   11.78
  -1 -11   5  138.81   12.42
  -1 -11   5  153.31   12.45
  -1 -11   5  156.50   13.06
  -1  11   5  142.84   11.29
  -1 -11   5  143.41   12.63
  -1 -11   6   35.09    6.66
  -1  11   6   42.54    6.54
  -1 -11   6   41.42    7.05
  -1 -11   6   43.60    7.30
  -1 -11   6   39.27    6.84
  -1  11   6   42.45    5.71
  -1 -11   7   11.79    4.70
  -1 -11   7   15.34    5.02
  -1 -11   7   16.34    5.46
  -1 -11   7   11.94    4.77
  -1  11   7    8.82    2.81
  -1  11   7   12.21    4.08
  -1 -11   8   34.43    6.85
  -1  11   8   26.94    5.44
  -1 -11   8   31.65    6.34
  -1 -11   8   37.11    6.66
  -1 -11   8   45.43    7.80
  -1  11   8   39.88    5.83
  -1 -11   9   29.40    6.84
  -1  11   9   33.04    6.59
  -1 -11   9   42.08    8.09
  -1 -11   9   30.91    7.07
  -1 -11   9   23.72    6.23
  -1  11   9   32.90    5.35
  -1  11  10   40.16    7.28
  -1 -11  10   33.75    6.34
  -1 -12  -8   47.64    7.79
  -1 -12  -8   43.96    5.52
  -1 -12  -7    6.40    4.05
  -1 -12  -7   12.86    3.46
  -1  12  -7    1.58    3.25
  -1 -12  -6    4.14    3.19
  -1 -12  -6   -1.65    4.14
  -1 -12  -6   -0.41    3.78
  -1 -12  -6    5.13    3.82
  -1  12  -6   -3.62    3.94
  -1 -12  -6   -6.60    5.06
  -1 -12  -6    7.27    3.06
  -1 -12  -5   47.44    8.37
  -1 -12  -5   49.40    7.44
  -1 -12  -5   45.89    8.18
  -1  12  -5   40.73    6.67
  -1 -12  -5   47.70    7.96
  -1 -12  -5   38.33    7.39
  -1 -12  -5   51.63    5.26
  -1 -12  -4   69.62    8.69
  -1 -12  -4   60.08    8.87
  -1 -12  -4   55.15    8.62
  -1 -12  -4   65.65    9.52
  -1  12  -4   38.21    6.43
  -1 -12  -4   55.32    5.20
  -1 -12  -4   50.44    7.94
  -1 -12  -3   26.53    4.84
  -1 -12  -3   28.14    6.73
  -1  12  -3   19.80    4.51
  -1 -12  -3   18.90    4.89
  -1 -12  -3   32.82    6.87
  -1 -12  -3   21.40    5.76
  -1 -12  -3   34.80    4.03
  -1 -12  -3   17.35    5.26
  -1 -12  -2    1.01    3.59
  -1  12  -2    3.10    3.21
  -1 -12  -2    2.22    2.87
  -1 -12  -2    9.94    4.60
  -1 -12  -2    4.72    2.25
  -1 -12  -2    1.91    3.46
  -1 -12  -2    2.09    3.29
  -1 -12  -1   -2.00    3.11
  -1 -12  -1   -3.13    3.16
  -1 -12  -1    1.68    2.65
  -1 -12  -1   -0.30    2.55
  -1  12  -1    1.25    3.08
  -1 -12  -1   -0.17    2.56
  -1 -12   0   10.74    4.66
  -1 -12   0    6.05    4.22
  -1 -12   0    9.67    3.72
  -1  12   0   10.96    4.02
  -1 -12   0    9.99    4.34
  -1 -12   0   -2.03    3.78
  -1 -12   1    0.77    2.97
  -1 -12   1   -2.31    3.26
  -1 -12   1    2.11    3.67
  -1  12   1    2.34    2.42
  -1 -12   1   -1.22    2.86
  -1 -12   1    0.81    2.96
  -1 -12   1   -3.70    3.22
  -1 -12   2  122.11   11.95
  -1 -12   2   94.02   10.03
  -1 -12   2  118.76   11.88
  -1  12   2  114.34   10.13
  -1 -12   2  108.50   11.15
  -1 -12   2  110.96   10.90
  -1 -12   2  109.36   11.43
  -1 -12   3   80.49    9.25
  -1 -12   3   69.84    9.25
  -1  12   3   67.08    7.77
  -1 -12   3   65.15    8.83
  -1 -12   3   71.35    9.32
  -1 -12   3   76.53    9.43
  -1 -12   4   19.69    5.45
  -1 -12   4   23.54    5.65
  -1 -12   4   24.58    5.54
  -1  12   4   12.62    3.76
  -1 -12   4   10.67    4.10
  -1 -12   4   11.08    5.04
  -1 -12   5    5.78    3.52
  -1 -12   5    7.71    3.55
  -1 -12   5    3.68    3.25
  -1 -12   5    0.32    2.77
  -1  12   5    4.15    3.62
  -1  12   6   10.91    3.18
  -1 -12   6   12.37    4.36
  -1 -12   6   19.25    5.02
  -1 -12   6   14.21    4.64
  -1  12   6   15.78    4.29
  -1 -12   6   20.66    5.62
  -1 -12   7   12.42    4.79
  -1 -12   7   20.49    5.41
  -1 -12   7   15.82    4.97
  -1 -12   7   11.60    4.19
  -1  12   7   25.05    5.11
  -1  12   7   13.16    4.18
  -1  12   8   27.77    5.68
  -1  12   8   27.91    5.08
  -1  12   9   17.10    5.23
  -1  12   9   10.30    3.48
  -1 -13  -7   34.51    6.88
  -1 -13  -7   26.25    4.47
  -1 -13  -6    0.63    2.93
  -1 -13  -6   17.41    3.84
  -1  13  -5   39.44    6.89
  -1 -13  -5   55.19    5.68
  -1 -13  -5   53.15    8.13
  -1 -13  -4   11.72    5.46
  -1 -13  -4   15.96    5.97
  -1  13  -4   14.55    5.04
  -1 -13  -4   11.26    4.69
  -1 -13  -4   20.83    5.69
  -1 -13  -4   27.18    6.82
  -1 -13  -3   43.82    7.12
  -1 -13  -3   41.70    7.91
  -1  13  -3   27.11    5.53
  -1 -13  -3   40.98    7.52
  -1 -13  -3   53.85    9.20
  -1 -13  -3   48.51    8.38
  -1 -13  -2   45.41    8.16
  -1 -13  -2   55.24    8.00
  -1  13  -2   39.40    6.37
  -1 -13  -2   41.57    7.51
  -1 -13  -2   43.94    8.02
  -1 -13  -2   47.52    8.14
  -1 -13  -1   19.46    5.78
  -1 -13  -1    7.65    3.63
  -1 -13  -1   -0.90    4.19
  -1  13  -1    6.84    3.65
  -1 -13  -1   14.64    5.10
  -1 -13  -1    2.69    3.52
  -1 -13   0   26.89    6.59
  -1 -13   0   35.94    6.49
  -1  13   0   21.10    5.08
  -1 -13   0   27.17    6.46
  -1 -13   0   34.83    7.08
  -1 -13   0   26.84    6.36
  -1 -13   1   64.20    8.87
  -1  13   1   62.48    7.99
  -1 -13   1   45.19    7.46
  -1 -13   1   61.83    8.95
  -1 -13   1   68.69    9.79
  -1 -13   1   54.93    8.60
  -1 -13   1   53.42    8.69
  -1 -13   2   -0.75    3.61
  -1 -13   2    6.74    4.30
  -1 -13   2    5.29    4.41
  -1  13   2    8.30    3.76
  -1 -13   2    8.16    4.06
  -1 -13   2    7.58    3.94
  -1 -13   2    6.49    4.28
  -1 -13   3   96.57   10.85
  -1 -13   3   90.25   10.95
  -1  13   3   94.49    9.82
  -1 -13   3   96.41   11.43
  -1 -13   3   95.57   11.07
  -1 -13   3   91.49   10.93
  -1 -13   4    3.79    3.58
  -1 -13   4   14.18    4.95
  -1  13   4   19.20    5.20
  -1 -13   4   16.31    4.86
  -1 -13   4    8.33    4.77
  -1 -13   4   16.86    5.42
  -1 -13   5  294.35   20.02
  -1 -13   5  303.28   19.45
  -1 -13   5  271.36   19.42
  -1 -13   5  295.16   20.07
  -1 -13   5  291.91   20.11
  -1  13   5  279.67   17.32
  -1  13   5  268.94   15.70
  -1  13   6   44.11    7.09
  -1  13   6   42.32    6.37
  -1  13   7  124.60   11.83
  -1  13   7  109.68   10.19
  -1 -14  -5   17.80    5.71
  -1 -14  -4   29.13    6.24
  -1 -14  -3   58.55    8.78
  -1 -14  -2   13.04    4.60
  -1  14  -2   20.42    5.47
  -1 -14  -1   17.14    4.99
  -1  14  -1   26.36    5.65
  -1 -14   0   11.48    4.15
  -1  14   0    7.49    3.67
  -1 -14   1    9.43    4.46
  -1  14   1    4.02    3.77
  -1  14   2   27.98    5.60
  -1 -14   2   15.53    4.62
  -1 -14   3   35.37    7.01
  -1  14   3   26.59    6.07
  -1  14   4    8.46    4.28
  -1  14   5   25.83    6.33
   0   0 -14   -1.62    2.34
   0   0 -14    2.81    3.03
   0   0 -14    6.01    3.85
   0   0 -13   -0.89    3.01
   0   0 -13   -2.43    2.69
   0   0 -13   -0.33    2.41
   0   0 -12  127.35   11.63
   0   0 -12  154.73   12.84
   0   0 -12  145.99   10.04
   0   0 -11    1.09    1.92
   0   0 -11    2.05    3.00
   0   0 -11   -4.15    3.24
   0   0 -10  428.01   19.72
   0   0 -10  453.32   20.38
   0   0 -10  477.16   19.10
   0   0 -10  433.28   11.93
   0   0 -10  452.75   16.91
   0   0  -9   -1.87    1.83
   0   0  -9   -1.30    2.50
   0   0  -9    2.02    2.92
   0   0  -9   -0.74    0.80
   0   0  -9    4.00    2.53
   0   0  -8  312.84   14.76
   0   0  -8  320.78   14.89
   0   0  -8  330.11    8.85
   0   0  -8  305.40   13.57
   0   0  -8  333.06   12.70
   0   0  -7    2.31    1.76
   0   0  -7    0.18    1.91
   0   0  -7    1.19    0.67
   0   0  -7    0.60    1.83
   0   0  -7   -0.51    1.83
   0   0  -6 1083.66   28.55
   0   0  -6 1064.75   21.29
   0   0  -6 1039.37   28.31
   0   0  -6 1107.44   27.21
   0   0  -6 1073.59   25.51
   0   0  -5   -0.57    1.99
   0   0  -5    1.61    1.43
   0   0  -5   -0.92    2.11
   0   0  -5    1.76    0.67
   0   0  -5    0.90    1.55
   0   0  -5   -0.46    0.96
   0   0  -4 3773.37   74.73
   0   0  -4 3888.36   73.74
   0   0  -4 4127.66   73.50
   0   0  -4 3844.58   74.87
   0   0  -4 4112.97   71.54
   0   0  -4 3821.63   72.40
   0   0  -3    1.53    1.13
   0   0  -3    0.38    1.34
   0   0  -3    1.29    1.38
   0   0  -3    1.31    0.95
   0   0  -3   -0.56    0.87
   0   0  -3    1.03    1.19
   0   0  -2 9424.80  163.80
   0   0   2 9187.60  161.55
   0   0   2 9370.82  161.67
   0   0   2 9384.62  161.65
   0   0   2 9270.61  161.00
   0   0   2 9192.26  160.45
   0   0   2 9097.00  160.35
   0   0   3    0.29    1.07
   0   0   3    1.09    0.48
   0   0   3    0.79    1.28
   0   0   3   -1.37    1.50
   0   0   3    0.48    0.87
   0   0   3   -0.03    1.31
   0   0   3    1.04    1.19
   0   0   3    1.02    0.53
   0   0   3    0.15    0.82
   0   0   4 3875.22   69.46
   0   0   4 4049.83   75.59
   0   0   4 4146.32   75.89
   0   0   4 3900.32   75.20
   0   0   4 4053.13   75.75
   0   0   4 4113.27   74.67
   0   0   4 3872.74   73.29
   0   0   4 4002.14   69.51
   0   0   4 3941.65   72.13
   0   0   4 4068.37   73.52
   0   0   5    0.55    0.52
   0   0   5   -0.45    1.77
   0   0   5    0.34    1.33
   0   0   5   -0.24    0.57
   0   0   5    0.35    1.13
   0   0   6 1075.55   21.30
   0   0   6 1119.28   21.42
   0   0   6 1080.77   26.14
   0   0   6 1054.24   28.13
   0   0   6 1133.34   24.77
   0   0   7    1.73    0.75
   0   0   7   -0.18    1.75
   0   0   7   -1.37    1.93
   0   0   7    0.56    0.63
   0   0   7   -0.40    1.05
   0   0   8  339.12   13.31
   0   0   8  308.76   14.59
   0   0   8  339.90    8.76
   0   0   8  322.67   11.44
   0   0   8  336.90    8.71
   0   0   9   -0.39    0.68
   0   0   9   -1.06    2.49
   0   0   9    0.18    1.85
   0   0   9    0.78    1.31
   0   0  10  423.59   19.33
   0   0  10  410.09   18.98
   0   0  10  461.59   15.23
   0   0  10  449.69   17.53
   0   0  11   -1.30    2.85
   0   0  11   -0.21    3.00
   0   0  11    0.01    2.58
   0   0  11    1.31    1.51
   0   0  12  148.52   12.28
   0   0  12  152.12   10.70
   0   0  12  135.87   11.77
   0   0  13   -1.66    2.60
   0   0  13   -1.02    3.55
   0   0  13   -6.35    3.92
   0   0  14    3.16    3.06
   0   0  14    7.86    4.08
   0   0  14    1.87    2.66
   0   0  15    0.83    3.21
   0   0  15    3.68    3.44
   0  -1 -15   69.55    8.39
   0  -1 -15   76.05    6.67
   0  -1 -14    8.82    3.54
   0   1 -14    2.41    3.76
   0  -1 -14   12.27    5.30
   0  -1 -14    6.54    4.36
   0   1 -14    7.83    3.68
   0  -1 -14    7.97    3.33
   0  -1 -13   32.79    5.30
   0   1 -13   23.24    5.89
   0  -1 -13   20.02    5.06
   0   1 -13   15.85    5.12
   0  -1 -13   19.80    5.39
   0   1 -13   26.58    4.97
   0   1 -12  173.40   13.58
   0  -1 -12  151.06   12.68
   0  -1 -12  148.83   12.64
   0  -1 -12  155.39   11.67
   0   1 -12  140.08   10.69
   0  -1 -12  159.26   10.34
   0   1 -12  163.03   13.10
   0   1 -11    7.52    3.04
   0  -1 -11    9.30    2.70
   0   1 -11   11.63    3.83
   0  -1 -11   18.01    4.83
   0   1 -11   10.70    3.19
   0   1 -11   14.24    3.46
   0  -1 -11    7.92    3.96
   0  -1 -11   11.41    3.67
   0   1 -10  183.20   12.52
   0  -1 -10  152.66   11.45
   0   1 -10  141.24   11.06
   0  -1 -10  164.07   11.98
   0  -1 -10  157.86   10.54
   0  -1 -10  160.35    6.61
   0   1 -10  163.59    9.84
   0  -1 -10  168.05    9.60
   0   1  -9   52.86    6.46
   0   1  -9   60.84    6.57
   0  -1  -9   39.62    5.67
   0  -1  -9   48.29    6.07
   0   1  -9   55.52    2.93
   0  -1  -9   52.58    3.41
   0   1  -9   63.58    5.67
   0  -1  -9   52.97    5.67
   0  -1  -9   51.82    5.13
   0   1  -8   55.36    6.13
   0  -1  -8   51.11    5.87
   0   1  -8   54.75    6.17
   0  -1  -8   55.30    6.24
   0  -1  -8   62.32    3.47
   0   1  -8   61.23    2.93
   0  -1  -8   58.01    5.71
   0   1  -8   62.36    5.39
   0  -1  -8   61.10    5.09
   0   1  -7  586.16   12.63
   0   1  -7  605.95   20.32
   0  -1  -7  590.35   20.09
   0  -1  -7  596.27   20.34
   0  -1  -7  587.77   18.75
   0   1  -7  613.32   20.39
   0   1  -7  571.79   17.40
   0  -1  -7  597.31   17.26
   0   1  -6   52.02    5.10
   0  -1  -6   51.03    5.09
   0   1  -6   50.27    5.09
   0  -1  -6   68.28    5.84
   0  -1  -6   60.35    3.77
   0  -1  -6   51.73    4.60
   0   1  -6   56.04    2.36
   0   1  -6   61.76    4.02
   0   1  -6   56.96    4.39
   0  -1  -6   55.61    4.24
   0   1  -5 1557.15   32.17
   0  -1  -5 1544.01   32.05
   0  -1  -5 1586.55   32.39
   0  -1  -5 1559.58   30.51
   0   1  -5 1587.71   32.27
   0   1  -5 1558.46   23.81
   0   1  -5 1739.01   28.52
   0  -1  -5 1675.14   27.81
   0   1  -5 1636.21   29.59
   0  -1  -5 1521.90   32.08
   0  -1  -5 1588.29   28.88
   0   1  -4  695.45   18.95
   0  -1  -4  691.55   18.97
   0  -1  -4  671.77   18.94
   0  -1  -4  782.78   13.78
   0   1  -4  803.44   17.21
   0  -1  -4  693.13   19.04
   0  -1  -4  716.09   18.07
   0   1  -4  740.44   17.91
   0  -1  -4  775.59   18.23
   0   1  -4  692.32   13.72
   0   1  -4  802.58   19.73
   0   1  -4  698.41   19.01
   0  -1  -4  780.29   16.51
   0   1  -4  727.28   17.44
   0  -1  -4  724.42   17.08
   0   1  -3 2975.11   58.39
   0   1  -3 2998.17   58.37
   0  -1  -3 2967.02   58.38
   0  -1  -3 2959.40   58.51
   0  -1  -3 2991.45   58.47
   0  -1  -3 3194.52   55.93
   0  -1  -3 3056.31   57.51
   0  -1  -3 3222.04   57.55
   0   1  -3 3208.33   58.92
   0   1  -3 3250.88   56.35
   0   1  -3 2981.73   56.74
   0  -1  -3 3025.47   56.49
   0  -1  -2 1068.42   22.62
   0  -1  -2 1065.62   22.70
   0   1  -2 1123.61   22.70
   0  -1  -2 1085.48   22.69
   0   1  -2 1103.07   22.82
   0  -1  -2 1127.68   22.04
   0  -1  -2 1152.07   21.16
   0   1  -2 1098.19   21.62
   0  -1  -2 1104.17   22.01
   0  -1  -2 1097.18   21.38
   0  -1   2 1130.35   22.91
   0   1   2 1108.73   21.80
   0  -1   2 1092.56   22.83
   0   1   2 1122.31   22.93
   0   1   2 1133.93   23.05
   0  -1   2 1099.72   22.81
   0  -1   2 1132.15   22.40
   0   1   2 1151.08   22.97
   0   1   2 1156.30   23.04
   0  -1   2 1090.33   21.66
   0   1   2 1099.58   22.33
   0  -1   2 1085.54   22.90
   0   1   2 1060.78   21.23
   0  -1   2 1090.11   21.86
   0   1   2 1085.76   22.08
   0  -1   3 3183.72   58.74
   0  -1   3 3164.69   59.53
   0   1   3 3279.23   59.66
   0  -1   3 3193.18   59.60
   0   1   3 3241.25   59.77
   0   1   3 3159.68   57.98
   0   1   3 3008.37   56.81
   0  -1   3 3225.04   58.70
   0  -1   3 3055.86   59.27
   0   1   3 3249.75   59.66
   0   1   3 3179.07   58.75
   0  -1   3 3057.54   57.63
   0  -1   3 3050.51   59.44
   0   1   3 3014.04   58.12
   0  -1   3 3154.03   57.90
   0   1   4  761.29   17.81
   0  -1   4  756.78   19.36
   0   1   4  778.06   19.45
   0  -1   4  710.15   18.86
   0   1   4  789.56   19.53
   0  -1   4  753.49   13.70
   0  -1   4  730.28   18.41
   0  -1   4  771.66   19.52
   0   1   4  769.62   18.70
   0  -1   4  686.16   17.28
   0   1   4  710.81   17.77
   0  -1   4  700.13   19.04
   0  -1   4  697.48   16.31
   0   1   4  759.19   19.48
   0   1   4  676.84   16.23
   0  -1   4  735.30   18.49
   0  -1   4  770.33   17.75
   0  -1   5 1585.80   32.84
   0  -1   5 1506.00   34.75
   0   1   5 1574.59   33.29
   0  -1   5 1518.99   35.16
   0  -1   5 1575.99   31.33
   0   1   5 1512.32   31.17
   0  -1   5 1510.61   27.66
   0   1   6   62.19    2.97
   0  -1   6   56.42    5.33
   0   1   6   61.40    4.75
   0  -1   6   62.88    4.56
   0  -1   6   59.41    5.30
   0  -1   6   54.08    3.73
   0   1   6   53.32    3.74
   0   1   6   57.53    2.92
   0  -1   6   54.35    2.12
   0   1   7  596.23   13.63
   0  -1   7  574.45   19.67
   0  -1   7  581.39   17.75
   0   1   7  593.58   18.07
   0  -1   7  574.83   19.97
   0  -1   7  576.49   15.88
   0   1   7  619.22   13.81
   0   1   7  608.94   16.43
   0  -1   7  579.68   11.99
   0  -1   8   57.48    6.13
   0   1   8   51.86    5.82
   0   1   8   60.79    5.45
   0  -1   8   54.76    6.16
   0  -1   8   59.19    2.39
   0   1   8   61.60    3.34
   0   1   8   65.91    3.44
   0   1   8   67.28    4.89
   0  -1   8   57.15    5.30
   0   1   9   55.38    3.35
   0  -1   9   57.34    6.42
   0  -1   9   47.77    6.12
   0  -1   9   50.80    5.18
   0   1   9   60.64    5.86
   0   1   9   53.07    6.20
   0   1   9   48.92    4.42
   0  -1   9   50.78    2.10
   0   1  10  159.67   11.46
   0  -1  10  159.03   11.23
   0  -1  10  174.48   10.20
   0   1  10  158.06   10.14
   0  -1  10  156.00   11.54
   0   1  10  176.41    8.98
   0   1  11    8.09    2.91
   0   1  11   11.98    4.28
   0  -1  11   11.24    3.24
   0  -1  11    5.66    2.85
   0  -1  11    9.90    4.07
   0   1  11   13.45    2.48
   0  -1  12  158.57   12.57
   0   1  12  141.80   11.94
   0   1  12  153.32   10.81
   0   1  12  144.27   12.07
   0  -1  12  161.90   10.97
   0  -1  12  154.37   12.46
   0   1  13   16.61    4.50
   0  -1  13   20.51    5.51
   0  -1  13   19.54    4.86
   0   1  13   11.84    4.36
   0  -1  13   19.84    4.42
   0   1  13   24.16    4.81
   0   1  14    6.18    3.98
   0  -1  14   10.11    4.65
   0   1  14    4.02    2.76
   0  -1  14   10.13    3.85
   0   1  14    2.68    2.72
   0  -1  15   62.63    9.20
   0  -1  15   63.66    8.07
   0   1  15   72.25    8.84
   0  -2 -15   36.54    6.20
   0  -2 -15   44.79    5.42
   0  -2 -14    6.48    3.35
   0  -2 -14    5.58    4.36
   0  -2 -14    0.77    3.41
   0   2 -14    1.51    2.78
   0   2 -13   17.85    4.67
   0  -2 -13   21.60    4.23
   0  -2 -13   19.06    4.73
   0  -2 -13   25.82    5.92
   0  -2 -13   22.77    5.63
   0  -2 -12   17.80    3.71
   0  -2 -12   11.71    4.02
   0  -2 -12    5.80    3.63
   0   2 -12   14.81    3.93
   0  -2 -12   13.09    4.19
   0  -2 -11   35.47    4.95
   0  -2 -11   41.61    6.61
   0  -2 -11   31.76    5.56
   0  -2 -11   33.35    3.27
   0   2 -11   26.17    4.66
   0  -2 -11   33.54    5.27
   0   2 -10   27.06    5.34
   0  -2 -10   33.84    4.45
   0  -2 -10   28.08    5.09
   0  -2 -10   30.11    5.16
   0   2 -10   27.99    4.66
   0  -2 -10   33.87    3.14
   0  -2 -10   32.24    5.03
   0  -2  -9    9.94    3.40
   0   2  -9   12.91    3.99
   0  -2  -9   11.88    2.78
   0  -2  -9   10.98    3.15
   0   2  -9   11.85    3.05
   0  -2  -9   14.01    2.07
   0  -2  -9   16.81    3.39
   0   2  -8  103.71    8.33
   0  -2  -8   93.08    7.93
   0  -2  -8  100.00    8.21
   0  -2  -8  111.42    7.76
   0   2  -8  106.36    7.29
   0  -2  -8  103.13    6.60
   0  -2  -8   96.31    8.22
   0   2  -8  104.24    2.94
   0   2  -8   91.77    2.78
   0   2  -7  489.83   18.19
   0  -2  -7  490.53   18.32
   0  -2  -7  500.27   18.60
   0  -2  -7  501.20   10.81
   0  -2  -7  516.92   17.16
   0   2  -7  496.95   16.31
   0   2  -7  520.94   16.32
   0  -2  -7  507.16   15.42
   0  -2  -7  477.56   18.25
   0   2  -7  496.90   10.20
   0  -2  -6   46.07    4.84
   0  -2  -6   40.74    4.73
   0  -2  -6   49.80    4.64
   0  -2  -6   51.67    2.30
   0  -2  -6   47.50    4.90
   0   2  -6   43.86    4.27
   0   2  -6   50.18    4.42
   0  -2  -6   49.23    3.93
   0  -2  -5  213.51   10.08
   0  -2  -5  215.15    9.12
   0   2  -5  220.08    8.92
   0  -2  -5  209.03   10.00
   0   2  -5  245.39    8.44
   0  -2  -5  244.32    7.95
   0  -2  -5  225.96    8.35
   0  -2  -5  222.84   10.31
   0  -2  -4 1897.48   41.05
   0  -2  -4 1890.06   41.24
   0  -2  -4 1892.21   41.01
   0   2  -4 1904.49   38.99
   0  -2  -4 1909.05   39.63
   0   2  -4 2036.28   38.31
   0   2  -4 1895.58   34.47
   0  -2  -4 1894.48   38.19
   0  -2  -3  560.23   13.50
   0  -2  -3  535.66   15.24
   0  -2  -3  583.49   15.50
   0   2  -3  592.54   15.41
   0   2  -3  609.26   15.64
   0  -2  -3  561.57   15.33
   0   2  -3  553.74   13.94
   0   2  -3  529.79   14.31
   0  -2  -3  553.45   14.32
   0  -2  -3  594.60   14.70
   0  -2  -2  842.75   18.63
   0  -2  -2  845.52   17.89
   0  -2  -2  858.26   19.62
   0   2  -2  813.69   18.61
   0   2  -2  887.57   19.89
   0   2  -2  878.45   19.48
   0   2  -2  834.27   18.19
   0  -2  -2  853.53   19.60
   0   2  -2  883.23   19.79
   0  -2  -2  871.37   19.69
   0  -2  -2  887.08   18.86
   0  -2  -2  867.04   19.74
   0  -2  -1  294.62    8.09
   0  -2  -1  301.07    8.72
   0   2  -1  310.92    7.71
   0  -2  -1  305.35    8.80
   0   2  -1  311.29    8.63
   0   2  -1  305.05    6.39
   0   2  -1  297.82    8.06
   0  -2  -1  311.40    7.48
   0   2  -1  328.91    9.06
   0  -2  -1  299.86    8.77
   0  -2  -1  325.51    8.30
   0   2  -1  325.34    8.99
   0  -2  -1  297.15    8.76
   0  -2   0 3241.61   59.78
   0  -2   0 3275.94   59.83
   0   2   0 3346.42   59.99
   0  -2   0 3174.26   59.30
   0   2   0 3296.28   59.48
   0  -2   0 3205.23   58.87
   0   2   0 3210.92   58.73
   0   2   0 3307.72   59.95
   0  -2   0 3311.86   59.88
   0   2   0 3342.71   60.00
   0  -2   0 3331.32   58.16
   0   2   0 3240.21   58.06
   0   2   1  316.85    8.93
   0   2   1  319.62    8.94
   0   2   1  305.17    8.63
   0  -2   1  301.87    8.83
   0  -2   1  319.30    8.59
   0   2   1  322.55    9.04
   0  -2   1  326.70    7.78
   0  -2   1  310.86    6.60
   0  -2   1  321.69    8.29
   0  -2   1  293.88    8.82
   0   2   1  292.70    8.20
   0   2   1  314.24    8.97
   0  -2   1  295.27    8.83
   0   2   1  298.38    8.00
   0   2   1  309.39    8.35
   0   2   2  852.82   18.37
   0   2   2  907.29   20.05
   0  -2   2  838.11   19.44
   0   2   2  849.96   18.96
   0  -2   2  904.23   16.91
   0  -2   2  889.88   19.17
   0  -2   2  817.37   19.71
   0   2   2  892.62   20.07
   0  -2   2  901.85   18.49
   0   2   2  892.16   20.06
   0   2   2  864.93   19.14
   0   2   2  894.57   20.01
   0   2   2  846.25   18.07
   0  -2   2  837.73   19.74
   0   2   3  579.44   14.22
   0  -2   3  603.58   15.66
   0   2   3  601.64   15.73
   0   2   3  589.40   15.65
   0   2   3  603.82   15.89
   0  -2   3  554.49   15.20
   0   2   3  564.73   14.61
   0  -2   3  547.95   15.52
   0   2   3  584.69   14.99
   0   2   3  631.04   16.01
   0  -2   3  551.37   15.43
   0   2   3  555.36   13.59
   0  -2   3  600.01   14.27
   0  -2   3  614.31   15.11
   0   2   4 2050.03   39.29
   0  -2   4 1908.03   41.16
   0  -2   4 1878.43   40.58
   0  -2   4 1875.20   38.49
   0   2   4 1869.84   39.41
   0  -2   4 1899.64   41.05
   0   2   4 2013.64   40.22
   0   2   4 1922.71   37.84
   0  -2   5  229.13   10.10
   0   2   5  222.07    9.16
   0  -2   5  225.55   10.12
   0  -2   5  232.22    8.61
   0   2   5  216.39    7.89
   0  -2   6   47.46    5.00
   0  -2   6   43.43    4.04
   0  -2   6   44.26    4.82
   0   2   6   46.85    4.40
   0  -2   6   50.51    2.23
   0   2   6   45.45    3.66
   0  -2   7  507.16   18.24
   0  -2   7  476.54   10.52
   0  -2   7  509.22   15.87
   0   2   7  514.99   16.77
   0  -2   7  491.28   18.14
   0   2   7  485.66   14.52
   0   2   7  496.34    9.79
   0   2   8  114.20    5.07
   0  -2   8  110.15    8.49
   0  -2   8  101.10    6.90
   0   2   8  110.78    7.55
   0   2   8  101.26    6.09
   0  -2   8  107.43    8.34
   0   2   9    9.98    1.66
   0   2   9   11.77    3.24
   0  -2   9    8.86    3.48
   0  -2   9    6.92    2.36
   0  -2   9   17.87    4.06
   0   2   9   14.87    2.67
   0   2  10   32.31    2.93
   0  -2  10   28.78    5.11
   0  -2  10   28.32    4.31
   0  -2  10   26.99    5.41
   0   2  10   28.70    5.22
   0   2  10   25.44    4.51
   0   2  10   34.95    4.09
   0  -2  11   26.89    5.37
   0  -2  11   38.18    5.26
   0  -2  11   33.58    5.88
   0   2  11   30.18    5.36
   0   2  11   40.08    4.61
   0   2  11   35.11    5.53
   0  -2  12    5.00    3.45
   0  -2  12    9.26    4.01
   0  -2  12    4.05    2.18
   0   2  12   11.34    4.29
   0   2  12   10.82    3.47
   0  -2  13   17.63    4.17
   0  -2  13   30.65    6.69
   0   2  13   22.01    5.21
   0   2  13   18.95    4.27
   0  -2  13   24.52    5.49
   0   2  14    3.44    4.25
   0  -2  14   -4.88    3.48
   0  -2  14    4.29    3.33
   0   2  14    0.13    3.48
   0   2  14   -3.84    3.29
   0  -2  14   -2.19    3.26
   0   2  15   34.46    7.05
   0  -2  15   30.73    7.06
   0  -2  15   43.89    6.56
   0   2  15   40.59    6.98
   0  -3 -15    7.56    3.46
   0  -3 -15   14.58    3.74
   0  -3 -14   14.62    3.92
   0  -3 -14   11.82    4.98
   0   3 -14   10.20    4.20
   0  -3 -14    5.09    2.59
   0  -3 -14   13.89    5.17
   0  -3 -13    4.58    2.66
   0  -3 -13    5.81    3.40
   0   3 -13   -0.99    2.77
   0  -3 -13    4.12    3.26
   0  -3 -13    1.80    2.71
   0  -3 -12   12.00    3.62
   0  -3 -12   10.11    3.12
   0  -3 -12    4.11    3.41
   0  -3 -12    9.37    3.63
   0   3 -12   12.38    3.73
   0  -3 -11   91.66    9.81
   0  -3 -11  106.30   10.21
   0   3 -11  107.17    8.99
   0  -3 -11  118.62    9.64
   0  -3 -11  112.20    6.31
   0  -3 -11  106.12    8.09
   0   3 -10   18.06    3.83
   0  -3 -10   17.04    3.24
   0  -3 -10   23.76    5.24
   0  -3 -10   11.77    4.16
   0  -3 -10   20.52    2.70
   0  -3 -10   17.06    3.88
   0  -3  -9   49.64    6.23
   0   3  -9   45.85    5.32
   0  -3  -9   43.04    5.99
   0  -3  -9   54.47    2.81
   0  -3  -9   51.27    6.52
   0  -3  -9   52.55    5.94
   0  -3  -9   59.31    5.28
   0   3  -9   51.20    2.36
   0   3  -8  282.48    7.10
   0  -3  -8  269.81   14.28
   0  -3  -8  259.72   14.20
   0   3  -8  255.29   12.07
   0  -3  -8  273.47   12.80
   0  -3  -8  278.95   14.51
   0  -3  -8  285.94    7.89
   0  -3  -8  299.31   11.68
   0  -3  -7  113.65    8.45
   0  -3  -7  105.46    7.23
   0  -3  -7  113.56    8.52
   0  -3  -7  107.90    8.30
   0  -3  -7  111.55    4.29
   0   3  -7  108.75    7.12
   0  -3  -7  110.24    6.44
   0  -3  -6   74.84    6.51
   0  -3  -6   70.73    6.41
   0   3  -6   78.25    5.55
   0  -3  -6   82.03    5.99
   0  -3  -6   63.04    5.88
   0   3  -6   71.17    2.39
   0  -3  -6   79.46    5.06
   0   3  -6   75.35    2.46
   0  -3  -5  490.53   16.98
   0  -3  -5  518.80   17.54
   0   3  -5  488.37   15.25
   0  -3  -5  505.35   17.23
   0  -3  -5  505.88   15.87
   0   3  -5  544.82   11.18
   0  -3  -5  523.38   14.64
   0  -3  -4   65.25    4.02
   0   3  -4   57.83    4.48
   0  -3  -4   60.30    5.02
   0  -3  -4   54.65    4.89
   0  -3  -4   63.56    5.33
   0  -3  -4   56.36    4.98
   0  -3  -4   65.63    4.61
   0   3  -4   60.63    4.24
   0  -3  -3 2776.65   52.13
   0  -3  -3 2769.61   53.51
   0  -3  -3 2709.10   55.20
   0  -3  -3 2697.98   55.32
   0   3  -3 2934.65   55.25
   0   3  -3 2795.07   52.87
   0  -3  -3 2747.00   55.30
   0  -3  -3 2714.33   55.26
   0   3  -3 2640.28   53.41
   0  -3  -2 1031.07   21.87
   0  -3  -2 1010.49   24.06
   0   3  -2 1002.60   22.13
   0  -3  -2 1022.64   24.14
   0   3  -2 1093.48   24.11
   0   3  -2  990.55   22.77
   0  -3  -2  990.68   23.93
   0  -3  -2 1033.05   24.23
   0   3  -2 1109.88   24.63
   0  -3  -2 1113.62   23.26
   0  -3  -2 1011.52   22.81
   0   3  -2 1110.61   24.67
   0   3  -1  370.29   10.69
   0  -3  -1  346.80   10.82
   0   3  -1  370.07   11.07
   0  -3  -1  344.37   10.82
   0  -3  -1  365.57    9.91
   0   3  -1  344.95    7.53
   0   3  -1  347.54    9.90
   0  -3  -1  326.03   10.61
   0   3  -1  371.96   11.09
   0  -3  -1  352.03    7.93
   0  -3  -1  330.08   10.64
   0   3  -1  367.60   11.05
   0  -3  -1  357.68    8.99
   0  -3  -1  368.51   10.15
   0  -3  -1  343.10    9.99
   0   3  -1  346.06    9.22
   0   3   0    2.49    0.95
   0   3   0    2.52    1.32
   0  -3   0    1.16    1.56
   0  -3   0    4.49    1.46
   0   3   0    2.52    1.11
   0  -3   0    1.53    1.40
   0  -3   0    5.64    0.94
   0   3   0    6.04    1.67
   0   3   0    2.72    1.40
   0  -3   0    4.25    1.01
   0   3   0    1.38    1.31
   0  -3   0    5.75    1.74
   0  -3   0    2.84    1.12
   0   3   1  375.90   11.06
   0  -3   1  356.20   10.86
   0   3   1  348.70   10.47
   0  -3   1  365.32    9.24
   0  -3   1  350.17   10.36
   0  -3   1  344.28   10.75
   0  -3   1  361.42   10.05
   0  -3   1  349.15   10.82
   0   3   1  364.51    7.60
   0  -3   1  329.78    7.10
   0   3   1  334.71    9.63
   0   3   1  368.47   11.06
   0   3   1  380.91   11.08
   0   3   1  380.47   11.12
   0   3   2  984.90   23.32
   0   3   2 1118.35   24.82
   0  -3   2 1017.53   24.42
   0   3   2 1116.22   24.80
   0   3   2 1136.83   25.02
   0  -3   2 1059.26   20.50
   0  -3   2 1102.45   23.65
   0  -3   2  996.08   23.74
   0  -3   2 1091.33   22.62
   0   3   2 1053.04   20.31
   0   3   2 1137.42   24.98
   0  -3   2 1006.03   24.30
   0   3   2 1089.19   23.69
   0   3   3 2733.45   55.03
   0   3   3 2832.65   54.17
   0  -3   3 2921.89   51.64
   0  -3   3 2909.66   54.18
   0  -3   3 2752.09   56.35
   0   3   3 2907.70   55.46
   0  -3   3 2939.42   54.31
   0   3   3 2743.42   53.52
   0  -3   3 2797.31   55.96
   0  -3   3 2736.38   56.41
   0   3   4   64.49    4.24
   0  -3   4   61.26    5.15
   0  -3   4   62.57    5.19
   0   3   4   63.36    4.64
   0  -3   4   57.77    4.73
   0   3   4   59.68    3.90
   0  -3   5  511.79   16.71
   0  -3   5  509.67   17.15
   0  -3   5  516.28   14.92
   0  -3   5  515.14   17.09
   0   3   5  513.09   15.96
   0   3   5  511.16   14.30
   0  -3   6   78.50    6.64
   0  -3   6   89.10    7.06
   0  -3   6   75.39    5.25
   0   3   6   72.76    5.62
   0   3   6   78.22    5.02
   0  -3   6   85.49    6.65
   0  -3   7  105.03    7.85
   0  -3   7  107.25    4.14
   0  -3   7   89.66    7.69
   0   3   7   96.41    7.00
   0  -3   7  101.40    8.08
   0   3   7  110.88    6.30
   0  -3   7   99.57    6.51
   0  -3   8  260.59   14.05
   0  -3   8  298.51   14.38
   0  -3   8  275.31   11.87
   0  -3   8  269.93   14.25
   0   3   8  285.05   13.00
   0  -3   8  289.96    7.84
   0   3   8  258.77   10.82
   0   3   8  282.66    6.88
   0   3   9   56.89    3.94
   0  -3   9   42.04    6.17
   0  -3   9   58.93    5.56
   0  -3   9   51.97    6.51
   0   3   9   50.75    5.67
   0   3   9   56.15    4.98
   0  -3   9   55.38    6.51
   0   3  10   22.85    2.72
   0  -3  10   16.28    4.14
   0  -3  10   11.36    2.77
   0   3  10   17.18    3.93
   0  -3  10   18.52    4.42
   0  -3  10    6.77    3.17
   0   3  10   18.59    3.19
   0  -3  11  105.50    8.24
   0  -3  11  111.91   10.29
   0  -3  11   93.76    9.95
   0  -3  11  104.36   10.04
   0   3  11  106.97    9.07
   0   3  11  106.22    7.50
   0  -3  12   11.76    4.72
   0  -3  12   11.80    4.35
   0  -3  12    9.09    3.27
   0   3  12    5.51    3.70
   0   3  12   13.93    4.62
   0  -3  12    9.12    4.25
   0  -3  13    1.96    2.86
   0  -3  13    1.99    3.65
   0  -3  13    8.26    4.34
   0  -3  13    4.51    2.98
   0   3  13    2.17    2.46
   0   3  13   -1.86    3.14
   0  -3  14    6.08    3.36
   0  -3  14   15.34    5.40
   0  -3  14    9.36    3.66
   0  -3  14   13.48    3.91
   0   3  14   16.64    5.64
   0   3  14    8.95    4.59
   0  -3  15    6.89    4.22
   0  -3  15    5.64    2.88
   0  -4 -15   19.70    4.58
   0   4 -14   29.68    5.87
   0  -4 -14   40.09    5.84
   0  -4 -14   27.42    6.72
   0  -4 -14   24.15    6.80
   0  -4 -14   21.57    5.21
   0  -4 -13    0.78    2.16
   0  -4 -13    0.52    2.78
   0  -4 -13    4.23    4.09
   0   4 -13    2.83    3.45
   0  -4 -13    2.30    2.35
   0  -4 -12   74.95    9.42
   0  -4 -12   71.44    9.37
   0   4 -12   82.81    8.46
   0  -4 -12   77.32    8.38
   0  -4 -12   83.81    7.40
   0  -4 -12   74.54    5.65
   0   4 -11   35.40    5.49
   0  -4 -11   41.81    5.04
   0  -4 -11   40.81    7.08
   0  -4 -11   34.00    6.60
   0  -4 -11   51.58    7.71
   0  -4 -11   42.48    4.09
   0  -4 -11   40.32    5.91
   0  -4 -10  192.20   13.39
   0  -4 -10  187.83   13.37
   0  -4 -10  193.91   11.83
   0   4 -10  181.03   11.24
   0  -4 -10  175.52    8.13
   0  -4 -10  185.83   10.08
   0  -4 -10  180.00   13.09
   0   4  -9   97.20    3.98
   0  -4  -9   96.68    9.06
   0  -4  -9   87.09    8.85
   0  -4  -9   97.57    4.65
   0   4  -9   95.65    7.84
   0  -4  -9   77.98    8.28
   0  -4  -9   92.05    7.74
   0  -4  -9   88.61    6.55
   0  -4  -8  501.61   20.42
   0  -4  -8  485.27   20.14
   0  -4  -8  462.81   19.95
   0  -4  -8  507.52   12.75
   0  -4  -8  483.15   18.04
   0   4  -8  467.35   17.45
   0  -4  -8  477.36   16.01
   0  -4  -7  316.36   15.06
   0  -4  -7  305.19   14.79
   0  -4  -7  352.01    9.60
   0   4  -7  323.24   13.14
   0  -4  -7  311.63   14.90
   0  -4  -7  333.49   13.68
   0   4  -7  306.05    7.10
   0  -4  -7  317.65   11.88
   0   4  -7  305.89    7.19
   0  -4  -6  255.48   12.68
   0  -4  -6  245.15   12.56
   0  -4  -6  234.29   12.20
   0   4  -6  262.77   11.10
   0  -4  -6  251.79   11.25
   0   4  -6  269.92    7.03
   0  -4  -6  241.07    9.75
   0  -4  -5  328.92   10.96
   0  -4  -5  311.25   13.25
   0  -4  -5  314.52   13.41
   0   4  -5  299.73   12.09
   0   4  -5  298.47   11.62
   0  -4  -5  306.12   11.89
   0  -4  -5  309.04   13.18
   0  -4  -4  748.82   18.50
   0  -4  -4  740.74   21.67
   0   4  -4  731.28   20.13
   0  -4  -4  752.60   21.86
   0   4  -4  756.00   19.48
   0  -4  -4  753.03   21.77
   0  -4  -4  715.61   21.55
   0  -4  -4  728.03   19.78
   0  -4  -3 1749.82   35.90
   0  -4  -3 1796.33   39.39
   0   4  -3 1725.42   36.49
   0  -4  -3 1793.47   39.54
   0  -4  -3 1780.43   39.39
   0  -4  -3 1804.47   39.56
   0  -4  -3 1735.09   37.47
   0   4  -3 1746.17   37.49
   0   4  -2 1211.49   26.03
   0  -4  -2 1183.03   25.65
   0  -4  -2 1190.86   28.45
   0   4  -2 1159.45   26.73
   0  -4  -2 1201.83   28.62
   0  -4  -2 1298.77   25.64
   0  -4  -2 1197.63   28.56
   0  -4  -2 1174.11   26.99
   0  -4  -2 1199.27   28.54
   0  -4  -1  683.36   18.37
   0  -4  -1  637.49   17.52
   0  -4  -1  654.19   18.28
   0  -4  -1  711.19   17.07
   0   4  -1  678.00   13.54
   0   4  -1  645.98   16.73
   0  -4  -1  669.83   18.24
   0  -4  -1  678.39   14.30
   0  -4  -1  703.13   17.30
   0  -4  -1  706.07   15.74
   0  -4  -1  664.00   17.20
   0   4  -1  643.30   15.79
   0  -4  -1  659.72   18.26
   0  -4   0  842.14   21.61
   0  -4   0  831.70   21.53
   0  -4   0  826.58   20.80
   0   4   0  913.32   21.43
   0  -4   0  900.06   20.40
   0   4   0  835.98   19.94
   0  -4   0  871.52   17.85
   0  -4   0  849.84   21.74
   0   4   0  830.81   18.75
   0  -4   0  868.70   16.89
   0  -4   0  841.76   21.59
   0  -4   0  906.91   19.09
   0   4   1  666.08   15.58
   0  -4   1  663.63   18.34
   0  -4   1  703.10   16.07
   0  -4   1  672.73   17.73
   0   4   1  665.18   16.78
   0  -4   1  704.22   17.28
   0  -4   1  663.32   18.35
   0  -4   1  675.89   18.51
   0  -4   1  682.86   13.37
   0  -4   2 1144.93   26.33
   0  -4   2 1224.79   20.88
   0   4   2 1226.40   20.27
   0  -4   2 1144.12   26.40
   0  -4   2 1169.50   26.58
   0   4   2 1181.69   25.12
   0   4   2 1257.48   25.49
   0   4   2 1181.86   24.41
   0  -4   2 1160.17   25.59
   0  -4   3 1776.39   38.29
   0  -4   3 1677.72   33.15
   0  -4   3 1720.96   39.04
   0   4   3 1803.88   32.85
   0  -4   3 1746.06   39.13
   0   4   3 1720.60   37.71
   0   4   3 1738.54   35.80
   0   4   4  780.43   19.55
   0  -4   4  752.83   21.32
   0  -4   4  806.90   17.09
   0  -4   4  715.56   21.54
   0   4   4  731.78   20.47
   0  -4   4  717.48   21.59
   0   4   4  730.30   18.88
   0  -4   5  284.07    6.33
   0  -4   5  318.18   13.23
   0   4   5  304.43   12.08
   0  -4   5  317.70   12.88
   0  -4   5  312.69   13.21
   0   4   5  302.67   10.65
   0  -4   6  250.38   11.99
   0  -4   6  246.04   10.22
   0   4   6  252.52   11.39
   0   4   6  252.63   10.01
   0  -4   6  252.77   12.50
   0  -4   6  236.86   12.13
   0  -4   7  351.43   15.27
   0  -4   7  332.59   15.47
   0  -4   7  337.20   15.45
   0   4   7  321.02   13.87
   0  -4   7  329.27   12.63
   0   4   7  318.07   12.15
   0  -4   8  497.38   12.58
   0  -4   8  489.04   19.64
   0  -4   8  473.10   19.99
   0  -4   8  482.24   16.80
   0  -4   8  430.55   19.21
   0   4   8  481.16   18.28
   0   4   8  485.64   16.10
   0  -4   9  101.65    9.30
   0  -4   9   99.25    7.41
   0  -4   9   98.43    9.05
   0   4   9   93.64    8.02
   0   4   9  104.94    7.00
   0  -4   9   92.21    8.59
   0   4  10  189.10    8.30
   0  -4  10  167.18   12.72
   0  -4  10  192.90   10.85
   0  -4  10  183.37   13.21
   0   4  10  177.69   11.66
   0   4  10  186.34    9.94
   0  -4  10  190.62   13.00
   0  -4  11   41.42    6.28
   0  -4  11   50.71    7.47
   0  -4  11   42.86    5.38
   0  -4  11   41.71    7.01
   0   4  11   39.80    6.09
   0   4  11   41.09    4.83
   0  -4  12   97.58   10.62
   0  -4  12   74.51    7.55
   0  -4  12   69.06    8.99
   0   4  12   82.08    8.70
   0  -4  12   78.14    9.19
   0  -4  13   -1.05    3.39
   0  -4  13   -5.71    3.89
   0  -4  13   -1.20    2.17
   0   4  13   -3.08    3.35
   0   4  13    5.30    3.40
   0  -4  13    0.57    3.24
   0  -4  14   20.81    5.57
   0  -4  14   24.65    6.30
   0  -4  14   34.19    7.28
   0  -4  14   26.34    5.24
   0   4  14   25.89    6.55
   0   4  14   23.43    5.51
   0  -4  15   28.35    5.39
   0  -5 -14   51.31    6.10
   0  -5 -14   57.36    6.92
   0  -5 -14   55.97    7.95
   0   5 -13    3.19    3.12
   0  -5 -13    1.01    1.97
   0  -5 -13    4.32    4.20
   0  -5 -13    3.46    3.59
   0  -5 -13    3.58    2.94
   0  -5 -12   90.13   10.48
   0  -5 -12   88.75   10.64
   0   5 -12   92.33    9.15
   0  -5 -12   95.08    7.85
   0  -5 -12   89.53   10.58
   0  -5 -12   90.69    8.96
   0  -5 -12   89.31    6.54
   0  -5 -11   -2.75    3.88
   0   5 -11   -1.09    2.20
   0  -5 -11   -0.51    1.97
   0  -5 -11   -4.31    3.84
   0  -5 -11    4.39    3.73
   0  -5 -11    6.67    2.14
   0  -5 -11    2.57    2.86
   0  -5 -10  356.71   19.05
   0  -5 -10  352.82   19.12
   0   5 -10  353.06   16.86
   0  -5 -10  376.87   19.64
   0  -5 -10  373.96   17.18
   0  -5 -10  368.82   14.84
   0  -5  -9  311.30   17.00
   0  -5  -9  315.37   17.28
   0   5  -9  296.22   14.68
   0  -5  -9  322.24   10.39
   0  -5  -9  305.34   16.78
   0  -5  -9  303.93   14.83
   0  -5  -9  311.33   12.95
   0  -5  -8  297.70   15.66
   0  -5  -8  272.41   15.36
   0   5  -8  301.75   13.76
   0  -5  -8  327.91   10.10
   0  -5  -8  297.11   15.74
   0  -5  -8  320.37   14.38
   0   5  -8  275.41    6.73
   0  -5  -8  303.03   12.12
   0  -5  -7  145.99   10.29
   0  -5  -7  157.99   10.74
   0   5  -7  157.92    9.23
   0  -5  -7  157.26   10.76
   0  -5  -7  141.69    9.07
   0   5  -7  155.74    5.30
   0  -5  -7  150.55    7.96
   0  -5  -6   69.62    6.68
   0  -5  -6   71.45    7.09
   0   5  -6   72.67    5.80
   0   5  -6   66.35    6.01
   0  -5  -6   71.33    6.84
   0  -5  -6   64.55    5.79
   0   5  -6   77.77    3.73
   0  -5  -6   69.30    5.07
   0  -5  -5   34.21    3.40
   0  -5  -5   35.10    4.71
   0   5  -5   41.93    4.34
   0  -5  -5   36.78    4.89
   0  -5  -5   37.41    4.76
   0   5  -5   34.26    4.18
   0  -5  -5   42.01    4.39
   0  -5  -5   37.07    4.96
   0  -5  -4   46.36    3.76
   0  -5  -4   44.87    4.97
   0   5  -4   46.07    4.48
   0   5  -4   54.02    4.48
   0  -5  -4   48.39    5.22
   0  -5  -4   52.71    5.32
   0  -5  -4   43.20    4.30
   0  -5  -4   44.66    4.98
   0   5  -3  650.05   17.83
   0  -5  -3  667.96   17.38
   0  -5  -3  665.49   20.52
   0   5  -3  624.75   18.56
   0  -5  -3  655.52   20.54
   0  -5  -3  678.89   20.74
   0  -5  -3  659.20   18.80
   0  -5  -3  650.85   20.42
   0  -5  -2  257.32   11.01
   0  -5  -2  240.43    8.80
   0  -5  -2  241.72   10.70
   0   5  -2  247.13    6.28
   0   5  -2  237.10    9.55
   0  -5  -2  240.53    9.75
   0  -5  -2  259.80    7.07
   0  -5  -2  226.66   10.52
   0  -5  -2  248.73   10.90
   0  -5  -2  261.92    8.62
   0   5  -2  229.42    8.79
   0  -5  -1  575.87   18.24
   0  -5  -1  596.42   17.68
   0   5  -1  605.37   12.80
   0   5  -1  606.14   16.69
   0  -5  -1  589.16   18.33
   0  -5  -1  631.40   13.93
   0  -5  -1  590.69   18.44
   0  -5  -1  650.88   15.52
   0   5  -1  587.45   15.47
   0  -5  -1  596.02   17.13
   0  -5  -1  593.57   18.53
   0  -5   0  185.86    9.21
   0  -5   0  205.36    9.00
   0  -5   0  203.53    9.61
   0  -5   0  194.15    9.36
   0   5   0  194.58    8.19
   0  -5   0  193.44    9.41
   0   5   0  192.17    7.28
   0  -5   0  200.75    6.55
   0  -5   0  217.77    5.89
   0  -5   0  215.73    7.48
   0  -5   1  625.99   18.68
   0  -5   1  643.48   15.80
   0  -5   1  599.74   17.64
   0   5   1  608.12   16.72
   0  -5   1  594.79   18.40
   0   5   1  597.95   15.23
   0  -5   1  611.76   18.66
   0  -5   1  624.21   12.86
   0  -5   2  232.52   10.61
   0  -5   2  247.68   10.81
   0  -5   2  235.99   10.02
   0   5   2  229.90    9.12
   0  -5   2  226.59   10.49
   0  -5   2  244.03    5.83
   0  -5   3  676.01   20.72
   0  -5   3  660.56   20.44
   0  -5   3  703.25   15.33
   0   5   3  685.80   18.79
   0  -5   3  673.55   19.98
   0   5   3  680.46   19.60
   0   5   3  689.35   14.35
   0  -5   3  659.18   20.49
   0  -5   4   50.57    4.94
   0   5   4   47.89    4.35
   0  -5   4   50.38    3.11
   0   5   4   50.61    2.79
   0  -5   4   44.07    4.92
   0  -5   4   51.70    5.33
   0   5   4   43.19    4.44
   0   5   4   49.76    4.15
   0  -5   5   39.73    4.81
   0   5   5   41.43    2.88
   0  -5   5   36.65    4.68
   0  -5   5   37.56    5.00
   0   5   5   37.06    3.68
   0   5   5   42.35    4.62
   0  -5   6   67.02    6.73
   0  -5   6   67.95    6.80
   0   5   6   66.72    5.18
   0  -5   6   65.83    6.38
   0   5   6   74.82    6.30
   0  -5   7  149.90   10.02
   0  -5   7  127.76    8.03
   0  -5   7  149.39   10.45
   0   5   7  158.93    9.77
   0   5   7  154.82    8.36
   0  -5   7  151.56   10.61
   0  -5   8  291.24   15.12
   0  -5   8  313.24    9.96
   0  -5   8  296.49   15.87
   0  -5   8  299.96   12.96
   0  -5   8  296.97   15.87
   0   5   8  299.07   14.58
   0   5   8  275.85   12.25
   0  -5   9  314.62   13.60
   0  -5   9  311.02   16.21
   0  -5   9  283.17   16.40
   0  -5   9  311.90   16.92
   0   5   9  295.07   15.03
   0   5   9  291.76   12.92
   0   5  10  377.24   12.92
   0  -5  10  372.29   18.76
   0  -5  10  349.83   19.06
   0  -5  10  374.70   15.78
   0  -5  10  342.54   18.81
   0   5  10  334.68   16.97
   0   5  10  345.94   14.71
   0   5  11    1.47    1.75
   0  -5  11   -0.79    2.55
   0  -5  11    4.68    3.44
   0  -5  11   -0.47    2.11
   0  -5  11    5.87    4.33
   0   5  11    2.85    2.43
   0   5  11   -0.87    2.82
   0  -5  12   89.31    8.12
   0  -5  12  105.73   10.89
   0  -5  12   76.76    9.67
   0  -5  12   92.11   10.49
   0   5  12   80.71    9.00
   0  -5  13   -3.99    3.92
   0  -5  13    4.92    3.96
   0  -5  13    0.14    3.10
   0  -5  13   -0.45    2.22
   0   5  13    3.64    3.51
   0   5  14   57.99    8.36
   0  -5  14   49.35    8.11
   0  -5  14   56.73    7.14
   0  -6 -14    6.25    3.80
   0  -6 -13    5.51    2.57
   0  -6 -13    5.12    4.36
   0  -6 -13   -7.48    5.61
   0  -6 -13    3.46    4.54
   0   6 -13    6.70    3.55
   0  -6 -13    7.40    3.38
   0  -6 -12   40.78    7.38
   0  -6 -12   55.54    8.65
   0  -6 -12   54.64    8.35
   0  -6 -12   48.12    4.94
   0   6 -12   60.67    7.69
   0  -6 -12   50.57    5.87
   0  -6 -12   46.20    6.60
   0  -6 -11   64.03    6.30
   0  -6 -11   63.45    8.51
   0   6 -11   62.96    7.56
   0  -6 -11   69.04    9.25
   0  -6 -11   72.57    9.38
   0  -6 -11   63.92    5.49
   0  -6 -11   62.56    7.42
   0  -6 -10   86.91    9.59
   0  -6 -10   78.43    7.87
   0  -6 -10   74.39    9.02
   0   6 -10   85.19    8.10
   0  -6 -10   71.04    8.75
   0  -6 -10   72.77    6.36
   0  -6  -9  202.94    8.51
   0  -6  -9  197.64   13.65
   0  -6  -9  197.26   13.74
   0   6  -9  183.36   11.56
   0  -6  -9  208.47   12.21
   0  -6  -9  203.94   13.86
   0  -6  -9  187.54    9.90
   0  -6  -8  256.64    9.57
   0  -6  -8  232.29   14.44
   0  -6  -8  228.28   14.39
   0   6  -8  238.39   12.60
   0  -6  -8  228.79   14.38
   0  -6  -8  233.62   12.53
   0  -6  -8  246.93   11.06
   0  -6  -7  131.85   10.11
   0   6  -7  115.46    8.42
   0  -6  -7  128.77   10.02
   0  -6  -7  132.28    8.92
   0  -6  -7  127.13    9.95
   0  -6  -7  134.71    7.61
   0  -6  -6   34.80    3.72
   0  -6  -6   35.05    4.47
   0  -6  -6   32.42    5.06
   0   6  -6   35.68    4.41
   0   6  -6   29.58    4.35
   0  -6  -6   31.83    4.91
   0  -6  -6   31.43    4.70
   0  -6  -6   36.29    5.24
   0  -6  -5  195.95    8.73
   0  -6  -5  179.00   10.91
   0  -6  -5  207.44   11.69
   0   6  -5  187.71    9.58
   0   6  -5  175.26    9.83
   0  -6  -5  183.93   11.21
   0  -6  -5  201.82   11.57
   0  -6  -5  208.11   10.20
   0  -6  -4  215.14    9.02
   0   6  -4  207.93    9.64
   0  -6  -4  226.58   11.82
   0  -6  -4  228.83   11.92
   0  -6  -4  230.95   11.99
   0  -6  -4  228.63   11.88
   0  -6  -4  216.65   10.33
   0   6  -4  205.87   10.16
   0   6  -3   75.23    5.35
   0  -6  -3   87.88    5.38
   0  -6  -3   94.88    7.22
   0  -6  -3   83.24    6.95
   0   6  -3   86.95    6.29
   0  -6  -3   94.99    7.33
   0  -6  -3   75.05    6.66
   0  -6  -3   85.21    6.11
   0  -6  -2  477.38   17.53
   0  -6  -2  460.36   17.41
   0   6  -2  509.86   11.12
   0   6  -2  485.58   15.79
   0  -6  -2  508.18   16.30
   0  -6  -2  494.88   17.76
   0  -6  -2  527.69   12.37
   0  -6  -2  483.57   17.73
   0   6  -2  498.76   14.91
   0  -6  -1  371.78   10.21
   0  -6  -1  371.99   14.65
   0  -6  -1  356.80   13.73
   0  -6  -1  339.85   14.14
   0  -6  -1  353.39   14.42
   0   6  -1  372.68    8.96
   0   6  -1  340.72   12.59
   0  -6  -1  345.24   14.27
   0  -6  -1  385.48    9.85
   0   6  -1  358.58   11.65
   0  -6  -1  375.61   13.41
   0  -6  -1  397.75   11.71
   0  -6   0 1145.97   30.51
   0  -6   0 1137.28   30.48
   0  -6   0 1188.28   29.57
   0  -6   0 1124.91   30.50
   0   6   0 1159.92   28.04
   0  -6   0 1183.35   25.01
   0  -6   0 1217.43   23.59
   0  -6   0 1135.63   30.55
   0   6   0 1152.38   26.26
   0  -6   1  356.51   14.31
   0  -6   1  353.03   13.53
   0   6   1  344.36   12.45
   0  -6   1  372.27   10.83
   0   6   1  379.62   11.46
   0  -6   1  327.88   13.90
   0  -6   1  374.23    9.04
   0  -6   1  350.40   14.25
   0  -6   2  479.30   17.48
   0  -6   2  479.57   17.50
   0  -6   2  490.52   16.74
   0   6   2  487.00   15.57
   0  -6   2  524.24   11.06
   0  -6   2  468.98   17.44
[truncated: 435,644 more chars]
